# Supplementary material for: Myofibroblast transcriptome indicates SFRP2hi fibroblast progenitors in systemic sclerosis skin
Source: Nat Commun. 2021 Jul 19;12:4384. doi: 10.1038/s41467-021-24607-6 (PMC8289865; doi:10.1038/s41467-021-24607-6)
Supplement: Supplementary file 4 — Supplementary Dataset 1 [file 41467_2021_24607_MOESM4_ESM.xlsx]

## Sheet: Table S1
Supplementary Data 1. Most differentially expressed genes in normal fibroblast clusters.
Cluster	Gene	Bonferonni corrected for multiple comparisons, two sided, p-value of difference in expression of cells in cluster compared to cells not in cluster	Log-fold change average level of expression comparing cells in cluster with cells in other clusters	pct.1 (percent of cells expressing gene in cluster)	pct.2 (percent of cells expressing gene not in cluster)
0	DCN	5.29e-250	0.737883	1	0.998
0	FBLN1	1.83e-192	0.802934	0.99	0.879
0	PI16	4.93e-182	0.865583	0.728	0.304
0	CXCL14	6.41e-179	0.975103	0.992	0.933
0	WISP2	2.51e-168	0.820037	0.778	0.387
0	CFD	7.49e-145	0.605005	0.998	0.956
0	MGP	2.19e-138	0.652972	0.973	0.773
0	LGALS3	8.28e-134	0.53174	0.995	0.959
0	CLU	3.86e-112	0.568128	0.863	0.581
0	SLPI	5.66e-106	0.647779	0.329	0.083
0	SFRP2	2.23e-102	0.624952	0.933	0.669
0	CFH	1.29e-91	0.586814	0.939	0.782
0	C1R	1.59e-82	0.458333	0.968	0.877
0	CRYAB	3.74e-77	0.554441	0.665	0.408
0	FGL2	9.28e-71	0.364467	0.494	0.23
0	OSR2	6.05e-68	0.410323	0.601	0.33
0	CST3	1.39e-67	0.338446	0.998	0.977
0	GSN	2.4e-65	0.413594	0.997	0.988
0	MGST1	6.91e-65	0.381622	0.484	0.232
0	ANGPTL5	2.29e-63	0.360731	0.438	0.2
0	NNMT	5.89e-62	0.416157	0.702	0.457
0	CD55	9.43e-59	0.496889	0.497	0.269
0	PCOLCE2	2.04e-58	0.318167	0.337	0.132
0	SERPING1	1.61e-54	0.343233	0.958	0.896
0	SCARA5	1.11e-53	0.29746	0.336	0.138
0	HPGD	2.83e-53	0.304263	0.315	0.121
0	AKR1C3	7.51e-53	0.295516	0.425	0.206
0	SOD3	6.44e-52	0.330029	0.98	0.935
0	CPE	2.27e-51	0.359224	0.74	0.5
0	TSPAN8	8.03e-51	0.293408	0.321	0.129
0	MFAP4	1.28e-42	0.318133	0.967	0.888
0	FTH1	5.27e-42	0.332784	1	1
0	TIMP3	1.68e-41	0.303032	0.813	0.617
0	SVEP1	6.93e-41	0.320489	0.388	0.198
0	CYBRD1	7.26e-41	0.352691	0.664	0.494
0	PDGFRL	2.22e-40	0.34293	0.631	0.414
0	CYB5R3	1.98e-39	0.309813	0.716	0.532
0	CTHRC1	1.95e-37	0.332078	0.571	0.351
0	NPC2	1.48e-35	0.309255	0.856	0.767
0	PLPP3	5.36e-32	0.293317	0.836	0.697
0	PLAC9	6.85e-31	0.265719	0.914	0.823
0	MMP2	7.12e-31	0.422764	0.851	0.749
0	ADM	2.42e-30	0.288188	0.364	0.197
0	ANXA1	2.53e-30	0.269936	0.983	0.947
0	ADH1B	5.68e-27	0.322992	0.482	0.303
0	CTSB	6.13e-26	0.255541	0.502	0.341
0	GPX3	2.09e-25	0.28055	0.272	0.134
0	CD9	2.43e-24	0.263987	0.964	0.89
0	RNH1	4.73e-22	0.260458	0.72	0.612
0	MRPS6	8.75e-12	0.327716	0.471	0.362
1	COMP	0	2.02245	0.63	0.095
1	WIF1	0	1.55661	0.711	0.084
1	COL6A1	2.74e-286	0.962716	0.993	0.859
1	COL1A1	5.87e-273	1.15933	0.993	0.878
1	SFRP2	8.36e-271	1.16656	0.986	0.659
1	COL6A2	8.41e-265	0.885668	0.995	0.916
1	HSPB3	1.33e-263	0.527071	0.358	0.021
1	COL18A1	4.67e-253	0.87479	0.651	0.173
1	COL3A1	8.02e-252	1.23497	0.978	0.727
1	STC2	3.03e-249	0.713277	0.369	0.029
1	COL1A2	1.04e-228	0.921088	0.997	0.95
1	SPARC	5.91e-225	0.843614	0.985	0.81
1	LGALS1	2.12e-220	0.580406	1	0.989
1	APCDD1	5.09e-211	0.836905	0.651	0.203
1	COL5A1	2.52e-208	0.59602	0.61	0.167
1	NBL1	3.22e-205	0.860609	0.846	0.478
1	CLEC2A	6.39e-200	0.38242	0.292	0.02
1	NKD2	2.67e-186	0.443074	0.415	0.072
1	CD9	2.09e-185	0.669803	0.998	0.882
1	COL14A1	1.99e-162	0.620248	0.551	0.167
1	IGFBP4	1.5e-147	0.83006	0.802	0.502
1	TGFBI	2.5e-145	0.540653	0.538	0.167
1	MMP2	7.32e-142	0.598357	0.94	0.727
1	RGCC	7.47e-135	0.952839	0.681	0.293
1	LEPR	2.99e-134	0.374358	0.287	0.043
1	TWIST2	1.47e-130	0.531375	0.815	0.466
1	ELN	4.87e-118	0.626735	0.574	0.232
1	SGCA	2.18e-112	0.428763	0.459	0.15
1	GREM2	3.96e-112	0.378447	0.351	0.085
1	AQP1	3.15e-111	0.517477	0.664	0.301
1	F13A1	1.03e-106	0.388654	0.44	0.138
1	GAPDH	1.88e-99	0.433286	0.982	0.956
1	C12orf75	1.1e-95	0.396308	0.422	0.143
1	ADIRF	3e-95	0.480685	0.961	0.845
1	POLR2L	3.65e-93	0.45193	0.77	0.491
1	PAM	4.48e-93	0.474472	0.622	0.309
1	PPIC	1.78e-92	0.468057	0.723	0.424
1	PERP	2.85e-92	0.396858	0.561	0.248
1	BGN	4.52e-91	0.607633	0.651	0.344
1	S100A6	1.62e-88	0.398262	1	0.998
1	CPE	1.31e-86	0.457378	0.79	0.491
1	CLEC11A	2.43e-75	0.397883	0.69	0.405
1	FHL1	7.18e-72	0.48115	0.773	0.532
1	QPCT	1.62e-66	0.42532	0.507	0.241
1	CTHRC1	7.07e-64	0.532539	0.607	0.345
1	SERPINH1	7.71e-61	0.376912	0.645	0.389
1	LY6E	2.24e-47	0.430583	0.799	0.645
1	MT1X	4.16e-43	0.735652	0.727	0.558
1	PTGDS	3.11e-20	0.460425	0.746	0.635
1	IFI27	1.01e-19	0.410491	0.319	0.185
2	ASPN	8.41e-85	0.469184	0.444	0.139
2	POSTN	7.03e-75	0.956248	0.514	0.217
2	RPL31	1.18e-49	0.334138	0.999	0.997
2	RPL30	2.3e-48	0.373082	1	0.993
2	RPL34	6.38e-43	0.336597	1	0.999
2	RPL35A	5.03e-42	0.282081	0.999	0.998
2	RPS24	6.3e-41	0.34999	0.991	0.987
2	RPS3A	4.39e-40	0.306836	0.999	0.998
2	RPS15A	4.85e-40	0.292847	0.999	0.997
2	RPS13	1.02e-36	0.298073	0.997	0.995
2	RPS27A	1.74e-36	0.255371	1	0.998
2	PTN	3.71e-35	0.399381	0.634	0.408
2	RPS23	1.22e-32	0.292929	1	0.996
2	RPL22	1.47e-31	0.29867	0.983	0.961
2	RPS11	3.52e-30	0.302781	0.983	0.96
2	RPL24	1.42e-29	0.27489	0.992	0.98
2	PRSS23	8.89e-29	0.264743	0.286	0.123
2	F2R	3.46e-28	0.351555	0.369	0.197
2	RPL9	5.66e-28	0.292598	0.999	0.995
2	RPS20	1.11e-27	0.294193	0.991	0.988
2	RPL39	1.52e-27	0.475191	0.856	0.75
2	RPL5	2.31e-25	0.29472	1	0.992
2	RPL23	1.32e-24	0.341637	0.907	0.849
2	RPS27	1.45e-23	0.274169	1	0.999
2	SNHG8	6.74e-23	0.34048	0.726	0.597
2	RPL36	1.31e-22	0.280187	0.991	0.979
2	RPL37A	3.42e-22	0.324768	0.979	0.944
2	RPL37	4.41e-20	0.352585	0.957	0.936
2	RPS4Y1	1.07e-19	0.323782	0.447	0.278
2	RPL38	1.38e-19	0.29359	0.887	0.837
2	RPS29	2.54e-19	0.323045	0.895	0.822
2	RPS21	3.9e-16	0.250544	0.827	0.759
2	RPSA	4.48e-12	0.255716	0.923	0.891
2	HTRA1	6.95e-11	0.277706	0.605	0.519
2	BGN	0.0500259	0.253358	0.463	0.398
3	ITM2A	1.01e-224	1.10772	0.675	0.149
3	PLA2G2A	6.66e-213	1.30976	0.526	0.083
3	MYOC	1.16e-176	0.943171	0.421	0.059
3	EFEMP1	4.15e-126	0.748087	0.719	0.283
3	GSN	1.09e-124	0.757224	0.997	0.989
3	GPC3	1.4e-114	0.736602	0.644	0.213
3	CYGB	2.58e-111	0.487858	0.531	0.149
3	GDF10	3.18e-109	0.415133	0.355	0.066
3	GPX3	3.6e-107	0.712081	0.47	0.125
3	IGFBP6	5.18e-104	1.10971	0.827	0.484
3	NTRK2	1.71e-93	0.696994	0.639	0.273
3	TIMP3	1.57e-92	0.74587	0.886	0.631
3	CXCL2	1.04e-78	1.13958	0.416	0.128
3	EIF1	9.76e-73	0.429491	1	0.999
3	NOVA1	4.02e-70	0.434075	0.538	0.212
3	IGFBP3	1.18e-69	0.522094	0.419	0.13
3	NFKBIA	1.76e-63	1.07018	0.809	0.621
3	ATF3	5.25e-62	0.556376	0.452	0.171
3	CFD	3.17e-61	0.520071	0.995	0.961
3	RPLP0	2.95e-56	0.402711	0.997	0.979
3	ADH1B	2.43e-54	0.483898	0.63	0.305
3	RARRES2	1.78e-51	0.410614	0.602	0.277
3	FTH1	7.87e-51	0.340558	1	1
3	MGP	1.18e-48	0.590982	0.972	0.797
3	UAP1	2.74e-46	0.372243	0.403	0.159
3	DDAH2	5.03e-42	0.379946	0.721	0.471
3	DNAJA1	1.23e-41	0.616681	0.584	0.345
3	SGCE	4.71e-40	0.342067	0.452	0.205
3	EGR1	1.93e-39	0.439329	0.533	0.277
3	CCL2	3.6e-38	1.04586	0.488	0.266
3	IRF1	3.76e-38	0.542333	0.55	0.312
3	CXCL3	3.77e-38	0.634165	0.269	0.09
3	PLIN2	1.93e-35	0.417044	0.351	0.147
3	GEM	2.37e-35	0.595746	0.436	0.218
3	MGST1	2.62e-34	0.350031	0.505	0.259
3	TMSB4X	4.63e-33	0.468819	1	0.995
3	MYC	2.52e-32	0.749268	0.388	0.188
3	CXCL12	4.15e-27	0.342312	0.865	0.683
3	S100A4	6.76e-27	0.379427	0.983	0.952
3	SOD2	3.08e-25	0.568116	0.48	0.291
3	CFH	2.41e-23	0.351892	0.926	0.802
3	TNFAIP6	6.44e-20	0.439163	0.266	0.121
3	PPP1R15A	3.6e-18	0.448959	0.663	0.546
3	PNRC1	6.5e-18	0.41757	0.642	0.493
3	DDX5	1.38e-17	0.414347	0.759	0.659
3	HES1	1.06e-15	0.403263	0.657	0.492
3	MFAP5	2.15e-12	0.542413	0.559	0.394
3	SOCS3	2.2e-11	0.476254	0.46	0.331
3	IER3	3.66e-11	0.372944	0.592	0.461
3	JUNB	3.93e-08	0.558079	0.842	0.872
4	APOE	0	2.14756	0.949	0.353
4	IGFBP7	7.5e-196	1.20451	1	0.947
4	C7	1.9e-160	0.855924	0.363	0.045
4	CXCL12	2.61e-137	1.07356	0.955	0.672
4	CYGB	1.81e-98	0.530966	0.507	0.152
4	GGT5	1.48e-97	0.468627	0.435	0.113
4	APOC1	5.64e-87	0.454216	0.278	0.05
4	RARRES2	2.62e-63	0.453441	0.616	0.276
4	TNFSF13B	2.27e-57	0.319698	0.326	0.095
4	EFEMP1	1.35e-47	0.440088	0.593	0.299
4	ITM2A	4.52e-47	0.367972	0.45	0.177
4	RPLP0	4.62e-41	0.369645	0.992	0.98
4	RPS18	8.43e-40	0.263192	1	1
4	IFITM3	2.17e-38	0.34585	0.972	0.899
4	IGFBP3	5.91e-37	0.402607	0.351	0.139
4	APOD	4.57e-36	0.570195	0.959	0.887
4	ABCA8	8.7e-32	0.319623	0.452	0.222
4	CCDC146	2.88e-31	0.273322	0.313	0.125
4	CCDC80	1.54e-30	0.394697	0.942	0.835
4	C3	2.74e-28	0.282875	0.455	0.234
4	CFH	5.24e-27	0.366886	0.925	0.802
4	MGP	8.08e-27	0.283684	0.947	0.8
4	SPARCL1	3.64e-25	0.344838	0.575	0.331
4	CD74	7.44e-25	0.50837	0.263	0.11
4	LSP1	8.61e-23	0.267689	0.419	0.228
4	GSN	7.56e-22	0.36122	0.993	0.99
4	HES1	6.49e-18	0.306231	0.679	0.489
4	EPHX1	2.35e-15	0.276938	0.57	0.408
4	HLA-B	2.42e-11	0.307135	0.879	0.795
4	TXNIP	8.4e-11	0.274091	0.613	0.481
4	PTN	1.57e-08	0.36972	0.543	0.426
4	RGS16	0.00775583	0.428931	0.379	0.3
5	COCH	0	4.43698	0.997	0.042
5	CRABP1	5.14e-297	0.881114	0.591	0.048
5	ASPN	2.16e-296	1.61767	0.828	0.131
5	TNN	2.82e-283	0.910766	0.615	0.056
5	TNMD	1.42e-215	1.08917	0.779	0.148
5	SLITRK6	1.77e-213	0.411425	0.26	0.006
5	OGN	3.49e-205	0.901542	0.674	0.116
5	NDNF	8.41e-198	0.451373	0.339	0.019
5	PCSK1N	3.68e-190	0.598172	0.365	0.025
5	PLXDC1	3.05e-163	0.754339	0.521	0.08
5	FZD1	2.04e-144	0.561095	0.482	0.074
5	SPARCL1	2.13e-139	1.17646	0.878	0.318
5	CYP1B1	5.23e-135	0.906931	0.667	0.165
5	PLPP5	1.44e-133	0.775439	0.508	0.094
5	HSPA2	1.53e-109	0.611665	0.557	0.133
5	FIBIN	7.37e-95	0.806129	0.674	0.241
5	IGFBP5	4.81e-85	1.32801	0.896	0.579
5	SFRP1	1.54e-83	0.509705	0.471	0.112
5	DKK2	1.53e-68	0.544576	0.56	0.19
5	C9orf3	1.93e-62	0.535707	0.615	0.247
5	MARCKS	4.1e-60	0.591497	0.622	0.266
5	FMOD	1.96e-57	0.586766	0.581	0.243
5	MT1X	3.11e-56	0.729154	0.852	0.572
5	IER2	5.09e-51	0.833399	0.852	0.623
5	SRPX	5.35e-50	0.567915	0.703	0.36
5	CALM2	2.77e-49	0.487072	0.979	0.894
5	F13A1	3.4e-48	0.462909	0.492	0.178
5	PRELP	8.5e-48	0.521692	0.654	0.327
5	CRABP2	2e-45	0.641284	0.708	0.42
5	CTSK	7.9e-43	0.484266	0.971	0.835
5	PTMA	3.84e-36	0.469689	0.997	0.983
5	TCF4	1.8e-35	0.536734	0.734	0.468
5	HSP90AB1	8.33e-35	0.413639	0.977	0.902
5	JUN	3.68e-33	0.744401	0.93	0.816
5	ARID5B	5.58e-33	0.449324	0.716	0.449
5	ANGPTL2	9.34e-30	0.467994	0.492	0.243
5	MAFB	6.89e-29	0.45979	0.594	0.324
5	RHOB	9.3e-29	0.417954	0.464	0.221
5	PGRMC1	1.26e-28	0.460813	0.646	0.397
5	MFGE8	1.29e-26	0.533941	0.656	0.443
5	HEXIM1	5.92e-25	0.415147	0.372	0.162
5	CYR61	2.83e-24	0.682566	0.729	0.52
5	HSPA1B	3.61e-23	0.421103	0.818	0.592
5	DPT	1.37e-20	0.499672	0.87	0.756
5	KLF4	2.65e-19	0.529298	0.594	0.378
5	NR4A1	1.07e-17	0.481294	0.581	0.382
5	ID3	1.19e-15	0.470156	0.828	0.668
5	GADD45B	1.85e-14	0.53007	0.846	0.687
5	IER3	8.21e-12	0.710958	0.615	0.465
5	RASD1	6.11e-11	0.419238	0.458	0.295
6	PTGDS	5.68e-139	1.43094	1	0.637
6	TMEM176B	1.61e-48	0.578325	0.719	0.34
6	B2M	1.82e-38	0.420445	1	1
6	DPT	7.43e-34	0.571079	0.918	0.755
6	HLA-C	8.51e-27	0.407038	0.984	0.922
6	HLA-A	1.48e-22	0.420867	0.972	0.921
6	DIRAS3	3.6e-21	0.289249	0.252	0.082
6	LRRC17	1e-17	0.270795	0.325	0.134
6	PLEKHH2	4.76e-17	0.366704	0.401	0.192
6	PTN	3.68e-15	0.293201	0.666	0.425
6	CTSK	8.52e-15	0.3592	0.95	0.838
6	HLA-B	2.61e-14	0.374461	0.927	0.797
6	ARID5B	3.97e-14	0.296721	0.681	0.455
6	SNHG8	1.12e-11	0.289355	0.782	0.604
6	ASIP	7.42e-11	0.291273	0.344	0.177
6	DIO2	1.08e-10	0.294546	0.293	0.14
6	MFAP4	9.15e-09	0.333753	0.962	0.901
6	MEG3	3.17e-07	0.315198	0.754	0.617
6	CCDC80	7.79e-07	0.333954	0.915	0.843
6	JUN	5.05e-06	0.274976	0.886	0.82
6	IGFBP5	5.43e-05	0.294688	0.713	0.595
6	SPARCL1	0.00283236	0.262521	0.486	0.35
7	CCL19	0	3.40726	1	0.037
7	RBP5	5.11e-151	0.513434	0.406	0.024
7	TNFSF13B	1.47e-87	0.682356	0.606	0.105
7	IGFBP3	2.87e-84	1.29611	0.682	0.146
7	APOE	1.23e-71	1.44706	0.953	0.402
7	CTSH	5.79e-66	0.645229	0.671	0.17
7	IGFBP7	1.98e-63	1.09949	1	0.951
7	C7	2.84e-60	0.876821	0.424	0.069
7	C3	2.45e-55	1.07736	0.729	0.244
7	GGT5	1.2e-46	0.476742	0.553	0.136
7	CD74	1.43e-46	0.68789	0.494	0.115
7	IL32	6.47e-46	0.427123	0.341	0.057
7	CXCL12	5.56e-45	1.3501	0.935	0.696
7	B2M	9.26e-43	0.603338	1	1
7	TYMP	1.67e-33	0.632525	0.741	0.324
7	IFITM3	4.26e-32	0.571162	0.994	0.904
7	RARRES2	1.87e-31	0.582433	0.724	0.301
7	PTGDS	1.52e-28	0.774418	0.982	0.647
7	BIRC3	8.29e-26	0.350664	0.318	0.074
7	HLA-B	5.28e-25	0.664461	0.935	0.8
7	C1S	1.18e-23	0.554418	0.971	0.922
7	IFI27L2	1.61e-22	0.410263	0.671	0.323
7	VCAM1	1.92e-22	0.571113	0.412	0.134
7	HLA-A	1.48e-21	0.536664	0.982	0.922
7	RPLP0	3.86e-21	0.430425	0.994	0.981
7	PSME2	4.76e-19	0.501925	0.641	0.321
7	CCL2	4.96e-19	0.533953	0.612	0.28
7	CTSC	1.31e-18	0.344453	0.4	0.134
7	CYGB	1.59e-17	0.453423	0.471	0.183
7	SOD2	2.36e-17	0.456202	0.612	0.302
7	RGS16	7.68e-17	0.900449	0.588	0.3
7	CXCL3	2.43e-16	0.885472	0.324	0.103
7	FKBP1A	2.05e-15	0.493895	0.8	0.535
7	THY1	2.78e-15	0.596001	0.718	0.458
7	SELENOM	6.22e-15	0.392105	0.965	0.902
7	TMEM176B	2.81e-14	0.419441	0.676	0.352
7	TNFSF10	8.53e-14	0.406518	0.435	0.182
7	RAB13	6.86e-13	0.431152	0.594	0.326
7	S100A13	1.85e-12	0.402775	0.835	0.639
7	IL11RA	4.54e-12	0.354011	0.624	0.35
7	SOCS3	4e-11	0.658411	0.6	0.337
7	RPS12	1.67e-10	0.366196	1	0.998
7	PPA1	1.34e-08	0.340331	0.641	0.398
7	NNMT	8.41e-07	0.359624	0.712	0.504
7	CXCL2	0.0162761	0.445058	0.288	0.156
7	HSPA1B	0.120241	0.450482	0.706	0.605
7	MT-ND3	1	0.349836	0.682	0.604
7	HSPA1A	1	0.370725	0.841	0.8
7	MTRNR2L12	1	0.583965	0.518	0.427
7	CLU	1	0.38465	0.682	0.641
8	ANGPTL7	0	1.94031	0.49	0.004
8	C2orf40	0	1.55732	0.792	0.039
8	ITGA6	0	0.614932	0.396	0.004
8	NGFR	6.55e-294	0.79054	0.51	0.014
8	SFRP4	4.58e-254	0.904615	0.591	0.025
8	SLC2A1	1.09e-216	0.793395	0.336	0.007
8	TM4SF1	2.12e-205	1.41135	0.725	0.061
8	SCN7A	6.96e-204	0.593626	0.43	0.016
8	SLC22A3	2.2e-184	0.677754	0.416	0.017
8	KLF5	1.04e-121	0.699359	0.537	0.053
8	CYP1B1	4.9e-105	1.67793	0.839	0.183
8	MARCKSL1	4.01e-102	0.759291	0.537	0.065
8	NR2F2	2.97e-100	0.710905	0.523	0.062
8	NDUFA4L2	6.8e-99	0.591916	0.322	0.021
8	TAGLN	7.18e-85	1.39338	0.651	0.121
8	TNNC1	1.71e-76	0.638793	0.349	0.034
8	PLEKHA4	1.09e-65	0.605086	0.564	0.106
8	PLK2	7.86e-65	0.594823	0.456	0.068
8	IFI27	9.74e-57	0.768393	0.738	0.198
8	BTG2	8.56e-48	0.825676	0.631	0.175
8	CYCS	5.72e-46	0.787837	0.651	0.193
8	LTBP4	1.25e-41	0.765712	0.919	0.474
8	PHLDA1	2.64e-40	0.596941	0.463	0.106
8	AMD1	6.86e-40	0.644692	0.557	0.154
8	CCL2	6.58e-39	1.85331	0.725	0.278
8	SERTAD1	2.68e-38	0.653064	0.57	0.165
8	CSRP1	1.22e-37	0.733475	0.557	0.169
8	NFE2L2	4.06e-37	0.608772	0.711	0.256
8	SDCBP	1.31e-35	0.8265	0.886	0.515
8	INHBA	3.08e-34	0.616741	0.315	0.057
8	APOD	6.07e-34	2.65458	0.926	0.894
8	IGFBP6	6.07e-30	1.25621	0.872	0.513
8	TXN	7.33e-28	0.739826	0.919	0.641
8	SPARCL1	1.73e-25	0.677967	0.772	0.346
8	BTG1	4.24e-24	0.772209	0.799	0.482
8	CEBPD	1.04e-23	1.25138	0.718	0.421
8	HSPA8	1.06e-22	0.89858	0.859	0.603
8	DNAJA1	2.39e-22	0.71054	0.718	0.362
8	BRD2	4.56e-20	0.616199	0.597	0.277
8	NR4A2	2.06e-19	0.763742	0.456	0.163
8	PPP1R15A	4.71e-18	0.708868	0.799	0.552
8	CDKN1A	2.45e-17	0.600694	0.577	0.256
8	EIF4A3	1.06e-16	0.765093	0.577	0.269
8	DDIT4	1.28e-15	0.600399	0.604	0.289
8	DNAJB1	1.56e-14	0.666077	0.738	0.436
8	PTGDS	3.92e-14	0.67512	0.926	0.65
8	DDX5	6.91e-14	0.610202	0.846	0.665
8	GLUL	3.06e-13	0.601713	0.705	0.434
8	EGR1	2.16e-12	0.618332	0.57	0.298
8	SOCS3	6.72e-06	0.597611	0.557	0.34
9	DPEP1	0	1.76821	0.732	0.02
9	COL11A1	0	1.53729	0.746	0.034
9	MYL4	0	1.2028	0.486	0.004
9	WFDC1	1.11e-260	1.21938	0.638	0.029
9	UGT3A2	9.44e-214	0.529557	0.319	0.006
9	TNMD	2.47e-116	1.8414	0.884	0.174
9	GPC3	5.47e-98	1.53712	0.942	0.244
9	PPP1R14A	3.63e-96	0.691442	0.464	0.046
9	A2M	7.21e-95	0.510248	0.413	0.036
9	TAGLN	5.75e-85	1.39418	0.674	0.122
9	MEF2C	5.4e-82	0.742853	0.551	0.08
9	SPARC	7e-68	1.7366	1	0.842
9	COL1A1	4.97e-66	1.70145	1	0.899
9	COL1A2	5.54e-58	1.50499	1	0.958
9	COL21A1	1.63e-56	0.713031	0.478	0.084
9	MFAP5	1.28e-55	1.20191	0.928	0.399
9	EDNRB	1.56e-55	0.756098	0.442	0.071
9	EDNRA	2.95e-55	0.572236	0.442	0.07
9	PRSS23	1.09e-50	0.879153	0.572	0.134
9	POSTN	1.22e-46	0.996762	0.797	0.244
9	FRZB	2.62e-36	0.7787	0.377	0.073
9	TMEM119	8.75e-35	0.515148	0.587	0.177
9	TPM2	1.85e-34	0.691222	0.696	0.253
9	ACTA2	2.51e-33	1.48895	0.464	0.128
9	RPS2	3.78e-33	0.694009	1	0.998
9	COL3A1	4.91e-33	0.931842	0.978	0.774
9	COL12A1	5.58e-32	0.760711	0.594	0.203
9	FGFBP2	1.61e-31	1.00028	0.529	0.157
9	COL4A1	3.3e-30	0.501643	0.449	0.116
9	CDH11	1.84e-29	0.566908	0.529	0.163
9	RPLP1	6.97e-29	0.514992	1	1
9	RPL4	2.14e-28	0.588206	0.993	0.955
9	CALD1	4.08e-28	0.787116	0.928	0.722
9	COL6A1	4.88e-26	0.616303	1	0.883
9	TPM1	7.59e-26	0.936026	0.797	0.44
9	TMSB4X	1.18e-24	0.485166	1	0.996
9	MDK	3.18e-23	0.645294	0.659	0.278
9	NPM1	4.96e-22	0.587444	0.964	0.818
9	ACTG1	4.25e-20	0.486789	0.993	0.968
9	STMN1	1.68e-18	0.503265	0.37	0.107
9	DKK3	6.24e-18	0.573778	0.674	0.321
9	CCND1	1.21e-16	0.519671	0.435	0.16
9	PRELP	3.16e-16	0.705269	0.667	0.342
9	SFRP1	8.75e-14	0.498288	0.377	0.132
9	SSR4	3.36e-13	0.479568	0.812	0.537
9	CTGF	4.61e-12	1.11944	0.638	0.372
9	TPM4	7.32e-12	0.471338	0.674	0.388
9	MYL6	1.02e-11	0.527776	0.978	0.941
9	RPS4Y1	8.72e-07	0.583299	0.5	0.296
9	MYL9	0.000225904	0.50439	0.623	0.477
