# Supplementary material for: Myofibroblast transcriptome indicates SFRP2hi fibroblast progenitors in systemic sclerosis skin
Source: Nat Commun. 2021 Jul 19;12:4384. doi: 10.1038/s41467-021-24607-6 (PMC8289865; doi:10.1038/s41467-021-24607-6)
Supplement: Supplementary file 5 — Supplementary Dataset 2 [file 41467_2021_24607_MOESM5_ESM.xlsx]

## Sheet: Sheet1
Supplementary Data 2: Subject Demographics
Subject	Sex	Chemistry	Diagnosis	Skin Score	Fibrosis Score	Inflammation Score	Myofibroblast Score	# of Filtered Cells	# of Filtered Fibroblasts	% Filtered Fibroblast	Disease Duration (Years)	Immunosuppressant Medication at time of Biopsya,b,c
SC1nor	Male	V1	HC	NA	NA	NA	NA	1114	290	26.0323	NA	NA
SC4nor	Male	V1	HC	NA	NA	NA	NA	2113	366	17.3213	NA	NA
SC18nor	Female	V1	HC	NA	NA	NA	NA	2611	799	30.6013	NA	NA
SC32nor	Female	V1	HC	NA	NA	NA	NA	1647	747	45.3552	NA	NA
SC33nor	Female	V1	HC	NA	NA	NA	NA	1864	938	50.3219	NA	NA
SC34nor	Male	V1	HC	NA	NA	NA	NA	1608	85	5.28607	NA	NA
SC50nor	Male	V2	HC	NA	NA	NA	NA	2666	289	10.8402	NA	NA
SC68nor	Female	V2	HC	NA	NA	NA	NA	1731	739	42.6921	NA	NA
SC124nor	Male	V2	HC	NA	NA	NA	NA	3643	861	23.6344	NA	NA
SC125nor	Male	V2	HC	NA	NA	NA	NA	2474	475	19.1997	NA	NA
SC2ssc	Female	V1	SSC	37	ND	ND	ND	980	90	9.18367	6.48	MTX, MYC
SC5ssc	Female	V1	SSC	17	ND	ND	ND	2198	507	23.0664	4.74	HC, MYC
SC19ssc	Male	V1	SSC	34	2+	2+	2+	1616	322	19.9257	2.67	HC, MYC
SC49ssc	Female	V2	SSC	26	2+	1+	1+	2536	167	6.58517	2.26	MYC
SC60ssc	Male	V2	SSC	34	1+	1+	rest -	1454	133	9.14718	1.21	None
SC69ssc	Male	V2	SSC	27	3+	2+	3+	1810	194	10.7182	1.5	MYC
SC70ssc	Male	V2	SSC	17	2+	1+	0-1+	1765	173	9.8017	1.08	D-Pen, MYC
SC86ssc	Female	V2	SSC	25	3+	0	2+	2864	341	11.9064	0.48	MTX
SC119ssc	Female	V2	SSC	21	2+	2+	ND	3162	176	5.5661	2.52	None
SC185ssc	Female	V2	SSC	12	ND	ND	ND	2698	981	36.3603	3.03	MTX
SC188ssc	Female	V2	SSC	43	ND	ND	ND	3094	726	23.4648	2.25	MYC
SC189ssc	Male	V2	SSC	21	ND	ND	ND	3256	905	27.7948	0.83	None
NA = Not Applicable, ND = No Data, HC = Heathy Control, aHC = Hydroxychloroquine, bMTX = Methotrexate, cMYC = Mycophenolate mofetil
