# Supplementary material for: Myofibroblast transcriptome indicates SFRP2hi fibroblast progenitors in systemic sclerosis skin
Source: Nat Commun. 2021 Jul 19;12:4384. doi: 10.1038/s41467-021-24607-6 (PMC8289865; doi:10.1038/s41467-021-24607-6)
Supplement: Supplementary file 6 — Supplementary Dataset 3 [file 41467_2021_24607_MOESM6_ESM.xlsx]

## Sheet: wholedataset_ourssc_top50.csv
Supplementary Data 3. Top 50 most highly differentially expressed genes in each skin cluster
cluster	gene	Uncorrected 2-sided p-value	Bonferonni corrected for multiple comparisons, two sided, p-value	avg_logFC	pct. cells in cluster	pct. cells not in cluster
0	KRT10	0	0	2.43296	1	0.694
0	DMKN	0	0	2.15968	1	0.386
0	KRTDAP	0	0	1.84787	0.935	0.164
0	LYPD3	0	0	1.80938	0.882	0.232
0	KRT2	0	0	1.74673	0.676	0.086
0	LY6D	0	0	1.63909	0.975	0.244
0	SFN	0	0	1.63717	0.99	0.47
0	PERP	0	0	1.43385	0.999	0.595
0	LGALS7B	0	0	1.42201	0.943	0.275
0	AQP3	0	0	1.37217	0.929	0.316
0	SBSN	0	0	1.35411	0.819	0.087
0	DSP	0	0	1.32791	0.882	0.231
0	SERPINB2	0	0	1.31942	0.61	0.148
0	S100A14	0	0	1.31427	0.961	0.333
0	TACSTD2	0	0	1.12348	0.894	0.383
0	CLDN1	0	0	1.05809	0.638	0.114
0	PHLDA2	0	0	1.02547	0.731	0.315
0	SERPINB5	0	0	1.00185	0.797	0.189
0	LGALS7	0	0	0.948837	0.648	0.12
0	DSC3	0	0	0.939921	0.778	0.171
0	KLF5	0	0	0.917496	0.828	0.25
0	CLDN4	0	0	0.869214	0.607	0.115
0	CSTA	0	0	0.803537	0.685	0.147
0	PKP1	0	0	0.769176	0.653	0.095
0	DSG1	0	0	0.759994	0.654	0.089
0	FGFBP1	0	0	0.730243	0.479	0.11
0	FXYD3	0	0	0.729979	0.867	0.3
0	IRF6	0	0	0.721597	0.625	0.14
0	JUP	0	0	0.692133	0.711	0.162
0	CCL27	0	0	0.677938	0.643	0.12
0	RHOV	0	0	0.672117	0.621	0.102
0	KLF4	0	0	0.668156	0.849	0.523
0	TUBB2A	0	0	0.667057	0.755	0.414
0	KLK11	0	0	0.66599	0.627	0.095
0	SLC38A2	0	0	0.642881	0.758	0.483
0	DEGS1	0	0	0.632709	0.749	0.333
0	DEFB1	0	0	0.631151	0.608	0.088
0	RPLP1	0	0	0.625416	1	1
0	TUBA4A	0	0	0.607146	0.664	0.203
0	RPS18	0	0	0.60108	1	1
0	EMP2	0	0	0.596394	0.78	0.394
0	CTNNBIP1	0	0	0.583708	0.646	0.165
0	DYNLL1	0	0	0.578317	0.983	0.872
0	S100A16	0	0	0.568786	0.819	0.411
0	EHF	0	0	0.562753	0.559	0.114
0	NSG1	0	0	0.561471	0.592	0.089
0	S100A11	0	0	0.559724	0.99	0.887
0	TRIM29	0	0	0.554533	0.599	0.128
0	MT1X	0	0	0.54679	0.858	0.61
1	KRT14	0	0	2.26637	0.985	0.548
1	KRT15	0	0	1.92838	0.841	0.113
1	S100A2	0	0	1.68841	0.923	0.246
1	KRT5	0	0	1.68363	0.964	0.331
1	DST	0	0	1.31962	0.834	0.239
1	AREG	0	0	1.25988	0.571	0.13
1	SERPINB2	0	0	1.09329	0.65	0.157
1	ATF3	0	0	1.09116	0.715	0.348
1	COL17A1	0	0	1.05706	0.731	0.069
1	ERRFI1	0	0	0.969111	0.681	0.185
1	PMAIP1	0	0	0.907571	0.751	0.208
1	SFN	0	0	0.889346	0.979	0.486
1	HSP90AA1	0	0	0.883661	0.987	0.922
1	TACSTD2	0	0	0.874092	0.904	0.397
1	DNAJB1	0	0	0.858974	0.945	0.685
1	MYC	0	0	0.84694	0.863	0.514
1	DNAJA1	0	0	0.840803	0.944	0.711
1	KLF4	0	0	0.840488	0.905	0.526
1	AQP3	0	0	0.81424	0.9	0.337
1	TUBB4B	0	0	0.793981	0.872	0.544
1	HSPA1B	0	0	0.793704	0.915	0.711
1	KLF5	0	0	0.791994	0.829	0.267
1	HSPA1A	0	0	0.791425	0.968	0.857
1	EGR1	0	0	0.788707	0.655	0.346
1	CA2	0	0	0.786005	0.592	0.154
1	ADRB2	0	0	0.758569	0.611	0.16
1	CCL27	0	0	0.756543	0.54	0.147
1	HOPX	0	0	0.7548	0.816	0.259
1	TOB1	0	0	0.753906	0.679	0.257
1	SOX15	0	0	0.702316	0.688	0.159
1	SLC38A2	0	0	0.694292	0.835	0.483
1	SERTAD1	0	0	0.688821	0.738	0.329
1	RND3	0	0	0.680315	0.678	0.256
1	SERPINB5	0	0	0.675882	0.741	0.212
1	ARL4A	0	0	0.666428	0.657	0.232
1	HSPA2	0	0	0.664403	0.711	0.249
1	HSPH1	0	0	0.661031	0.651	0.252
1	FOSB	0	0	0.644517	0.663	0.4
1	SYT8	0	0	0.643636	0.452	0.029
1	BTG2	0	0	0.6304	0.63	0.377
1	NFKBIA	0	0	0.630106	0.974	0.825
1	UBC	0	0	0.626943	0.996	0.982
1	CKS2	0	0	0.623731	0.683	0.284
1	FGFBP1	0	0	0.620842	0.477	0.121
1	AMD1	0	0	0.616779	0.734	0.36
1	SGK1	0	0	0.615162	0.656	0.228
1	JUN	1.95246e-275	4.64979e-271	0.820249	0.897	0.787
1	FOS	9.51341e-55	2.26562e-50	0.744266	0.686	0.725
1	DUSP1	3.18258e-54	7.5793e-50	0.647592	0.792	0.78
1	HES1	1.14038e-20	2.71582e-16	0.701102	0.501	0.489
2	FABP4	0	0	2.62336	0.499	0.076
2	ACKR1	0	0	2.37231	0.694	0.018
2	TM4SF1	0	0	2.07407	0.93	0.252
2	IFI27	0	0	2.00091	0.983	0.249
2	AQP1	0	0	1.85612	0.901	0.143
2	SELE	0	0	1.83878	0.452	0.011
2	GNG11	0	0	1.81311	0.971	0.193
2	CD74	0	0	1.71571	0.98	0.235
2	SPARCL1	0	0	1.70104	0.982	0.283
2	RBP7	0	0	1.69711	0.652	0.031
2	CLDN5	0	0	1.66982	0.841	0.022
2	PLVAP	0	0	1.65133	0.831	0.01
2	PECAM1	0	0	1.34139	0.824	0.02
2	A2M	0	0	1.3221	0.84	0.117
2	RAMP3	0	0	1.25299	0.749	0.016
2	RAMP2	0	0	1.25264	0.832	0.05
2	HLA-E	0	0	1.12439	0.981	0.751
2	NPDC1	0	0	1.12138	0.817	0.087
2	SOCS3	0	0	1.10907	0.771	0.402
2	ECSCR	0	0	1.09829	0.777	0.015
2	GIMAP7	0	0	1.0703	0.706	0.027
2	LMCD1	0	0	1.06493	0.743	0.08
2	IL6	0	0	1.06122	0.486	0.088
2	ADGRL4	0	0	1.04705	0.713	0.009
2	G0S2	0	0	1.03472	0.328	0.067
2	HLA-DRB1	0	0	1.0334	0.923	0.129
2	EGFL7	0	0	1.02811	0.655	0.032
2	VWF	0	0	1.0146	0.652	0.011
2	EMCN	0	0	0.981128	0.729	0.039
2	ENG	0	0	0.961738	0.691	0.063
2	ICAM1	0	0	0.950645	0.633	0.133
2	CLEC14A	0	0	0.924704	0.673	0.027
2	HLA-DPA1	0	0	0.92241	0.873	0.104
2	CD36	0	0	0.919797	0.29	0.042
2	PCAT19	0	0	0.918596	0.681	0.011
2	TMSB10	0	0	0.917138	1	0.925
2	TSC22D1	0	0	0.914083	0.766	0.461
2	IFITM3	0	0	0.90613	0.994	0.68
2	CRIP2	0	0	0.903151	0.818	0.265
2	CD34	0	0	0.896604	0.697	0.053
2	HLA-DRA	0	0	0.896356	0.939	0.162
2	CAV1	0	0	0.867089	0.944	0.603
2	SOX17	0	0	0.864767	0.506	0.008
2	ANGPT2	0	0	0.864341	0.514	0.069
2	BST2	0	0	0.86311	0.663	0.126
2	TSPAN7	0	0	0.861342	0.632	0.022
2	FKBP1A	0	0	0.856519	0.87	0.5
2	PDLIM1	0	0	0.853261	0.791	0.303
2	ESAM	0	0	0.847216	0.706	0.061
2	RGS5	0	0	0.838544	0.327	0.086
3	SFRP2	0	0	2.92897	0.987	0.114
3	COL1A1	0	0	2.88463	0.995	0.296
3	COMP	0	0	2.69971	0.706	0.048
3	COL3A1	0	0	2.58101	0.982	0.207
3	COL1A2	0	0	2.57434	0.996	0.317
3	LUM	0	0	2.19317	0.887	0.217
3	PTGDS	0	0	2.13624	0.824	0.129
3	COL6A2	0	0	2.09654	0.991	0.301
3	COL6A1	0	0	2.03784	0.985	0.269
3	CTHRC1	0	0	1.96213	0.786	0.118
3	SPARC	0	0	1.9032	0.978	0.47
3	DCN	0	0	1.89549	0.993	0.452
3	MMP2	0	0	1.86083	0.923	0.132
3	FBLN1	0	0	1.63626	0.882	0.166
3	CTSK	0	0	1.59488	0.867	0.155
3	C1R	0	0	1.52742	0.926	0.263
3	IGFBP4	0	0	1.51848	0.842	0.26
3	SERPINF1	0	0	1.49115	0.926	0.282
3	LGALS1	0	0	1.43657	1	0.638
3	COL6A3	0	0	1.39692	0.768	0.125
3	S100A6	0	0	1.37035	1	0.823
3	C1S	0	0	1.34021	0.942	0.237
3	TIMP1	0	0	1.33677	0.977	0.478
3	PCOLCE	0	0	1.32993	0.868	0.215
3	THY1	0	0	1.32841	0.688	0.141
3	WISP2	0	0	1.31884	0.671	0.079
3	CFD	0	0	1.29483	0.903	0.298
3	POSTN	0	0	1.27641	0.565	0.157
3	BGN	0	0	1.26836	0.737	0.201
3	TWIST2	0	0	1.19857	0.833	0.099
3	MFAP4	0	0	1.1782	0.877	0.192
3	FSTL1	0	0	1.17561	0.805	0.181
3	FBLN2	0	0	1.16981	0.829	0.137
3	ELN	0	0	1.168	0.639	0.061
3	WIF1	0	0	1.16765	0.381	0.013
3	HTRA1	0	0	1.14976	0.801	0.154
3	STC2	0	0	1.14715	0.483	0.018
3	PRSS23	0	0	1.14711	0.384	0.145
3	AEBP1	0	0	1.1398	0.814	0.158
3	NBL1	0	0	1.13774	0.769	0.276
3	DPT	0	0	1.11934	0.717	0.122
3	CCDC80	0	0	1.10951	0.843	0.196
3	SERPINE2	0	0	1.10042	0.48	0.063
3	CD99	0	0	1.10017	0.949	0.526
3	CD63	0	0	1.08593	0.998	0.807
3	PLAC9	0	0	1.08455	0.874	0.238
3	CXCL14	0	0	1.07383	0.95	0.634
3	PPIC	0	0	1.07237	0.79	0.179
3	MEG3	0	0	1.06715	0.825	0.113
3	MXRA8	0	0	1.03418	0.755	0.13
4	KRT17	0	0	2.29956	0.552	0.132
4	S100A2	0	0	1.23203	0.777	0.278
4	KRT5	0	0	0.871544	0.926	0.353
4	KRT14	0	0	0.868421	0.986	0.561
4	KRT15	0	0	0.860822	0.467	0.162
4	MT-CO3	0	0	0.796275	0.997	0.99
4	CALML3	0	0	0.718515	0.328	0.1
4	GJB6	0	0	0.68776	0.334	0.023
4	KRT6A	0	0	0.616458	0.301	0.085
4	GJB2	0	0	0.56599	0.311	0.046
4	RPLP1	0	0	0.551899	1	1
4	RPS2	0	0	0.521283	1	0.999
4	RPL3	0	0	0.502061	1	0.999
4	RPS18	0	0	0.496982	1	1
4	RPS19	0	0	0.49251	1	0.999
4	RPS6	0	0	0.484871	1	0.999
4	RPLP0	0	0	0.471703	1	0.993
4	RPS5	0	0	0.470525	1	0.995
4	RPL7	0	0	0.460244	1	0.999
4	COL17A1	0	0	0.455242	0.402	0.114
4	RPL12	0	0	0.450559	1	0.998
4	RPL10A	0	0	0.448049	1	0.996
4	LAMB3	0	0	0.447773	0.298	0.063
4	RPL13A	0	0	0.414896	1	1
4	RPS3	0	0	0.408131	1	0.997
4	DAPL1	0	0	0.405886	0.472	0.197
4	SOX9	0	0	0.401643	0.274	0.047
4	RPL13	0	0	0.38793	1	1
4	PERP	0	0	0.378835	0.976	0.621
4	RPL8	0	0	0.37348	0.999	0.998
4	RPS4X	0	0	0.370668	1	0.998
4	RPS9	0	0	0.370482	1	0.998
4	FXYD3	1.49228e-301	3.55386e-297	0.41596	0.681	0.348
4	MT-CO2	2.40006e-289	5.71573e-285	0.662289	0.992	0.99
4	S100A14	1.92101e-274	4.57488e-270	0.412632	0.724	0.388
4	MT-CO1	6.34025e-254	1.50993e-249	0.618192	0.994	0.99
4	RACK1	2.28097e-241	5.43213e-237	0.373653	0.998	0.993
4	MT-CYB	1.25247e-232	2.98275e-228	0.581406	0.994	0.989
4	DST	9.24414e-230	2.20149e-225	0.46407	0.524	0.28
4	MT-ND1	6.78092e-187	1.61488e-182	0.507929	0.991	0.984
4	ATP1B3	9.91089e-170	2.36028e-165	0.725831	0.613	0.475
4	MT-ND5	6.35453e-167	1.51333e-162	0.473695	0.932	0.862
4	MT-ND4	4.81803e-165	1.14741e-160	0.443515	0.993	0.988
4	MT-ATP6	4.15744e-164	9.90095e-160	0.453083	0.989	0.98
4	MT-ND2	3.13552e-144	7.46724e-140	0.483896	0.99	0.985
4	DEFB1	1.1011e-141	2.62228e-137	0.415773	0.295	0.142
4	SLC25A5	3.42703e-125	8.16146e-121	0.411664	0.839	0.745
4	TACSTD2	4.30335e-102	1.02484e-97	0.453717	0.637	0.432
4	ATP1A1	3.20844e-70	7.6409e-66	0.441325	0.55	0.469
4	MT-ND3	8.9337e-46	2.12756e-41	0.475666	0.877	0.844
5	RGS5	0	0	2.03769	0.663	0.073
5	RGS16	0	0	1.91414	0.786	0.233
5	CCL2	0	0	1.80093	0.766	0.391
5	GEM	0	0	1.42341	0.638	0.174
5	NDUFA4L2	0	0	1.37184	0.663	0.188
5	CCL19	0	0	1.35344	0.26	0.056
5	IL6	0	0	1.33286	0.375	0.109
5	IGFBP7	0	0	1.30248	1	0.631
5	ID4	0	0	1.26711	0.639	0.181
5	CALD1	0	0	1.1666	0.943	0.465
5	TAGLN	0	0	1.1575	0.937	0.229
5	C11orf96	0	0	1.12972	0.599	0.127
5	MT1A	0	0	1.09099	0.47	0.069
5	TCIM	0	0	1.07038	0.467	0.074
5	CCL8	0	0	1.03995	0.258	0.033
5	SOCS3	0	0	1.01703	0.714	0.418
5	CPE	0	0	1.01101	0.813	0.218
5	TIMP3	0	0	0.993786	0.834	0.303
5	ACTA2	0	0	0.987352	0.8	0.169
5	TINAGL1	0	0	0.965976	0.744	0.128
5	LHFPL6	0	0	0.922696	0.769	0.201
5	MT2A	0	0	0.910073	0.909	0.683
5	CRISPLD2	0	0	0.890246	0.52	0.104
5	2019-09-07	0	0	0.865507	0.864	0.527
5	NR2F2	0	0	0.845243	0.619	0.095
5	IFITM3	0	0	0.844693	0.985	0.692
5	RASD1	0	0	0.836151	0.509	0.17
5	GJA4	0	0	0.832195	0.414	0.051
5	MYL9	0	0	0.803212	0.923	0.347
5	MGP	0	0	0.79575	0.832	0.339
5	STEAP4	0	0	0.791585	0.517	0.053
5	EPS8	0	0	0.781633	0.64	0.126
5	IRF1	0	0	0.77897	0.636	0.335
5	FGF7	0	0	0.771854	0.472	0.137
5	PRRX1	0	0	0.762015	0.693	0.177
5	ADAMTS1	0	0	0.761866	0.546	0.191
5	PDGFRB	0	0	0.755093	0.629	0.141
5	ARHGDIB	0	0	0.752429	0.646	0.21
5	TFPI	0	0	0.743738	0.56	0.122
5	ADIRF	0	0	0.743488	0.973	0.583
5	COL18A1	0	0	0.737897	0.667	0.215
5	GPX3	0	0	0.737068	0.577	0.137
5	ANGPT2	0	0	0.724389	0.559	0.082
5	ADAMTS4	0	0	0.707817	0.429	0.082
5	IGFBP5	4.85191e-287	1.15548e-282	0.831477	0.473	0.208
5	ZFP36	7.79734e-244	1.85694e-239	0.830293	0.92	0.829
5	DDIT4	1.59308e-239	3.79393e-235	0.896531	0.604	0.383
5	CXCL2	1.48463e-233	3.53564e-229	1.35094	0.415	0.189
5	JUNB	1.44161e-220	3.4332e-216	0.698789	0.954	0.919
5	CEBPD	2.78427e-168	6.63073e-164	0.875566	0.716	0.596
6	ACTA2	0	0	2.27357	0.989	0.162
6	TAGLN	0	0	2.13123	0.994	0.23
6	MYL9	0	0	1.88964	0.988	0.347
6	RERGL	0	0	1.87853	0.806	0.006
6	TPM2	0	0	1.82032	0.978	0.21
6	IL6	0	0	1.76096	0.433	0.107
6	ADIRF	0	0	1.70168	0.997	0.584
6	CCL2	0	0	1.67377	0.771	0.393
6	C11orf96	0	0	1.54914	0.717	0.123
6	GADD45B	0	0	1.51406	0.934	0.636
6	GEM	0	0	1.48493	0.627	0.177
6	DSTN	0	0	1.43536	0.989	0.838
6	MT1A	0	0	1.38813	0.523	0.069
6	MYH11	0	0	1.29595	0.837	0.048
6	ADAMTS1	0	0	1.26917	0.658	0.187
6	RGS16	0	0	1.2447	0.719	0.24
6	LBH	0	0	1.24467	0.815	0.141
6	JUNB	0	0	1.17476	0.962	0.919
6	IGFBP7	0	0	1.10993	1	0.633
6	TINAGL1	0	0	1.10951	0.842	0.126
6	SNCG	0	0	1.10899	0.71	0.097
6	SPARCL1	0	0	1.10227	0.942	0.314
6	ZNF331	0	0	1.09263	0.465	0.123
6	NET1	0	0	1.04267	0.702	0.107
6	CRISPLD2	0	0	1.0413	0.529	0.106
6	TPM1	0	0	1.03625	0.85	0.295
6	DDIT4	0	0	1.03314	0.691	0.38
6	PLN	0	0	1.02595	0.597	0.026
6	SORBS2	0	0	0.996083	0.667	0.062
6	MFGE8	0	0	0.979906	0.819	0.252
6	CALD1	0	0	0.964305	0.947	0.468
6	CSRP2	0	0	0.931013	0.642	0.178
6	IGFBP5	0	0	0.914475	0.783	0.191
6	NDUFA4L2	0	0	0.896519	0.658	0.191
6	NR4A1	0	0	0.888656	0.716	0.355
6	BCAM	0	0	0.880619	0.703	0.135
6	MCAM	0	0	0.864646	0.687	0.092
6	TSC22D1	0	0	0.862537	0.846	0.469
6	PPP1R15A	0	0	0.84143	0.865	0.74
6	S100A4	0	0	0.830884	0.985	0.638
6	PTP4A3	0	0	0.830738	0.61	0.062
6	SOD3	0	0	0.829255	0.896	0.317
6	GLA	0	0	0.820449	0.399	0.116
6	NR4A2	0	0	0.816943	0.548	0.203
6	ATF3	0	0	0.805363	0.702	0.365
6	CYCS	6.29561e-239	1.4993e-234	1.49453	0.708	0.561
6	JUN	1.0594e-222	2.52296e-218	0.815068	0.886	0.793
6	EIF4A3	7.39752e-173	1.76172e-168	0.929956	0.623	0.465
6	CEBPD	2.30864e-114	5.49802e-110	0.837106	0.668	0.599
6	IER3	5.95962e-79	1.41928e-74	0.956522	0.691	0.641
7	CXCR4	0	0	2.30919	0.827	0.052
7	IL32	0	0	1.67978	0.774	0.099
7	SRGN	0	0	1.64531	0.885	0.131
7	CD52	0	0	1.63475	0.774	0.025
7	DUSP2	0	0	1.61443	0.795	0.134
7	LTB	0	0	1.59612	0.614	0.011
7	CREM	0	0	1.56094	0.743	0.161
7	CCL5	0	0	1.40369	0.363	0.01
7	CD69	0	0	1.32752	0.549	0.01
7	TRAC	0	0	1.29969	0.661	0.027
7	SAMSN1	0	0	1.21198	0.631	0.025
7	RGCC	0	0	1.20257	0.711	0.219
7	TMSB4X	0	0	1.17832	1	0.988
7	BTG1	0	0	1.15784	0.993	0.847
7	CD3D	0	0	1.15089	0.627	0.002
7	PTPRC	0	0	1.13212	0.672	0.023
7	ARHGDIB	0	0	1.12508	0.752	0.206
7	NKG7	0	0	1.12269	0.262	0.002
7	CYTIP	0	0	1.09295	0.589	0.027
7	CORO1A	0	0	1.08747	0.626	0.029
7	ZFP36L2	0	0	1.08174	0.916	0.725
7	SARAF	0	0	1.06333	0.765	0.408
7	RGS1	0	0	1.03952	0.443	0.031
7	DUSP4	0	0	0.992843	0.463	0.058
7	TRBC1	0	0	0.972374	0.413	0.002
7	TRBC2	0	0	0.952537	0.475	0.003
7	RHOH	0	0	0.946468	0.515	0.008
7	BIRC3	0	0	0.94572	0.611	0.169
7	B2M	0	0	0.940717	1	0.997
7	GPR183	0	0	0.936027	0.509	0.056
7	CD2	0	0	0.908094	0.521	0.003
7	TSC22D3	0	0	0.866906	0.64	0.339
7	EZR	0	0	0.847724	0.728	0.388
7	LAPTM5	0	0	0.841272	0.594	0.057
7	HLA-A	0	0	0.840445	0.995	0.91
7	HCST	0	0	0.831193	0.551	0.038
7	CLEC2D	0	0	0.829088	0.462	0.02
7	LEPROTL1	0	0	0.814267	0.522	0.092
7	ZNF331	0	0	0.805731	0.546	0.118
7	HLA-B	0	0	0.80481	0.995	0.906
7	STK4	0	0	0.782475	0.544	0.088
7	S100A4	0	0	0.777511	0.964	0.64
7	ACAP1	0	0	0.763348	0.518	0.024
7	FXYD5	0	0	0.756122	0.636	0.247
7	IL7R	0	0	0.754248	0.382	0.008
7	GZMA	0	0	0.752324	0.29	0.001
7	ALOX5AP	0	0	0.750155	0.455	0.024
7	CD48	0	0	0.720152	0.467	0.016
7	SELENOK	0	0	0.716263	0.784	0.54
7	HSPA8	0	0	0.715169	0.982	0.845
8	CFD	0	0	2.57581	0.995	0.31
8	GSN	0	0	2.27383	0.997	0.637
8	DCN	0	0	2.27138	1	0.466
8	APOD	0	0	2.00487	0.978	0.224
8	MGP	0	0	1.88303	0.975	0.338
8	FBLN1	0	0	1.87103	0.934	0.183
8	CFH	0	0	1.78644	0.913	0.175
8	CXCL14	0	0	1.71451	0.958	0.642
8	CXCL12	0	0	1.52401	0.88	0.206
8	IGFBP6	0	0	1.47941	0.707	0.112
8	CCDC80	0	0	1.39035	0.891	0.211
8	MFAP4	0	0	1.38237	0.901	0.209
8	SFRP2	0	0	1.25524	0.698	0.152
8	SOD3	0	0	1.23965	0.962	0.318
8	WISP2	0	0	1.18829	0.68	0.095
8	C1S	0	0	1.17501	0.94	0.257
8	SERPING1	0	0	1.17296	0.939	0.33
8	C1R	0	0	1.17222	0.92	0.281
8	PI16	0	0	1.15399	0.596	0.063
8	SELENOP	0	0	1.10507	0.944	0.492
8	MFAP5	0	0	1.10498	0.591	0.078
8	PLAC9	0	0	1.08184	0.88	0.255
8	SERPINF1	0	0	1.07277	0.933	0.299
8	MMP2	0	0	0.999568	0.747	0.162
8	PLPP3	0	0	0.997946	0.767	0.201
8	LUM	0	0	0.994072	0.9	0.235
8	FBLN2	0	0	0.989397	0.786	0.158
8	PLA2G2A	0	0	0.987483	0.329	0.033
8	DPT	0	0	0.972056	0.741	0.137
8	CLU	0	0	0.925442	0.721	0.254
8	ADH1B	0	0	0.917021	0.54	0.062
8	TIMP3	0	0	0.895561	0.809	0.311
8	LGALS3	0	0	0.879031	0.994	0.898
8	GPC3	0	0	0.877505	0.409	0.042
8	IGFBP5	0	0	0.875939	0.662	0.202
8	CTSK	0	0	0.873553	0.775	0.179
8	S100A6	0	0	0.86465	1	0.828
8	VIM	0	0	0.849092	1	0.711
8	PDGFRL	0	0	0.827557	0.583	0.082
8	TIMP1	0	0	0.822384	0.933	0.494
8	CST3	0	0	0.820266	0.995	0.711
8	S100A10	0	0	0.793543	0.995	0.854
8	EFEMP1	0	0	0.771618	0.574	0.121
8	CD99	0	0	0.746101	0.907	0.54
8	FTL	0	0	0.742976	1	0.974
8	CYBRD1	0	0	0.741904	0.635	0.167
8	CD63	0	0	0.741744	0.996	0.812
8	OSR2	0	0	0.732665	0.519	0.077
8	FHL1	0	0	0.73129	0.64	0.212
8	SELENOM	0	0	0.707023	0.906	0.431
9	CXCL8	0	0	3.69622	0.811	0.07
9	HLA-DRA	0	0	3.48607	0.995	0.199
9	HLA-DPB1	0	0	3.00388	0.972	0.152
9	HLA-DRB1	0	0	2.99024	0.982	0.166
9	CCL3	0	0	2.84344	0.497	0.016
9	HLA-DPA1	0	0	2.82298	0.971	0.138
9	CXCL3	0	0	2.80088	0.666	0.108
9	IL1B	0	0	2.78869	0.685	0.009
9	LYZ	0	0	2.74429	0.767	0.008
9	CD74	0	0	2.69003	0.995	0.272
9	HLA-DQA1	0	0	2.58366	0.918	0.073
9	HLA-DQB1	0	0	2.39988	0.909	0.11
9	CCL4	0	0	2.36589	0.463	0.02
9	G0S2	0	0	2.34615	0.461	0.074
9	SRGN	0	0	2.33595	0.914	0.137
9	GPR183	0	0	2.26861	0.835	0.045
9	PLAUR	0	0	2.08787	0.846	0.157
9	INSIG1	0	0	2.0521	0.794	0.172
9	CCL3L1	0	0	2.00206	0.324	0.006
9	TYROBP	0	0	1.97811	0.914	0.014
9	C1QA	0	0	1.93513	0.64	0.005
9	FTL	0	0	1.93277	1	0.974
9	AIF1	0	0	1.91423	0.891	0.008
9	CXCL2	0	0	1.91419	0.679	0.18
9	CST3	0	0	1.89184	0.982	0.712
9	RNASE1	0	0	1.88038	0.427	0.081
9	CCL4L2	0	0	1.86459	0.344	0.01
9	FCER1A	0	0	1.85413	0.534	0.008
9	FCER1G	0	0	1.77297	0.865	0.015
9	FTH1	0	0	1.68183	1	0.962
9	SAT1	0	0	1.66206	0.976	0.695
9	CD83	0	0	1.65852	0.801	0.066
9	CXCL1	0	0	1.6363	0.336	0.048
9	BCL2A1	0	0	1.58189	0.593	0.009
9	MMP9	0	0	1.54127	0.583	0.006
9	HLA-DRB5	0	0	1.51357	0.422	0.048
9	C15orf48	0	0	1.42463	0.498	0.016
9	HLA-DMA	0	0	1.40628	0.868	0.098
9	C1QB	0	0	1.3942	0.5	0.002
9	CYBA	0	0	1.39304	0.915	0.286
9	C1QC	0	0	1.36061	0.496	0.002
9	MS4A6A	0	0	1.35725	0.735	0.003
9	CCL13	0	0	1.35356	0.257	0.012
9	LST1	0	0	1.34091	0.755	0.01
9	PLEK	0	0	1.30908	0.726	0.005
9	RGS1	0	0	1.30046	0.496	0.032
9	TMSB4X	0	0	1.22797	1	0.988
9	CLEC10A	0	0	1.21511	0.547	0.002
9	COTL1	0	0	1.21433	0.707	0.133
9	CPVL	0	0	1.21011	0.542	0.037
10	CCL19	0	0	2.55721	0.56	0.046
10	PTGDS	0	0	2.28683	0.963	0.145
10	CXCL12	0	0	2.16055	0.9	0.208
10	APOE	0	0	1.77861	0.862	0.579
10	C1S	0	0	1.51008	0.947	0.26
10	CXCL14	0	0	1.46495	0.973	0.643
10	CCDC80	0	0	1.42954	0.911	0.214
10	CLU	0	0	1.42351	0.717	0.256
10	PLA2G2A	0	0	1.41601	0.341	0.034
10	CFD	0	0	1.38925	0.971	0.315
10	C3	0	0	1.38355	0.624	0.051
10	C1R	0	0	1.34833	0.924	0.284
10	APOD	0	0	1.33231	0.924	0.23
10	DCN	0	0	1.24807	0.999	0.469
10	TIMP1	0	0	1.2215	0.938	0.496
10	SERPINF1	0	0	1.20693	0.918	0.303
10	CFH	0	0	1.18927	0.842	0.182
10	SERPING1	0	0	1.18916	0.926	0.334
10	SOD3	0	0	1.18684	0.943	0.322
10	IGFBP7	0	0	1.16591	0.995	0.638
10	DPT	0	0	1.08094	0.788	0.138
10	NNMT	0	0	1.0715	0.761	0.241
10	MGP	0	0	1.04029	0.81	0.349
10	CST3	0	0	1.03503	0.997	0.712
10	FBLN1	0	0	1.03367	0.876	0.189
10	THY1	0	0	1.01619	0.687	0.158
10	CTSK	0	0	1.0006	0.82	0.18
10	MFAP4	0	0	0.984667	0.801	0.217
10	RARRES2	0	0	0.9758	0.696	0.14
10	TMEM176B	0	0	0.975345	0.737	0.117
10	PCOLCE	0	0	0.924892	0.849	0.237
10	PTN	0	0	0.921867	0.687	0.133
10	COL6A2	0	0	0.915837	0.902	0.327
10	S100A13	0	0	0.913863	0.796	0.289
10	LUM	0	0	0.902964	0.88	0.239
10	EFEMP1	0	0	0.883701	0.568	0.123
10	SELENOM	0	0	0.882877	0.911	0.434
10	GSN	0	0	0.862651	0.968	0.64
10	IGFBP3	0	0	0.853052	0.372	0.072
10	VCAN	0	0	0.85301	0.642	0.101
10	CD63	0	0	0.816641	0.996	0.813
10	PLAC9	0	0	0.80858	0.836	0.261
10	IFITM3	0	0	0.800203	0.976	0.698
10	C7	0	0	0.799696	0.311	0.024
10	SELENOP	0	0	0.79401	0.891	0.497
10	MEG3	0	0	0.775905	0.651	0.144
10	VIM	0	0	0.770632	1	0.713
10	FBLN2	0	0	0.763138	0.721	0.164
10	COL6A1	0	0	0.736534	0.856	0.298
10	MT2A	1.07005e-82	2.54832e-78	0.896011	0.794	0.692
11	S100A8	0	0	2.25636	0.538	0.063
11	KRT6A	0	0	2.06076	0.588	0.078
11	KRT16	0	0	1.9608	0.6	0.094
11	KRT5	0	0	1.63084	0.858	0.371
11	KRT14	0	0	1.60798	0.925	0.575
11	S100A7	0	0	1.58053	0.314	0.027
11	LGALS7B	0	0	1.55079	0.962	0.331
11	KRT1	0	0	1.52423	0.974	0.376
11	KRTDAP	0	0	1.41619	0.695	0.24
11	LY6D	0	0	1.4058	0.973	0.306
11	KRT10	0	0	1.35608	0.978	0.721
11	DMKN	0	0	1.34907	0.991	0.439
11	SFN	0	0	1.333	0.991	0.514
11	S100A14	0	0	1.21061	0.979	0.386
11	FABP5	0	0	1.14464	0.701	0.346
11	S100A9	0	0	1.14411	0.425	0.057
11	PERP	0	0	1.12859	0.999	0.629
11	MT1X	0	0	1.07512	0.878	0.631
11	LYPD3	0	0	1.03599	0.863	0.288
11	SBSN	0	0	1.00341	0.618	0.159
11	DSP	0	0	0.987321	0.876	0.286
11	AQP3	0	0	0.984982	0.938	0.368
11	LGALS7	0	0	0.972152	0.699	0.163
11	S100A2	0	0	0.913988	0.753	0.292
11	KRT17	0	0	0.857039	0.469	0.147
11	TACSTD2	0	0	0.831409	0.904	0.426
11	CSTA	0	0	0.815946	0.603	0.197
11	KLF5	0	0	0.764279	0.83	0.3
11	DSC3	0	0	0.763486	0.798	0.222
11	FXYD3	0	0	0.761768	0.913	0.347
11	SERPINB5	0	0	0.736842	0.804	0.24
11	S100A16	0	0	0.70618	0.889	0.443
11	CALML3	0	0	0.685326	0.437	0.102
11	PHLDA2	0	0	0.683987	0.727	0.351
11	RHOV	0	0	0.668039	0.651	0.145
11	SERPINB2	0	0	0.657639	0.561	0.19
11	PKP1	0	0	0.631201	0.656	0.142
11	JUP	0	0	0.629285	0.741	0.207
11	FGFBP1	0	0	0.614645	0.528	0.139
11	C19orf33	0	0	0.610897	0.597	0.173
11	DEFB1	0	0	0.590823	0.565	0.134
11	DEGS1	0	0	0.581869	0.795	0.366
11	CA2	0	0	0.574587	0.617	0.178
11	CCL27	0	0	0.563405	0.565	0.168
11	CXADR	0	0	0.549565	0.664	0.192
11	S100A11	0	0	0.546017	0.99	0.896
11	TRIM29	0	0	0.544371	0.639	0.166
11	TMEM45A	1.03792e-255	2.4718e-251	0.730071	0.519	0.221
11	CALML5	2.81456e-202	6.70286e-198	0.955861	0.38	0.141
11	CRABP2	3.7115e-177	8.83893e-173	0.541638	0.504	0.239
12	COL1A1	0	0	1.72473	0.946	0.33
12	COL1A2	0	0	1.68787	0.963	0.349
12	POSTN	0	0	1.49439	0.732	0.172
12	LUM	0	0	1.38307	0.913	0.248
12	COL3A1	0	0	1.33988	0.908	0.246
12	SPARC	0	0	1.29124	0.905	0.496
12	TNMD	0	0	1.24769	0.421	0.035
12	MFAP4	0	0	1.19975	0.855	0.224
12	GPC3	0	0	1.1582	0.499	0.046
12	COL6A2	0	0	1.04446	0.921	0.336
12	COL6A1	0	0	1.0408	0.912	0.304
12	MFAP5	0	0	1.0174	0.544	0.089
12	ASPN	0	0	1.01676	0.57	0.083
12	DPT	0	0	0.988819	0.707	0.15
12	LGALS1	0	0	0.867575	0.996	0.655
12	MMP2	0	0	0.858455	0.752	0.174
12	HTRA1	0	0	0.847889	0.687	0.188
12	MEG3	0	0	0.844316	0.701	0.15
12	PTN	0	0	0.837962	0.632	0.143
12	COL6A3	0	0	0.772493	0.634	0.158
12	COL11A1	0	0	0.743696	0.307	0.01
12	PCOLCE	0	0	0.73349	0.759	0.248
12	MXRA8	0	0	0.711424	0.655	0.162
12	CTSK	0	0	0.701473	0.759	0.191
12	VCAN	0	0	0.694236	0.547	0.112
12	DCN	0	0	0.683531	0.99	0.477
12	TNN	0	0	0.664154	0.365	0.015
12	PRELP	0	0	0.662081	0.478	0.104
12	F2R	0	0	0.636212	0.505	0.093
12	2019-09-11	0	0	0.618616	0.561	0.154
12	MDK	0	0	0.59938	0.542	0.165
12	FBLN2	0	0	0.590599	0.63	0.175
12	PRRX1	0	0	0.581654	0.623	0.196
12	LOXL1	0	0	0.529171	0.46	0.107
12	CFD	7.07419e-304	1.68472e-299	0.63302	0.784	0.33
12	CD99	3.2732e-295	7.79512e-291	0.707017	0.886	0.548
12	SERPINF1	6.1391e-291	1.46203e-286	0.544225	0.791	0.316
12	DKK3	4.89035e-279	1.16464e-274	0.617951	0.516	0.166
12	SELENOP	3.28104e-274	7.81379e-270	0.698984	0.855	0.504
12	LAPTM4A	3.5062e-270	8.35003e-266	0.607899	0.977	0.849
12	FSTL1	3.19259e-253	7.60314e-249	0.532577	0.598	0.216
12	VIM	5.86447e-216	1.39662e-211	0.625966	1	0.717
12	SOD3	3.05554e-206	7.27676e-202	0.594677	0.737	0.337
12	ZBTB20	2.05699e-202	4.89871e-198	0.528127	0.574	0.246
12	BGN	3.89789e-194	9.28282e-190	0.810051	0.546	0.232
12	FN1	2.52159e-192	6.00518e-188	0.539306	0.481	0.173
12	CXCL14	2.33508e-180	5.56099e-176	0.588725	0.93	0.649
12	C6orf48	6.20521e-161	1.47777e-156	0.535354	0.751	0.519
12	MRPS6	1.19367e-152	2.84273e-148	0.596626	0.547	0.271
12	CTGF	4.62212e-93	1.10076e-88	0.629448	0.433	0.21
13	AQP5	0	0	2.33551	0.746	0.022
13	KRT19	0	0	2.02958	0.785	0.035
13	GAPDH	0	0	1.80543	0.999	0.988
13	SNORC	0	0	1.75941	0.619	0.012
13	SLC12A2	0	0	1.7211	0.393	0.055
13	CA6	0	0	1.71023	0.562	0.008
13	KRT18	0	0	1.69198	0.713	0.078
13	KRT15	0	0	1.68417	0.879	0.165
13	CLDN10	0	0	1.60198	0.509	0.012
13	KRT8	0	0	1.40344	0.575	0.048
13	KRT7	0	0	1.38489	0.591	0.037
13	DBI	0	0	1.38043	0.993	0.621
13	PDCD4	0	0	1.3633	0.651	0.21
13	ZG16B	0	0	1.36205	0.417	0.036
13	ATP1B1	0	0	1.34269	0.483	0.108
13	LDHA	0	0	1.31118	0.986	0.903
13	SFRP1	0	0	1.30815	0.453	0.073
13	PPP1R1B	0	0	1.28699	0.615	0.018
13	NDRG2	0	0	1.18035	0.643	0.198
13	TPD52L1	0	0	1.11469	0.589	0.097
13	S100A1	0	0	0.926033	0.416	0.012
13	ATP5MC3	0	0	0.898442	0.945	0.579
13	CALM2	0	0	0.886374	0.998	0.935
13	ELF3	0	0	0.885464	0.36	0.031
13	CD24	0	0	0.879395	0.404	0.072
13	NCALD	0	0	0.859016	0.426	0.027
13	EPCAM	0	0	0.832713	0.396	0.03
13	DNER	0	0	0.76193	0.328	0.009
13	ROPN1B	0	0	0.720884	0.412	0.008
13	STAC2	0	0	0.687942	0.331	0.012
13	CHCHD10	1.93223e-295	4.60161e-291	1.01862	0.639	0.285
13	FXYD3	4.81556e-279	1.14682e-274	0.732192	0.842	0.358
13	PEBP1	2.16397e-278	5.15349e-274	0.85683	0.983	0.717
13	ENO1	1.01233e-277	2.41087e-273	0.984146	0.972	0.694
13	HINT1	3.4294e-262	8.16712e-258	0.817414	0.995	0.821
13	COX5B	1.52268e-257	3.62627e-253	0.895084	0.977	0.709
13	COX7C	1.65124e-251	3.93242e-247	0.895603	0.989	0.825
13	ATP5F1A	2.07588e-234	4.94371e-230	0.757143	0.92	0.556
13	COX8A	8.83577e-228	2.10424e-223	0.703656	0.906	0.546
13	CD59	2.03949e-226	4.85704e-222	0.953361	0.92	0.532
13	ATP1A1	7.81554e-225	1.86127e-220	0.950655	0.834	0.465
13	ATP5F1B	2.64728e-224	6.30451e-220	0.784653	0.957	0.662
13	PPDPF	2.41121e-195	5.74229e-191	0.726769	0.98	0.75
13	ETFB	1.88462e-171	4.48821e-167	0.787861	0.527	0.265
13	SPTSSA	2.95326e-161	7.0332e-157	0.845958	0.527	0.276
13	SAT1	1.83323e-153	4.36584e-149	0.873602	0.979	0.701
13	UQCRB	1.68186e-147	4.00535e-143	0.722881	0.972	0.76
13	CLDN4	2.76124e-130	6.57589e-126	0.918979	0.414	0.169
13	SDC4	9.1095e-102	2.16943e-97	1.18823	0.352	0.159
13	CD164	7.78322e-49	1.85357e-44	0.694018	0.461	0.366
14	DES	0	0	3.57292	0.996	0.035
14	ACTG2	0	0	3.25963	0.973	0.038
14	TPM2	0	0	3.06828	0.999	0.236
14	MYLK	0	0	2.93952	0.988	0.138
14	TAGLN	0	0	2.88258	1	0.256
14	ACTA2	0	0	2.83301	0.999	0.19
14	MYH11	0	0	2.74773	0.994	0.072
14	MYL9	0	0	2.73456	0.998	0.369
14	PCP4	0	0	2.67956	0.964	0.014
14	CNN1	0	0	2.47044	0.97	0.04
14	TPM1	0	0	2.3105	0.984	0.311
14	CSRP1	0	0	2.19772	0.956	0.198
14	ACTA1	0	0	1.89846	0.718	0.005
14	PPP1R14A	0	0	1.88535	0.943	0.091
14	FLNA	0	0	1.87083	0.967	0.239
14	CALD1	0	0	1.82602	0.99	0.484
14	SYNPO2	0	0	1.63288	0.853	0.086
14	ACTB	0	0	1.59845	1	0.983
14	SMTN	0	0	1.59202	0.917	0.138
14	PDLIM7	0	0	1.47558	0.874	0.101
14	ACTC1	0	0	1.45586	0.458	0.006
14	DSTN	0	0	1.43342	1	0.843
14	PLN	0	0	1.42751	0.832	0.041
14	LPP	0	0	1.406	0.843	0.155
14	CKB	0	0	1.35248	0.878	0.291
14	FHL1	0	0	1.33908	0.876	0.219
14	SLMAP	0	0	1.30168	0.797	0.102
14	LMOD1	0	0	1.26222	0.831	0.066
14	ACTN1	0	0	1.25567	0.853	0.231
14	NDUFA4	0	0	1.19053	0.992	0.788
14	RAMP1	0	0	1.1775	0.794	0.064
14	PALLD	0	0	1.15993	0.788	0.163
14	NEXN	0	0	1.15224	0.766	0.061
14	PDLIM3	0	0	1.14103	0.784	0.063
14	NRN1	0	0	1.1342	0.757	0.169
14	SELENOM	0	0	1.1086	0.916	0.444
14	PPP1R12B	0	0	1.09735	0.758	0.075
14	MYL6	0	0	1.08512	0.999	0.981
14	SYNM	0	0	1.07509	0.659	0.023
14	FILIP1L	0	0	1.05468	0.693	0.149
14	ITGA8	0	0	1.0491	0.661	0.022
14	CFL2	0	0	1.04717	0.714	0.078
14	SVIL	0	0	1.03143	0.794	0.137
14	SORBS2	0	0	1.0053	0.656	0.083
14	CARMN	0	0	0.978848	0.659	0.046
14	ILK	0	0	0.964204	0.773	0.197
14	MFAP4	0	0	0.949767	0.892	0.229
14	SH3BGRL	0	0	0.938936	0.867	0.427
14	CD151	0	0	0.933094	0.824	0.314
14	ITGB1	1.1376e-294	2.7092e-290	0.992932	0.814	0.402
15	GPM6B	0	0	2.03526	0.887	0.115
15	CRYAB	0	0	1.95395	0.894	0.354
15	S100B	0	0	1.91483	0.771	0.019
15	PLP1	0	0	1.72484	0.757	0.041
15	PMP22	0	0	1.64014	0.885	0.33
15	CDH19	0	0	1.37162	0.661	0.006
15	CD9	0	0	1.26027	0.999	0.854
15	MATN2	0	0	1.24666	0.623	0.102
15	NRXN1	0	0	1.19954	0.651	0.002
15	SCN7A	0	0	1.1904	0.549	0.007
15	PCSK2	0	0	1.175	0.559	0.009
15	GFRA3	0	0	1.14675	0.562	0.002
15	SEMA3B	0	0	1.05931	0.582	0.027
15	CADM1	0	0	0.866112	0.487	0.057
15	NTM	0	0	0.849964	0.446	0.02
15	PMP2	0	0	0.789974	0.315	0.003
15	MPZ	0	0	0.783178	0.432	0.006
15	PLAT	0	0	0.754122	0.394	0.039
15	VWA1	0	0	0.742501	0.413	0.072
15	LGI4	0	0	0.723695	0.431	0.062
15	SNCA	0	0	0.70078	0.444	0.065
15	SMIM5	0	0	0.693843	0.393	0.013
15	MYOT	0	0	0.66398	0.358	0.001
15	HSPA12A	0	0	0.657378	0.374	0.03
15	CADM3	0	0	0.649316	0.383	0.043
15	SORBS2	1.14096e-295	2.7172e-291	0.645672	0.463	0.089
15	CLU	1.66158e-294	3.95706e-290	1.19012	0.771	0.268
15	PRNP	8.3077e-262	1.97848e-257	1.34541	0.788	0.393
15	SGCE	1.85308e-256	4.4131e-252	0.698192	0.457	0.102
15	NDRG2	1.15166e-251	2.74267e-247	0.986226	0.613	0.202
15	TMEM176B	1.13176e-243	2.69528e-239	0.859993	0.524	0.137
15	FXYD1	1.68106e-241	4.00344e-237	0.929607	0.606	0.196
15	RARRES2	6.5951e-231	1.57062e-226	0.754215	0.559	0.157
15	CNN3	1.6077e-220	3.82874e-216	1.03073	0.747	0.358
15	TUBA1A	1.54178e-215	3.67175e-211	0.998347	0.932	0.513
15	SPARC	4.38151e-208	1.04346e-203	0.740763	0.965	0.5
15	CD59	1.31949e-207	3.14237e-203	0.885661	0.934	0.535
15	CLIC4	6.24018e-189	1.4861e-184	0.758357	0.504	0.167
15	LGALS1	2.14818e-177	5.1159e-173	0.75172	1	0.659
15	PSAP	3.89744e-175	9.28176e-171	0.755082	0.934	0.561
15	NRN1	2.94443e-172	7.01217e-168	0.796496	0.516	0.175
15	S100A4	2.957e-167	7.04209e-163	0.992607	0.976	0.652
15	PLPP1	1.08929e-157	2.59415e-153	0.81837	0.474	0.167
15	AP1S2	2.55355e-157	6.08128e-153	0.753803	0.464	0.159
15	DKK3	1.85549e-153	4.41885e-149	0.880404	0.478	0.171
15	S100A10	1.22826e-152	2.92509e-148	0.690739	0.999	0.859
15	CALM2	3.21223e-130	7.64992e-126	0.634285	0.997	0.936
15	PEBP1	5.03256e-130	1.1985e-125	0.656167	0.961	0.72
15	CAVIN3	1.65182e-90	3.93381e-86	0.731163	0.572	0.325
15	CYR61	1.07006e-52	2.54835e-48	0.676201	0.627	0.373
16	DCD	0	0	6.25092	0.931	0.138
16	SCGB2A2	0	0	5.24711	0.972	0.081
16	MUCL1	0	0	5.11428	0.942	0.081
16	SCGB1B2P	0	0	4.01234	0.924	0.02
16	PIP	0	0	3.86883	0.77	0.017
16	SCGB1D2	0	0	3.76585	0.878	0.03
16	KRT19	0	0	2.34972	0.864	0.041
16	AZGP1	0	0	2.24012	0.84	0.022
16	KRT7	0	0	1.85522	0.793	0.039
16	AQP5	0	0	1.70867	0.728	0.029
16	KRT18	0	0	1.60461	0.777	0.083
16	SLC12A2	0	0	1.44691	0.578	0.055
16	TSPAN8	0	0	1.14611	0.652	0.051
16	KRT8	0	0	1.14004	0.636	0.052
16	SNORC	0	0	1.11603	0.281	0.023
16	ATP1B1	0	0	1.05323	0.599	0.11
16	PPP1R1B	0	0	0.989085	0.589	0.024
16	CLDN10	0	0	0.914889	0.321	0.02
16	CD24	0	0	0.882783	0.532	0.073
16	ELF3	0	0	0.855663	0.48	0.032
16	CALML5	0	0	0.848118	0.737	0.141
16	C5orf46	0	0	0.799799	0.505	0.015
16	EPCAM	0	0	0.778023	0.572	0.031
16	TPD52L1	0	0	0.752556	0.596	0.101
16	CLDN3	0	0	0.744856	0.521	0.009
16	SERHL2	0	0	0.719723	0.366	0.01
16	CRACR2B	0	0	0.709842	0.572	0.039
16	ZG16B	0	0	0.705382	0.405	0.04
16	SEC11C	0	0	0.658016	0.591	0.133
16	OBP2B	0	0	0.646941	0.426	0.001
16	SCGB2A1	0	0	0.636316	0.327	0.005
16	LRRC26	0	0	0.634772	0.494	0.008
16	CLDN7	0	0	0.591843	0.458	0.029
16	SPDEF	0	0	0.57452	0.444	0.002
16	SMIM22	0	0	0.56603	0.463	0.009
16	SOX9	0	0	0.56285	0.415	0.057
16	SLC26A2	0	0	0.54712	0.314	0.037
16	XBP1	4.06422e-233	9.67893e-229	0.977284	0.797	0.378
16	DBI	1.28906e-228	3.06989e-224	0.952932	0.965	0.625
16	FXYD3	4.24169e-196	1.01016e-191	0.692157	0.846	0.362
16	CLDN4	9.53994e-187	2.27194e-182	0.777438	0.558	0.169
16	SPINT2	1.37987e-177	3.28616e-173	0.657671	0.696	0.289
16	SFRP1	2.1774e-149	5.18549e-145	1.04981	0.323	0.078
16	SDC4	2.46924e-149	5.88049e-145	0.982108	0.471	0.159
16	ATP1A1	3.02851e-136	7.2124e-132	0.684794	0.814	0.469
16	CXCL1	3.04421e-129	7.24978e-125	0.957046	0.264	0.058
16	PDCD4	5.51878e-109	1.3143e-104	0.567208	0.511	0.216
16	MT-CO1	1.14105e-83	2.7174e-79	0.713857	0.995	0.991
16	MT-ND4	1.24456e-75	2.96392e-71	0.618967	0.996	0.988
16	MT-CO2	1.82373e-65	4.34321e-61	0.636322	0.997	0.99
17	COCH	0	0	4.55215	0.999	0.022
17	ASPN	0	0	2.07252	0.887	0.084
17	IGFBP5	0	0	1.86766	0.868	0.214
17	MFAP4	0	0	1.35417	0.877	0.232
17	PTGDS	0	0	1.33061	0.895	0.169
17	TNMD	0	0	1.30968	0.685	0.036
17	CTSK	0	0	1.292	0.937	0.196
17	LUM	0	0	1.22889	0.831	0.258
17	DPT	0	0	1.20443	0.771	0.156
17	OGN	0	0	1.18805	0.718	0.027
17	COL1A2	0	0	1.17982	0.985	0.357
17	CRABP1	0	0	1.15469	0.67	0.015
17	FIBIN	0	0	1.11679	0.71	0.057
17	CYP1B1	0	0	1.09829	0.681	0.104
17	TNN	0	0	1.09408	0.67	0.015
17	PLPP5	0	0	0.9794	0.597	0.064
17	HTRA1	0	0	0.975866	0.764	0.193
17	PLXDC1	0	0	0.967665	0.601	0.051
17	PRELP	0	0	0.960098	0.695	0.106
17	PCOLCE	0	0	0.955782	0.88	0.253
17	FMOD	0	0	0.904414	0.639	0.093
17	LTBP4	0	0	0.883641	0.706	0.162
17	CFD	0	0	0.873613	0.96	0.333
17	SRPX	0	0	0.868443	0.722	0.141
17	COL1A1	0	0	0.867749	0.989	0.338
17	TWIST2	0	0	0.857658	0.67	0.145
17	MEG3	0	0	0.827718	0.695	0.157
17	DKK2	0	0	0.746362	0.557	0.05
17	THY1	0	0	0.73762	0.738	0.172
17	F13A1	0	0	0.711699	0.564	0.059
17	SSPN	0	0	0.694218	0.605	0.117
17	FN1	2.10959e-304	5.02398e-300	0.799635	0.683	0.174
17	SELENOP	3.49363e-288	8.32007e-284	1.11285	0.943	0.507
17	DCN	1.73856e-274	4.14039e-270	0.858805	0.995	0.484
17	ANGPTL2	2.88857e-274	6.87914e-270	0.691343	0.519	0.112
17	SPARCL1	1.17414e-273	2.79622e-269	1.06572	0.917	0.339
17	PMP22	1.25114e-270	2.97959e-266	0.803543	0.869	0.331
17	CRABP2	2.18528e-255	5.20423e-251	0.845109	0.743	0.243
17	SOD3	8.11108e-244	1.93165e-239	0.927476	0.88	0.34
17	TCF4	4.63931e-240	1.10485e-235	0.866391	0.749	0.272
17	PGRMC1	1.32881e-221	3.16455e-217	0.787715	0.708	0.266
17	FAM3C	2.54583e-221	6.0629e-217	0.734603	0.692	0.243
17	S100A6	5.67118e-219	1.35059e-214	0.784813	1	0.833
17	EID1	6.71701e-217	1.59966e-212	0.792043	0.946	0.613
17	ZBTB20	1.70256e-212	4.05464e-208	0.702296	0.698	0.249
17	LGALS1	1.92254e-195	4.57854e-191	0.750374	0.999	0.66
17	MFGE8	4.70006e-179	1.11932e-174	0.833357	0.703	0.277
17	S100A10	7.69482e-163	1.83252e-158	0.681998	0.992	0.859
17	MRPS6	1.91723e-131	4.56589e-127	0.679356	0.621	0.274
17	CYR61	2.13535e-78	5.08534e-74	0.787241	0.634	0.373
18	HMGB2	0	0	1.58764	0.983	0.349
18	STMN1	0	0	1.56463	0.956	0.278
18	PTTG1	0	0	1.56174	0.949	0.171
18	HIST1H4C	0	0	1.53415	0.741	0.162
18	UBE2C	0	0	1.36537	0.824	0.013
18	NUSAP1	0	0	1.11577	0.824	0.062
18	CDK1	0	0	1.07477	0.78	0.019
18	PCLAF	0	0	1.05854	0.693	0.031
18	HMGB1	0	0	1.0581	1	0.915
18	CKS1B	0	0	0.996869	0.911	0.244
18	TOP2A	0	0	0.98481	0.685	0.011
18	CENPF	0	0	0.983064	0.674	0.016
18	TK1	0	0	0.98066	0.643	0.024
18	CDC20	0	0	0.880002	0.632	0.029
18	CCNB1	0	0	0.841005	0.589	0.035
18	SMC4	0	0	0.822981	0.76	0.116
18	CENPW	0	0	0.810178	0.741	0.051
18	BIRC5	0	0	0.806252	0.631	0.015
18	CDKN3	0	0	0.788216	0.556	0.02
18	PBK	0	0	0.724226	0.607	0.006
18	TYMS	0	0	0.709311	0.534	0.027
18	MKI67	0	0	0.70322	0.572	0.007
18	CCNB2	0	0	0.680645	0.539	0.008
18	ASPM	0	0	0.672485	0.514	0.007
18	CKS2	6.87426e-306	1.6371e-301	0.940869	0.916	0.314
18	PHGDH	5.41094e-287	1.28862e-282	0.647395	0.72	0.183
18	KRT5	9.71146e-284	2.31278e-279	1.45303	0.921	0.385
18	TUBA1B	7.09042e-280	1.68858e-275	1.19307	0.995	0.863
18	HMGN2	1.46093e-271	3.47922e-267	1.11969	0.969	0.57
18	H2AFZ	1.95851e-262	4.6642e-258	0.997023	0.994	0.773
18	JPT1	1.92094e-247	4.57471e-243	0.650706	0.706	0.198
18	PTMA	2.20327e-230	5.24708e-226	0.763073	1	0.997
18	S100A2	2.45116e-220	5.83743e-216	0.958898	0.843	0.305
18	PLP2	5.07301e-210	1.20814e-205	0.737508	0.933	0.535
18	KPNA2	3.23065e-202	7.6938e-198	0.678269	0.737	0.248
18	KRT14	1.60006e-199	3.81055e-195	1.35648	0.922	0.586
18	PCNA	2.72019e-199	6.47812e-195	0.682926	0.583	0.164
18	S100A14	2.02609e-197	4.82513e-193	0.959683	0.891	0.404
18	TUBB	6.31114e-191	1.503e-186	0.989602	0.938	0.696
18	TUBA1C	5.02369e-170	1.19639e-165	0.71631	0.835	0.367
18	MT2A	1.98719e-165	4.7325e-161	1.03987	0.969	0.693
18	TUBB4B	5.73364e-158	1.36547e-153	0.775484	0.914	0.571
18	KRT6A	2.91899e-153	6.95157e-149	0.894432	0.407	0.095
18	ARL6IP1	7.76279e-153	1.84871e-148	0.708315	0.824	0.411
18	LY6D	7.0359e-145	1.6756e-140	0.713732	0.79	0.328
18	LGALS7B	1.32647e-144	3.15898e-140	0.649255	0.818	0.351
18	MIF	5.88979e-140	1.40265e-135	0.693768	0.885	0.531
18	SLC25A5	6.66811e-140	1.58801e-135	0.66116	0.953	0.749
18	MT1X	3.75327e-137	8.93841e-133	1.15351	0.903	0.637
18	MT1E	2.86005e-127	6.8112e-123	0.702975	0.682	0.296
19	TPSAB1	0	0	3.33684	0.95	0.003
19	TPSB2	0	0	3.15292	0.921	0.004
19	CTSG	0	0	2.29252	0.8	0.003
19	HPGD	0	0	2.19022	0.822	0.065
19	HPGDS	0	0	1.74443	0.707	0.005
19	RGS13	0	0	1.07852	0.483	0.001
19	GATA2	0	0	0.989631	0.424	0.04
19	FCER1G	0	0	0.821129	0.471	0.048
19	CPA3	0	0	0.652195	0.289	0
19	MS4A2	0	0	0.651781	0.295	0.001
19	CMA1	0	0	0.63127	0.26	0.001
19	IL1RL1	0	0	0.615748	0.283	0.007
19	HDC	0	0	0.544743	0.256	0
19	FTH1	7.91488e-274	1.88493e-269	1.85076	1	0.963
19	GPR65	7.48584e-240	1.78275e-235	0.667145	0.269	0.027
19	VWA5A	3.7654e-227	8.96731e-223	0.932716	0.407	0.067
19	CD69	2.87224e-225	6.84023e-221	1.21383	0.308	0.036
19	ANXA1	2.78677e-210	6.6367e-206	1.63218	1	0.835
19	SELENOK	3.24033e-197	7.71685e-193	1.67769	0.981	0.549
19	SRGN	1.13751e-184	2.70899e-180	0.844631	0.64	0.167
19	FTL	3.2083e-158	7.64057e-154	0.819852	1	0.975
19	PTMA	2.20042e-154	5.2403e-150	0.730593	1	0.997
19	H3F3B	2.58899e-150	6.16569e-146	0.903449	1	0.994
19	LAPTM5	2.5363e-126	6.0402e-122	0.658593	0.368	0.083
19	UBB	9.71818e-120	2.31439e-115	0.845928	1	0.956
19	LTC4S	1.95188e-107	4.6484e-103	0.568287	0.258	0.05
19	SAMSN1	4.12419e-98	9.82176e-94	0.514167	0.269	0.055
19	GLUL	4.65047e-87	1.10751e-82	1.46036	0.612	0.363
19	CLIC1	2.11494e-86	5.03672e-82	0.740217	0.998	0.78
19	BIRC3	3.74555e-83	8.92002e-79	1.09353	0.477	0.19
19	SDCBP	1.31522e-82	3.1322e-78	0.646839	0.909	0.475
19	SH3BGRL3	1.30867e-73	3.1166e-69	0.729806	0.99	0.677
19	PLIN2	2.64564e-69	6.3006e-65	1.15255	0.537	0.288
19	SEC62	2.12536e-64	5.06155e-60	0.594386	0.847	0.502
19	SAT1	5.45754e-62	1.29971e-57	0.555368	0.994	0.705
19	DAD1	9.05388e-61	2.15618e-56	0.536421	0.829	0.499
19	RPL36AL	1.32145e-58	3.14704e-54	0.65763	1	0.883
19	DNAJA1	2.07865e-48	4.95031e-44	0.567008	0.998	0.73
19	LGALS3	1.33639e-46	3.18261e-42	0.526613	0.996	0.901
19	RGS2	3.23681e-45	7.70846e-41	0.746548	0.364	0.168
19	EMP3	1.50628e-43	3.58722e-39	0.650076	0.548	0.351
19	PRDX1	5.84136e-42	1.39112e-37	0.68109	0.992	0.807
19	HSPA8	1.57358e-40	3.74748e-36	0.565593	1	0.851
19	SGK1	6.1662e-37	1.46848e-32	0.705106	0.444	0.268
19	LMNA	1.2569e-36	2.9933e-32	0.572887	0.998	0.916
19	ELF1	1.99894e-27	4.76048e-23	0.598908	0.345	0.21
19	CAPG	2.44398e-26	5.82033e-22	0.612629	0.39	0.262
19	SERPINB1	6.75601e-26	1.60894e-21	0.543069	0.31	0.175
19	ZNF331	2.95675e-25	7.04149e-21	0.519906	0.283	0.14
19	JUND	4.79426e-19	1.14175e-14	0.534116	0.36	0.26
20	TYRP1	0	0	3.2994	0.93	0.011
20	PMEL	0	0	3.21446	0.915	0.013
20	DCT	0	0	2.986	0.868	0.006
20	MLANA	0	0	2.86069	0.917	0.01
20	QPCT	0	0	1.73656	0.763	0.106
20	MITF	0	0	1.66936	0.635	0.054
20	CYB561A3	0	0	1.21818	0.563	0.078
20	PLP1	0	0	1.10929	0.623	0.047
20	GPM6B	0	0	1.05823	0.647	0.122
20	BCAN	0	0	1.03606	0.534	0.002
20	SNCA	0	0	0.992718	0.6	0.065
20	PCSK2	0	0	0.981613	0.478	0.013
20	TRPM1	0	0	0.938485	0.52	0.001
20	TYR	0	0	0.929048	0.497	0.001
20	MFSD12	0	0	0.90351	0.431	0.027
20	GMPR	0	0	0.880219	0.509	0.026
20	TUBB2B	0	0	0.766094	0.394	0.034
20	GPR143	0	0	0.679665	0.452	0.003
20	MCOLN3	0	0	0.595833	0.39	0.026
20	SLCO4A1-AS1	0	0	0.57294	0.367	0.002
20	PHACTR1	1.16192e-307	2.76711e-303	0.780712	0.379	0.041
20	GPR155	4.68097e-292	1.11477e-287	0.641288	0.373	0.042
20	CHCHD6	7.97583e-287	1.89944e-282	0.710901	0.439	0.06
20	EDNRB	1.58582e-260	3.77662e-256	0.728414	0.46	0.071
20	C4orf48	6.82813e-246	1.62612e-241	0.595839	0.429	0.065
20	RAB32	6.29988e-244	1.50032e-239	0.850509	0.478	0.083
20	NSG1	1.76574e-233	4.2051e-229	0.964208	0.614	0.146
20	RB1	2.11821e-208	5.04453e-204	0.662016	0.416	0.071
20	OSTM1	8.17637e-193	1.9472e-188	0.6117	0.408	0.074
20	CDC42EP3	2.51411e-182	5.98736e-178	0.861398	0.513	0.12
20	FRZB	6.38621e-169	1.52088e-164	0.842874	0.476	0.108
20	BACE2	6.47598e-162	1.54226e-157	0.580746	0.435	0.093
20	GPNMB	5.25733e-157	1.25203e-152	0.998674	0.882	0.437
20	CD59	4.11358e-153	9.79649e-149	1.00131	0.944	0.537
20	SAT1	3.00148e-140	7.14801e-136	0.960789	0.983	0.705
20	SDCBP	4.6678e-135	1.11164e-130	0.931086	0.883	0.475
20	SLC25A4	1.59981e-134	3.80995e-130	0.671041	0.464	0.123
20	APOE	3.62507e-127	8.6331e-123	1.05297	0.963	0.587
20	HMG20B	6.80927e-122	1.62163e-117	0.823557	0.538	0.188
20	GSTP1	9.05918e-121	2.15744e-116	1.05372	0.988	0.847
20	ASAH1	6.43928e-111	1.53352e-106	0.847416	0.594	0.247
20	SYNGR1	3.46774e-104	8.25841e-100	0.576709	0.416	0.121
20	EMP3	4.63822e-85	1.10459e-80	0.689178	0.705	0.349
20	MLEC	1.02433e-79	2.43944e-75	0.582788	0.439	0.163
20	MARCKSL1	2.14327e-78	5.10419e-74	0.576382	0.553	0.241
20	CD63	8.00018e-78	1.90524e-73	0.678923	0.99	0.819
20	PEBP1	6.22894e-74	1.48342e-69	0.565027	0.967	0.722
20	UBB	2.23902e-69	5.33223e-65	0.595987	1	0.956
20	BSG	3.769e-69	8.97588e-65	0.622773	0.761	0.466
20	TTC3	2.71782e-62	6.47248e-58	0.676984	0.491	0.232
21	CALML5	0	0	2.51436	0.956	0.143
21	MMP7	0	0	2.26484	0.694	0.013
21	KRT6B	0	0	1.92074	0.77	0.038
21	KRT6A	0	0	1.65435	0.736	0.093
21	WFDC3	0	0	1.53974	0.516	0.008
21	KRT77	0	0	1.49287	0.456	0.008
21	KRT16	0	0	1.48601	0.688	0.109
21	GJB2	0	0	1.3095	0.604	0.058
21	KRT19	0	0	1.25018	0.516	0.049
21	S100P	0	0	1.24136	0.53	0.007
21	CLIC3	0	0	1.22042	0.58	0.05
21	KRT23	0	0	1.00748	0.502	0.039
21	GJB6	0	0	0.968077	0.45	0.04
21	SPTSSB	0	0	0.965059	0.462	0.04
21	HSD11B2	0	0	0.802457	0.398	0.013
21	CNFN	0	0	0.774603	0.39	0.03
21	GABRP	0	0	0.755202	0.296	0.003
21	SCGB1D2	0	0	0.734153	0.426	0.039
21	CD24	5.44085e-296	1.29574e-291	0.962109	0.508	0.076
21	CRABP2	7.91812e-283	1.8857e-278	1.68017	0.8	0.245
21	FXYD3	7.18384e-255	1.71083e-250	1.41976	0.928	0.364
21	BBOX1	8.07562e-244	1.92321e-239	0.875114	0.39	0.055
21	FGFBP2	2.11853e-206	5.04528e-202	0.81498	0.296	0.035
21	SPINT1	6.79491e-197	1.61821e-192	0.942563	0.526	0.124
21	QPCT	1.50849e-176	3.59247e-172	0.835289	0.486	0.109
21	KRT14	1.13904e-165	2.71263e-161	0.846941	1	0.586
21	CLTB	2.71829e-165	6.47361e-161	1.0893	0.934	0.511
21	C19orf33	1.61482e-146	3.8457e-142	0.933206	0.576	0.187
21	COX4I1	1.33854e-145	3.18774e-141	0.998413	0.996	0.927
21	NOV	3.91095e-145	9.31394e-141	0.802542	0.356	0.069
21	RHOV	3.71453e-125	8.84614e-121	0.759717	0.526	0.162
21	SLC25A5	2.68034e-120	6.38324e-116	1.01881	0.988	0.749
21	COX7A2	2.94943e-117	7.02408e-113	0.853018	0.982	0.71
21	COX8A	4.99388e-110	1.18929e-105	0.769538	0.914	0.552
21	NDUFA4	1.21756e-109	2.89962e-105	0.859523	0.998	0.79
21	CD9	1.86945e-109	4.45209e-105	0.871491	0.998	0.855
21	DEFB1	2.38718e-109	5.68506e-105	0.744244	0.48	0.149
21	COX6A1	6.25233e-109	1.48899e-104	0.900773	0.986	0.782
21	ATP5F1B	8.07311e-109	1.92261e-104	0.832074	0.956	0.666
21	PEBP1	2.60795e-107	6.21083e-103	0.878768	0.962	0.722
21	SAT1	7.58672e-107	1.80678e-102	0.770134	0.988	0.705
21	COX5B	3.42632e-102	8.15977e-98	0.796073	0.97	0.713
21	COX6C	4.41872e-96	1.05232e-91	0.783656	0.986	0.831
21	PPA1	5.07127e-91	1.20772e-86	0.765429	0.832	0.485
21	ATP5F1A	1.60686e-85	3.82673e-81	0.747346	0.906	0.561
21	LGALS3	1.23339e-82	2.93733e-78	0.731656	0.998	0.901
21	ANXA1	8.80823e-71	2.09768e-66	0.860023	0.968	0.836
21	CLDN4	2.17274e-63	5.17438e-59	0.74036	0.442	0.173
21	CTSD	3.65639e-62	8.70769e-58	0.796972	0.572	0.335
21	AREG	2.20559e-15	5.2526e-11	0.823026	0.294	0.172
22	KRT2	0	0	3.90871	0.99	0.152
22	CALML5	0	0	3.34523	1	0.144
22	SLURP1	0	0	3.17439	0.95	0.022
22	KRTDAP	0	0	2.98072	1	0.253
22	SBSN	0	0	2.74523	1	0.171
22	FABP5	0	0	2.57777	1	0.355
22	SPRR1B	0	0	2.19356	0.783	0.051
22	CSTA	0	0	2.18386	0.901	0.208
22	TMEM45A	0	0	2.03742	0.963	0.228
22	SPINK5	0	0	2.00356	0.921	0.09
22	CNFN	0	0	1.83325	0.644	0.029
22	SERPINA12	0	0	1.78874	0.793	0.026
22	CLIC3	0	0	1.72419	0.906	0.048
22	CTNNBIP1	0	0	1.67572	0.974	0.218
22	CALML3	0	0	1.63424	0.893	0.11
22	SCEL	0	0	1.60704	0.887	0.056
22	IVL	0	0	1.60635	0.822	0.037
22	SLPI	0	0	1.44383	0.882	0.133
22	LY6G6C	0	0	1.38277	0.759	0.034
22	CLDN4	0	0	1.36329	0.877	0.17
22	C1orf68	0	0	1.34181	0.602	0.009
22	SULT2B1	0	0	1.33441	0.853	0.059
22	KLK11	0	0	1.32632	0.895	0.155
22	DSG1	0	0	1.32062	0.859	0.154
22	PKP1	0	0	1.26955	0.812	0.158
22	KLK7	0	0	1.23762	0.738	0.013
22	DSC1	0	0	1.14272	0.767	0.068
22	RAB25	0	0	1.03445	0.835	0.138
22	JUP	2.13133e-301	5.07577e-297	1.21701	0.903	0.224
22	UBR4	1.64488e-300	3.91728e-296	1.04183	0.767	0.144
22	DMKN	1.81789e-284	4.32932e-280	2.54669	1	0.457
22	LYPD3	5.09228e-281	1.21273e-276	1.78509	0.987	0.307
22	TUBA4A	2.00438e-269	4.77342e-265	1.23806	0.924	0.255
22	LGALS7B	2.59092e-249	6.17027e-245	1.83811	0.979	0.353
22	LGALS7	6.47127e-247	1.54113e-242	1.45535	0.793	0.18
22	KRT10	6.65382e-234	1.58461e-229	2.4572	1	0.73
22	CRABP2	1.75795e-233	4.18656e-229	1.15436	0.885	0.245
22	PERP	1.98008e-226	4.71555e-222	1.73774	1	0.642
22	SERPINB5	6.39798e-212	1.52368e-207	1.06377	0.895	0.259
22	TECR	3.88099e-208	9.24257e-204	1.09844	0.906	0.359
22	LY6D	2.62357e-200	6.24803e-196	1.37238	0.935	0.33
22	HSPB1	3.81528e-193	9.08608e-189	1.2129	1	0.93
22	DSP	1.83424e-178	4.36824e-174	1.30086	0.88	0.307
22	EMP2	1.77571e-173	4.22886e-169	1.12861	0.924	0.438
22	TACSTD2	1.01637e-171	2.42049e-167	1.38422	0.971	0.442
22	S100A14	3.12317e-167	7.43782e-163	1.12332	0.969	0.406
22	SFN	1.19265e-153	2.84029e-149	1.29498	0.987	0.53
22	KRT1	8.74477e-148	2.08257e-143	1.2272	0.932	0.397
22	HOPX	1.5374e-143	3.66131e-139	2.07378	0.819	0.309
22	PHLDA2	1.3268e-125	3.15978e-121	1.21759	0.846	0.363
23	CCL21	0	0	3.81712	0.888	0.02
23	TFF3	0	0	2.75889	0.922	0.004
23	CLDN5	0	0	1.79061	0.793	0.094
23	MMRN1	0	0	1.42685	0.658	0.017
23	ECSCR	0	0	1.31292	0.729	0.082
23	CAVIN2	0	0	1.26346	0.671	0.069
23	LYVE1	0	0	1.1883	0.542	0.004
23	PTX3	0	0	0.843462	0.393	0.015
23	PROX1	0	0	0.680639	0.441	0.008
23	FABP4	9.70517e-288	2.31129e-283	1.43298	0.756	0.111
23	TFPI	4.51629e-277	1.07555e-272	1.73561	0.79	0.144
23	PDPN	1.03293e-275	2.45991e-271	0.884338	0.522	0.055
23	NRP2	1.19568e-265	2.84751e-261	0.872872	0.553	0.064
23	EGFL7	2.73881e-251	6.52248e-247	1.07026	0.634	0.087
23	HYAL2	1.47666e-244	3.51666e-240	1.05004	0.593	0.081
23	PPFIBP1	2.93458e-240	6.98869e-236	1.11271	0.698	0.12
23	LAPTM5	3.45106e-228	8.2187e-224	1.07708	0.593	0.083
23	RAMP2	6.88593e-222	1.63988e-217	1.15697	0.698	0.119
23	FXYD6	3.51017e-216	8.35947e-212	0.71615	0.461	0.053
23	GNG11	1.72669e-215	4.11212e-211	1.69766	0.919	0.262
23	SNCG	4.27578e-210	1.01828e-205	1.16119	0.695	0.127
23	ANGPT2	5.78251e-210	1.3771e-205	1.34295	0.644	0.107
23	LMO2	3.43979e-196	8.19185e-192	0.682692	0.42	0.048
23	PCAT19	1.16716e-192	2.7796e-188	0.678844	0.519	0.071
23	GIMAP7	4.20593e-145	1.00164e-140	0.719631	0.515	0.088
23	TM4SF1	1.2322e-122	2.93449e-118	0.816556	0.905	0.311
23	EFEMP1	6.68272e-104	1.59149e-99	0.961646	0.563	0.14
23	GYPC	3.61113e-98	8.5999e-94	0.879168	0.597	0.185
23	IGFBP7	2.31621e-95	5.51605e-91	1.16226	1	0.651
23	TMSB10	4.99727e-92	1.1901e-87	1.02949	1	0.931
23	ARHGAP29	5.41271e-92	1.28904e-87	0.793564	0.627	0.195
23	PRSS23	1.24661e-84	2.96879e-80	0.679441	0.559	0.16
23	FABP5	4.65554e-80	1.10872e-75	0.806824	0.834	0.358
23	S100A10	1.60306e-74	3.8177e-70	0.824676	0.997	0.86
23	FN1	5.74791e-74	1.36887e-69	0.786571	0.556	0.179
23	PPP1R2	4.37191e-72	1.04117e-67	0.690324	0.566	0.202
23	ATP5F1E	7.00363e-72	1.66791e-67	0.793425	0.99	0.834
23	APP	2.64352e-71	6.29553e-67	0.878553	0.739	0.386
23	CD59	6.6903e-64	1.59329e-59	0.699814	0.912	0.539
23	CD9	2.54681e-63	6.06523e-59	0.806798	0.997	0.855
23	TIMP3	6.92895e-63	1.65013e-58	0.67888	0.746	0.332
23	GNAS	4.82323e-61	1.14865e-56	0.791834	0.769	0.447
23	HLA-E	3.20113e-58	7.62349e-54	0.729971	0.969	0.772
23	HLA-A	3.7112e-57	8.83823e-53	0.702327	0.993	0.914
23	STMN1	8.67621e-56	2.06624e-51	0.735516	0.631	0.284
23	CRIP2	2.90976e-54	6.92959e-50	0.678281	0.651	0.315
23	RAB11A	3.50298e-53	8.34234e-49	0.673401	0.668	0.367
23	MYL12A	3.39681e-51	8.0895e-47	0.657806	0.976	0.781
23	VIM	1.50676e-45	3.58834e-41	0.65228	1	0.723
23	SOX4	2.10079e-37	5.00304e-33	0.817563	0.512	0.247
24	MGST1	0	0	2.54223	0.927	0.12
24	APOC1	0	0	1.98399	0.692	0.061
24	APMAP	0	0	1.78856	0.747	0.101
24	THRSP	0	0	1.64128	0.498	0.001
24	KRT79	0	0	1.544	0.495	0.002
24	FASN	0	0	1.4431	0.519	0.036
24	FADS2	0	0	1.35104	0.457	0.014
24	ACSBG1	0	0	1.25748	0.547	0.007
24	CIDEA	0	0	1.23761	0.574	0.007
24	HSD11B1	0	0	1.21607	0.55	0.022
24	ALOX15B	0	0	1.04661	0.471	0.015
24	TM7SF2	0	0	0.957372	0.426	0.025
24	AWAT2	0	0	0.954239	0.412	0.001
24	DHCR7	0	0	0.849549	0.422	0.026
24	ELOVL3	7.22945e-299	1.72169e-294	0.92958	0.26	0.012
24	TMEM91	1.93308e-272	4.60363e-268	1.25475	0.533	0.059
24	SRD5A1	3.13219e-258	7.45932e-254	0.930549	0.505	0.055
24	IDH1	1.69169e-231	4.02876e-227	0.990689	0.54	0.07
24	ACAT2	2.47049e-227	5.88348e-223	1.39653	0.602	0.092
24	FADS1	4.99737e-200	1.19012e-195	1.0569	0.329	0.029
24	SAA1	3.71944e-183	8.85784e-179	0.919258	0.374	0.039
24	CYB5A	4.91529e-175	1.17058e-170	1.93205	0.886	0.356
24	ACAA2	2.92938e-168	6.97631e-164	0.920586	0.536	0.092
24	APOE	5.24768e-155	1.24974e-150	1.86415	0.997	0.589
24	ACSL1	2.1225e-151	5.05473e-147	0.966528	0.46	0.074
24	MSMO1	5.84473e-151	1.39192e-146	1.27027	0.474	0.08
24	PMVK	7.24476e-150	1.72534e-145	1.39165	0.723	0.221
24	ELOVL5	2.84105e-139	6.76597e-135	0.970764	0.533	0.108
24	CALML3	2.24397e-130	5.34403e-126	0.95179	0.547	0.113
24	ATP5MC3	5.40013e-130	1.28604e-125	1.33334	0.986	0.586
24	FDPS	5.99107e-115	1.42677e-110	1.7619	0.668	0.228
24	SLC25A6	1.6336e-110	3.89043e-106	1.03275	1	0.92
24	LY6E	4.38618e-103	1.04457e-98	1.20746	0.875	0.403
24	RPS2	3.02876e-100	7.21299e-96	1.05305	1	0.999
24	SLC25A5	1.54284e-98	3.67427e-94	1.08351	0.997	0.75
24	ATP5F1A	7.4507e-98	1.77438e-93	0.956378	0.962	0.562
24	PGRMC1	1.52922e-94	3.64183e-90	1.27176	0.664	0.27
24	ACADM	6.67377e-90	1.58936e-85	0.935642	0.443	0.108
24	FAM213A	3.07753e-86	7.32914e-82	1.07997	0.616	0.228
24	CHCHD10	5.88009e-86	1.40034e-81	1.04499	0.682	0.292
24	TKT	1.4263e-84	3.39672e-80	1.01225	0.592	0.223
24	PRDX2	7.97045e-80	1.89816e-75	1.00625	0.865	0.473
24	ECH1	2.5457e-78	6.06258e-74	1.1779	0.668	0.324
24	DCXR	1.35725e-75	3.2323e-71	0.879185	0.526	0.177
24	RTN4	1.33345e-68	3.17561e-64	0.989332	0.986	0.771
24	TECR	6.48321e-67	1.54398e-62	0.967414	0.678	0.362
24	C9orf16	5.02525e-62	1.19676e-57	0.881684	0.779	0.445
24	COX5A	4.79053e-60	1.14086e-55	0.937719	0.671	0.383
24	MDH1	6.73585e-48	1.60414e-43	0.833521	0.609	0.332
24	DBI	1.50519e-26	3.5846e-22	1.07676	0.834	0.629
25	CLDN5	0	0	2.56791	0.972	0.093
25	SLC9A3R2	0	0	2.04776	0.952	0.113
25	RAMP2	0	0	1.8406	0.944	0.118
25	IGFBP3	0	0	1.66099	0.729	0.081
25	ICAM2	0	0	1.36127	0.857	0.06
25	CLEC14A	0	0	1.33673	0.837	0.083
25	PECAM1	0	0	1.28841	0.861	0.091
25	GIMAP7	0	0	1.20104	0.761	0.087
25	PODXL	0	0	1.1311	0.729	0.031
25	RNASE1	0	0	1.09826	0.869	0.092
25	ECSCR	0	0	1.05593	0.781	0.083
25	GIMAP4	0	0	1.02665	0.733	0.066
25	SOX17	0	0	1.0149	0.641	0.051
25	HEY1	0	0	0.992793	0.673	0.039
25	CDH5	0	0	0.918048	0.681	0.054
25	EGFL7	2.01851e-303	4.80707e-299	0.942515	0.753	0.087
25	ESAM	8.13077e-277	1.93634e-272	1.01057	0.817	0.117
25	DEPP1	2.0739e-239	4.93899e-235	1.22927	0.653	0.086
25	A2M	1.05249e-238	2.50651e-234	1.43458	0.916	0.181
25	SRGN	2.28582e-231	5.44369e-227	1.10417	0.936	0.168
25	BST2	1.83866e-225	4.37876e-221	1.16942	0.876	0.173
25	EPAS1	4.87407e-220	1.16076e-215	1.22373	0.841	0.167
25	IFI27	3.23036e-208	7.69311e-204	2.09861	0.996	0.314
25	KCTD12	4.98746e-208	1.18776e-203	1.24843	0.741	0.132
25	NPDC1	2.80593e-186	6.68232e-182	0.960529	0.781	0.152
25	TM4SF1	2.04799e-175	4.87729e-171	1.75788	0.976	0.311
25	GNG11	1.45572e-169	3.4668e-165	1.35518	0.924	0.262
25	CRIP2	1.75154e-158	4.17129e-154	1.29626	0.924	0.314
25	SRP14	4.2849e-150	1.02045e-145	1.69102	1	0.919
25	IFI6	1.72695e-142	4.11273e-138	0.967685	0.753	0.181
25	CD74	4.8452e-142	1.15388e-137	1.02612	0.984	0.301
25	PLPP1	8.3433e-135	1.98696e-130	1.10285	0.697	0.169
25	CAV1	3.29488e-125	7.84675e-121	1.30928	1	0.632
25	HLA-E	2.12267e-122	5.05513e-118	1.14855	0.992	0.772
25	IFITM1	3.2933e-114	7.843e-110	0.945756	0.717	0.192
25	FN1	4.31707e-113	1.02811e-108	1.10127	0.685	0.179
25	STOM	2.14799e-112	5.11543e-108	0.955528	0.797	0.278
25	B2M	2.44277e-111	5.81745e-107	0.908879	1	0.997
25	GLUL	3.29583e-111	7.84903e-107	1.16992	0.873	0.363
25	ISG15	1.50827e-110	3.59194e-106	0.933381	0.717	0.195
25	TIMP3	9.85198e-104	2.34625e-99	1.16066	0.873	0.332
25	IFITM3	2.79766e-103	6.66262e-99	1.09603	1	0.708
25	HLA-B	2.73764e-102	6.51969e-98	0.963234	1	0.911
25	TMSB10	5.30695e-102	1.26385e-97	1.01424	1	0.931
25	SPARCL1	2.52408e-100	6.01111e-96	0.935284	0.936	0.345
25	ID1	1.74736e-94	4.16134e-90	1.17149	0.825	0.333
25	HLA-C	2.33908e-92	5.57052e-88	0.934795	1	0.908
25	TXNIP	4.58533e-82	1.092e-77	1.07395	0.833	0.411
25	SAT1	1.93222e-54	4.60158e-50	1.34708	0.912	0.707
25	CXCL2	3.42607e-22	8.15918e-18	1.00442	0.438	0.201
26	ANGPTL7	0	0	1.77291	0.422	0.005
26	SFRP4	0	0	0.880917	0.541	0.012
26	VIT	0	0	0.606205	0.504	0.031
26	SCN7A	0	0	0.570985	0.402	0.014
26	ABCA8	9.40068e-303	2.23877e-298	0.891095	0.66	0.065
26	C2orf40	2.76946e-289	6.59548e-285	1.31882	0.664	0.072
26	SLC22A3	2.45654e-281	5.85026e-277	0.611607	0.357	0.021
26	GPC3	1.30606e-271	3.11038e-267	1.0157	0.586	0.056
26	CYP1B1	3.14384e-263	7.48705e-259	1.77179	0.762	0.109
26	NGFR	1.60725e-240	3.82767e-236	0.811494	0.467	0.041
26	IGFBP6	3.52757e-240	8.4009e-236	1.97041	0.816	0.137
26	LTBP4	1.54264e-232	3.6738e-228	1.24715	0.865	0.167
26	FGFBP2	1.87781e-219	4.472e-215	0.84822	0.422	0.036
26	APOD	4.36656e-215	1.0399e-210	4.09546	0.943	0.256
26	AKAP12	5.386e-197	1.28268e-192	0.733207	0.611	0.084
26	TNNC1	3.6572e-178	8.70962e-174	0.651114	0.283	0.02
26	PTGDS	1.47769e-176	3.51912e-172	1.58288	0.857	0.177
26	LUM	7.30093e-159	1.73872e-154	1.37839	0.943	0.263
26	PDGFRL	1.46893e-152	3.49826e-148	0.665499	0.623	0.103
26	CFH	2.41073e-124	5.74114e-120	1.18841	0.799	0.207
26	RARRES2	2.26725e-117	5.39945e-113	0.726415	0.701	0.161
26	DCN	1.49773e-103	3.56684e-99	1.01783	1	0.489
26	GSN	5.95983e-96	1.41933e-91	1.32172	0.988	0.653
26	PLEKHA4	2.52581e-90	6.01522e-86	0.576963	0.484	0.103
26	DKK3	9.889e-87	2.35507e-82	0.654177	0.631	0.174
26	PLAC9	1.01712e-84	2.42226e-80	0.778397	0.828	0.282
26	MATN2	2.8675e-84	6.82895e-80	0.586313	0.488	0.108
26	LAPTM4A	9.0751e-83	2.16123e-78	0.848105	0.988	0.852
26	IGFBP7	8.30554e-78	1.97796e-73	1.06746	1	0.651
26	C1S	6.13525e-68	1.46111e-63	0.57599	0.82	0.286
26	ITM2B	6.46977e-63	1.54078e-58	0.66172	0.996	0.951
26	TIMP1	7.05543e-63	1.68025e-58	0.78463	0.955	0.513
26	CST3	2.79571e-62	6.658e-58	0.650155	0.988	0.723
26	SERPING1	5.31384e-58	1.26549e-53	0.573765	0.84	0.356
26	MFAP5	1.75974e-57	4.19083e-53	0.571501	0.41	0.1
26	LGALS1	7.30695e-55	1.74015e-50	0.621767	1	0.663
26	TCF4	6.9038e-54	1.64414e-49	0.618776	0.684	0.277
26	CNN3	2.07302e-52	4.93689e-48	0.618789	0.779	0.362
26	TGFBI	1.34745e-51	3.20896e-47	0.649563	0.594	0.22
26	CD63	2.63814e-50	6.28272e-46	0.593313	0.996	0.82
26	SERPINF1	3.50355e-50	8.34372e-46	0.764639	0.742	0.327
26	SDCBP	2.29542e-49	5.46655e-45	0.744312	0.816	0.478
26	MEG3	3.89064e-47	9.26556e-43	0.662211	0.5	0.164
26	EID1	8.46296e-46	2.01546e-41	0.591242	0.918	0.616
26	CAVIN1	1.36402e-43	3.24843e-39	0.587057	0.832	0.518
26	FN1	2.27453e-43	5.41678e-39	0.72406	0.508	0.18
26	GLUL	2.84698e-34	6.78009e-30	0.608751	0.672	0.364
26	CCL2	5.4033e-25	1.2868e-20	0.980755	0.672	0.412
26	CEBPD	8.69989e-23	2.07188e-18	0.844771	0.746	0.602
26	TXNIP	2.01722e-16	4.80402e-12	0.579146	0.594	0.413
27	LOR	0	0	5.76725	0.592	0.015
27	SPRR2G	0	0	4.3962	0.431	0.005
27	LCE1C	0	0	4.28825	0.58	0.016
27	ASPRV1	0	0	4.09682	0.609	0.007
27	SPRR2E	0	0	4.02838	0.489	0.008
27	CST6	0	0	3.76704	0.747	0.013
27	KRT85	0	0	3.68006	0.345	0.005
27	CRCT1	0	0	3.59563	0.563	0.003
27	PSORS1C2	0	0	3.42256	0.914	0.005
27	C1orf68	0	0	3.39825	0.517	0.012
27	LCE1B	0	0	3.39709	0.471	0.003
27	LCE1E	0	0	3.09258	0.339	0.002
27	PRR9	0	0	2.78459	0.305	0.002
27	LCE2B	0	0	2.73229	0.443	0.001
27	FLG2	0	0	2.69684	0.54	0.003
27	LCE1A	0	0	2.63984	0.351	0.001
27	FLG	0	0	2.63177	0.54	0.011
27	IL37	0	0	2.55265	0.477	0.001
27	KRT25	0	0	2.53815	0.259	0.002
27	FAM25A	0	0	2.43068	0.534	0.019
27	KRT23	0	0	2.38935	0.626	0.042
27	KRT35	0	0	2.27711	0.322	0.001
27	WFDC12	0	0	2.21064	0.379	0.001
27	LCE2D	0	0	2.16274	0.402	0.001
27	LY6G6F-LY6G6D	0	0	2.11541	0.316	0.003
27	LCE2C	0	0	2.1123	0.362	0.001
27	LCE2A	0	0	1.90744	0.328	0.001
27	SPRR2D	0	0	1.82775	0.408	0.009
27	KLK5	0	0	1.76791	0.494	0.014
27	SPRR2B	0	0	1.748	0.27	0
27	DNASE1L2	0	0	1.69672	0.701	0.002
27	CDSN	0	0	1.68537	0.483	0.002
27	NCCRP1	0	0	1.67713	0.609	0.011
27	KPRP	0	0	1.66255	0.42	0.001
27	CYSRT1	0	0	1.65416	0.483	0.021
27	CTSV	1.16815e-277	2.78194e-273	2.1729	0.534	0.036
27	AZGP1	4.80763e-253	1.14494e-248	2.25944	0.494	0.033
27	CNFN	1.71726e-202	4.08965e-198	1.54787	0.437	0.032
27	CALML5	6.45873e-188	1.53815e-183	2.99562	0.862	0.148
27	SPINK5	1.70391e-131	4.05786e-127	1.89386	0.598	0.094
27	MT4	3.97535e-120	9.4673e-116	2.34477	0.328	0.03
27	HPGD	1.15689e-112	2.75513e-108	1.66799	0.489	0.071
27	SBSN	4.71099e-112	1.12192e-107	2.57372	0.747	0.176
27	CTNNBIP1	2.56857e-97	6.11706e-93	2.48641	0.77	0.222
27	S100A7	4.11611e-97	9.80252e-93	2.05575	0.339	0.038
27	S100A3	3.14283e-70	7.48464e-66	3.43908	0.299	0.04
27	CALML3	3.16959e-57	7.54838e-53	1.79156	0.477	0.114
27	IL18	3.10544e-56	7.39561e-52	1.64039	0.511	0.151
27	KRTDAP	1.10931e-49	2.64183e-45	1.75961	0.667	0.258
27	GLRX	6.6071e-48	1.57348e-43	1.81844	0.471	0.144
28	MPZ	0	0	3.79996	1	0.011
28	MBP	0	0	3.3515	1	0.09
28	S100B	0	0	2.38974	0.984	0.029
28	PRX	0	0	2.30471	0.968	0.028
28	PLP1	0	0	2.12125	0.928	0.051
28	PMP2	0	0	1.66454	0.664	0.006
28	FGFBP2	0	0	1.62698	0.816	0.036
28	MLIP	0	0	1.53701	0.832	0.004
28	BCAS1	0	0	1.40783	0.776	0.003
28	GLDN	0	0	1.23014	0.776	0.048
28	MT3	0	0	1.06218	0.648	0.002
28	NCMAP	0	0	1.02268	0.672	0.001
28	SOX2	0	0	0.970316	0.44	0.008
28	MIA	0	0	0.960939	0.584	0.014
28	AZGP1	0	0	0.885937	0.672	0.033
28	GJC3	0	0	0.867559	0.568	0.011
28	KIF19	0	0	0.854611	0.544	0.003
28	PLEKHB1	0	0	0.8178	0.52	0.012
28	LPL	8.01111e-277	1.90785e-272	0.800892	0.536	0.026
28	PLEKHA4	1.84229e-239	4.38741e-235	1.71705	0.928	0.102
28	SECISBP2L	1.72786e-234	4.11491e-230	1.26585	0.776	0.069
28	FXYD6	2.07974e-220	4.95289e-216	1.07125	0.68	0.054
28	LIMCH1	7.88436e-197	1.87766e-192	1.59474	0.76	0.078
28	PLLP	3.34522e-186	7.96664e-182	1.13389	0.712	0.071
28	CNP	1.05653e-180	2.51612e-176	1.32094	0.84	0.108
28	GPM6B	1.92936e-173	4.59477e-169	1.59554	0.888	0.125
28	PLA2G16	4.82821e-153	1.14984e-148	1.09138	0.792	0.108
28	SRGAP2B	1.00944e-152	2.40399e-148	0.958519	0.528	0.045
28	GATM	1.20192e-137	2.86238e-133	1.558	0.792	0.127
28	SVIP	6.74531e-123	1.6064e-118	1.16135	0.696	0.103
28	PMP22	8.60525e-113	2.04934e-108	3.03152	0.992	0.337
28	ITM2C	1.23751e-111	2.94712e-107	1.3345	0.776	0.147
28	RHOBTB3	2.33781e-108	5.56749e-104	1.0244	0.672	0.106
28	SERPINB9	1.97138e-103	4.69483e-99	0.7815	0.536	0.065
28	CRYAB	1.56077e-100	3.71697e-96	2.28314	0.984	0.362
28	TSC22D4	3.239e-93	7.71367e-89	1.09648	0.696	0.135
28	STMN1	4.42591e-68	1.05403e-63	1.0324	0.856	0.285
28	SPARC	3.53448e-60	8.41736e-56	1.15888	1	0.506
28	TAX1BP3	1.81269e-59	4.31691e-55	1.08555	0.784	0.278
28	CD9	3.52299e-55	8.39e-51	1.14362	1	0.856
28	DYNLL1	2.90522e-50	6.91877e-46	0.902282	1	0.886
28	CUEDC2	1.41502e-45	3.36986e-41	0.974783	0.568	0.162
28	RGCC	6.87119e-44	1.63637e-39	0.917857	0.728	0.244
28	FTH1	1.0491e-43	2.49844e-39	0.849355	1	0.964
28	PEBP1	1.31862e-43	3.1403e-39	0.924791	0.968	0.723
28	CALM2	1.11273e-42	2.64996e-38	0.939335	1	0.937
28	VIM	7.67587e-42	1.82801e-37	1.05695	1	0.724
28	GLUL	2.08677e-41	4.96965e-37	1.04726	0.776	0.365
28	TUBA1A	6.49774e-32	1.54744e-27	0.834405	0.896	0.518
28	NR4A1	4.68189e-19	1.11499e-14	0.818704	0.64	0.374
29	IGLC2	0	0	6.76045	0.509	0.003
29	IGLC3	0	0	6.64983	0.509	0.003
29	IGHG3	0	0	5.74634	0.981	0.003
29	IGHG1	0	0	5.66443	0.981	0.003
29	JCHAIN	0	0	5.10595	0.774	0.002
29	IGHG2	0	0	4.25645	0.943	0.001
29	IGHGP	0	0	3.26652	0.962	0
29	MZB1	0	0	2.22991	0.943	0.002
29	IGHG4	0	0	2.06739	0.887	0
29	DERL3	0	0	1.66347	0.906	0.004
29	CD79A	0	0	1.5457	0.83	0.004
29	IGHM	0	0	1.42801	0.321	0.001
29	LY9	0	0	1.08841	0.642	0.007
29	CD27	0	0	1.06175	0.811	0.012
29	FCRLA	0	0	0.961381	0.642	0.002
29	TNFRSF17	0	0	0.765784	0.623	0
29	SPAG4	0	0	0.762984	0.604	0.003
29	JSRP1	0	0	0.729206	0.585	0.001
29	DNAAF1	0	0	0.71895	0.34	0.002
29	IGKC	4.16927e-228	9.92911e-224	7.76317	0.698	0.024
29	CYTIP	2.08644e-100	4.96885e-96	1.03142	0.736	0.057
29	FKBP11	1.81124e-87	4.31347e-83	1.42653	0.925	0.121
29	SEC11C	2.29908e-80	5.47526e-76	1.5401	0.943	0.139
29	ISG20	1.01075e-73	2.4071e-69	0.97085	0.774	0.088
29	ITM2C	1.22708e-66	2.9223e-62	1.44781	0.906	0.148
29	CXCR4	1.35255e-50	3.2211e-46	0.806779	0.698	0.093
29	CYBA	1.34314e-48	3.19868e-44	2.16269	0.981	0.314
29	ERLEC1	6.30283e-41	1.50102e-36	0.820388	0.717	0.134
29	PRDX4	6.72463e-41	1.60147e-36	1.20909	0.925	0.253
29	DNAJB9	9.63181e-41	2.29382e-36	1.26775	0.868	0.229
29	SSR4	2.67355e-39	6.36706e-35	2.15055	1	0.555
29	XBP1	3.31729e-39	7.90012e-35	1.48132	0.981	0.384
29	SDF2L1	3.95681e-38	9.42315e-34	0.811259	0.774	0.153
29	HERPUD1	9.10536e-38	2.16844e-33	2.72277	1	0.575
29	ANKRD28	1.5448e-35	3.67895e-31	0.723058	0.585	0.096
29	TMED10	1.93468e-32	4.60744e-28	1.12592	0.868	0.299
29	RGS1	7.76238e-29	1.84861e-24	0.858447	0.396	0.053
29	MYDGF	3.06212e-28	7.29244e-24	0.902861	0.906	0.313
29	SPCS2	3.23963e-24	7.71517e-20	0.836186	0.962	0.481
29	TYMP	7.69333e-21	1.83217e-16	0.816663	0.792	0.277
29	TMEM59	2.47178e-19	5.88654e-15	0.881082	1	0.727
29	PDIA6	9.62392e-19	2.29194e-14	0.689262	0.83	0.343
29	SAT1	1.22748e-16	2.92324e-12	1.17424	0.962	0.708
29	HSP90B1	5.85842e-16	1.39518e-11	0.717222	0.906	0.515
29	TRIB1	1.4536e-15	3.46174e-11	0.713655	0.528	0.159
29	THAP2	2.08167e-14	4.95749e-10	0.845303	0.321	0.066
29	SPCS1	3.54836e-14	8.45042e-10	0.713072	0.868	0.503
29	RGCC	2.16651e-13	5.15954e-09	1.02849	0.66	0.245
29	G0S2	1.94323e-10	4.62779e-06	0.962774	0.34	0.091
29	CITED2	1.92335e-05	0.458047	0.700057	0.472	0.253
