# Supplementary material for: Myofibroblast transcriptome indicates SFRP2hi fibroblast progenitors in systemic sclerosis skin
Source: Nat Commun. 2021 Jul 19;12:4384. doi: 10.1038/s41467-021-24607-6 (PMC8289865; doi:10.1038/s41467-021-24607-6)
Supplement: Supplementary file 7 — Supplementary Dataset 4 [file 41467_2021_24607_MOESM7_ESM.xlsx]

## Sheet: Table S3 average of SSc and hea
Supplementary Data 4. Average expression of genes in each cluster comparing healthy and SSc cells
	0-Terminal Keratinocyte_CONTROL	0-Terminal Keratinocyte_SSC	1-Basal Keratinocyte_CONTROL	1-Basal Keratinocyte_SSC	2-Endothelial_CONTROL	2-Endothelial_SSC	3-SFRP2 Fibroblast_CONTROL	3-SFRP2 Fibroblast_SSC	4-KRT5 Keratinocyte_CONTROL	4-KRT5 Keratinocyte_SSC	5-STEAP4 Pericyte_CONTROL	5-STEAP4 Pericyte_SSC	6-RERGL Pericyte_CONTROL	6-RERGL Pericyte_SSC	7-T Cell/NK Cell_CONTROL	7-T Cell/NK Cell_SSC	8-MYOC/C7 Fibroblast_CONTROL	8-MYOC/C7 Fibroblast_SSC	9-Macrophage/DC_CONTROL	9-Macrophage/DC_SSC	10-CCL19/C7 Fibroblast_CONTROL	10-CCL19/C7 Fibroblast_SSC	11-KRT6A Keratinocyte_CONTROL	11-KRT6A Keratinocyte_SSC	12-COL11A1 Fibroblast_CONTROL	12-COL11A1 Fibroblast_SSC	13-CA6 Secretory_CONTROL	13-CA6 Secretory_SSC	14-Smooth Muscle Cell_CONTROL	14-Smooth Muscle Cell_SSC	15-Neural_CONTROL	15-Neural_SSC	16-SCGB1B2P Secretory_CONTROL	16-SCGB1B2P Secretory_SSC	17-CRABP1ASPN Fibroblast_CONTROL	17-CRABP1ASPN Fibroblast_SSC	18-Proliferating_CONTROL	18-Proliferating_SSC	19-Mast Cell_CONTROL	19-Mast Cell_SSC	20-Melanocyte_CONTROL	20-Melanocyte_SSC	21-SCGB1D2 Epithelial_CONTROL	21-SCGB1D2 Epithelial_SSC	22-KRT2 Keratinocyte_CONTROL	22-KRT2 Keratinocyte_SSC	23-Lymphatic Endothelial_CONTROL	23-Lymphatic Endothelial_SSC	24-Preadipocyte_CONTROL
AL627309.1	0.00106101	0.00192957	0.00175439	0.00165782	0.00422139	0.00248653	0.0020979	0.0027881	0	0.00109349	0	0.00117233	0.000648088	0.00269058	0.003003	0	0.000490436	0	0.00138696	0.000681199	0.00217155	0.000870322	0	0.00180941	0.00151976	0	0.00266667	0	0	0.00442478	0.0045977	0.00824176	0	0	0.00260417	0	0.00469484	0	0	0.0031348	0	0.00666667	0	0	0	0.00865801	0.00653595	0	0
AL627309.3	0.000530504	0	0	0	0.000469043	0	0.000699301	0	0	0	0	0	0	0	0	0	0.000490436	0	0	0	0	0	0	0	0	0	0	0	0	0	0	0.00549451	0	0	0	0	0	0	0	0	0	0	0	0.00355872	0	0	0	0	0
AL732372.1	0	0.000241196	0	0	0	0	0	0	0	0	0	0	0	0	0	0	0	0	0	0	0	0	0	0	0	0	0	0	0	0	0	0	0	0	0	0	0	0	0	0	0	0	0	0	0	0	0	0	0
AL669831.5	0.0159151	0.0156778	0.0169591	0.0139257	0.0234522	0.0153336	0.0293706	0.0329926	0.0175913	0.0147622	0.0783673	0.0674091	0.222942	0.103139	0.00700701	0.0115152	0.0132418	0.014652	0.0221914	0.0149864	0.0206297	0.0200174	0.0157068	0.0144753	0.0212766	0.022695	0.00266667	0.0277186	0.0855019	0.0530973	0.0229885	0.00274725	0.0157068	0.00767263	0.0182292	0.0142857	0.0375587	0.00932401	0	0.0125392	0.00465116	0.00333333	0.0182648	0.0106762	0.0529801	0.017316	0.0196078	0.056338	0.00478469
FAM87B	0.00159151	0	0.000584795	0.00066313	0.00187617	0.000828844	0.0034965	0.00418216	0.00135318	0	0.00816326	0.00820633	0.0116656	0.0107623	0	0.00121212	0.0137322	0.010989	0	0	0.00325733	0.0078329	0	0	0	0.00141844	0	0	0.00185874	0	0	0	0	0	0	0.00285714	0	0	0	0	0	0	0	0.00355872	0	0	0	0	0
LINC00115	0.0344828	0.0214665	0.0175439	0.00862069	0.022045	0.0153336	0.0153846	0.0232342	0.00947226	0.00984144	0.00897959	0.0052755	0.0168503	0.0143498	0.00800801	0.0115152	0.0107896	0.014652	0.00693481	0.0122616	0.00868621	0.0113142	0.0157068	0.0162847	0.0167173	0.0070922	0.004	0.0170576	0.0260223	0.0154867	0.0229885	0.0164835	0.0052356	0.00767263	0	0.02	0.0422535	0.00699301	0	0.00626959	0.00930233	0.00666667	0.00456621	0.00711744	0.0463576	0.017316	0.00653595	0.056338	0
FAM41C	0.0180371	0.0173661	0.0245614	0.0112732	0.00703565	0.0132615	0.0237762	0.0232342	0.0257104	0.0442865	0.0138776	0.0222743	0.0343487	0.0421525	0.013013	0.00969697	0.0122609	0.010989	0.0249653	0.023842	0.00542888	0.0165361	0.0445026	0.0186972	0.0121581	0.0184397	0.0226667	0.0298507	0.0799257	0.0685841	0.0137931	0.010989	0.026178	0.0102302	0.015625	0.00571429	0.0469484	0.02331	0.0304569	0.0125392	0.027907	0.0233333	0.00913242	0.0142349	0.0397351	0.012987	0.00653595	0.0140845	0.0143541
AL645608.3	0.000530504	0.000482393	0.000584795	0.000994695	0.00234522	0.000414422	0	0.00139405	0.00270636	0.00109349	0	0	0	0.000896861	0	0	0	0	0	0	0.00217155	0.000870322	0	0	0	0	0	0	0.00185874	0	0	0.00274725	0	0.00255755	0	0	0.00469484	0	0	0	0	0	0	0	0	0	0	0	0
AL645608.5	0	0.000482393	0	0	0.000469043	0	0	0	0.00135318	0.00109349	0	0	0	0	0	0	0	0	0	0	0	0	0	0	0	0	0	0	0	0	0	0	0	0	0	0	0	0	0	0	0	0	0	0	0	0	0	0	0
AL645608.1	0.000530504	0	0	0	0.000938086	0.000414422	0	0.000464684	0.00202977	0.000546747	0	0.000586166	0	0	0	0	0.00294262	0	0	0	0.00217155	0	0	0	0	0.00141844	0	0	0.00743494	0	0	0	0	0	0	0	0	0	0	0	0	0	0	0.00355872	0.00662252	0.004329	0	0	0
SAMD11	0.00106101	0.000241196	0.00175439	0.000331565	0.000469043	0.00248653	0.000699301	0.008829	0.00541272	0.0131219	0	0.00293083	0	0.00179372	0	0	0.00784698	0.040293	0.00138696	0	0.00108578	0.00609225	0	0.00180941	0.00607903	0.00567376	0	0.0021322	0.0130112	0.00221239	0.0045977	0.010989	0	0	0	0	0.0140845	0	0	0	0.00465116	0.01	0	0	0.013245	0.017316	0	0	0
NOC2L	0.392573	0.368307	0.315205	0.26492	0.182927	0.152922	0.127972	0.135223	0.216509	0.253144	0.153469	0.192849	0.21711	0.180269	0.12012	0.171515	0.15743	0.223443	0.0901526	0.103542	0.12595	0.126197	0.426702	0.340169	0.151976	0.168794	0.0773333	0.138593	0.144981	0.181416	0.0850575	0.0879121	0.0942408	0.0971867	0.0885417	0.108571	0.352113	0.27972	0.0659898	0.0219436	0.288372	0.16	0.191781	0.103203	0.390728	0.272727	0.196078	0.161972	0.354067
KLHL17	0.00742706	0.0118186	0.00409357	0.0106101	0.000938086	0.00331538	0.0034965	0.00464684	0.00541272	0.0103882	0.00244898	0.00586167	0.00194426	0.00717489	0	0.00484848	0.000980873	0.003663	0	0.00613079	0.00108578	0.00522193	0.0052356	0.00542823	0.00151976	0.0070922	0.00266667	0	0.00743494	0.00221239	0.00229885	0	0.0026178	0.0127877	0	0.00285714	0	0.00932401	0	0	0.00465116	0.01	0.00456621	0.00355872	0.0198676	0.012987	0	0.0211268	0.00478469
PLEKHN1	0.11618	0.119875	0.0111111	0.0225464	0.00234522	0.00290095	0.000699301	0.00232342	0.0243572	0.0289776	0.000816327	0.00117233	0.00129618	0.00179372	0.004004	0.00545454	0	0	0.00693481	0.00408719	0.00108578	0.00261097	0.0968586	0.108565	0	0.00567376	0.00266667	0.00639659	0	0.00221239	0	0	0.0183246	0.0255754	0	0	0.0375587	0.030303	0	0.0031348	0.00930233	0.01	0.0365297	0.0213523	0.291391	0.255411	0	0	0
PERM1	0.00212202	0.00168837	0.000584795	0.00132626	0.000469043	0.000414422	0	0.000929368	0.00135318	0.000546747	0	0	0.00324044	0	0	0	0	0	0	0	0	0.000870322	0	0.00422195	0	0.00283688	0.00533333	0.0021322	0	0	0	0.00274725	0	0.00255755	0	0.00285714	0	0	0	0	0.00465116	0.0266667	0	0	0	0.004329	0	0	0
AL645608.8	0.00424403	0.00530632	0	0.00132626	0.00515948	0.00414422	0	0.000464684	0.00270636	0.00328048	0.0155102	0.0117233	0.0187946	0.0107623	0.002002	0.00242424	0.000490436	0.003663	0.0110957	0.00476839	0.00217155	0.000870322	0.0026178	0.0102533	0	0.00567376	0.00266667	0	0.00371747	0	0.00229885	0	0.0052356	0.00511509	0	0	0	0.00466201	0.0101523	0	0.0186047	0.0166667	0.022831	0.0177936	0	0.004329	0.00653595	0	0
HES4	0.129443	0.150507	0.0391813	0.03813	0.297373	0.186075	0.0426573	0.0831784	0.148173	0.155823	0.750204	0.619578	1.32728	1.10942	0.0740741	0.0933333	0.0323688	0.0989011	0.165049	0.146458	0.145494	0.173194	0.136126	0.183957	0.0820669	0.12766	0.0386667	0.0746269	0.143123	0.168142	0.0758621	0.0934066	0.277487	0.542199	0.0182292	0.0171429	0.201878	0.286713	0.0761421	0.0783699	0.497674	0.426667	0.557078	0.985765	0.013245	0.0519481	0.130719	0.15493	0.0239234
ISG15	0.0185676	0.0154366	0.0777778	0.0573607	0.793152	1.32408	0.734266	0.948885	0.0311231	0.0590487	1.06531	1.62251	0.592353	0.780269	1.37337	1.73939	0.251103	0.604396	0.619972	1.08856	0.402823	0.590949	0.052356	0.0301568	0.240122	0.500709	0.0226667	0.0191898	0.10223	0.19469	0.590805	0.695055	0.0680628	0.0460358	0.239583	0.52	0.056338	0.125874	0.167513	0.244514	0.0744186	0.163333	0.0182648	0.0569395	0.013245	0.04329	0.431373	0.492958	0.0430622
AGRN	0.0233422	0.0183309	0.0578947	0.0872016	0.0792683	0.128885	0.0174825	0.0213755	0.0811908	0.0869328	0.0644898	0.114889	0.036941	0.0475336	0.013013	0.00969697	0.00784698	0.014652	0.0263523	0.0252044	0.0152009	0.0226284	0.0418848	0.0470446	0.0151976	0.0212766	0.00533333	0.021322	0.0204461	0.0265487	0.16092	0.129121	0.039267	0.102302	0.0130208	0.0342857	0.056338	0.0559441	0	0.00626959	0.144186	0.0866667	0.0502283	0.0782918	0	0.004329	0.248366	0.140845	0.0143541
RNF223	0.0137931	0.0248432	0.00526316	0.0102785	0	0.00165769	0	0.000464684	0.00338295	0.00218699	0	0	0	0	0	0	0	0	0	0.0013624	0.00108578	0.000870322	0.0026178	0.022316	0	0	0.00266667	0.00852879	0	0	0	0	0.0078534	0.0306905	0	0	0.0187793	0.013986	0	0	0	0	0.00913242	0.00711744	0.013245	0.017316	0	0	0
C1orf159	0.0159151	0.0241196	0.019883	0.0314987	0.0272045	0.0348114	0.0258741	0.0357807	0.0331529	0.036632	0.0220408	0.0293083	0.0213869	0.0286996	0.011011	0.0151515	0.015694	0.00732601	0.0110957	0.0149864	0.0206297	0.0252393	0.0340314	0.0313631	0.0182371	0.0411348	0.0133333	0.0149254	0.0334572	0.039823	0.0505747	0.0247253	0.0026178	0.0306905	0.0208333	0.0171429	0.00938967	0.0606061	0	0.0188088	0.0372093	0.0233333	0.00913242	0.0106762	0.00662252	0.012987	0.0588235	0.0211268	0.00956938
AL390719.2	0.0503979	0.0395562	0.0304094	0.0192308	0	0.000414422	0	0.000464684	0.0189445	0.0164024	0.000816327	0	0.000648088	0	0	0.00181818	0	0	0	0.0020436	0	0	0.0287958	0.0319662	0	0.00141844	0.0226667	0.0319829	0	0.00221239	0	0.00274725	0.0287958	0.0383632	0	0	0.0234742	0.013986	0	0	0.00930233	0.00666667	0.0410959	0.0142349	0.013245	0.017316	0	0	0.00956938
TTLL10-AS1	0	0.000241196	0	0.00066313	0	0.00124327	0	0	0	0	0	0	0	0	0	0	0	0	0	0	0	0	0	0	0	0	0	0	0	0	0	0	0	0	0	0	0	0	0	0	0	0	0	0	0	0	0	0	0
TTLL10	0.00636605	0.00506512	0.00818713	0.00497347	0.0182927	0.0182346	0	0.00139405	0.00270636	0.0109349	0	0.00117233	0	0	0.01001	0.00484848	0.000490436	0	0	0	0	0	0.0026178	0.00784077	0	0	0.004	0.0021322	0	0	0	0	0.0078534	0.0179028	0	0	0.00938967	0.00932401	0.00507614	0	0	0	0	0.00711744	0	0	0.00653595	0	0.00478469
TNFRSF18	0.37878	0.235166	0.781287	0.55935	0.00515948	0.0161625	0.00629371	0.00743494	0.303789	0.253144	0.00408163	0.007034	0.00388853	0.0107623	1.06306	1.04606	0.0053948	0	0.0984743	0.0865123	0.00651466	0.00870322	0.58377	0.270205	0.0121581	0.0241135	0.00933333	0.0127932	0.00557621	0.00442478	0.00229885	0.00824176	0.0026178	0.00767263	0.00260417	0.00857143	0.57277	0.347319	0.0761421	0.0470219	0.139535	0.0866667	0.0182648	0.0106762	0.125828	0.034632	0.0130719	0.126761	0.0191388
TNFRSF4	0	0.000482393	0	0.00298409	0.0797373	0.20431	0.0034965	0.00743494	0.00338295	0.00218699	0.00163265	0.00762016	0.00194426	0.00269058	0.408408	0.58303	0.00147131	0.003663	0.134535	0.144414	0.0043431	0.00870322	0	0.00422195	0.00455927	0.00425532	0	0.0021322	0	0.00442478	0.00229885	0.00549451	0.0026178	0	0.00520833	0.0114286	0	0.002331	0.0862944	0.0344828	0	0	0	0.00355872	0	0.004329	0.20915	0.767606	0.00956938
SDF4	0.133687	0.126387	0.184211	0.215517	0.333021	0.388728	0.727972	0.931691	0.221922	0.188081	0.247347	0.352872	0.243033	0.303139	0.279279	0.235152	0.74105	0.626374	0.195562	0.209128	0.488599	0.616188	0.209424	0.14415	0.544073	0.568794	0.0653333	0.123667	0.332714	0.360619	0.673563	0.417582	0.143979	0.199488	0.549479	0.574286	0.239437	0.188811	0.0659898	0.0846395	0.413953	0.39	0.127854	0.241993	0.178808	0.151515	0.287582	0.56338	0.263158
B3GALT6	0.0190981	0.0325615	0.0134503	0.0159151	0.0370544	0.045172	0.0258741	0.0371747	0.0155616	0.0218699	0.0122449	0.0169988	0.0116656	0.0170404	0.021021	0.0230303	0.0117705	0.003663	0.0208044	0.0190736	0.00977199	0.0252393	0.0235602	0.0343788	0.00911854	0.0340426	0.00133333	0.00639659	0.0167286	0.0243363	0.00689655	0.0302198	0.0026178	0.0153453	0.00520833	0.00571429	0.0234742	0.02331	0	0.00940439	0.00930233	0.0133333	0.00456621	0.0142349	0.0264901	0.021645	0.00653595	0.0352113	0.0239234
C1QTNF12	0.0111406	0.00506512	0.142105	0.0633289	0.00469043	0.00704517	0	0.00185874	0.458051	0.441771	0.000816327	0.000586166	0.00388853	0.00269058	0	0.00121212	0.00245218	0	0.00138696	0.003406	0	0.00348129	0.175393	0.0193004	0.00303951	0.00141844	0.00933333	0.00639659	0.00371747	0.00221239	0.0045977	0.00549451	0.0078534	0.0153453	0	0.00285714	0.370892	0.118881	0	0	0.00930233	0.0366667	0.0136986	0.00711744	0.0331126	0.004329	0	0	0.00478469
AL162741.1	0.00159151	0.00120598	0.00233918	0.000331565	0.000469043	0.00124327	0.0013986	0	0.00135318	0.000546747	0	0.000586166	0	0	0	0.000606061	0	0	0	0.0013624	0	0.000870322	0	0.000603136	0	0	0.00133333	0	0	0	0	0	0	0	0	0	0	0.002331	0	0	0	0	0	0	0	0	0	0.00704225	0
UBE2J2	0.186737	0.156054	0.155556	0.180703	0.167448	0.153336	0.206993	0.19145	0.162382	0.151449	0.15102	0.171747	0.163966	0.165022	0.0970971	0.0866667	0.194703	0.21978	0.127601	0.11376	0.15418	0.193211	0.212042	0.176719	0.145897	0.188652	0.0946667	0.08742	0.249071	0.236726	0.101149	0.123626	0.151832	0.127877	0.179688	0.188571	0.187793	0.188811	0.0203046	0.00940439	0.260465	0.146667	0.0958904	0.170819	0.178808	0.21645	0.143791	0.197183	0.15311
LINC01786	0.000530504	0	0.000584795	0	0.000469043	0	0	0.00232342	0.00067659	0	0.000816327	0	0	0	0	0	0.000980873	0	0	0.000681199	0.00108578	0.000870322	0	0	0	0.00141844	0	0	0.00185874	0	0	0	0	0	0	0	0	0.002331	0	0	0	0	0	0	0	0	0	0	0
SCNN1D	0.0334218	0.0209841	0.00643275	0.0112732	0.00281426	0	0.00699301	0.00418216	0.00879567	0.0082012	0.00571429	0.00234467	0.00453662	0.00179372	0.001001	0.00181818	0.000980873	0.003663	0.00138696	0.00408719	0.00108578	0.00261097	0.0314136	0.0180941	0	0.00425532	0.00133333	0	0.00371747	0	0.0045977	0	0	0.00767263	0.00520833	0.00571429	0.00938967	0.00932401	0	0	0.00930233	0	0	0.0142349	0.0463576	0.103896	0.00653595	0	0.00478469
ACAP3	0.173475	0.199952	0.181871	0.182361	0.032364	0.0323249	0.101399	0.089684	0.131935	0.152542	0.0465306	0.0715123	0.0531432	0.0565022	0.041041	0.0339394	0.0686611	0.0549451	0.0332871	0.0572207	0.0575461	0.0609225	0.15445	0.22497	0.0759878	0.103546	0.024	0.0490405	0.13197	0.0929204	0.101149	0.0631868	0.0235602	0.0792839	0.0546875	0.08	0.178404	0.200466	0.0406091	0.00626959	0.0511628	0.0633333	0.0730594	0.0391459	0.18543	0.203463	0.0718954	0.0352113	0.0143541
PUSL1	0.0583554	0.0615051	0.051462	0.0659814	0.0239212	0.0352259	0.041958	0.0813197	0.0588633	0.04538	0.0204082	0.0410317	0.0337006	0.026009	0.034034	0.0442424	0.0446297	0.03663	0.0402219	0.0449591	0.0260586	0.0443864	0.0863874	0.0579011	0.0319149	0.0524823	0.048	0.0660981	0.0464684	0.039823	0.00689655	0.021978	0.0209424	0.0537084	0.0338542	0.0714286	0.056338	0.0582751	0	0.0125392	0.0511628	0.04	0.0273973	0.103203	0.13245	0.0909091	0.0196078	0.0140845	0.0956938
INTS11	0.163395	0.152436	0.11462	0.152188	0.129456	0.17903	0.139161	0.13987	0.162382	0.151996	0.122449	0.184642	0.14906	0.160538	0.0740741	0.107879	0.188818	0.186813	0.0693481	0.0905995	0.123779	0.158399	0.191099	0.167672	0.138298	0.170213	0.0866667	0.17484	0.174721	0.172566	0.114943	0.156593	0.10733	0.150895	0.111979	0.142857	0.215962	0.18648	0.0456853	0.0532915	0.102326	0.136667	0.0639269	0.142349	0.211921	0.21645	0.117647	0.204225	0.0909091
CPTP	0.0625995	0.0588519	0.0391813	0.0480769	0.118668	0.125155	0.0755245	0.072026	0.0385656	0.0371788	0.0195918	0.0363423	0.029164	0.0529148	0.018018	0.0242424	0.0514958	0.0732601	0.0166436	0.0177112	0.0434311	0.0452567	0.065445	0.0669481	0.0547112	0.0624113	0.0506667	0.117271	0.0371747	0.0619469	0.0344828	0.0686813	0.0863874	0.0997442	0.0260417	0.0542857	0.0469484	0.0675991	0	0.0188088	0.055814	0.0966667	0.0639269	0.0925267	0.152318	0.151515	0.0588235	0.084507	0.0526316
TAS1R3	0.000530504	0.000482393	0	0.000331565	0.000938086	0	0	0	0	0	0	0	0.000648088	0	0	0	0	0	0	0	0	0	0	0	0	0	0.00266667	0	0	0	0	0	0.0026178	0	0	0	0	0	0	0	0	0	0	0	0.013245	0	0	0	0
DVL1	0.0588859	0.07863	0.0356725	0.0364721	0.0398687	0.0356403	0.0335664	0.0302045	0.0270636	0.0322581	0.0253061	0.028136	0.0233312	0.0224215	0.011011	0.00727273	0.0313879	0.025641	0.00693481	0.0149864	0.0152009	0.0191471	0.0628272	0.0464415	0.0303951	0.0297872	0.0213333	0.0170576	0.0594796	0.0575221	0.0367816	0.021978	0.0418848	0.056266	0.015625	0.0114286	0.0375587	0.025641	0	0	0.0465116	0.0366667	0.114155	0.106762	0.0728477	0.116883	0.0326797	0.0422535	0
MXRA8	0.00689655	0.00506512	0.00818713	0.00961539	0.0253283	0.0298384	1.6007	3.32528	0.0189445	0.041006	0.142041	0.237397	0.112119	0.167713	0.00700701	0.0206061	1.70132	2.01465	0.00970874	0.0292916	0.976113	1.48129	0.0026178	0.00784077	1.5076	2.26525	0.008	0.0127932	0.321561	0.404867	1.01379	1.02747	0.0575916	0.0153453	1.40104	1.56571	0.00938967	0.0792541	0.00507614	0.0501567	0	0.0133333	0.0639269	0.0676157	0	0.00865801	0.00653595	0.0352113	0.0191388
AURKAIP1	0.529973	0.498553	0.390643	0.351127	0.423546	0.560713	0.547552	0.701208	0.537212	0.468562	0.386122	0.461899	0.521711	0.545291	0.373373	0.350303	0.574792	0.619048	0.382802	0.5	0.452769	0.554395	0.628272	0.48854	0.460486	0.46383	0.785333	0.729211	0.710037	0.692478	0.42069	0.42033	0.701571	0.849105	0.395833	0.471429	0.713615	0.662005	0.35533	0.278997	0.572093	0.54	0.803653	0.928826	0.827815	0.675325	0.48366	0.767606	1.08612
CCNL2	0.238196	0.236131	0.232164	0.211207	0.217636	0.258185	0.247552	0.22026	0.284844	0.287042	0.186939	0.235639	0.156189	0.191928	0.173173	0.124242	0.216773	0.252747	0.112344	0.100136	0.191097	0.208007	0.230366	0.205669	0.258359	0.243972	0.084	0.136461	0.27881	0.263274	0.202299	0.211538	0.125654	0.150895	0.239583	0.185714	0.201878	0.181818	0.0558376	0.0344828	0.204651	0.15	0.182648	0.163701	0.152318	0.186147	0.254902	0.408451	0.22488
MRPL20	0.417507	0.366618	0.278947	0.286804	0.41651	0.399088	0.606993	0.620353	0.397158	0.326408	0.367347	0.396835	0.511342	0.518386	0.193193	0.244242	0.62972	0.608059	0.29681	0.322888	0.4962	0.510879	0.465969	0.362485	0.425532	0.439716	0.737333	0.639659	0.920074	0.85177	0.443678	0.478022	0.539267	0.616368	0.369792	0.44	0.422535	0.344988	0.162437	0.159875	0.497674	0.333333	0.538813	0.701068	0.556291	0.662338	0.522876	0.492958	0.808612
AL391244.3	0.00318302	0.00337675	0.00467836	0.00331565	0.0032833	0.00497306	0.0020979	0.00464684	0.00202977	0.00273373	0	0.000586166	0	0.000896861	0	0.0030303	0.000980873	0	0.00138696	0.003406	0.00108578	0.00435161	0	0.00603136	0.00151976	0	0	0.0021322	0.00185874	0	0	0	0	0.00511509	0	0	0.00469484	0.002331	0	0	0	0	0	0.00711744	0.00662252	0.012987	0	0	0
ANKRD65	0.0106101	0.0190545	0.0163743	0.0112732	0.0605066	0.095317	0.0118881	0.03671	0.0284168	0.0278841	0.00326531	0.0052755	0.00712897	0.00179372	0	0.000606061	0.0372732	0.157509	0.0180305	0.0108992	0.0466884	0.103568	0.0235602	0.0277443	0.00455927	0.0212766	0.00533333	0.00852879	0.159851	0.128319	0.0827586	0.107143	0.0706806	0.028133	0.00520833	0.00571429	0.0187793	0.027972	0	0	0.00930233	0.00333333	0.0182648	0.024911	0.0331126	0.030303	0.0196078	0.00704225	0.0430622
LINC01770	0	0.000482393	0.000584795	0.000331565	0.00140713	0.00414422	0	0	0	0.00109349	0	0	0	0	0	0	0	0	0	0	0	0	0	0	0	0	0	0.0021322	0.00743494	0.0154867	0.0114943	0.00824176	0.0026178	0.00255755	0	0	0	0	0	0	0	0	0	0	0	0	0	0	0
VWA1	0.0259947	0.0545104	0.0146199	0.0414456	0.300657	1.08744	0.00979021	0.0209108	0.0155616	0.0530344	0.0187755	0.0545135	0.0246273	0.0376682	0	0.00545454	0.0220696	0.0512821	0	0.00681199	0.0380022	0.111401	0.0209424	0.0735826	0.00911854	0.035461	0.0173333	0.0469083	0.423792	0.679204	1.01839	1.71154	0.0209424	0.0716113	0.0338542	0.0828571	0.028169	0.025641	0	0	0	0.03	0.0502283	0.113879	0.0397351	0.0606061	0.0130719	0.0352113	0.00956938
ATAD3C	0.00795756	0.0101302	0.0122807	0.00994695	0.0239212	0.0281807	0.0020979	0.00511152	0.0067659	0.00874795	0.00163265	0.0052755	0.00324044	0.00358744	0.00600601	0.00666667	0.00245218	0.003663	0.00277393	0.00544959	0.00325733	0.00522193	0.013089	0.0150784	0.00303951	0.0070922	0.02	0.0383795	0.00557621	0.00221239	0.0091954	0.0274725	0.013089	0.0255754	0	0	0.00938967	0.016317	0	0	0.00930233	0	0.00456621	0.00355872	0.0198676	0	0.0261438	0.00704225	0.00478469
ATAD3B	0.072679	0.0697057	0.0520468	0.0507294	0.0333021	0.0460008	0.0237762	0.0227695	0.0331529	0.0328048	0.0130612	0.0269637	0.0285159	0.0242152	0.012012	0.0284848	0.0137322	0.021978	0.0208044	0.0340599	0.0141151	0.0191471	0.052356	0.0814234	0.00759878	0.0198582	0.0106667	0.0383795	0.0315985	0.0154867	0.016092	0.0659341	0.0314136	0.0332481	0.0208333	0.04	0.0610329	0.044289	0.0152284	0.00626959	0.0465116	0.0733333	0.0365297	0.0177936	0.013245	0.0865801	0	0.0492958	0.00478469
ATAD3A	0.070557	0.0711529	0.0473684	0.0623342	0.032364	0.0484874	0.0440559	0.089684	0.0473613	0.047567	0.0220408	0.0627198	0.0375891	0.0699552	0.011011	0.0345455	0.0299166	0.03663	0.0332871	0.0429155	0.0390879	0.0443864	0.117801	0.108565	0.0303951	0.0524823	0.028	0.0341151	0.0483271	0.0486726	0.0413793	0.0412088	0.0314136	0.0332481	0.0286458	0.0457143	0.0892019	0.132867	0.0152284	0	0.0697674	0.0833333	0.022831	0.0640569	0.0794702	0.0562771	0.0261438	0.105634	0.0574163
TMEM240	0.000530504	0.00144718	0.00116959	0.00066313	0.00140713	0.00207211	0.00489511	0.00650558	0.00270636	0.00218699	0.00163265	0.00410316	0.00129618	0.00179372	0.001001	0.000606061	0.00147131	0.003663	0	0	0.00217155	0.00435161	0	0.00120627	0.00455927	0.00425532	0	0	0	0	0	0	0	0	0.00520833	0.00571429	0	0.00466201	0	0.00626959	0.0139535	0.01	0	0	0.00662252	0	0.00653595	0.0211268	0
SSU72	0.385146	0.419199	0.384795	0.447613	0.300657	0.356403	0.258042	0.292751	0.401894	0.398578	0.275102	0.329426	0.285159	0.334529	0.299299	0.335152	0.274154	0.391941	0.338419	0.315395	0.270358	0.286336	0.410995	0.443305	0.215805	0.350355	0.569333	0.541578	0.302974	0.35177	0.358621	0.302198	0.502618	0.611253	0.278646	0.394286	0.399061	0.331002	0.187817	0.169279	0.674419	0.516667	0.438356	0.540925	0.430464	0.502165	0.228758	0.492958	0.435407
AL645728.1	0.0450928	0.0250844	0.0450292	0.0331565	0.0196998	0.0120182	0.0111888	0.010223	0.026387	0.0240569	0.0285714	0.014068	0.0194426	0.0134529	0.00900901	0.02	0.0132418	0.003663	0.0221914	0.0156676	0.00542888	0.0121845	0.026178	0.022316	0.0136778	0.00567376	0.00933333	0.0127932	0.00929368	0.00442478	0.016092	0.0357143	0.0104712	0.0102302	0.0104167	0.00571429	0.0657277	0.013986	0	0.00626959	0.055814	0.0433333	0.00456621	0.0106762	0.0264901	0.030303	0.00653595	0	0.00478469
FNDC10	0.0164456	0.0277376	0.0116959	0.0125995	0.000469043	0.000414422	0.0034965	0.00975836	0.0101488	0.0131219	0.000816327	0.00234467	0	0	0.002002	0.000606061	0.000980873	0.00732601	0.00554785	0.00817439	0.0108578	0.0182768	0.0366492	0.044029	0	0.0113475	0.00133333	0.00852879	0.00185874	0	0	0.010989	0.0026178	0.00255755	0	0.00571429	0.00938967	0.018648	0	0	0.0232558	0.0433333	0.00913242	0.0213523	0.0463576	0.030303	0	0	0
AL691432.2	0.0535809	0.0434153	0.0350877	0.0334881	0.0192308	0.0194778	0.0468531	0.0576208	0.0209743	0.0273373	0.0146939	0.0187573	0.0233312	0.026009	0.00700701	0.0169697	0.0436488	0.047619	0.0110957	0.0231608	0.0401737	0.0313316	0.0445026	0.0428227	0.0516717	0.0638298	0.0173333	0.0426439	0.0780669	0.0575221	0.101149	0.0631868	0.0104712	0.0153453	0.0989583	0.06	0.00469484	0.00466201	0	0	0.055814	0.0533333	0.0136986	0.0213523	0.0463576	0.0519481	0.0392157	0	0.00956938
MIB2	0.404244	0.359383	0.465497	0.536472	0.0408068	0.0430999	0.0776224	0.0594796	0.185386	0.25205	0.0481633	0.0644783	0.0615684	0.0573991	0.103103	0.128485	0.0627759	0.102564	0.0235784	0.0388283	0.0434311	0.0791993	0.520942	0.45778	0.0653495	0.070922	0.0293333	0.0341151	0.0780669	0.079646	0.0574713	0.0934066	0.0183246	0.0511509	0.0520833	0.0657143	0.408451	0.363636	0.035533	0.0125392	0.0883721	0.17	0.0958904	0.0604982	0.543046	0.450216	0.0522876	0.028169	0.00956938
MMP23B	0.00371353	0.00385914	0.00526316	0.00696287	0.000938086	0.00414422	0.918182	1.48513	0.00473613	0.00874795	0.0130612	0.0146542	0.00583279	0.00538117	0.014014	0.0187879	0.504659	0.417582	0.00554785	0.0183924	0.5038	0.873803	0	0.00422195	0.559271	0.797163	0.00266667	0	0.0241636	0.050885	0.0206897	0.00274725	0.0052356	0.0102302	0.854167	1.09429	0	0.0559441	0	0.00940439	0.0232558	0.0166667	0	0	0	0.004329	0	0	0
CDK11B	0.0901857	0.0692233	0.0654971	0.0712865	0.0820826	0.0961459	0.0951049	0.102695	0.0757781	0.0858393	0.10449	0.0990621	0.154893	0.090583	0.0660661	0.111515	0.0838646	0.0732601	0.0540915	0.0572207	0.0944625	0.0870322	0.0890052	0.0681544	0.0957447	0.124823	0.0506667	0.0426439	0.13197	0.132743	0.0781609	0.0631868	0.0287958	0.0537084	0.0885417	0.0857143	0.0985915	0.104895	0.0507614	0.00940439	0.0930233	0.07	0.0136986	0.0960854	0.0927152	0.0822511	0.137255	0.126761	0.0382775
FO704657.1	0	0.00120598	0.00116959	0.00165782	0.00187617	0.000414422	0.0020979	0.00418216	0.00202977	0.00109349	0	0.00117233	0.000648088	0.00269058	0	0.00121212	0.000980873	0.003663	0	0.000681199	0	0.00261097	0.0026178	0.00542823	0	0.00141844	0	0	0.00371747	0.00221239	0.00229885	0	0.0026178	0	0	0.00571429	0	0.00466201	0	0.0031348	0	0.00333333	0	0	0.00662252	0.004329	0	0	0.00956938
SLC35E2B	0.0222812	0.0209841	0.0128655	0.0155836	0.0356473	0.0261086	0.0608392	0.0343866	0.0202977	0.0333516	0.0285714	0.0216882	0.0187946	0.0224215	0.017017	0.0218182	0.0446297	0.025641	0.0166436	0.0211172	0.0401737	0.0382942	0.039267	0.0162847	0.0395137	0.0453901	0.008	0.0426439	0.0223048	0.0221239	0.0321839	0.0302198	0.0209424	0.0204604	0.0651042	0.0428571	0.0140845	0.00699301	0.0304569	0.0031348	0.0418605	0.0266667	0.0273973	0.0284698	0.00662252	0.017316	0.0392157	0.0352113	0.0191388
CDK11A	0.062069	0.0569223	0.0678363	0.0517241	0.0623827	0.0679652	0.0734266	0.0464684	0.0737483	0.0650629	0.0522449	0.0615475	0.0777706	0.064574	0.0770771	0.107273	0.0613046	0.047619	0.0471567	0.0517711	0.0510315	0.0652742	0.0759162	0.0428227	0.06231	0.0680851	0.0146667	0.0447761	0.0762082	0.0530973	0.0344828	0.0576923	0.0104712	0.0358056	0.0598958	0.0685714	0.0892019	0.044289	0	0.015674	0.0604651	0.0666667	0.0639269	0.0355872	0.0993377	0.038961	0.143791	0.105634	0.0191388
SLC35E2A	0.00636605	0.0101302	0.0128655	0.0109416	0.0065666	0.0116038	0.0328671	0.03671	0.0169147	0.0131219	0.0163265	0.0216882	0.00972132	0.00538117	0	0.00848485	0.0274644	0.040293	0.00554785	0.0108992	0.0173724	0.0304613	0.0183246	0.0138721	0.0212766	0.0241135	0.004	0.0127932	0.035316	0.0132743	0.0091954	0.0357143	0.026178	0.0127877	0.0338542	0.0285714	0.00938967	0.00932401	0	0	0.0139535	0.0133333	0.022831	0.0213523	0	0	0	0.0352113	0.00956938
NADK	0.0344828	0.0465509	0.0216374	0.0318302	0.0605066	0.0866142	0.0552448	0.0678439	0.02977	0.0371788	0.0571429	0.0785463	0.0615684	0.0672646	0.015015	0.02	0.0652281	0.0769231	0.0443828	0.0701635	0.0412595	0.0887728	0.0366492	0.0464415	0.0471125	0.0609929	0.0253333	0.0533049	0.0743494	0.0464602	0.00689655	0.0192308	0.026178	0.0537084	0.0234375	0.06	0.0328639	0.048951	0.0152284	0.00940439	0.0511628	0.0333333	0.0547945	0.024911	0.0529801	0.0606061	0.0457516	0.0633803	0.0861244
GNB1	0.167639	0.177521	0.145614	0.202255	0.399156	0.382511	0.301399	0.280204	0.147497	0.128486	0.182041	0.241501	0.173688	0.162332	0.128128	0.152121	0.222168	0.216117	0.241331	0.315395	0.147666	0.168842	0.13089	0.189988	0.173252	0.295035	0.148	0.147122	0.258364	0.278761	0.137931	0.192308	0.149215	0.199488	0.213542	0.225714	0.164319	0.191142	0.0659898	0.125392	0.376744	0.273333	0.086758	0.19573	0.139073	0.151515	0.320261	0.464789	0.0574163
AL109917.1	0.00212202	0.00120598	0	0.000331565	0	0.000414422	0.0020979	0.00325279	0.00067659	0.000546747	0	0	0	0	0	0	0.000980873	0.00732601	0	0.000681199	0.00217155	0	0	0.000603136	0.00151976	0.00141844	0	0	0	0	0	0.00274725	0	0	0.00260417	0	0	0	0	0	0	0	0	0	0	0	0	0	0
CALML6	0.00106101	0.000723589	0.00116959	0.00132626	0.000469043	0	0.0013986	0.000464684	0.00067659	0.000546747	0.000816327	0.00117233	0.00907323	0.00448431	0	0	0	0.003663	0	0	0.00108578	0.000870322	0.0026178	0.00120627	0.00303951	0	0	0	0	0	0	0	0.0052356	0.00511509	0	0	0	0	0	0	0	0	0	0	0	0	0	0	0
TMEM52	0.0169761	0.0151954	0.022807	0.0198939	0.0032833	0.00414422	0.271329	0.208643	0.00947226	0.0109349	0.0138776	0.00820633	0.0200907	0.00896861	0.012012	0.0030303	0.01128	0.010989	0.00416089	0.00544959	0.0575461	0.0469974	0.013089	0.0162847	0.0243161	0.0212766	0.0186667	0.00426439	0.00185874	0	0.00689655	0.00549451	0.0026178	0.0102302	0.15625	0.142857	0.0140845	0.027972	0	0.00940439	0	0.00666667	0.00456621	0.0106762	0.0198676	0.00865801	0.00653595	0.00704225	0.00956938
CFAP74	0.00212202	0.000723589	0.00116959	0.00132626	0.00375234	0.00455864	0.000699301	0.00232342	0.00135318	0.00218699	0.00571429	0.0087925	0.029164	0.032287	0.001001	0	0.00147131	0.014652	0.00277393	0.0013624	0.00217155	0.00261097	0.0026178	0	0	0	0	0.0021322	0	0.0132743	0.00229885	0.0137363	0	0.00511509	0.00260417	0	0	0.002331	0	0	0.00465116	0	0	0.00355872	0.00662252	0.004329	0	0	0
AL391845.2	0	0.000241196	0	0.00066313	0.00187617	0.00165769	0.0020979	0	0.00067659	0	0.000816327	0.000586166	0.00259235	0.00717489	0	0	0	0	0.00138696	0	0	0.000870322	0	0	0	0	0.00133333	0	0	0	0	0	0	0	0	0	0	0	0	0	0	0	0	0	0	0	0	0	0
GABRD	0.00159151	0.00144718	0.00526316	0.00132626	0.0136023	0.0261086	0.0111888	0.0027881	0.00067659	0.00109349	0.0155102	0.0310668	0.0706416	0.1713	0.001001	0.000606061	0.000980873	0.010989	0.00138696	0	0.00325733	0.00174064	0	0.00241254	0	0.00141844	0	0	0.00185874	0.00663717	0.00229885	0.00274725	0	0	0.00260417	0	0.00938967	0.002331	0	0	0	0	0	0.0106762	0	0	0.0130719	0.0492958	0
AL391845.1	0	0	0.000584795	0	0	0	0	0	0.00135318	0	0	0	0	0	0	0	0	0	0	0	0	0	0.0026178	0	0	0	0	0	0	0	0	0	0	0	0	0	0	0	0	0	0	0	0	0	0	0	0	0	0
PRKCZ	0.0562334	0.0622287	0.0730994	0.0789125	0.00187617	0.00165769	0.00559441	0.00557621	0.0588633	0.0503007	0.00326531	0.00234467	0.0298121	0.0242152	0.026026	0.0266667	0.00294262	0	0.00277393	0.00953679	0	0.00174064	0.0680628	0.0747889	0	0.00141844	0.0173333	0.0362473	0.00371747	0.0110619	0.0137931	0.0274725	0.026178	0.0306905	0.00520833	0	0.0516432	0.041958	0.0253807	0	0.0511628	0.0366667	0.0365297	0.0320285	0.0529801	0.0952381	0.0784314	0.246479	0.0334928
AL590822.2	0.00424403	0.00482393	0.00935672	0.00828912	0.00422139	0.00538748	0.00769231	0.0027881	0.00473613	0.00710771	0.000816327	0.00410316	0.00453662	0.00627803	0.002002	0.00666667	0.00147131	0.00732601	0.00138696	0.00408719	0.00651466	0.00348129	0.0078534	0.00422195	0	0.00141844	0.004	0.0127932	0	0.00442478	0.0045977	0.0192308	0.0052356	0.0102302	0.00260417	0.00571429	0	0.013986	0	0	0.00465116	0.01	0	0	0	0.004329	0.0130719	0.00704225	0
PRKCZ-AS1	0.00212202	0.00217077	0	0.00165782	0.00234522	0.00124327	0.0013986	0	0.00067659	0.00164024	0.000816327	0.003517	0.00388853	0.00358744	0	0.00121212	0.000980873	0.003663	0	0.0013624	0	0.000870322	0	0.00180941	0	0	0.00133333	0	0.00743494	0.00221239	0	0.010989	0.0052356	0.00255755	0.00520833	0	0	0	0	0	0	0.00333333	0	0	0.00662252	0	0.00653595	0	0
FAAP20	0.154907	0.172214	0.180117	0.167772	0.260788	0.382926	0.423776	0.636617	0.273342	0.266812	0.297143	0.4068	0.272845	0.357848	0.146146	0.187879	0.329083	0.435897	0.234397	0.314714	0.371336	0.436902	0.243455	0.199638	0.349544	0.489362	0.292	0.219616	0.371747	0.488938	0.317241	0.392857	0.256545	0.278772	0.302083	0.488571	0.29108	0.2331	0.0558376	0.0721003	0.390698	0.4	0.150685	0.241993	0.145695	0.164502	0.176471	0.352113	0.177033
AL590822.1	0	0	0.00350877	0.00066313	0	0	0	0.000464684	0.00135318	0.000546747	0.00244898	0.000586166	0	0	0	0	0	0	0	0	0	0.000870322	0.0026178	0	0	0.00141844	0.00133333	0.0021322	0	0	0	0	0	0	0	0	0	0	0	0	0	0	0	0	0	0	0	0	0
SKI	0.10504	0.107332	0.152632	0.148873	0.119137	0.135516	0.201399	0.179368	0.0568336	0.0776381	0.137959	0.152403	0.12897	0.113004	0.0910911	0.089697	0.117705	0.135531	0.0485437	0.0878747	0.0890337	0.105309	0.0890052	0.0934861	0.0972644	0.141844	0.00933333	0.0319829	0.243494	0.199115	0.103448	0.129121	0.0287958	0.0485934	0.0625	0.0742857	0.112676	0.135198	0.0507614	0.0344828	0.0744186	0.07	0.0547945	0.0284698	0.0860927	0.108225	0.0915033	0.084507	0.00956938
MORN1	0.00742706	0.00892426	0.00584795	0.0106101	0.00703565	0.00663075	0.0125874	0.0120818	0.00879567	0.0131219	0.00571429	0.00820633	0.00907323	0.00896861	0.003003	0.00181818	0.0181461	0.003663	0	0.00817439	0.0152009	0.0139252	0	0.013269	0.0121581	0.00851064	0.00133333	0.0170576	0.0111524	0.0132743	0.0045977	0.00549451	0.0052356	0.0102302	0.00260417	0.0228571	0.0187793	0.00466201	0	0	0.00465116	0.0133333	0.00456621	0.00355872	0.013245	0.017316	0.00653595	0	0.0574163
RER1	0.310345	0.242644	0.245614	0.230438	0.285647	0.312889	0.734965	0.826208	0.368742	0.302351	0.310204	0.342907	0.300065	0.36861	0.279279	0.177576	0.75282	0.615385	0.280166	0.304496	0.526602	0.562228	0.554974	0.298552	0.49696	0.476596	0.278667	0.298507	0.453532	0.586283	0.314943	0.332418	0.277487	0.373402	0.515625	0.44	0.57277	0.496503	0.269036	0.125392	0.511628	0.316667	0.712329	0.850534	0.913907	0.896104	0.496732	0.471831	0.818182
PEX10	0.0403183	0.038109	0.0385965	0.0437666	0.0722326	0.0646498	0.0713287	0.0957249	0.0568336	0.0595954	0.0661224	0.0715123	0.0693454	0.0690583	0.013013	0.010303	0.0926925	0.168498	0.0291262	0.0401907	0.0651466	0.075718	0.0890052	0.0524729	0.0531915	0.0907801	0.0826667	0.0852878	0.098513	0.0774336	0.117241	0.115385	0.026178	0.0588235	0.0703125	0.0685714	0.0657277	0.0512821	0	0.031348	0.139535	0.07	0.0730594	0.120996	0.0529801	0.0606061	0.0326797	0.0633803	0.0430622
PLCH2	0.0870027	0.131934	0.102924	0.111737	0.000469043	0.000828844	0.0013986	0.00232342	0.0541272	0.111536	0.000816327	0.0017585	0.00129618	0	0.00800801	0.00787879	0	0	0.00416089	0.0013624	0.00108578	0.00174064	0.0732984	0.092883	0.00607903	0.00141844	0.00133333	0.00426439	0	0.00221239	0.00689655	0.00824176	0	0.0102302	0	0.00285714	0.0516432	0.0606061	0	0	0.00465116	0.00666667	0.0456621	0.0213523	0.125828	0.17316	0	0	0.00956938
PANK4	0.0270557	0.025808	0.0134503	0.0175729	0.0272045	0.0314961	0.0167832	0.0311338	0.0317997	0.0196829	0.0342857	0.0539273	0.0324044	0.0493274	0.024024	0.0248485	0.0289358	0.021978	0.0166436	0.0197548	0.0130293	0.0278503	0.0314136	0.0295537	0.0273556	0.0255319	0.0306667	0.0277186	0.0371747	0.0663717	0.0275862	0.043956	0.0104712	0.00511509	0.0338542	0.0228571	0.0187793	0.016317	0	0	0.0418605	0.0433333	0.022831	0.0106762	0.0728477	0.021645	0.0196078	0.0985915	0.0287081
HES5	0.0137931	0.0183309	0.00877193	0.00232095	0.00750469	0.00538748	0	0	0.00135318	0.00109349	0.000816327	0.0052755	0.00194426	0.00179372	0	0	0	0	0	0	0	0	0.0052356	0.0144753	0	0.00283688	0	0	0	0	0	0	0	0	0	0	0	0.011655	0	0	0.00465116	0	0.0136986	0	0.152318	0.0822511	0	0	0
AL139246.5	0.0488064	0.0337675	0.0163743	0.00795756	0.0272045	0.0335682	0.0034965	0.00511152	0.0067659	0.00601421	0.0253061	0.0416178	0.0252754	0.0457399	0.04004	0.049697	0.00343305	0	0.0859917	0.161444	0.00325733	0.00522193	0.026178	0.0150784	0.00759878	0.00992908	0.016	0.00426439	0	0	0.0045977	0.0247253	0	0	0.0234375	0	0.00938967	0.002331	0	0.0188088	0.209302	0.216667	0.0182648	0.0177936	0.225166	0.225108	0.0326797	0.0985915	0
TNFRSF14-AS1	0.00106101	0.000964785	0.000584795	0.000994695	0.0272045	0.0261086	0.0034965	0.00557621	0.00135318	0	0.000816327	0.0052755	0.00324044	0.000896861	0.00900901	0.00606061	0.000980873	0.010989	0.0124827	0.0190736	0.00217155	0.00522193	0	0.00120627	0.00151976	0.00425532	0.00533333	0.0021322	0	0	0.0045977	0	0.0078534	0.0127877	0	0.0114286	0	0.002331	0.0203046	0.0188088	0.00465116	0.0133333	0	0	0	0.00865801	0	0.0140845	0
TNFRSF14	0.0265252	0.02822	0.0403509	0.0477454	0.235929	0.292996	0.107692	0.194238	0.056157	0.0645161	0.0881633	0.106096	0.0473104	0.0663677	0.127127	0.192121	0.132418	0.161172	0.198336	0.247275	0.140065	0.183638	0.0445026	0.0301568	0.0759878	0.112057	0.0293333	0.0255864	0.0855019	0.0353982	0.149425	0.0879121	0.0418848	0.0537084	0.0755208	0.122857	0.0328639	0.04662	0.0304569	0.0470219	0.325581	0.49	0.0456621	0.0818505	0.013245	0.0519481	0.163399	0.34507	0
AL139246.3	0.00265252	0.00289436	0.000584795	0.000994695	0.0187617	0.0124327	0.000699301	0.000464684	0.00202977	0	0.00244898	0.0017585	0.000648088	0.000896861	0.00600601	0.0030303	0	0	0.00832178	0.00681199	0	0	0	0.000603136	0	0	0	0	0	0	0	0	0	0.00255755	0.00260417	0	0	0	0	0	0	0	0	0	0.00662252	0.004329	0	0	0
FAM213B	0.0254642	0.0265316	0.0146199	0.0212202	0.102251	0.149606	0.00629371	0.0185874	0.0365359	0.0267906	0.0457143	0.0550996	0.029164	0.0484305	0.023023	0.0345455	0.00686611	0.014652	0.0332871	0.0551771	0.00760043	0.0208877	0.0471204	0.0289505	0.0151976	0.0439716	0.012	0.010661	0.0204461	0.0154867	0.0528736	0.043956	0.0052356	0.0179028	0.0182292	0.02	0.0375587	0.030303	0	0.00940439	0.0511628	0.103333	0.0136986	0.0320285	0.0198676	0.017316	0.0849673	0.316901	0.0191388
MMEL1	0	0	0	0	0.0234522	0.0248653	0	0.000929368	0.00067659	0.00109349	0.000816327	0.00410316	0.00583279	0.0107623	0	0.000606061	0	0	0	0.000681199	0	0.00261097	0	0	0.00151976	0	0.00133333	0	0	0.00221239	0.0114943	0.00824176	0	0.00255755	0	0.00571429	0	0	0	0.00940439	0	0.00666667	0.0273973	0.00355872	0	0	0.0130719	0.0140845	0
TTC34	0.000530504	0.000723589	0	0	0.000469043	0.000828844	0.000699301	0.000929368	0.0067659	0.00328048	0	0.00117233	0.00259235	0.00179372	0	0	0.00196175	0	0	0.000681199	0.00217155	0.000870322	0.0052356	0.000603136	0.00455927	0	0.00266667	0	0.00185874	0	0.00229885	0.0137363	0.0026178	0	0	0	0	0.002331	0	0	0	0	0	0	0	0	0.0196078	0	0
LINC00982	0	0	0	0	0.00844278	0.00248653	0.000699301	0.00139405	0	0	0.000816327	0.0017585	0.0421257	0.0618834	0	0	0	0	0	0	0	0	0	0.000603136	0.00303951	0.00141844	0	0	0.00557621	0.0243363	0.114943	0.120879	0.0026178	0	0	0	0	0	0	0	0	0	0	0.00711744	0	0	0	0	0
PRDM16	0	0	0.00116959	0	0.0145403	0.00497306	0	0.00139405	0.00067659	0	0.00489796	0.00468933	0.0531432	0.0618834	0	0	0.00196175	0	0	0	0.00325733	0.00174064	0	0	0.00151976	0	0	0	0.0297398	0.0420354	0.124138	0.0604396	0.0026178	0	0.00260417	0	0	0	0	0	0	0.00333333	0	0	0	0	0	0	0
AL008733.1	0	0	0	0	0	0	0	0	0	0	0	0	0.00194426	0.00179372	0	0	0	0	0	0	0	0	0	0	0	0	0	0	0	0	0	0	0	0	0	0	0	0	0	0	0	0	0	0	0	0	0	0	0
AL590438.1	0	0	0	0	0.000469043	0	0	0	0	0	0.000816327	0	0.00259235	0.00448431	0	0	0	0	0	0	0	0	0	0	0	0	0	0	0	0.00884956	0.00229885	0	0	0	0	0	0	0	0	0	0	0	0	0	0	0	0	0	0
ARHGEF16	0.00901857	0.00602991	0.0157895	0.0162467	0.00562852	0.00124327	0	0.000929368	0.0216509	0.0256971	0.00816326	0.00996483	0.00129618	0.000896861	0	0	0	0	0	0.0013624	0	0	0.0235602	0.00965018	0.00151976	0	0.0186667	0.010661	0.00371747	0	0.117241	0.0906593	0.0340314	0.0383632	0	0	0.0516432	0.016317	0	0	0	0.01	0.228311	0.106762	0	0.004329	0	0	0
AL512413.1	0	0	0	0	0.000469043	0	0	0	0	0	0	0	0	0	0	0	0	0	0	0	0	0	0.0026178	0	0	0	0.00133333	0	0	0	0	0	0	0	0	0	0	0	0	0	0	0	0	0.00355872	0	0	0	0	0
MEGF6	0.0323607	0.0373854	0.0748538	0.0742706	0.0469043	0.0393701	0.345455	0.43355	0.0588633	0.0847458	0.00979592	0.00117233	0.00712897	0.00538117	0.011011	0.00242424	0.147131	0.124542	0.0166436	0.0190736	0.116178	0.103568	0.0471204	0.0379976	0.177812	0.208511	0.00533333	0.0021322	0.00371747	0.00663717	0.114943	0.0549451	0.0287958	0.0485934	0.450521	0.414286	0.0328639	0.0675991	0	0.0219436	0.0325581	0.0533333	0	0.0106762	0	0.00865801	0.104575	0.204225	0.00478469
AL513320.1	0	0.000482393	0.00116959	0.000994695	0.000938086	0.000414422	0.0027972	0.0027881	0.00270636	0.00164024	0.00244898	0.00117233	0.000648088	0.000896861	0	0.000606061	0.000980873	0	0	0.0020436	0	0.00348129	0	0.00120627	0.00455927	0	0	0	0	0	0.0091954	0	0.0026178	0	0	0.00285714	0	0	0	0	0	0	0	0	0	0	0	0	0
TPRG1L	0.0588859	0.0643994	0.0391813	0.0490716	0.0745779	0.0658931	0.102098	0.070632	0.0460081	0.0448332	0.0457143	0.0357562	0.0486066	0.044843	0.02002	0.0175758	0.0912212	0.0622711	0.0194175	0.0252044	0.0434311	0.051349	0.078534	0.0591074	0.0425532	0.0553191	0.0306667	0.0298507	0.0799257	0.0597345	0.0298851	0.043956	0.0209424	0.0767263	0.046875	0.0457143	0.0610329	0.048951	0	0.0031348	0.0511628	0.05	0.0639269	0.0498221	0.0728477	0.0952381	0.0392157	0.0422535	0.00956938
WRAP73	0.0525199	0.0470333	0.0403509	0.0437666	0.0595685	0.0600912	0.0678322	0.0729554	0.0446549	0.0486605	0.0653061	0.0644783	0.0388853	0.0547085	0.045045	0.0515152	0.0564002	0.040293	0.0443828	0.0401907	0.029316	0.0478677	0.0628272	0.0536791	0.0455927	0.0539007	0.024	0.0383795	0.0669145	0.0442478	0.0505747	0.0549451	0.026178	0.0358056	0.0520833	0.0428571	0.0516432	0.0629371	0	0.0250784	0.0372093	0.06	0.0319635	0.0391459	0.0264901	0.038961	0.0718954	0.0704225	0.0239234
TP73	0.00636605	0.00602991	0.0567251	0.0600133	0	0	0	0.000464684	0.0541272	0.0754511	0	0	0	0.00358744	0.002002	0.00121212	0.000490436	0	0.00277393	0	0.00108578	0.00348129	0.0209424	0.0205066	0	0	0	0.0021322	0	0	0	0.00824176	0	0	0	0.00285714	0.0516432	0.0652681	0	0.00940439	0.00465116	0.01	0	0.00355872	0	0	0	0	0.00956938
AL136528.2	0	0.000241196	0	0.000331565	0	0	0	0.000464684	0	0	0	0	0	0	0	0	0	0	0	0	0	0	0	0.000603136	0	0	0	0	0	0	0	0	0	0	0	0	0	0	0	0	0	0	0	0	0	0	0	0	0
CCDC27	0	0	0	0.000331565	0.000469043	0.000414422	0	0	0	0	0	0	0.000648088	0	0	0	0	0	0	0	0	0	0	0	0	0	0.00133333	0	0	0	0	0	0	0	0	0	0	0	0	0	0	0	0	0	0	0	0	0	0
SMIM1	0	0.00241196	0.0152047	0.00895225	0.000938086	0.000828844	0.0146853	0.00743494	0.0162382	0.0185894	0.00489796	0.007034	0.0233312	0.0313901	0.003003	0.00181818	0.0186366	0	0.00277393	0.0020436	0.0238871	0.0182768	0.013089	0.00241254	0.0243161	0.0212766	0.181333	0.151386	0.0148699	0.0132743	0.0137931	0.0302198	0.109948	0.122762	0.0625	0.0771429	0	0.00466201	0	0.015674	0.027907	0.03	0.00913242	0.0177936	0	0	0	0	0.00956938
LRRC47	0.0615385	0.0880367	0.074269	0.0974801	0.0586304	0.0721094	0.0818182	0.0924721	0.0656292	0.0749043	0.0710204	0.0838218	0.110823	0.126457	0.043043	0.0315152	0.108386	0.0769231	0.0235784	0.0361035	0.0760043	0.0826806	0.120419	0.0910736	0.0683891	0.102128	0.0546667	0.0959488	0.198885	0.227876	0.0850575	0.0467033	0.0837696	0.0716113	0.111979	0.0971429	0.084507	0.0815851	0.0101523	0.0250784	0.0744186	0.0633333	0.0547945	0.0782918	0.0993377	0.0865801	0.0588235	0.0915493	0.062201
AL365330.1	0	0	0	0.000331565	0	0	0	0	0	0	0.000816327	0	0	0	0	0	0	0	0	0	0	0	0	0	0	0	0.00133333	0	0.00185874	0	0	0	0	0.00255755	0	0	0	0	0	0	0	0	0	0	0	0	0	0	0
CEP104	0.069496	0.0595755	0.0567251	0.0702918	0.0515947	0.0667219	0.0405594	0.0408922	0.0520974	0.0585019	0.042449	0.0638921	0.0635126	0.0726457	0.042042	0.0309091	0.0411967	0.032967	0.0624133	0.0292916	0.0445168	0.0356832	0.0732984	0.053076	0.0227964	0.0382979	0.0306667	0.0746269	0.126394	0.141593	0.0574713	0.0741758	0.0157068	0.0588235	0.03125	0.0342857	0.0375587	0.032634	0.0203046	0.015674	0.106977	0.0533333	0.0365297	0.0462633	0.0331126	0.034632	0.0457516	0.0422535	0.00956938
DFFB	0	0.00217077	0.000584795	0.00629973	0.0121951	0.0116038	0.00769231	0.00836431	0.00608931	0.00546747	0.00571429	0.00762016	0.00518471	0.00627803	0.005005	0.00666667	0.00441393	0.00732601	0.00554785	0.00613079	0.00325733	0.00609225	0.0026178	0.00361882	0.00455927	0.0141844	0	0	0.00929368	0.0132743	0.0252874	0	0	0.00255755	0.0078125	0.00285714	0	0	0	0	0.00465116	0.0166667	0	0.00355872	0	0	0.0130719	0.028169	0.00478469
C1orf174	0.0742706	0.0771828	0.0964912	0.0998011	0.0909944	0.0878574	0.106294	0.112918	0.0757781	0.0749043	0.0955102	0.0908558	0.0907323	0.115695	0.0620621	0.0727273	0.0931829	0.153846	0.037448	0.0517711	0.108578	0.103568	0.123037	0.0717732	0.0775076	0.0907801	0.032	0.0788913	0.100372	0.123894	0.114943	0.101648	0.0575916	0.056266	0.0911458	0.122857	0.159624	0.0839161	0.0253807	0.015674	0.0744186	0.09	0.0182648	0.0391459	0.0927152	0.034632	0.0326797	0.0704225	0.0143541
LINC01134	0	0.00120598	0.000584795	0.00066313	0.000469043	0	0.000699301	0	0.00135318	0.000546747	0	0	0	0	0	0	0	0	0	0.000681199	0	0.000870322	0	0	0.00151976	0	0	0	0	0	0	0	0	0	0	0	0	0	0	0	0	0	0	0.00355872	0	0	0	0	0
LINC01345	0	0.000241196	0	0	0	0	0	0	0	0	0	0	0	0	0	0	0	0	0	0	0	0	0	0.000603136	0	0	0	0	0.00371747	0.0884956	0	0	0	0	0	0	0	0	0	0	0	0	0	0	0	0	0	0	0
AL805961.2	0	0.000723589	0	0	0.000469043	0.000414422	0	0.000929368	0	0.00164024	0.000816327	0.00117233	0.00129618	0.00179372	0	0.000606061	0.000490436	0	0	0	0	0	0	0	0	0	0.00133333	0	0	0	0	0	0	0	0	0	0	0	0	0	0	0	0	0	0	0	0	0	0
AJAP1	0.000530504	0	0.00877193	0.00563661	0.0032833	0.00290095	0	0	0.00067659	0.000546747	0.00326531	0.00762016	0.0207388	0.0125561	0	0	0	0	0	0.0027248	0	0.000870322	0.0052356	0.00241254	0	0.00141844	0	0	0	0	0.00689655	0.00274725	0	0	0	0	0.00938967	0	0	0	0.0139535	0.01	0	0	0	0	0.00653595	0	0
NPHP4	0.0249337	0.0265316	0.0134503	0.0179045	0.0131332	0.0145048	0.0314685	0.0292751	0.0189445	0.0109349	0.00408163	0.00820633	0.00712897	0.00896861	0.003003	0.00727273	0.0142227	0.021978	0.00554785	0.010218	0.0130293	0.0226284	0.0209424	0.0229192	0.0151976	0.0212766	0	0.0021322	0.0111524	0.00884956	0.0114943	0.021978	0.0078534	0.00767263	0.0078125	0.00571429	0.0187793	0.018648	0	0	0.0511628	0.0266667	0.0136986	0.0177936	0.013245	0.004329	0.0130719	0	0.00478469
KCNAB2	0.00795756	0.00434153	0.00994152	0.00828912	0.0131332	0.0124327	0.00839161	0.0130112	0.0067659	0.00273373	0.0106122	0.0164127	0.00907323	0.0107623	0.0940941	0.131515	0.00686611	0.00732601	0.0901526	0.138283	0.00977199	0.0121845	0.0026178	0.0102533	0.00911854	0.0198582	0.00533333	0.0021322	0.0185874	0.0176991	0.0137931	0.010989	0.0078534	0.00511509	0.00520833	0.00857143	0.00469484	0.018648	0.0101523	0.00626959	0.595349	0.576667	0.00456621	0	0	0.00865801	0	0.0352113	0
CHD5	0	0	0	0.000331565	0	0	0.0027972	0	0.00067659	0.000546747	0	0	0.00842515	0.00179372	0	0	0.000490436	0	0	0	0.00108578	0	0	0	0.00759878	0.0070922	0	0	0.0520446	0.0663717	0	0	0.0026178	0	0.015625	0.02	0	0	0	0	0	0	0	0	0	0	0	0	0
RPL22	8.40849	7.55548	7.59883	7.05637	5.76689	5.63904	5.13706	4.09572	7.92152	7.68343	6.14449	5.1483	6.40635	5.33543	5.53253	5.48909	4.9024	5.98535	5.15811	4.58924	6.52552	5.7859	7.89267	7.52352	7.57903	6.77021	9.46933	6.44563	5.18216	4.78982	3.95402	4.25549	4.02094	5.05627	6.34635	6.41143	7.00939	7.11422	6.35025	6.42947	5.55349	5.46	5.47945	4.90391	5.27152	5	5.81046	5.52817	6.05263
AL031847.1	0	0	0.000584795	0	0.000938086	0.000828844	0.000699301	0	0.00338295	0.000546747	0.000816327	0.00117233	0	0.00179372	0	0	0.000980873	0	0	0	0.00108578	0.000870322	0	0.000603136	0	0	0.00133333	0	0	0	0	0	0.0052356	0	0	0	0	0	0	0	0	0	0	0.00355872	0	0.004329	0	0	0
RNF207	0.00106101	0.000482393	0.00233918	0.00232095	0.0117261	0.0132615	0.0041958	0.00185874	0.0196211	0.0125752	0.00244898	0.00586167	0.00777706	0.00448431	0	0.00363636	0.00245218	0.003663	0.00277393	0	0.00217155	0	0.0052356	0.00482509	0.00607903	0.00141844	0.00933333	0.00852879	0.00185874	0.00221239	0.0183908	0.0137363	0.0078534	0.0179028	0	0	0	0.00466201	0	0	0.0139535	0.01	0.0136986	0.0391459	0.013245	0.004329	0	0	0.0143541
ICMT	0.0403183	0.0455861	0.0216374	0.0324934	0.0731707	0.10029	0.100699	0.143123	0.0317997	0.0470202	0.0816327	0.133646	0.04407	0.0843049	0.012012	0.0187879	0.0657185	0.0915751	0.0138696	0.0265668	0.0597177	0.0992167	0.0418848	0.048854	0.0759878	0.0992908	0.0253333	0.0341151	0.115242	0.130531	0.0367816	0.0659341	0.026178	0.0460358	0.0572917	0.0885714	0.0657277	0.135198	0	0	0.0697674	0.0466667	0.0730594	0.088968	0.10596	0.121212	0.0784314	0.126761	0.0382775
LINC00337	0.000530504	0	0	0	0.000938086	0.000828844	0.000699301	0.000929368	0	0.000546747	0	0.00117233	0	0	0	0.000606061	0	0	0	0.000681199	0	0	0	0.00180941	0	0	0	0	0	0	0	0	0	0	0.00260417	0	0	0	0	0	0	0	0	0	0	0	0	0	0
GPR153	0.0201592	0.0238784	0.00233918	0.00862069	0.00422139	0.00207211	0.134266	0.137082	0.00947226	0.0082012	0.0228571	0.0181712	0.00129618	0.000896861	0	0	0.0872977	0.0989011	0.00554785	0.00613079	0.0662324	0.0870322	0.0157068	0.0259349	0.0911854	0.18156	0	0	0.00185874	0.00221239	0.0252874	0.0164835	0	0	0.106771	0.125714	0.00469484	0.00932401	0	0.0219436	0.0511628	0.0233333	0.0365297	0.024911	0.0198676	0.017316	0	0	0.0143541
ACOT7	0.0541114	0.0518572	0.0345029	0.0377984	0.0290807	0.0667219	0.0265734	0.0604089	0.0534506	0.0645161	0.0138776	0.0322392	0.0194426	0.0278027	0.044044	0.0866667	0.0152035	0.029304	0.162275	0.115804	0.0314875	0.0435161	0.109948	0.0989144	0.0212766	0.0624113	0.00533333	0.0149254	0.0148699	0.0353982	0.0252874	0.0412088	0.0052356	0.00511509	0.0520833	0.105714	0.183099	0.219114	0.57868	0.739812	0.24186	0.19	0.0593607	0.188612	0.198675	0.151515	0.0326797	0.183099	0.0287081
AL031848.2	0.0111406	0.00434153	0.00350877	0.00165782	0.00797373	0.00290095	0.00699301	0.00743494	0.00541272	0.00492072	0.00244898	0.0052755	0.00453662	0.00179372	0.002002	0.000606061	0.00147131	0	0	0	0.00325733	0.00870322	0.0104712	0.00603136	0.00151976	0.00425532	0	0.0021322	0.00185874	0.00884956	0.0114943	0.00274725	0.0052356	0	0.00260417	0.00285714	0.00938967	0.00466201	0	0	0.0186047	0	0	0.00355872	0	0.012987	0.0130719	0	0.0143541
HES2	0.0870027	0.0902074	0.0409357	0.0291777	0.0032833	0.00290095	0.0027972	0.00371747	0.0541272	0.0448332	0.00163265	0.0017585	0.00388853	0.00179372	0.002002	0	0.000490436	0	0.00138696	0.0013624	0.00108578	0.00348129	0.128272	0.130881	0	0.00283688	0.00533333	0.00639659	0	0	0.00229885	0.010989	0.0026178	0.00511509	0.00520833	0.00571429	0.0985915	0.104895	0	0	0.0186047	0.0233333	0.205479	0.227758	0.125828	0.0995671	0	0	0
ESPN	0.116711	0.134346	0.019883	0.0265252	0	0.000828844	0	0.00139405	0.0142084	0.0229634	0	0	0.000648088	0.00179372	0.002002	0.00363636	0.000490436	0	0	0.0027248	0	0.00348129	0.102094	0.143546	0	0.00283688	0	0.00639659	0	0	0.128736	0.0934066	0	0.00511509	0	0.00857143	0.0422535	0.0536131	0	0	0.00930233	0	0.00913242	0.0640569	0.145695	0.138528	0	0	0
TNFRSF25	0.114589	0.108297	0.0701754	0.0769231	0.0211069	0.0306672	0.00909091	0.0139405	0.0324763	0.051941	0.00326531	0.0017585	0.00194426	0.00269058	0.181181	0.209697	0.00392349	0	0.0235784	0.0258856	0.00651466	0.0156658	0.0863874	0.0814234	0.0151976	0.012766	0	0.0149254	0.0130112	0	0.0183908	0.00549451	0.0183246	0.0127877	0.0963542	0.102857	0.056338	0.0536131	0	0	0.0139535	0.01	0.022831	0	0.0662252	0.134199	0.0196078	0.0704225	0
PLEKHG5	0.0981432	0.0974433	0.0502924	0.0464191	0.0168856	0.0215499	0.0195804	0.0106877	0.0162382	0.0224166	0.000816327	0.00293083	0.00388853	0.00358744	0.001001	0.00181818	0.00294262	0.00732601	0.0110957	0.0177112	0.0217155	0.0147955	0.0602094	0.0765983	0.0197568	0.0156028	0.00533333	0	0.00185874	0.00221239	0.00689655	0.00549451	0.0104712	0.00255755	0.114583	0.151429	0.0469484	0.025641	0.0456853	0.00940439	0.0186047	0.00333333	0.0182648	0.024911	0.139073	0.103896	0.0653595	0.0422535	0.00956938
NOL9	0.0779841	0.0677762	0.0508772	0.0566976	0.0459662	0.0576046	0.0342657	0.0432156	0.0324763	0.0492072	0.0171429	0.038687	0.0317563	0.0358744	0.026026	0.0242424	0.0367827	0.03663	0.0152566	0.0252044	0.0456026	0.0348129	0.0157068	0.0711701	0.0167173	0.0255319	0.012	0.0383795	0.0650558	0.0707965	0.0321839	0.0302198	0.0235602	0.00767263	0.0390625	0.0628571	0.0469484	0.041958	0	0	0.055814	0.0166667	0.00456621	0.0106762	0.0397351	0.038961	0.0457516	0.028169	0.00478469
TAS1R1	0	0	0	0	0.000469043	0.000828844	0.00839161	0.00836431	0	0	0.000816327	0.000586166	0.00259235	0.00179372	0	0	0.000490436	0	0	0	0.00760043	0.00435161	0	0	0.0197568	0.0170213	0	0	0	0.00221239	0	0	0	0	0.03125	0.0657143	0	0	0	0	0	0	0	0	0	0	0	0	0
ZBTB48	0.0164456	0.0207429	0.0222222	0.0308355	0.0257974	0.0240365	0.0391608	0.0385688	0.0162382	0.0399125	0.0285714	0.0287222	0.0337006	0.0215247	0.011011	0.010303	0.0397254	0.03663	0.0208044	0.0333787	0.0249729	0.024369	0.0104712	0.0253317	0.0379939	0.0312057	0.0266667	0.0234542	0.0315985	0.0597345	0.0252874	0.043956	0.013089	0.0204604	0.0338542	0.0257143	0.0187793	0.020979	0	0.00940439	0.0232558	0.0133333	0.00913242	0.00711744	0.00662252	0.034632	0.0261438	0.028169	0.00956938
KLHL21	0.709814	0.727689	0.652632	0.647878	0.220919	0.149192	0.0433566	0.0334572	0.203654	0.218699	0.146122	0.130129	0.267012	0.156951	0.045045	0.0884848	0.0637567	0.0549451	0.213592	0.216621	0.0412595	0.0443864	0.429319	0.588058	0.0455927	0.0368794	0.0466667	0.132196	0.0762082	0.0973451	0.0597701	0.104396	0.104712	0.225064	0.0807292	0.0342857	0.413146	0.48951	0.0304569	0.0188088	0.362791	0.233333	0.187215	0.124555	0.483444	0.52381	0.0261438	0.056338	0.0287081
PHF13	0.143767	0.150507	0.173099	0.210875	0.0567542	0.0675508	0.0272727	0.0334572	0.0500677	0.0688901	0.0742857	0.0920281	0.0609203	0.0735426	0.036036	0.0539394	0.0436488	0.047619	0.038835	0.0626703	0.0336591	0.0365535	0.102094	0.165862	0.0379939	0.0468085	0.0146667	0.0341151	0.063197	0.0663717	0.0896552	0.0851648	0.0078534	0.0613811	0.109375	0.0514286	0.131455	0.111888	0.0152284	0.015674	0.111628	0.06	0.0319635	0.0533808	0.0860927	0.0779221	0.0196078	0.084507	0.00478469
THAP3	0.0339523	0.0272552	0.028655	0.0251989	0.0581614	0.0551181	0.0818182	0.0961896	0.0338295	0.0459267	0.0506122	0.066823	0.0615684	0.0672646	0.022022	0.0157576	0.0863168	0.124542	0.0277393	0.0279292	0.0640608	0.0696258	0.0366492	0.0422195	0.0866261	0.103546	0.0306667	0.0341151	0.109665	0.0752212	0.0689655	0.0576923	0.026178	0.0639386	0.0833333	0.0828571	0.103286	0.041958	0.0253807	0.0125392	0.0511628	0.0766667	0.0319635	0.0427046	0.0397351	0.0519481	0.0522876	0.0422535	0.0239234
DNAJC11	0.0238727	0.0209841	0.0175439	0.0142573	0.0318949	0.0285951	0.0363636	0.0348513	0.0392422	0.0322581	0.0212245	0.0275498	0.0298121	0.0313901	0.00900901	0.00666667	0.0196175	0.014652	0.0221914	0.0177112	0.0304017	0.0365535	0.0209424	0.0313631	0.0106383	0.0212766	0.0253333	0.021322	0.0315985	0.0331858	0.0206897	0.0274725	0.0235602	0.0179028	0.0286458	0.02	0.0328639	0.030303	0	0	0.00465116	0.0233333	0.0593607	0.0355872	0.0264901	0.030303	0.0326797	0.056338	0.0191388
LINC01672	0	0	0	0.00066313	0	0.000414422	0	0	0	0	0	0.000586166	0.000648088	0	0	0	0.000980873	0	0	0.000681199	0	0	0	0	0	0	0	0	0	0.00221239	0	0	0	0	0	0	0	0	0	0	0	0	0	0	0	0	0	0	0
AL591163.1	0.00106101	0	0	0.00066313	0.00234522	0.000414422	0.0013986	0	0.00067659	0.00273373	0.000816327	0.00117233	0	0.000896861	0.001001	0.000606061	0.000490436	0	0.00416089	0.0020436	0.00108578	0	0.0026178	0.000603136	0	0	0	0.00426439	0	0	0	0	0	0	0	0	0	0	0	0	0	0	0	0	0	0	0	0	0
CAMTA1-DT	0.00212202	0.00168837	0.00292398	0.00066313	0.00234522	0.000828844	0.000699301	0.000929368	0.00405954	0.00218699	0.00244898	0.00234467	0	0.000896861	0.001001	0	0.000490436	0	0.00138696	0.0020436	0.00108578	0.00348129	0	0	0	0.00567376	0	0	0	0.00221239	0.00229885	0	0.0052356	0	0	0	0	0	0	0	0	0	0	0	0.013245	0	0	0	0.00478469
CAMTA1	0.422281	0.422335	0.645029	0.731432	0.463415	0.600497	0.365035	0.375	0.41475	0.407873	0.444898	0.553341	0.769929	0.854709	0.146146	0.197576	0.285924	0.25641	0.325936	0.447548	0.242128	0.290688	0.431937	0.522919	0.31307	0.357447	0.618667	0.607676	0.69145	0.920354	0.512644	0.546703	0.371728	0.588235	0.322917	0.371429	0.629108	0.717949	0.365482	0.37931	0.711628	0.666667	0.191781	0.266904	0.298013	0.25974	0.339869	0.570423	0.105263
AL365194.1	0	0	0	0	0.000938086	0.000828844	0	0	0	0	0	0	0	0	0	0	0	0	0	0	0	0	0	0	0	0	0	0	0	0	0	0	0	0	0	0	0	0	0	0	0	0	0	0	0	0	0	0	0
AL359881.2	0	0.000482393	0	0	0.000469043	0.000414422	0	0	0	0	0	0.00117233	0	0	0	0	0	0	0	0.000681199	0	0	0.0026178	0	0	0.00141844	0	0	0	0	0	0	0	0	0	0	0	0	0	0	0	0	0	0	0	0	0	0	0
AL359881.1	0	0.000241196	0.000584795	0.00066313	0.000469043	0	0	0	0	0	0	0	0.000648088	0	0	0	0	0	0	0	0	0	0	0	0	0	0	0	0	0	0	0	0	0	0	0.00571429	0	0	0	0	0	0	0	0	0	0	0	0	0
VAMP3	0.0986737	0.122769	0.115205	0.139257	0.50985	0.574803	0.163636	0.189126	0.114344	0.11099	0.251429	0.27374	0.252106	0.272646	0.037037	0.0636364	0.22462	0.208791	0.159501	0.207766	0.149837	0.212359	0.136126	0.13269	0.197568	0.197163	0.0893333	0.0767591	0.315985	0.362832	0.333333	0.340659	0.109948	0.0716113	0.117188	0.174286	0.159624	0.146853	0.15736	0.0689655	0.316279	0.36	0.109589	0.174377	0.145695	0.290043	0.359477	0.450704	0.0909091
PER3	0.0997347	0.0706705	0.150877	0.0964854	0.11257	0.0725238	0.183916	0.132435	0.097429	0.0535812	0.0865306	0.0509965	0.127025	0.0762332	0.021021	0.0139394	0.14615	0.117216	0.0790569	0.0592643	0.129207	0.0626632	0.0863874	0.0572979	0.129179	0.093617	0.0293333	0.0383795	0.241636	0.14823	0.101149	0.0494505	0.0314136	0.0409207	0.270833	0.168571	0.122066	0.0722611	0.0304569	0.0219436	0.116279	0.09	0.0593607	0.0711744	0.0728477	0.0735931	0.0653595	0.0704225	0.0430622
UTS2	0.00106101	0	0	0.000331565	0	0.000414422	0	0	0	0	0	0	0	0	0.035035	0.0127273	0.000490436	0	0.0124827	0.00408719	0	0	0	0	0	0	0	0	0	0.00221239	0	0	0	0	0	0	0	0	0.401015	0.216301	0.0186047	0	0	0	0	0	0	0	0
TNFRSF9	0.000530504	0.00144718	0.00175439	0.000331565	0.00422139	0.00497306	0	0.00139405	0.00135318	0	0	0.000586166	0.00194426	0.00179372	0.437437	0.424242	0.000490436	0	0.0707351	0.0742507	0.0043431	0.00174064	0.0026178	0.000603136	0	0.00141844	0	0.0021322	0	0	0	0	0.0104712	0	0.00260417	0	0	0	0.228426	0.134796	0	0	0	0	0	0	0	0.00704225	0
PARK7	0.398939	0.262904	0.864912	0.750663	1.01501	1.11231	1.75385	1.92147	1.1387	1.00383	1.31184	1.44549	1.43616	1.54709	1.25526	1.04788	1.75331	1.61905	0.848821	0.769755	1.72421	1.93124	0.753927	0.392642	1.39058	1.52624	2.13067	1.68657	1.83457	1.95133	1.71724	1.51099	1.35602	1.25831	1.13021	1.29429	1.16901	1.00233	1.32487	1.29154	1.61395	1.59333	0.835616	0.672598	0.205298	0.160173	1.48366	1.52817	2.311
AL034417.4	0.00212202	0.00192957	0.00526316	0.00928382	0.00797373	0.00455864	0.0034965	0.00464684	0.0067659	0.00437398	0.00244898	0.00293083	0	0.00269058	0.00600601	0.00181818	0.00245218	0	0.00138696	0.00476839	0.00542888	0.00435161	0	0.00180941	0.00303951	0.0070922	0.00666667	0.0021322	0.00185874	0.00663717	0	0.010989	0.0052356	0.00511509	0	0.00285714	0	0.00466201	0	0	0	0.00333333	0	0	0	0	0.00653595	0	0
AL034417.3	0.0233422	0.0253256	0.077193	0.0676393	0.0140713	0.0120182	0.0125874	0.0236989	0.02977	0.0174959	0.0163265	0.0181712	0.0136099	0.0197309	0.003003	0.00121212	0.0299166	0.018315	0.00416089	0.00544959	0.019544	0.024369	0.0235602	0.0349819	0.0136778	0.0156028	0.012	0.0639659	0.00929368	0.0132743	0.00689655	0.0137363	0.0104712	0.0716113	0.0130208	0.0114286	0.0234742	0.0815851	0	0	0	0.01	0.0547945	0.0106762	0.00662252	0.038961	0	0.028169	0
ERRFI1	1.06419	1.17583	1.93509	3.00033	0.12758	0.109822	0.0503497	0.0636617	0.230041	0.325314	0.305306	0.37456	0.280622	0.307623	0.112112	0.124848	0.214321	0.175824	0.0582524	0.0824251	0.0944625	0.113142	0.73822	1.28951	0.0486322	0.0808511	0.197333	0.641791	0.152416	0.132743	0.091954	0.184066	0.115183	0.360614	0.0729167	0.0257143	0.849765	0.969697	0.0152284	0.0971787	0.237209	0.753333	0.114155	0.274021	0.483444	0.515152	0.169935	0.105634	0.143541
AL034417.2	0	0.000241196	0	0.00066313	0.00562852	0.00290095	0	0.00139405	0.00135318	0.000546747	0.00897959	0.00996483	0.00388853	0.00358744	0	0	0.000980873	0	0	0.000681199	0	0.00261097	0	0	0	0.00283688	0.00933333	0.0234542	0.00185874	0.00221239	0	0	0.0052356	0.0204604	0.00260417	0	0.00469484	0.002331	0	0	0	0	0	0.00355872	0	0	0	0	0
SLC45A1	0	0	0	0	0.0164165	0.0149192	0	0.00139405	0	0.000546747	0.00897959	0.0234467	0.0116656	0.0116592	0	0.00181818	0.00343305	0	0	0	0	0.00696258	0	0	0	0.00283688	0	0	0.0111524	0.0199115	0.0045977	0.00274725	0	0	0.00260417	0.00571429	0	0	0	0	0	0.00333333	0	0	0	0	0	0.0211268	0
RERE	0.0403183	0.0533044	0.0760234	0.0616711	0.215291	0.226274	0.134965	0.0910781	0.0696888	0.102242	0.111837	0.128957	0.114712	0.123767	0.044044	0.0490909	0.0961256	0.0989011	0.0804438	0.0974114	0.0879479	0.0748477	0.0445026	0.0500603	0.0972644	0.0695035	0.0573333	0.0767591	0.250929	0.20354	0.190805	0.112637	0.227749	0.240409	0.0729167	0.0771429	0.0610329	0.0722611	0.0659898	0.0689655	0.102326	0.1	0.0273973	0.024911	0.0397351	0.04329	0.176471	0.197183	0.0143541
AL096855.1	0	0	0.000584795	0	0.00515948	0.00124327	0	0.00139405	0.00067659	0	0	0.00117233	0	0.000896861	0	0.000606061	0.000490436	0	0	0.0013624	0	0	0	0	0	0	0	0.00426439	0.00371747	0	0	0.00274725	0.0026178	0	0	0	0	0	0	0	0	0	0	0	0	0	0	0	0
AL357552.2	0	0.000241196	0.000584795	0	0	0	0	0.000464684	0	0	0	0.000586166	0.000648088	0	0	0	0	0	0	0	0	0	0	0	0	0	0	0	0	0	0	0	0	0	0	0	0	0	0	0	0	0	0	0	0	0	0	0	0
ENO1	1.55756	1.60516	1.25263	1.71916	1.09475	1.5085	1.20979	1.75697	2.30717	2.06725	0.853061	1.20106	0.748542	0.912108	1.73173	2.38303	1.2717	1.09524	1.35229	2.13896	1.12704	1.4195	2.5733	2.81303	1.16261	1.39716	6.78267	4.79104	1.829	2.34292	1.84138	1.76648	2.02356	2.22251	0.945312	1.16	3.40845	3.51282	1.32995	1.46395	1.22791	1.44	3.3379	3.91459	0.847682	0.670996	1.3268	2.4507	1.90431
ENO1-AS1	0.00477454	0.00844187	0.00701754	0.00729443	0.0136023	0.00870286	0.00699301	0.00697026	0.014885	0.0131219	0.00571429	0.00586167	0.000648088	0.00717489	0.001001	0.00606061	0.00588524	0.010989	0.00416089	0.00544959	0.00325733	0.0174064	0.0026178	0.00542823	0.00151976	0.00425532	0.00533333	0.0149254	0.00743494	0.00221239	0.00689655	0.00549451	0.0026178	0.00511509	0.00260417	0.00571429	0.0187793	0.018648	0	0	0	0.00333333	0.00456621	0.00711744	0	0	0.0196078	0.0140845	0.00478469
CA6	0.00424403	0.00337675	0.00701754	0.00265252	0.00703565	0.00165769	0.00909091	0.0027881	0.0169147	0.00765446	0.0106122	0.00234467	0.00648088	0.00358744	0.00900901	0.00181818	0.00686611	0.010989	0.00554785	0.0020436	0.0043431	0.00435161	0.013089	0.00422195	0.00607903	0.0113475	5.612	3.19616	0.00743494	0.00442478	0.0436782	0.010989	1.40314	1.22506	0	0.00571429	0.00469484	0.00466201	0.0152284	0	0.0139535	0	0.0136986	0.0213523	0	0	0	0	0.0334928
SLC2A5	0.00265252	0.000723589	0.0105263	0.0192308	0.00187617	0.00497306	0.0020979	0.0450743	0.00270636	0.00437398	0.0163265	0.0480657	0.000648088	0	0	0.000606061	0.000980873	0	0.00277393	0.0129428	0	0.0356832	0.0078534	0.00241254	0	0.00283688	0.00133333	0	0.00929368	0.00884956	0.00229885	0	0.0026178	0.00255755	0.00260417	0	0.00469484	0.00699301	0	0	0	0.00333333	0	0.00355872	0	0	0	0	0
GPR157	0.070557	0.0841775	0.0233918	0.0351459	0.010788	0.0120182	0.0125874	0.00789963	0.0209743	0.0218699	0.00816326	0.0123095	0.00453662	0.00717489	0.00700701	0.00242424	0.00490436	0.00732601	0.285714	0.29564	0	0.00870322	0.0732984	0.0814234	0.00911854	0.0070922	0.0346667	0.0788913	0.0130112	0.0110619	0.0114943	0.021978	0.0183246	0.028133	0.0182292	0.0314286	0.0516432	0.04662	0	0	0.00465116	0.01	0.105023	0.106762	0.145695	0.116883	0.0130719	0.028169	0.0143541
MIR34AHG	0.00159151	0.000723589	0.000584795	0.000331565	0.00140713	0.00621633	0.0125874	0.0144052	0.00135318	0.00382723	0.00571429	0.0117233	0.00907323	0.0197309	0.001001	0.00181818	0.00196175	0.003663	0.0263523	0.013624	0.00325733	0.00435161	0.0026178	0.00241254	0	0.0070922	0	0.00426439	0.00557621	0.00221239	0.00229885	0.00274725	0.0078534	0.00767263	0	0	0	0	0	0	0.00930233	0.0133333	0.00456621	0.0106762	0	0.004329	0	0	0.00956938
LINC01759	0.00530504	0.00506512	0.00760234	0.00530504	0.00469043	0.00745959	0.0111888	0.0162639	0.011502	0.00874795	0.0163265	0.0128957	0.0110175	0.00986547	0	0.00121212	0.00735655	0.00732601	0.00277393	0.00476839	0.0043431	0.0139252	0.0078534	0.00361882	0	0.00283688	0.00666667	0.0021322	0.0111524	0	0.0091954	0	0.0052356	0.00767263	0	0.00285714	0.0187793	0.00932401	0	0	0.027907	0.02	0.00456621	0.0106762	0	0.00865801	0.0196078	0.00704225	0.00478469
H6PD	0.0408488	0.0537868	0.0508772	0.0636605	0.0924015	0.116867	0.132867	0.14777	0.0581867	0.0546747	0.0489796	0.0580305	0.0311082	0.0493274	0.011011	0.0115152	0.121628	0.139194	0.0443828	0.0326975	0.10532	0.181897	0.039267	0.044029	0.112462	0.110638	0.0426667	0.0575693	0.0520446	0.0663717	0.062069	0.0686813	0.0314136	0.056266	0.0963542	0.114286	0.0469484	0.044289	0	0	0.055814	0.0566667	0.022831	0.0320285	0.0529801	0.0649351	0.0915033	0.0633803	0.0191388
SPSB1	0.172414	0.181138	0.101754	0.137931	0.12758	0.145048	0.0356643	0.0557621	0.0602165	0.047567	0.110204	0.209261	0.0868438	0.0869955	0.036036	0.0490909	0.0980873	0.0952381	0.0235784	0.0470027	0.0434311	0.116623	0.123037	0.20386	0.0395137	0.0765957	0.056	0.17484	0.0464684	0.090708	0.0183908	0.0741758	0.0549738	0.0613811	0.0286458	0.0342857	0.13615	0.156177	0.0203046	0.0971787	0.116279	0.136667	0.0639269	0.0498221	0.0662252	0.0562771	0.0653595	0.169014	0.00956938
BX323043.1	0	0.000241196	0	0.000331565	0.000938086	0	0.000699301	0.000464684	0	0	0.000816327	0.000586166	0	0.000896861	0	0	0.000980873	0	0	0	0.00217155	0	0	0	0.00151976	0	0	0	0.00185874	0	0	0.00549451	0	0.00255755	0	0	0	0.002331	0	0	0.00465116	0	0	0	0	0	0	0	0
AL928921.2	0	0	0.000584795	0.00066313	0.000938086	0.00290095	0.00629371	0.00697026	0.00067659	0.000546747	0.0122449	0.003517	0.00583279	0.00179372	0	0.000606061	0.00245218	0	0	0	0.00868621	0.00348129	0	0.000603136	0.00151976	0.00141844	0	0	0.00185874	0	0	0	0	0	0.00260417	0.0142857	0	0.00699301	0	0	0.027907	0.00333333	0	0	0	0	0.00653595	0	0
SLC25A33	0.123607	0.146406	0.244444	0.280504	0.204503	0.168255	0.0272727	0.0306691	0.137348	0.143248	0.187755	0.223916	0.250162	0.21435	0.117117	0.127273	0.0519863	0.0512821	0.300971	0.236376	0.0282302	0.0278503	0.162304	0.170688	0.0425532	0.0553191	0.092	0.236674	0.0966543	0.050885	0.204598	0.156593	0.0759162	0.163683	0.0963542	0.0514286	0.197183	0.170163	0.0812183	0.0877743	0.125581	0.163333	0.0821918	0.199288	0.0860927	0.0822511	0.0130719	0.119718	0.100478
TMEM201	0.0175066	0.0192957	0.0204678	0.0198939	0.0103189	0.0145048	0.00699301	0.00929368	0.0162382	0.0185894	0.0106122	0.0205158	0.0123137	0.00448431	0.003003	0.00606061	0.00588524	0.00732601	0.00277393	0.0129428	0.00325733	0.0078329	0.0314136	0.0193004	0.00759878	0.0141844	0.008	0.00852879	0.0130112	0.0243363	0.016092	0.0192308	0.0104712	0.0102302	0.015625	0.00571429	0.0328639	0.030303	0	0.00626959	0.0232558	0.0133333	0	0.00711744	0	0.00865801	0.00653595	0.0352113	0
PIK3CD	0.00583554	0.0065123	0.00584795	0.00431035	0.00515948	0.00621633	0.0020979	0.00418216	0.00405954	0.00546747	0.00489796	0.00644783	0.00583279	0.000896861	0.046046	0.0527273	0.00294262	0.003663	0.0346741	0.0326975	0.00651466	0.00435161	0.0026178	0.0102533	0.00455927	0.0070922	0.00133333	0.0021322	0.00743494	0.0132743	0.0045977	0	0	0.00511509	0.0078125	0.00571429	0.00938967	0.00932401	0.0456853	0.015674	0.0232558	0.03	0	0.00711744	0.00662252	0.004329	0.0392157	0.0140845	0
PIK3CD-AS2	0.00159151	0.000964785	0.00877193	0.00464191	0.00140713	0.00331538	0.0272727	0.0218401	0.0277402	0.0174959	0.0236735	0.017585	0.00972132	0.0215247	0.001001	0.00181818	0.00294262	0.010989	0.00138696	0.003406	0.0173724	0.0417755	0.0026178	0.00422195	0.0303951	0.0212766	0.00666667	0.010661	0	0.00221239	0.0183908	0.00549451	0.0157068	0.0204604	0.0078125	0.0314286	0.00938967	0	0	0.00626959	0.0883721	0.12	0.0182648	0	0	0	0.00653595	0.028169	0
CLSTN1	0.0923077	0.117704	0.291228	0.342507	0.0970919	0.108579	0.193007	0.149164	0.145467	0.211591	0.0995918	0.102579	0.0907323	0.096861	0.0550551	0.0745455	0.175576	0.120879	0.0235784	0.0483651	0.155266	0.10705	0.123037	0.179131	0.208207	0.192908	0.0693333	0.134328	0.154275	0.0995575	0.197701	0.214286	0.193717	0.240409	0.351562	0.217143	0.197183	0.153846	0	0.031348	0.195349	0.116667	0.0958904	0.142349	0.0397351	0.0519481	0.150327	0.112676	0.0287081
CTNNBIP1	1.2382	1.51568	0.352047	0.458223	0.177298	0.213013	0.10979	0.120818	0.302436	0.323127	0.0595918	0.0480657	0.0874919	0.0852018	0.0520521	0.0545455	0.10103	0.120879	0.188627	0.220027	0.0684039	0.0835509	0.905759	1.24668	0.0790274	0.124823	0.096	0.127932	0.0594796	0.0840708	0.197701	0.104396	0.159686	0.150895	0.0885417	0.08	0.507042	0.573427	0.0406091	0.0971787	0.176744	0.176667	0.173516	0.327402	5.88742	7.20779	0.111111	0.147887	1.19617
LZIC	0.0710875	0.0668114	0.0736842	0.0782493	0.0783302	0.0625777	0.100699	0.136617	0.0602165	0.0634226	0.0767347	0.087925	0.0615684	0.0556054	0.022022	0.0266667	0.0985777	0.120879	0.0624133	0.0640327	0.0792617	0.0826806	0.0942408	0.0735826	0.115502	0.0737589	0.16	0.0618337	0.107807	0.132743	0.0804598	0.101648	0.10733	0.0383632	0.0911458	0.08	0.0938967	0.100233	0.0456853	0.0250784	0.0418605	0.0466667	0.086758	0.0676157	0.0662252	0.0735931	0.0653595	0.0422535	0.100478
NMNAT1	0.0164456	0.015919	0.0152047	0.0139257	0.022045	0.0261086	0.027972	0.0297398	0.0189445	0.0202296	0.0163265	0.0193435	0.0155541	0.0107623	0.00600601	0.00727273	0.015694	0.025641	0.0124827	0.0197548	0.0304017	0.0226284	0.0183246	0.0199035	0.0167173	0.0156028	0.012	0.0149254	0.0148699	0.039823	0.0321839	0.0302198	0.013089	0.0127877	0.0208333	0.02	0.00938967	0.030303	0	0	0.00930233	0.01	0.00456621	0.0142349	0.0264901	0.0606061	0.0392157	0.00704225	0.0239234
RBP7	0.0907162	0.0436565	0.0508772	0.0371353	4.78189	4.64608	0.00769231	0.00975836	0.0399188	0.0557682	0.0922449	0.0855803	0.0162022	0.0125561	0.01001	0.00545454	0.00343305	0.00732601	0.0346741	0.0299728	0.0184582	0.00609225	0.0628272	0.0434258	0.0121581	0.00425532	0.162667	0.0831556	0.0315985	0.0154867	0.126437	0.123626	0.151832	0.102302	0.00520833	0.00571429	0.117371	0.0909091	0.0101523	0.0188088	0.0418605	0.04	0.0547945	0.0213523	0.152318	0.121212	0.0196078	0.0140845	0.00478469
UBE4B	0.0949602	0.0964785	0.0602339	0.0699602	0.0426829	0.037298	0.277622	0.288569	0.0460081	0.0464735	0.0310204	0.038687	0.0343487	0.0367713	0.048048	0.0333333	0.0701324	0.0805861	0.0305132	0.0429155	0.0423453	0.0478677	0.102094	0.0723764	0.0258359	0.0624113	0.00933333	0.0127932	0.0650558	0.0707965	0.045977	0.0494505	0.026178	0.0230179	0.0260417	0.0342857	0.0610329	0.0629371	0.0101523	0.00940439	0.0186047	0.0166667	0.0502283	0.0391459	0.112583	0.138528	0.0849673	0.0704225	0.0287081
KIF1B	0.1687	0.152195	0.11462	0.133289	0.12242	0.140489	0.176224	0.111059	0.0906631	0.0924002	0.110204	0.100234	0.0913804	0.0986547	0.047047	0.0466667	0.113291	0.102564	0.18724	0.157357	0.0792617	0.0687554	0.120419	0.137515	0.0759878	0.0652482	0.0293333	0.0938166	0.198885	0.159292	0.114943	0.153846	0.0732984	0.117647	0.0807292	0.0657143	0.107981	0.0955711	0.0304569	0.0250784	0.12093	0.0733333	0.0456621	0.0604982	0.205298	0.181818	0.0980392	0.0915493	0.0191388
AL139424.3	0.00106101	0.000723589	0.00175439	0.00198939	0.000469043	0.000414422	0.0027972	0.00139405	0	0.00382723	0	0.0017585	0.00129618	0.00179372	0	0.00363636	0.000490436	0	0	0.000681199	0.00108578	0.00174064	0	0.00180941	0	0.00283688	0	0.0021322	0	0.00221239	0	0	0	0	0	0.00285714	0.00469484	0	0	0	0	0.00333333	0	0	0	0	0	0	0
AL139424.2	0.00106101	0.00241196	0.000584795	0.00198939	0.000469043	0.00165769	0.0013986	0.00139405	0.00135318	0.00273373	0	0.000586166	0.00129618	0	0	0	0.000490436	0	0	0.0027248	0.0043431	0	0.0026178	0.00482509	0.00151976	0	0	0.0021322	0.00371747	0	0	0	0	0.00255755	0	0	0	0	0	0	0.00465116	0	0	0	0.00662252	0	0	0.00704225	0
PGD	0.0742706	0.0824891	0.0619883	0.0643236	0.0384615	0.055947	0.0699301	0.0771375	0.0879567	0.0913067	0.0408163	0.0504103	0.0259235	0.0412556	0.043043	0.0545455	0.119176	0.157509	0.0887656	0.141689	0.111835	0.156658	0.0994764	0.0946924	0.104863	0.163121	0.06	0.0810235	0.0241636	0.0221239	0.0551724	0.0521978	0.0575916	0.0792839	0.109375	0.108571	0.173709	0.174825	0.0406091	0.0438871	0.148837	0.0733333	0.0730594	0.209964	0.112583	0.121212	0.0196078	0.0352113	0.368421
AL139424.1	0	0	0	0	0	0	0	0.00185874	0	0	0	0	0	0	0	0	0	0	0	0	0	0	0	0	0	0	0	0	0	0	0	0	0	0	0	0	0	0	0	0	0	0	0	0	0	0	0	0	0
CENPS-CORT	0.000530504	0.000241196	0.000584795	0.00165782	0	0.00290095	0	0.000929368	0.00202977	0	0.00408163	0.00117233	0.000648088	0	0.001001	0.00181818	0.00245218	0	0	0.0020436	0	0.000870322	0.0026178	0.00180941	0	0.00141844	0.00133333	0	0	0.00221239	0.00229885	0	0	0	0	0	0.0140845	0.011655	0	0	0	0	0	0.00711744	0	0	0.00653595	0	0
CENPS	0.0132626	0.00844187	0.0339181	0.028183	0.0253283	0.0377124	0.0503497	0.0497212	0.0480379	0.0393658	0.0138776	0.045721	0.0226831	0.0224215	0.017017	0.0115152	0.0294262	0.0695971	0.0208044	0.0149864	0.0238871	0.0365535	0.0575916	0.026538	0.0227964	0.0283688	0.0173333	0.0127932	0.0334572	0.0353982	0.0091954	0.00274725	0.0366492	0.0153453	0.0572917	0.0342857	0.300469	0.230769	0.0203046	0.00940439	0.0232558	0.0166667	0.0136986	0.0284698	0.00662252	0.017316	0.00653595	0.028169	0.00478469
CORT	0.000530504	0	0	0	0.00562852	0.0111894	0.0013986	0.000464684	0	0	0	0	0.00129618	0	0	0.00121212	0	0	0	0.0020436	0	0.00348129	0.0026178	0.00180941	0.00151976	0.00141844	0	0	0.00743494	0	0	0	0	0	0	0	0.00938967	0.00699301	0	0	0	0	0	0	0	0	0	0	0
DFFA	0.0896552	0.0877955	0.0736842	0.0795756	0.119606	0.140903	0.0818182	0.0952602	0.0744249	0.0688901	0.0661224	0.0767878	0.0712897	0.0816144	0.02002	0.050303	0.0922021	0.0989011	0.0305132	0.0395095	0.0662324	0.0809399	0.10733	0.0952955	0.056231	0.0808511	0.0426667	0.0682303	0.0687732	0.0597345	0.0574713	0.0631868	0.0575916	0.056266	0.0572917	0.0485714	0.107981	0.0629371	0.0101523	0.0031348	0.0604651	0.0533333	0.0182648	0.0604982	0.119205	0.0649351	0.0522876	0.0985915	0.177033
PEX14	0.0233422	0.0250844	0.0233918	0.028183	0.032833	0.0360547	0.0405594	0.0590149	0.0392422	0.0404593	0.035102	0.0310668	0.0272197	0.038565	0.022022	0.0272727	0.038254	0.03663	0.0110957	0.023842	0.0217155	0.0469974	0.0497382	0.0410133	0.0410334	0.0297872	0.02	0.0469083	0.126394	0.0995575	0.0321839	0.032967	0.0628272	0.0332481	0.0390625	0.0542857	0.0516432	0.025641	0	0	0.0511628	0.0533333	0.0273973	0.0462633	0.0264901	0.030303	0.0196078	0.0352113	0.0478469
CASZ1	0.204775	0.169802	0.0836257	0.101459	0.0567542	0.0592623	0.0013986	0.00418216	0.116373	0.13942	0.00816326	0.003517	0.0168503	0.0224215	0.00700701	0.0151515	0.000980873	0	0.00416089	0.00613079	0.00108578	0.00261097	0.112565	0.14415	0	0	0.0626667	0.0852878	0.0130112	0.0265487	0.0229885	0.00549451	0.164921	0.242967	0.00260417	0	0.14554	0.123543	0	0.0031348	0.0186047	0.0366667	0.136986	0.220641	0.344371	0.268398	0.0261438	0.0211268	0.0334928
AL139423.1	0.000530504	0.000241196	0.000584795	0	0	0.000828844	0	0	0	0	0.000816327	0.000586166	0	0	0	0	0	0	0	0	0	0	0	0.000603136	0	0	0	0	0	0	0	0	0.0026178	0	0	0	0	0	0	0	0	0.00333333	0	0	0	0	0	0	0
C1orf127	0	0	0	0	0	0	0.000699301	0	0	0	0	0	0	0	0	0	0	0	0.00277393	0.00476839	0	0	0	0	0	0	0	0	0	0	0	0	0	0	0	0	0	0	0	0	0	0	0	0	0	0	0	0	0
TARDBP	0.276393	0.273034	0.269006	0.342507	0.164634	0.171985	0.146154	0.16171	0.154939	0.207764	0.177959	0.189332	0.204148	0.240359	0.105105	0.118788	0.133889	0.175824	0.135922	0.127384	0.11835	0.147955	0.198953	0.26538	0.12462	0.182979	0.118667	0.185501	0.250929	0.298673	0.17931	0.255495	0.146597	0.202046	0.169271	0.182857	0.323944	0.305361	0.126904	0.0376176	0.2	0.163333	0.136986	0.163701	0.238411	0.251082	0.143791	0.15493	0.0669856
AL109811.4	0	0	0	0	0.000938086	0	0.0013986	0.000464684	0	0	0	0.000586166	0	0	0	0	0.000490436	0	0	0	0	0	0	0.00120627	0	0	0.004	0	0	0.00221239	0	0	0	0	0	0	0	0	0	0	0	0	0	0	0	0	0	0	0
MASP2	0.00159151	0.00361795	0.00175439	0.00132626	0.000938086	0.000414422	0	0	0.00067659	0.00218699	0.000816327	0	0	0	0	0.000606061	0.000980873	0	0.00138696	0.000681199	0	0	0.0026178	0	0	0	0	0.0021322	0	0	0	0	0	0	0	0.00285714	0	0	0	0	0	0	0	0	0	0	0	0	0
AL109811.3	0.00265252	0	0.00116959	0.00165782	0.00609756	0.00290095	0.00699301	0.00418216	0.00541272	0.0109349	0.00244898	0.00410316	0.00518471	0.00269058	0	0	0.000980873	0.00732601	0	0.0020436	0.0043431	0.00348129	0.0078534	0.00301568	0.00303951	0.0070922	0.004	0.0127932	0.0241636	0.0154867	0.0091954	0.00824176	0.0183246	0.00767263	0.00520833	0.0142857	0	0.00699301	0	0	0.00465116	0	0.00913242	0	0	0	0	0.00704225	0.00478469
SRM	0.174536	0.186686	0.0777778	0.118369	0.183865	0.280149	0.255944	0.61013	0.211096	0.185347	0.106122	0.217468	0.112119	0.157848	0.0590591	0.109697	0.251594	0.355311	0.0721221	0.123978	0.211726	0.385553	0.23822	0.288299	0.338906	0.521986	0.0546667	0.0554371	0.0966543	0.199115	0.174713	0.244505	0.10733	0.0920716	0.643229	0.797143	0.239437	0.251748	0.0456853	0.0815047	0.186047	0.173333	0.0502283	0.0996441	0.18543	0.0909091	0.20915	0.478873	0.406699
EXOSC10	0.0758621	0.0730825	0.0976608	0.0971485	0.101313	0.0961459	0.0888112	0.0743494	0.0947226	0.0891197	0.0563265	0.0779601	0.0570318	0.0439462	0.03003	0.0527273	0.0799411	0.0842491	0.0471567	0.0538147	0.0781759	0.0678851	0.0811518	0.0856454	0.0987842	0.0907801	0.0346667	0.0554371	0.0762082	0.0663717	0.144828	0.164835	0.0235602	0.0434783	0.171875	0.102857	0.112676	0.102564	0.0152284	0.0219436	0.111628	0.0933333	0.0502283	0.0569395	0.0662252	0.0865801	0.0915033	0.126761	0.00478469
AL109811.1	0	0	0	0.00066313	0.000938086	0.000828844	0.000699301	0.00139405	0	0	0.00244898	0.000586166	0	0	0	0	0	0	0	0	0	0.00174064	0	0.00120627	0	0.00425532	0.00133333	0	0	0.00221239	0	0.00824176	0	0	0	0.00571429	0	0	0	0	0	0	0	0	0	0	0	0	0
AL109811.2	0.00265252	0.00337675	0.000584795	0.00132626	0.00140713	0.00207211	0.0013986	0.00743494	0.0067659	0.00273373	0.00163265	0.00293083	0	0.000896861	0.003003	0.000606061	0.000980873	0	0.00416089	0.0027248	0	0.00522193	0.0026178	0.00784077	0.0106383	0.00425532	0	0	0.00371747	0.00221239	0.00229885	0.00274725	0.0026178	0.00255755	0.015625	0.0142857	0	0.00466201	0	0	0.00465116	0.01	0.0136986	0.00355872	0	0.012987	0	0	0.00956938
MTOR	0.0206897	0.0241196	0.0134503	0.0132626	0.0239212	0.0356403	0.0230769	0.0120818	0.0405954	0.0235101	0.0171429	0.0222743	0.014906	0.0107623	0.004004	0.0151515	0.00882786	0.00732601	0.0152566	0.00749319	0.0173724	0.0165361	0.0157068	0.0144753	0.0182371	0.0297872	0.008	0.0127932	0.0446097	0.0287611	0.0275862	0.00549451	0.0157068	0.028133	0.0260417	0.02	0.0375587	0.011655	0.00507614	0	0.0418605	0.0166667	0.00913242	0.0142349	0.00662252	0.030303	0.0130719	0.0492958	0.105263
ANGPTL7	0.00159151	0.000723589	0.000584795	0	0.00187617	0	0.0041958	0.00464684	0.138701	0.00656096	0.00489796	0.00117233	0	0	0	0.000606061	0.00735655	0.029304	0	0.0013624	0.0130293	0.0426458	0	0	0.00607903	0.022695	0	0	0.00743494	0	0.758621	0.760989	0	0	0.143229	0.24	0	0.107226	0	0.00626959	0.00930233	0.00333333	0	0	0	0	0	0	0
UBIAD1	0.0827586	0.081042	0.094152	0.117706	0.0628518	0.042271	0.0405594	0.035316	0.0358593	0.051941	0.0432653	0.0533411	0.0544394	0.0538117	0.019019	0.0321212	0.0431584	0.025641	0.0208044	0.0211172	0.0401737	0.0304613	0.0680628	0.0952955	0.0212766	0.0524823	0.016	0.0234542	0.0520446	0.0774336	0.0367816	0.0796703	0.0183246	0.0383632	0.0546875	0.0714286	0.0469484	0.0606061	0.0152284	0	0.0465116	0.04	0.00456621	0.0284698	0.0264901	0.012987	0.111111	0.056338	0.0813397
AL031291.1	0	0	0	0.00165782	0	0	0	0	0.00405954	0.00109349	0	0	0	0	0	0	0	0	0	0	0	0	0	0	0	0	0	0	0	0	0	0	0	0	0	0	0.0140845	0	0	0	0	0	0	0	0	0	0	0	0.00478469
AL031731.1	0.000530504	0.00144718	0.00350877	0.0142573	0.00140713	0.000414422	0.0020979	0.000929368	0.00067659	0.00273373	0.000816327	0.0017585	0.00194426	0.00179372	0	0.000606061	0.000490436	0	0.00277393	0	0.00325733	0	0	0.00120627	0.00151976	0.0070922	0.008	0.00426439	0.00185874	0	0.0091954	0.00824176	0.0026178	0	0.00520833	0	0.00469484	0.002331	0	0	0	0.00666667	0	0	0.00662252	0	0	0.00704225	0
FBXO2	0.0806366	0.0578871	0.126316	0.132958	0.00562852	0.000828844	0.00629371	0.00325279	0.209066	0.17988	0.00979592	0.0087925	0.00259235	0.00538117	0.014014	0.0127273	0.0102992	0.003663	0.00554785	0.00408719	0.0238871	0.0339426	0.102094	0.062123	0.00455927	0.0156028	0.368	0.266525	0.00557621	0.0132743	0.131034	0.203297	0.109948	0.132992	0.0390625	0.0657143	0.0657277	0.048951	0	0	0.372093	0.0966667	0.16895	0.224199	0.152318	0.147186	0.0261438	0.00704225	0
FBXO44	0.0732095	0.0576459	0.0625731	0.0759284	0.0164165	0.0165769	0.0664336	0.111524	0.0845737	0.103335	0.0342857	0.0603751	0.0265716	0.038565	0.023023	0.0375758	0.0657185	0.139194	0.0249653	0.0361035	0.0977199	0.122715	0.0628272	0.0609168	0.0927052	0.151773	0.076	0.127932	0.0371747	0.0309735	0.0942529	0.148352	0.039267	0.0639386	0.145833	0.18	0.0657277	0.041958	0	0.00940439	0.125581	0.0933333	0.0547945	0.0782918	0.0728477	0.0735931	0.0522876	0.0704225	0.0239234
FBXO6	0.0371353	0.0400386	0.0298246	0.0308355	0.0206379	0.0281807	0.0482517	0.105483	0.0351827	0.0317113	0.00816326	0.017585	0.00777706	0.0116592	0.028028	0.0254545	0.061795	0.0659341	0.0984743	0.143052	0.0553746	0.0974761	0.065445	0.0404101	0.0455927	0.0652482	0.0306667	0.0383795	0.0390335	0.0663717	0.0229885	0.0357143	0.0366492	0.0332481	0.0390625	0.0542857	0.028169	0.025641	0.0152284	0	0.0976744	0.04	0.0365297	0.0427046	0.112583	0.0606061	0.0196078	0.0211268	0.0956938
MAD2L2	0.0795756	0.0706705	0.0918129	0.0875332	0.161351	0.179859	0.154545	0.198885	0.0913396	0.109896	0.0742857	0.137163	0.0998056	0.120179	0.0800801	0.101818	0.152526	0.18315	0.237171	0.24455	0.127036	0.234117	0.146597	0.0790109	0.136778	0.201418	0.0826667	0.08742	0.0743494	0.115044	0.142529	0.178571	0.078534	0.0690537	0.119792	0.125714	0.370892	0.284382	0.0152284	0.031348	0.195349	0.22	0.159817	0.181495	0.0397351	0.021645	0.124183	0.239437	0.062201
DRAXIN	0.00318302	0.00144718	0.00175439	0.00331565	0.00234522	0.00290095	0.00559441	0.00371747	0.00270636	0.00273373	0.00244898	0.00644783	0.00259235	0.00269058	0.023023	0.00727273	0.00392349	0.00732601	0.00277393	0.003406	0.0043431	0	0.0026178	0.00120627	0.00455927	0.00425532	0.00266667	0.00639659	0	0.0110619	0.00229885	0.00274725	0.0026178	0.00255755	0.00260417	0	0.00469484	0.00699301	0	0	0.0139535	0.00666667	0.00456621	0.00355872	0	0	0	0.00704225	0
AGTRAP	0.0355438	0.0356971	0.0561404	0.058687	0.18621	0.193535	0.300699	0.513941	0.14682	0.13778	0.0334694	0.0550996	0.0447181	0.0591928	0.0620621	0.0757576	0.296714	0.388278	0.0873786	0.141008	0.217155	0.429069	0.10733	0.0759952	0.180851	0.234043	0.0293333	0.0618337	0.0223048	0.050885	0.144828	0.0714286	0.0759162	0.0383632	0.28125	0.325714	0.192488	0.128205	0.0406091	0.144201	0.0976744	0.133333	0.100457	0.0925267	0.0331126	0.0606061	0.111111	0.239437	0.239234
C1orf167	0.00848806	0.0137482	0.000584795	0.00795756	0.0379925	0.0207211	0.0286713	0.0910781	0.00270636	0.00492072	0.0261224	0.0298945	0.0421257	0.0672646	0.001001	0.00181818	0.0549289	0.0732601	0.00416089	0.003406	0.0184582	0.122715	0.0078534	0.0162847	0.0395137	0.070922	0	0.0021322	0.0111524	0.0420354	0.0045977	0.0137363	0	0.00255755	0.0234375	0.0714286	0.00469484	0.011655	0	0	0	0	0	0.00355872	0.0198676	0.0735931	0.0196078	0.0140845	0.00478469
MTHFR	0.0328912	0.038109	0.0380117	0.0401194	0.111632	0.0891007	0.0608392	0.0525093	0.0196211	0.0174959	0.167347	0.198124	0.167855	0.150673	0.00700701	0.0181818	0.0853359	0.106227	0.101248	0.166213	0.0760043	0.10879	0.0209424	0.022316	0.0683891	0.0964539	0.00666667	0.00426439	0.100372	0.0287611	0.0804598	0.118132	0.0209424	0.0511509	0.0989583	0.06	0.0187793	0.039627	0.0304569	0.0031348	0.027907	0.03	0.0136986	0.0142349	0.0331126	0.047619	0.0261438	0.084507	0
CLCN6	0.00954907	0.0062711	0.00935672	0.00762599	0.0253283	0.0285951	0.0321678	0.0320632	0.0155616	0.00984144	0.0277551	0.0193435	0.0252754	0.0197309	0	0.00545454	0.0328592	0.032967	0.036061	0.0252044	0.0184582	0.0208877	0.0078534	0.00844391	0.0243161	0.0212766	0.00533333	0.00639659	0.0260223	0.0199115	0.0344828	0.0164835	0.0026178	0.00511509	0.0130208	0.0142857	0.00938967	0.011655	0	0	0.0325581	0.0266667	0	0.00711744	0.013245	0.021645	0.0130719	0.056338	0.00478469
NPPA-AS1	0.00106101	0.00120598	0	0.000994695	0.00469043	0.00290095	0.0020979	0.00232342	0.00135318	0.000546747	0.00163265	0.00117233	0.00388853	0.00269058	0.002002	0.00181818	0.000980873	0	0.00138696	0.0013624	0.00108578	0.000870322	0	0	0	0	0	0	0	0.00663717	0	0.00274725	0.013089	0	0.00520833	0	0	0.00466201	0	0	0.00465116	0.01	0	0	0.00662252	0.004329	0	0	0
NPPA	0	0	0	0	0.000469043	0.00165769	0	0	0	0	0.00163265	0.0052755	0.000648088	0.00179372	0	0	0.000490436	0	0	0	0	0	0	0	0	0	0	0	0	0	0	0	0	0	0	0	0	0	0	0	0	0	0	0	0	0	0.0457516	0.056338	0
KIAA2013	0.110875	0.0899662	0.0584795	0.0689655	0.076454	0.0779113	0.086014	0.0650558	0.0433018	0.0524877	0.0563265	0.063306	0.0427738	0.0376682	0.023023	0.0381818	0.0701324	0.047619	0.0679612	0.0633515	0.0434311	0.0583116	0.0968586	0.0832328	0.0516717	0.0695035	0.036	0.0554371	0.0947955	0.0929204	0.0505747	0.0494505	0.052356	0.0639386	0.0598958	0.0514286	0.0798122	0.0722611	0.0304569	0.0626959	0.055814	0.0666667	0.086758	0.0996441	0.13245	0.212121	0.0849673	0.0633803	0.0334928
PLOD1	0.0164456	0.0197781	0.0175439	0.0311671	0.0863039	0.177787	0.172028	0.362918	0.0189445	0.0180426	0.0865306	0.15592	0.0330525	0.058296	0	0.00545454	0.0799411	0.124542	0.0277393	0.0374659	0.0933768	0.191471	0.0209424	0.026538	0.101824	0.204255	0.0533333	0.10661	0.0929368	0.128319	0.0436782	0.0934066	0.0628272	0.0588235	0.125	0.154286	0.0422535	0.107226	0	0	0.0232558	0.106667	0.00456621	0.0177936	0.013245	0.021645	0.0261438	0.147887	0.0287081
MFN2	0.0986737	0.0882779	0.0865497	0.0978117	0.0806754	0.0683796	0.0447552	0.0399628	0.0859269	0.0787315	0.0481633	0.0609613	0.0725859	0.0609865	0.016016	0.0175758	0.0421775	0.0549451	0.0402219	0.0354223	0.0412595	0.0409051	0.091623	0.112183	0.0455927	0.0510638	0.0373333	0.0426439	0.193309	0.159292	0.0643678	0.0604396	0.0680628	0.0511509	0.0494792	0.0285714	0.0985915	0.100233	0.035533	0.0188088	0.0976744	0.0266667	0.0821918	0.106762	0.0794702	0.0692641	0.0326797	0.0633803	0.0861244
MIIP	0.0599469	0.0441389	0.0438596	0.0384615	0.0816135	0.0899295	0.0531469	0.0738848	0.0358593	0.0541279	0.0693878	0.0996483	0.0745301	0.0923767	0.0920921	0.103636	0.0564002	0.0842491	0.0568655	0.120572	0.053203	0.078329	0.0602094	0.048854	0.0410334	0.0567376	0.0306667	0.0319829	0.0743494	0.090708	0.0965517	0.142857	0.0497382	0.0204604	0.0703125	0.0657143	0.122066	0.104895	0.0304569	0.100313	0.0837209	0.05	0.0273973	0.0355872	0.0397351	0.0692641	0.0457516	0.15493	0.0478469
TNFRSF8	0.000530504	0	0.00233918	0	0.0262664	0.0261086	0	0	0.00067659	0	0	0	0	0	0.01001	0.0109091	0	0	0.0124827	0.0177112	0	0	0	0	0	0	0	0	0	0	0	0	0	0	0	0	0	0.002331	0	0.00940439	0	0	0	0	0	0	0	0	0
TNFRSF1B	0.00212202	0.000723589	0.00292398	0.00265252	0.180113	0.198923	0.0132867	0.0241636	0.00405954	0.00218699	0.037551	0.0662368	0.00194426	0.00269058	0.654655	0.88	0.015694	0.043956	0.76699	1.02793	0.0336591	0.0443864	0.0026178	0.00180941	0.0106383	0.0156028	0.00533333	0.00426439	0.00185874	0.00442478	0.0045977	0.0357143	0	0.00255755	0.0208333	0.04	0	0.00466201	0.0101523	0.00626959	0	0.00666667	0	0	0	0	0.00653595	0.00704225	0.0191388
VPS13D	0.0801061	0.107574	0.0450292	0.0494032	0.0694184	0.0629921	0.0552448	0.0334572	0.0771313	0.0688901	0.0897959	0.0627198	0.0836034	0.109417	0.022022	0.0381818	0.0407062	0.032967	0.0235784	0.0429155	0.0238871	0.0278503	0.0418848	0.075392	0.0243161	0.0326241	0.0426667	0.0533049	0.0724907	0.0707965	0.101149	0.0796703	0.0811518	0.109974	0.0182292	0.02	0.0892019	0.04662	0.0304569	0.0407524	0.0139535	0.00666667	0.0821918	0.0711744	0.139073	0.125541	0.0522876	0.0492958	0.0382775
DHRS3	0.0562334	0.0791124	0.0684211	0.101459	0.132739	0.0832988	0.0657343	0.179833	0.0703654	0.0705303	0.0530612	0.0304807	0.0816591	0.165022	0.022022	0.0448485	0.139284	0.208791	0.0346741	0.030654	0.0466884	0.164491	0.0732984	0.0832328	0.0349544	0.0808511	0.0893333	0.0938166	0.0669145	0.079646	0.321839	0.195055	0.0549738	0.0358056	0.0182292	0.0657143	0.056338	0.0629371	0	0	0.00465116	0.03	0.0593607	0.0355872	0.0927152	0.103896	0.0457516	0.0492958	0.062201
AC254633.1	0.00159151	0.00120598	0.000584795	0.000994695	0.00140713	0	0.0020979	0.0027881	0	0.00109349	0.00326531	0	0.00453662	0.00896861	0	0	0.00735655	0.003663	0	0	0.00108578	0.00348129	0.0026178	0.000603136	0	0	0	0	0.00371747	0.00221239	0.00689655	0.0164835	0.0026178	0	0	0	0	0.002331	0	0	0	0	0	0	0	0	0	0	0
AADACL4	0	0.000241196	0	0	0	0	0	0	0	0	0	0	0	0	0	0	0	0	0	0	0	0	0	0	0	0	0	0	0	0	0	0	0	0	0	0	0	0	0	0	0	0	0	0	0	0	0	0	0
AADACL3	0	0	0	0	0	0	0	0.000464684	0	0	0	0	0	0	0	0	0	0	0	0	0	0	0	0	0	0	0	0	0	0	0	0	0	0	0	0	0	0	0	0	0	0	0	0	0	0	0	0	0.00478469
HNRNPCL2	0	0.000241196	0.000584795	0	0	0	0	0	0	0	0	0	0	0	0	0	0.000490436	0	0	0	0	0	0	0	0	0	0	0	0	0	0	0	0	0	0	0	0	0	0	0	0	0	0	0	0	0	0	0	0
LRRC38	0	0.000241196	0	0.00232095	0.000469043	0	0	0	0.00473613	0.00765446	0	0.000586166	0	0	0	0	0.000490436	0.003663	0	0	0	0	0	0.000603136	0.00303951	0	0	0	0	0	0	0.00549451	0	0	0	0	0	0.00466201	0	0	0	0	0	0	0	0	0.00653595	0.028169	0.00956938
PDPN	0.00318302	0.00192957	0.054386	0.0643236	0.00140713	0.00165769	0.320979	0.676115	0.11908	0.0661564	0.00163265	0.00468933	0.000648088	0.00269058	0.004004	0.00242424	0.201569	0.153846	0.00832178	0.0129428	0.0977199	0.397737	0.0157068	0.00904705	0.0896657	0.153191	0	0.0021322	0.00185874	0.00884956	0.0551724	0.0714286	0.0052356	0.00767263	0.03125	0.0285714	0.0516432	0.0769231	0	0.0219436	0	0.0166667	0	0	0	0	0.803922	2.49296	0.0334928
PRDM2	0.142706	0.148577	0.183626	0.224801	0.0905253	0.0646498	0.164336	0.158922	0.0730717	0.0934937	0.0897959	0.0715123	0.0797148	0.0690583	0.15015	0.193333	0.0956351	0.124542	0.0790569	0.104223	0.107492	0.112272	0.133508	0.141737	0.0881459	0.13617	0.0466667	0.104478	0.182156	0.188053	0.0735632	0.0796703	0.039267	0.0971867	0.0729167	0.105714	0.107981	0.114219	0.0558376	0.0219436	0.125581	0.113333	0.0684932	0.0355872	0.0927152	0.116883	0.0718954	0.119718	0.0239234
KAZN	0.0647215	0.076218	0.0233918	0.0344828	0.0806754	0.0791546	0.106294	0.120818	0.0270636	0.0333516	0.0481633	0.0468933	0.0771225	0.0672646	0.003003	0.00242424	0.0490436	0.0769231	0	0.00408719	0.0466884	0.0818103	0.0602094	0.0729795	0.0319149	0.123404	0.0346667	0.0362473	0.0167286	0.0110619	0	0	0.026178	0.0332481	0.0104167	0.0228571	0.0469484	0.037296	0	0	0.134884	0.193333	0.0502283	0.0818505	0.0662252	0.047619	0.00653595	0	0
AL357873.1	0	0	0	0	0	0	0	0.00139405	0	0	0	0	0	0	0	0	0.000490436	0	0	0	0	0	0	0	0	0	0	0	0	0	0	0	0	0	0	0	0	0	0	0	0	0	0	0	0	0	0	0	0
TMEM51-AS1	0	0.000482393	0.00175439	0.000331565	0.000469043	0.000414422	0	0.000464684	0.00067659	0.00109349	0	0.000586166	0.0168503	0.000896861	0	0.000606061	0	0	0.00138696	0	0	0	0	0.00241254	0	0.00141844	0.004	0.00639659	0	0.00221239	0	0	0	0.00255755	0	0	0	0	0	0	0.00465116	0	0.0136986	0.00711744	0	0	0.00653595	0	0
TMEM51	0.0588859	0.0704293	0.0491228	0.0702918	0.0187617	0.0207211	0	0.0106877	0.0284168	0.0420995	0.0440816	0.03517	0.208684	0.176682	0	0.00181818	0.000980873	0.00732601	0.073509	0.0633515	0.00108578	0.00957354	0.0340314	0.0723764	0.00151976	0.00567376	0.0266667	0.0724947	0.0260223	0.0154867	0.00229885	0.00824176	0.0183246	0.0383632	0.00260417	0.00285714	0.0422535	0.0512821	0	0	0.0976744	0.1	0.0410959	0.0818505	0.0397351	0.034632	0.0718954	0.0985915	0
FHAD1	0	0	0	0	0.00422139	0.00290095	0.0118881	0.019052	0.00135318	0	0.0244898	0.00762016	0.00129618	0.00179372	0.001001	0	0.0053948	0.00732601	0.00277393	0.00408719	0.0228013	0.0147955	0	0.000603136	0.0349544	0.0340426	0.00266667	0	0	0	0.0045977	0	0	0	0.00260417	0.0142857	0	0	0	0	0	0	0	0	0	0	0	0.00704225	0
AL031283.2	0	0	0	0	0.00187617	0.00414422	0.0020979	0.00139405	0.00067659	0	0.000816327	0.00117233	0.000648088	0.00179372	0	0	0	0	0.00138696	0.0027248	0.00325733	0.000870322	0	0	0.00151976	0	0	0	0.00185874	0	0	0	0	0	0	0	0.00469484	0	0	0	0	0	0	0	0	0	0	0.0140845	0
AL031283.1	0.000530504	0.000241196	0.000584795	0.00066313	0.00234522	0.00248653	0.000699301	0	0.00067659	0.000546747	0.000816327	0.00117233	0	0	0.002002	0.000606061	0.00245218	0	0.00277393	0.003406	0.00108578	0.00174064	0	0	0	0.00141844	0	0	0	0	0	0	0	0	0	0	0	0.00466201	0	0	0	0	0	0	0	0	0	0	0
EFHD2	0.0785146	0.0863483	0.0555556	0.0928382	0.179644	0.268131	0.0517483	0.0743494	0.082544	0.0776381	0.0244898	0.0392732	0.0103694	0.0206278	0.0850851	0.152121	0.0299166	0.0622711	0.305132	0.623297	0.029316	0.0522193	0.104712	0.118215	0.0303951	0.058156	0.004	0.0191898	0.0260223	0.0309735	0.0114943	0.0137363	0.0235602	0.0306905	0.0260417	0.0371429	0.122066	0.132867	0.0152284	0.0532915	0.027907	0.0366667	0.022831	0.024911	0.13245	0.121212	0.0196078	0.183099	0.00956938
CTRC	0.00106101	0.000482393	0	0.000331565	0.0032833	0.00207211	0	0	0.00135318	0.000546747	0	0	0	0	0	0.00181818	0.000490436	0	0.00693481	0.0027248	0.00108578	0	0	0	0	0.00141844	0	0	0	0	0	0	0	0	0	0	0.00469484	0.002331	0	0	0	0	0	0	0	0	0	0	0
CELA2A	0.000530504	0.000241196	0	0	0.000469043	0	0	0	0	0.000546747	0	0.000586166	0.000648088	0	0	0	0.000490436	0	0.00138696	0.0013624	0	0.000870322	0	0.000603136	0	0	0	0	0	0	0	0	0	0	0	0	0	0	0	0	0	0	0	0	0	0	0	0	0
CELA2B	0	0	0	0	0	0	0	0.000464684	0	0	0.00163265	0.00117233	0	0	0	0	0	0	0	0	0	0	0	0	0	0	0	0	0	0	0	0	0	0	0	0	0	0	0	0	0	0	0	0	0	0	0	0	0
CASP9	0.00371353	0.00458273	0.00760234	0.0112732	0.0121951	0.018649	0.0160839	0.0204461	0.00541272	0.0142154	0.0130612	0.014068	0.0479585	0.0313901	0.00600601	0.0212121	0.0127513	0.025641	0.0402219	0.0422343	0.0173724	0.0147955	0.0052356	0.0066345	0.0121581	0.0170213	0.00133333	0.0127932	0.0204461	0.0199115	0.0091954	0.0137363	0.0026178	0.0153453	0.0078125	0.0228571	0.00938967	0.00932401	0	0.0031348	0.00465116	0.01	0.00913242	0.0177936	0	0.004329	0.00653595	0	0.00478469
DNAJC16	0.0100796	0.0166425	0.00994152	0.015252	0.0229831	0.0256942	0.0237762	0.0413569	0.0189445	0.0229634	0.0122449	0.0169988	0.00648088	0.0134529	0.005005	0.00606061	0.0142227	0.032967	0.00554785	0.0156676	0.00651466	0.0261097	0.0104712	0.0150784	0.00911854	0.0198582	0.00933333	0.0191898	0.0204461	0.0199115	0.00229885	0.00549451	0.0157068	0.00767263	0.0130208	0.00857143	0.0140845	0.02331	0	0	0.0232558	0.0233333	0.022831	0.024911	0.0198676	0.00865801	0	0.0211268	0.0143541
AGMAT	0.000530504	0.000964785	0	0.000331565	0.000938086	0.00124327	0	0.00139405	0.00067659	0.000546747	0	0.00117233	0.000648088	0.00179372	0.00800801	0.0121212	0.00196175	0.00732601	0.00138696	0.0013624	0	0.00261097	0	0	0	0.00283688	0	0	0	0	0	0	0.0078534	0.00767263	0	0	0.00469484	0.002331	0	0	0	0	0	0	0	0	0	0	0
AL121992.1	0	0.000241196	0.000584795	0	0	0.000414422	0.000699301	0	0.00067659	0.00109349	0	0	0	0	0	0	0.000490436	0	0	0	0	0.00174064	0	0.00120627	0	0.00141844	0	0	0	0	0	0	0	0.00255755	0.00260417	0.00285714	0	0.002331	0	0	0	0	0	0	0	0	0	0	0
DDI2	0.0583554	0.05041	0.0333333	0.0308355	0.0445591	0.0352259	0.0517483	0.0506506	0.0460081	0.047567	0.0269388	0.0509965	0.0265716	0.0134529	0.016016	0.0175758	0.0250123	0.0732601	0.00832178	0.0333787	0.0423453	0.0435161	0.0497382	0.0548854	0.0243161	0.0269504	0.00666667	0.0234542	0.0167286	0.0265487	0.0183908	0.0137363	0.0314136	0.0485934	0.0390625	0.0171429	0.0422535	0.020979	0	0	0.0232558	0.0366667	0.0273973	0.0818505	0.0927152	0.0779221	0.0522876	0.0211268	0.0430622
PLEKHM2	0.111936	0.0824891	0.045614	0.0490716	0.0478424	0.0505595	0.0769231	0.0831784	0.0507442	0.04538	0.0522449	0.0416178	0.0272197	0.026009	0.018018	0.0169697	0.0485532	0.0512821	0.0915395	0.109673	0.0347448	0.0652742	0.0602094	0.0934861	0.0243161	0.0624113	0.00533333	0.010661	0.0408922	0.0442478	0.016092	0.0384615	0.0157068	0.0204604	0.0260417	0.02	0.0469484	0.0629371	0.0152284	0.0219436	0.0465116	0.0766667	0.0182648	0.00355872	0.10596	0.116883	0.0392157	0.0352113	0.0382775
SLC25A34	0.00742706	0.00168837	0.00175439	0.00232095	0.00234522	0.00248653	0.0013986	0.00975836	0.00067659	0.00109349	0.000816327	0.00234467	0.00194426	0.00269058	0	0	0.00294262	0.00732601	0.00554785	0.0013624	0	0.000870322	0.0026178	0.00542823	0	0.00283688	0	0.0021322	0.00557621	0.00442478	0.0045977	0	0.0052356	0	0	0.00285714	0	0	0	0	0	0	0.00456621	0.00355872	0	0.004329	0	0	0.062201
SLC25A34-AS1	0	0	0	0	0	0.000414422	0	0	0	0	0	0.00234467	0.000648088	0.00358744	0	0	0	0	0	0	0	0	0	0	0	0	0	0	0	0	0	0	0	0.00255755	0	0	0	0	0	0.00626959	0	0	0	0	0	0	0	0.00704225	0
TMEM82	0	0	0	0	0	0	0	0	0.00135318	0	0	0.000586166	0	0	0	0	0	0	0	0	0	0	0	0	0.00303951	0	0	0.0021322	0	0	0	0	0	0	0	0	0	0	0	0	0	0	0	0	0	0	0	0	0
FBLIM1	0.166578	0.11891	0.20117	0.171751	0.064728	0.0667219	0.0356643	0.054368	0.097429	0.0738108	0.28	0.504689	0.0771225	0.175785	0.002002	0.00909091	0.0333497	0.0512821	0.00970874	0.00953679	0.0445168	0.0844212	0.143979	0.144753	0.050152	0.0978723	0.0653333	0.0724947	0.234201	0.267699	0.0321839	0.021978	0.0811518	0.0818414	0.0286458	0.06	0.056338	0.0675991	0.0152284	0.00940439	0.0651163	0.0266667	0.0319635	0.0604982	0.0397351	0.030303	0.0653595	0.232394	0.0526316
UQCRHL	0.0222812	0.0248432	0.0187134	0.0198939	0.0182927	0.0207211	0.0146853	0.0125465	0.0324763	0.0371788	0.0155102	0.0164127	0.0304601	0.00986547	0.00700701	0.00606061	0.0181461	0.00732601	0.0110957	0.0163488	0.0141151	0.0130548	0.0157068	0.022316	0.0151976	0.0141844	0.0573333	0.0298507	0.0315985	0.0420354	0.0137931	0.0192308	0.0104712	0.0358056	0.0104167	0.0114286	0.0234742	0.016317	0	0.00626959	0.0232558	0.0166667	0.0182648	0.0498221	0.013245	0.004329	0	0.00704225	0.0526316
AL450998.2	0.0376658	0.0279788	0.048538	0.0364721	0.0417448	0.0418566	0.0615385	0.0404275	0.0351827	0.0328048	0.0522449	0.0533411	0.0285159	0.044843	0.03003	0.010303	0.0308975	0.03663	0.0319001	0.0313351	0.0358306	0.0400348	0.039267	0.026538	0.0395137	0.0411348	0.00933333	0.0234542	0.0501859	0.0199115	0.0574713	0.0467033	0.0287958	0.0588235	0.0859375	0.0542857	0.056338	0.0582751	0	0.00940439	0.027907	0.03	0.022831	0.024911	0	0.034632	0.0653595	0.105634	0
SPEN	0.268966	0.215871	0.257895	0.243369	0.234053	0.220887	0.116084	0.0590149	0.153586	0.1345	0.195102	0.22626	0.166559	0.167713	0.119119	0.148485	0.108386	0.0915751	0.17337	0.178474	0.106406	0.0687554	0.230366	0.212907	0.106383	0.0808511	0.0533333	0.0660981	0.113383	0.137168	0.0965517	0.120879	0.0549738	0.0895141	0.140625	0.08	0.267606	0.160839	0.0609137	0.0846395	0.12093	0.15	0.0502283	0.0604982	0.165563	0.0822511	0.124183	0.0985915	0.00956938
ZBTB17	0.0381963	0.0434153	0.0391813	0.0444297	0.0609756	0.0708661	0.0426573	0.0413569	0.0277402	0.0399125	0.035102	0.0545135	0.0395334	0.0421525	0.015015	0.0284848	0.0402158	0.03663	0.0221914	0.0340599	0.0434311	0.0557006	0.0418848	0.035585	0.0471125	0.0453901	0.0106667	0.0341151	0.0855019	0.079646	0.0298851	0.0384615	0.0183246	0.0358056	0.0390625	0.0428571	0.0187793	0.041958	0.0152284	0.00626959	0.0325581	0.03	0.0319635	0.024911	0.0463576	0.038961	0.0326797	0.028169	0.00956938
SRARP	0	0	0	0	0.000469043	0.00124327	0.000699301	0.000464684	0.00338295	0.000546747	0.000816327	0	0.000648088	0.000896861	0	0	0	0	0	0	0	0	0	0	0	0	0	0.0021322	0	0	0	0.00274725	0.0235602	0.00767263	0	0	0	0.00699301	0	0	0	0	0	0	0	0	0.00653595	0	0
HSPB7	0	0.000241196	0.00175439	0.00132626	0.0178236	0.0124327	0.255944	0.125	0.00338295	0.00218699	0.200816	0.114889	0.12897	0.235874	0.002002	0.00242424	0.0593428	0.003663	0.00277393	0.0020436	0.0206297	0.0234987	0	0	0.00759878	0.0141844	0.004	0.00852879	0.342007	0.769912	0.0229885	0.0247253	0	0.00255755	0	0	0.00938967	0	0	0	0.00930233	0.01	0	0	0	0	0	0	0.0287081
CLCNKA	0	0	0	0	0	0	0.00559441	0.00185874	0	0	0.00163265	0	0	0	0.001001	0	0.000980873	0	0	0	0.00325733	0.00261097	0	0	0.00151976	0.00141844	0.008	0.010661	0.00185874	0.00221239	0	0.00549451	0.0104712	0.0127877	0	0.00285714	0	0	0	0	0	0	0	0	0	0.004329	0	0	0
CLCNKB	0	0.000241196	0.000584795	0	0	0	0.00559441	0.00697026	0	0	0.000816327	0	0	0	0	0	0.000980873	0	0	0	0.00217155	0.00261097	0	0	0.00151976	0.00283688	0	0.00639659	0.00185874	0	0.00229885	0.00274725	0	0.0102302	0.00260417	0.00285714	0	0	0	0	0	0	0.00456621	0	0	0	0	0	0
FAM131C	0.00371353	0.00410034	0	0.000331565	0.000469043	0.000414422	0.0153846	0.00604089	0.00202977	0.00218699	0.00326531	0.00234467	0.00259235	0.00717489	0.005005	0.000606061	0.00833742	0	0	0	0.00217155	0	0.0052356	0.00542823	0.00303951	0.00141844	0.0106667	0.00639659	0	0	0	0	0	0.00255755	0.0182292	0.02	0.00469484	0.002331	0	0	0	0	0	0.00355872	0.0529801	0.030303	0	0	0
EPHA2	0.651459	0.832369	0.376023	0.505637	0.12758	0.15748	0.0111888	0.010223	0.139378	0.15801	0.188571	0.285463	0.0693454	0.107623	0.011011	0.0133333	0.00931829	0.00732601	0.0277393	0.0361035	0.00651466	0.0156658	0.287958	0.648975	0.00455927	0.0184397	0.0413333	0.130064	0.00929368	0.0110619	0.0390805	0.0357143	0.026178	0.104859	0.03125	0.0228571	0.225352	0.475524	0.0609137	0.031348	0.0418605	0.0866667	0.100457	0.0854093	0.456954	0.619048	0.0915033	0.408451	0.0143541
AL451042.2	0.000530504	0.00192957	0	0.00165782	0.00187617	0.000414422	0	0	0.00405954	0.00164024	0.00163265	0.00234467	0.00129618	0.00269058	0	0	0	0.003663	0	0	0	0.000870322	0.0026178	0.000603136	0.00151976	0.00141844	0.00533333	0.0127932	0	0	0	0	0.0026178	0.00255755	0	0	0	0.002331	0	0	0	0	0	0	0.00662252	0	0	0	0
AL451042.1	0.00212202	0.00337675	0.00350877	0.00132626	0.000938086	0	0	0	0.00067659	0.00109349	0.00163265	0.0017585	0.00194426	0.00269058	0	0	0	0	0	0	0.00108578	0	0	0.00603136	0	0	0	0.00426439	0	0	0	0	0	0.00255755	0	0	0.00938967	0.002331	0	0	0	0	0	0.00355872	0	0.004329	0.00653595	0	0
ARHGEF19	0.0424403	0.0656054	0.0128655	0.0278515	0.0262664	0.034397	0.0244755	0.0487918	0.052774	0.088573	0.00979592	0.0234467	0.0116656	0.0107623	0.004004	0.010303	0.0161844	0.018315	0.00277393	0.00953679	0.0108578	0.02698	0.0418848	0.0572979	0.0364742	0.0482269	0.0186667	0.0149254	0.00557621	0.0132743	0.016092	0.00824176	0.0052356	0.0153453	0.0390625	0.0771429	0.0328639	0.037296	0.0101523	0.0031348	0.027907	0.02	0.00456621	0.0213523	0.0529801	0.0952381	0.0261438	0.0422535	0.0143541
CPLANE2	0.00530504	0.00458273	0.00409357	0.00198939	0.00750469	0.00580191	0.0041958	0.00650558	0.00473613	0.00382723	0.00163265	0.00293083	0.00648088	0.00358744	0.004004	0	0.00147131	0.003663	0.00138696	0.0013624	0.00217155	0.00609225	0.0052356	0.00784077	0	0.00851064	0.00133333	0.0021322	0.00743494	0.00884956	0	0.00274725	0.0026178	0.00511509	0.0078125	0.00571429	0	0.002331	0	0	0.00465116	0.00333333	0	0	0	0.004329	0	0.0140845	0.00956938
FBXO42	0.0700265	0.0636758	0.0403509	0.0474138	0.0281426	0.0261086	0.048951	0.0404275	0.0331529	0.0448332	0.0302041	0.0381008	0.0252754	0.0269058	0.027027	0.0327273	0.0264836	0.03663	0.0527046	0.0572207	0.0401737	0.0374238	0.078534	0.0705669	0.0227964	0.0255319	0.0133333	0.00852879	0.0557621	0.0663717	0.0321839	0.0274725	0.013089	0.0409207	0.0286458	0.0371429	0.056338	0.041958	0	0.0031348	0.0465116	0.0166667	0.0136986	0.0355872	0.0397351	0.034632	0.0522876	0.0352113	0
SZRD1	0.13634	0.149301	0.135088	0.152188	0.162758	0.163697	0.136364	0.199349	0.0764547	0.0956807	0.118367	0.16823	0.130914	0.156054	0.0840841	0.138788	0.131927	0.194139	0.116505	0.150545	0.108578	0.145344	0.151832	0.173703	0.103343	0.158865	0.0506667	0.0618337	0.17658	0.210177	0.091954	0.112637	0.0602094	0.084399	0.078125	0.134286	0.169014	0.184149	0.0304569	0.0470219	0.181395	0.15	0.0319635	0.0569395	0.125828	0.151515	0.0653595	0.183099	0.0430622
SPATA21	0.00212202	0	0	0.00165782	0	0	0	0.000929368	0	0	0	0.0017585	0	0	0	0	0.000490436	0	0	0.000681199	0.00108578	0	0	0	0	0.00425532	0	0	0	0	0	0	0	0	0	0	0	0.002331	0	0	0	0	0	0	0	0	0	0.00704225	0
NECAP2	0.239788	0.190786	0.293567	0.215849	0.270638	0.296726	0.171329	0.18448	0.171854	0.132859	0.114286	0.127784	0.0706416	0.0914798	0.176176	0.215758	0.205983	0.18315	0.29681	0.27861	0.176982	0.170583	0.306283	0.193004	0.121581	0.114894	0.0586667	0.0746269	0.0947955	0.0951327	0.126437	0.0934066	0.0680628	0.0971867	0.148438	0.1	0.262911	0.177156	0.035533	0.0438871	0.274419	0.153333	0.0821918	0.117438	0.165563	0.199134	0.320261	0.359155	0.0334928
LINC01772	0.00318302	0.00217077	0.00233918	0.00232095	0.00469043	0.00745959	0.0041958	0.00232342	0.00338295	0.00164024	0.000816327	0.00117233	0.000648088	0.00269058	0.001001	0.00121212	0.00147131	0.00732601	0.00138696	0.0027248	0.00217155	0.00261097	0.0078534	0.00120627	0.00151976	0.00283688	0.00266667	0.00639659	0.00185874	0	0.0091954	0	0.0026178	0.00255755	0	0	0.00469484	0.00466201	0	0	0	0	0.00456621	0.00355872	0	0	0	0	0
AL137802.2	0.00265252	0.00554752	0.00701754	0.00696287	0.00281426	0.00331538	0.0034965	0.00557621	0.00811908	0.0131219	0.00326531	0.00586167	0.00194426	0.00269058	0	0.00606061	0.00196175	0.003663	0	0.003406	0.0043431	0.00696258	0.0026178	0.00784077	0.00455927	0.00567376	0.008	0.010661	0.0111524	0.00884956	0.0045977	0.00549451	0.0104712	0.0102302	0.0130208	0	0.00938967	0.011655	0	0	0.0186047	0.00666667	0	0.0142349	0.00662252	0.012987	0	0	0.00956938
AL137802.1	0	0	0	0.00066313	0.000469043	0.000828844	0.000699301	0.000929368	0.00067659	0.000546747	0	0.000586166	0.000648088	0	0	0	0	0.003663	0	0	0	0	0	0	0	0.00141844	0	0	0.00371747	0	0.00229885	0	0	0	0	0	0	0	0	0	0	0	0	0	0	0	0	0	0
LINC01783	0	0	0	0	0	0.000414422	0	0	0	0	0.000816327	0	0.000648088	0	0	0	0.000980873	0	0	0	0	0	0	0.000603136	0	0	0	0	0	0	0	0	0	0	0	0	0	0	0	0	0	0	0	0	0	0	0	0	0
NBPF1	0.00530504	0.00578871	0.0152047	0.0175729	0.0196998	0.0227932	0.0272727	0.044145	0.0142084	0.0185894	0.0204082	0.0181712	0.0174984	0.026009	0.014014	0.0157576	0.0289358	0.032967	0.00832178	0.0115804	0.0184582	0.02698	0.0104712	0.00965018	0.0197568	0.0340426	0.0133333	0.0127932	0.0464684	0.0353982	0.0114943	0.0247253	0.0078534	0.00767263	0.0234375	0.0514286	0.028169	0.018648	0	0	0.0325581	0.0266667	0.00913242	0.00711744	0	0.00865801	0.0196078	0.00704225	0
AL137798.1	0	0	0.000584795	0	0	0	0.000699301	0	0	0	0	0	0	0.000896861	0	0	0	0	0	0	0	0.000870322	0	0	0	0	0	0	0	0	0	0	0	0	0.00260417	0	0	0	0	0	0	0	0	0	0	0	0	0	0
CROCC	0.0206897	0.0209841	0.0192982	0.0195623	0.0290807	0.0314961	0.0685315	0.0520446	0.0202977	0.0306178	0.0359184	0.0216882	0.0285159	0.0394619	0.016016	0.0151515	0.0657185	0.0952381	0.0110957	0.00885559	0.0684039	0.0765883	0.0471204	0.0162847	0.056231	0.0652482	0.004	0.0170576	0.0390335	0.0265487	0.0298851	0.043956	0.0104712	0.0230179	0.0833333	0.0514286	0.028169	0.02331	0.0203046	0.0125392	0.0186047	0.0266667	0	0.0142349	0.013245	0.00865801	0.0457516	0.028169	0.00956938
BX284668.2	0	0	0	0	0.000469043	0	0	0	0	0	0	0	0.000648088	0	0	0	0	0	0	0	0.00108578	0	0	0.000603136	0	0	0	0	0	0	0	0	0	0	0	0	0	0	0	0	0	0	0	0	0	0	0	0	0
BX284668.5	0.0196286	0.0231548	0.0345029	0.0368037	0.0515947	0.0725238	0.0440559	0.0539033	0.0270636	0.0344451	0.0391837	0.0468933	0.0181465	0.0304933	0.004004	0.0121212	0.0284453	0.0549451	0.0624133	0.0953678	0.0325733	0.0426458	0.0471204	0.0319662	0.0182371	0.0382979	0.00133333	0.0255864	0.0446097	0.0442478	0.0436782	0.0576923	0.0209424	0.0537084	0.0130208	0.0428571	0.056338	0.0629371	0.0456853	0.031348	0.0976744	0.0566667	0.00913242	0.0355872	0.00662252	0.038961	0.0784314	0.112676	0.00478469
BX284668.6	0.0217507	0.014713	0.025731	0.0407825	0.0211069	0.0136759	0.00769231	0.0116171	0.0236807	0.0229634	0.0195918	0.0222743	0.0207388	0.0188341	0.013013	0.00727273	0.0152035	0.018315	0.00554785	0.00817439	0.0217155	0.0182768	0.0104712	0.013269	0.0243161	0.0283688	0.00266667	0.010661	0.0204461	0.00221239	0.00689655	0.0164835	0.0052356	0.0127877	0.0416667	0.0228571	0.028169	0.016317	0	0	0.0232558	0.0266667	0	0	0.00662252	0.012987	0.0196078	0.0422535	0
MFAP2	0.00212202	0.00168837	0.00467836	0.00828912	0.00515948	0.00870286	0.745455	1.01998	0.00879567	0.043193	0.0122449	0.0087925	0.00712897	0.00627803	0.002002	0.00181818	0.237371	0.32967	0.00693481	0.00817439	0.2443	0.367276	0.0104712	0.00241254	0.556231	0.941844	0	0.021322	0.0613383	0.0707965	0.0114943	0.0467033	0.0287958	0.00511509	0.414062	0.577143	0.00469484	0.0699301	0	0.015674	0.106977	0.0366667	0	0.00711744	0	0	0.222222	0.478873	0
ATP13A2	0.0297082	0.029426	0.0122807	0.0311671	0.043621	0.0758392	0.0146853	0.0250929	0.026387	0.0355385	0.0114286	0.0216882	0.0123137	0.0152466	0.02002	0.030303	0.00833742	0.021978	0.0138696	0.0320163	0.0141151	0.0113142	0.0340314	0.048854	0.00303951	0.0255319	0.016	0.0405117	0.00371747	0.0265487	0.0091954	0.0357143	0.0418848	0.11509	0.0286458	0.0285714	0.0140845	0.032634	0.0101523	0.00626959	0.0325581	0.0266667	0.0273973	0.0569395	0.00662252	0.025974	0.0392157	0.147887	0.0191388
SDHB	0.312997	0.251809	0.253801	0.252653	0.265478	0.265644	0.357343	0.319238	0.278078	0.272827	0.277551	0.301876	0.328581	0.360538	0.188188	0.155152	0.387935	0.326007	0.316227	0.270436	0.304017	0.272411	0.413613	0.300965	0.238602	0.24539	0.632	0.464819	0.475836	0.50885	0.347126	0.271978	0.356021	0.345269	0.369792	0.34	0.413146	0.319347	0.187817	0.210031	0.423256	0.373333	0.383562	0.52669	0.344371	0.294372	0.189542	0.330986	0.483254
PADI2	0.000530504	0.000723589	0	0.00066313	0	0.000828844	0	0.000464684	0.00338295	0.000546747	0.00244898	0.000586166	0.000648088	0	0.001001	0.000606061	0.000490436	0	0.0277393	0.0313351	0	0	0	0	0	0	0.344	0.415778	0.00557621	0	0.0114943	0	0.204188	0.365729	0	0	0	0	0	0	0	0	0.0182648	0.00711744	0	0	0.00653595	0	0
AL590644.1	0.00265252	0.00144718	0	0	0	0	0	0	0	0	0	0.000586166	0	0	0	0	0	0	0	0	0	0	0.0026178	0.00120627	0	0	0	0	0	0	0	0	0	0	0	0	0	0.002331	0	0	0	0	0	0	0	0.00865801	0	0	0
PADI1	0.00212202	0.00217077	0.000584795	0.000994695	0	0	0	0.000929368	0	0	0	0	0	0	0	0	0	0	0	0.0013624	0	0	0.0078534	0.00723764	0	0	0	0	0	0	0	0	0	0	0	0	0	0	0	0	0	0	0	0	0.0198676	0.0649351	0	0.00704225	0
PADI3	0	0.000241196	0	0.00132626	0	0	0	0	0.00405954	0.00273373	0	0	0	0	0	0	0	0	0	0	0	0	0.0026178	0.00180941	0	0	0	0	0	0	0	0	0	0	0	0	0.00469484	0	0	0	0	0	0	0	0	0	0	0	0
PADI4	0	0	0	0	0	0	0	0	0	0	0	0	0	0	0	0.00181818	0	0	0	0.00681199	0	0	0	0	0	0	0	0	0	0	0	0	0	0	0	0	0	0	0.0152284	0.00626959	0	0	0	0	0	0	0	0	0
RCC2	0.128912	0.13507	0.0824561	0.0941645	0.0802064	0.102362	0.0335664	0.0450743	0.0608931	0.0721706	0.04	0.0621336	0.014906	0.0125561	0.023023	0.0551515	0.0279549	0.0586081	0.160888	0.18188	0.0228013	0.0417755	0.115183	0.123643	0.0349544	0.0638298	0.024	0.0426439	0.0223048	0.0287611	0.0137931	0.0494505	0.0471204	0.0741688	0.0234375	0.0171429	0.122066	0.118881	0	0.015674	0.0930233	0.0766667	0.0502283	0.0462633	0.18543	0.246753	0.0130719	0.105634	0
ARHGEF10L	0.0291777	0.0320791	0.00526316	0.00729443	0.00609756	0.0037298	0.0496504	0.0432156	0.0311231	0.0109349	0.0530612	0.0474795	0.148412	0.18296	0	0.00121212	0.0362923	0.018315	0.0915395	0.0783379	0.019544	0.0217581	0.0183246	0.026538	0.0212766	0.0425532	0.0266667	0.0575693	0.210037	0.245575	0.0206897	0.032967	0.0183246	0.0434783	0.015625	0.00857143	0.0140845	0.018648	0.0152284	0	0.00930233	0.02	0.141553	0.181495	0.0662252	0.0909091	0	0	0.00478469
IGSF21	0	0	0	0.00198939	0	0	0.0013986	0.000929368	0.00270636	0.0109349	0	0	0	0	0	0	0.000490436	0	0.0540915	0.110354	0	0.00174064	0	0	0	0	0	0.0021322	0	0	0.00229885	0	0.0209424	0.0102302	0	0	0.00469484	0	0	0	0	0	0	0	0	0	0	0	0
KLHDC7A	0.00212202	0.00217077	0.000584795	0.00132626	0.000938086	0.000414422	0	0.000464684	0.00135318	0.000546747	0	0	0.000648088	0	0	0	0	0	0	0	0	0.000870322	0	0	0	0	0	0.0021322	0	0	0	0.00274725	0.0078534	0.00255755	0	0	0	0.002331	0	0	0	0	0	0.00355872	0	0	0	0	0
ALDH4A1	0.0228117	0.0279788	0.0380117	0.0566976	0.00609756	0.00994613	0.0041958	0.010223	0.0182679	0.0278841	0.00816326	0.0158265	0.0233312	0.0242152	0	0.00181818	0.00490436	0.003663	0.00138696	0.00953679	0.00760043	0.0104439	0.0471204	0.0591074	0.00151976	0	0.00133333	0.00639659	0.0148699	0.0176991	0.00689655	0.00824176	0.0078534	0.0179028	0	0.00285714	0.0938967	0.121212	0	0	0.0139535	0.0366667	0	0.0355872	0.00662252	0.025974	0.00653595	0.00704225	0.0287081
IFFO2	0.291777	0.277858	0.245614	0.258621	0.0145403	0.0207211	0.0104895	0.00929368	0.14885	0.176052	0.0367347	0.0427902	0.0337006	0.0358744	0.029029	0.0490909	0.0132418	0.018315	0.0249653	0.0347411	0.0173724	0.0113142	0.248691	0.257539	0.00607903	0.00567376	0.004	0.0170576	0.0371747	0.0486726	0.0206897	0.0357143	0.0078534	0.0179028	0	0.0142857	0.159624	0.244755	0	0	0.0651163	0.0666667	0.118721	0.135231	0.907285	0.805195	0	0	0.00478469
UBR4	0.399469	0.825856	0.245029	0.575928	0.0605066	0.0696229	0.163636	0.177509	0.0811908	0.129032	0.0342857	0.0463072	0.0453662	0.0475336	0.035035	0.0612121	0.118686	0.0952381	0.0832178	0.133515	0.0705755	0.0983464	0.264398	0.629674	0.0759878	0.0851064	0.048	0.100213	0.0966543	0.0818584	0.11954	0.195055	0.104712	0.143223	0.0364583	0.04	0.169014	0.365967	0.0761421	0.119122	0.0744186	0.186667	0.0456621	0.0818505	1.40397	3.16017	0.0392157	0.133803	0.00956938
AL035413.1	0.0132626	0.0166425	0.0274854	0.035809	0.0262664	0.0252797	0.0258741	0.0348513	0.00947226	0.0114817	0.0122449	0.0199297	0.0265716	0.0179372	0.00800801	0.00787879	0.0264836	0.018315	0.038835	0.0367847	0.0152009	0.0191471	0.0104712	0.0211098	0.00911854	0.0141844	0.032	0.0191898	0.00557621	0.0176991	0.0091954	0.0274725	0.0287958	0.0383632	0.0078125	0.0171429	0.0328639	0.00699301	0.0862944	0.125392	0	0	0.022831	0.0106762	0.0198676	0.017316	0.00653595	0.0211268	0.00956938
EMC1	0.0328912	0.0284612	0.0397661	0.0487401	0.0314259	0.0435143	0.0657343	0.089684	0.0317997	0.0349918	0.0440816	0.0638921	0.0537913	0.0466368	0.013013	0.0206061	0.0603237	0.0805861	0.0249653	0.0320163	0.0358306	0.0583116	0.0183246	0.0361882	0.0364742	0.070922	0.0173333	0.0277186	0.0557621	0.039823	0.0827586	0.0631868	0.026178	0.028133	0.0755208	0.0514286	0.0469484	0.0559441	0	0	0.0232558	0.0166667	0.0319635	0.0142349	0.0198676	0.047619	0.0261438	0.0633803	0.0861244
MRTO4	0.183554	0.155572	0.174269	0.161472	0.173077	0.134687	0.0895105	0.10316	0.147497	0.113177	0.0930612	0.12075	0.103046	0.0834081	0.034034	0.0424242	0.114272	0.106227	0.0665742	0.0613079	0.0912052	0.0983464	0.246073	0.1731	0.0805471	0.0921986	0.0826667	0.108742	0.111524	0.090708	0.0712644	0.0604396	0.091623	0.0511509	0.104167	0.0542857	0.206573	0.198135	0	0.00940439	0.0744186	0.133333	0.0365297	0.0960854	0.139073	0.155844	0.111111	0.161972	0.110048
AKR7A3	0.00477454	0.00144718	0.00292398	0.000994695	0.00187617	0.00207211	0.0034965	0.00511152	0.00744249	0.00382723	0.00244898	0.00293083	0.00129618	0.000896861	0	0	0.000980873	0.00732601	0	0	0.00108578	0.00348129	0.0026178	0.00361882	0.00151976	0.00567376	0.004	0.00852879	0.00371747	0	0	0.00274725	0.0157068	0.0460358	0	0	0	0.00699301	0	0	0	0.00333333	0.022831	0.0213523	0	0	0	0	0
AKR7A2	0.138992	0.120116	0.0923977	0.109416	0.152439	0.159138	0.517483	0.758829	0.145467	0.1345	0.15102	0.2034	0.174336	0.211659	0.0820821	0.08	0.422756	0.454212	0.167822	0.154632	0.410423	0.375979	0.201571	0.152593	0.270517	0.287943	0.230667	0.198294	0.280669	0.24115	0.213793	0.192308	0.149215	0.14578	0.317708	0.302857	0.328638	0.342657	0.035533	0.031348	0.232558	0.226667	0.246575	0.185053	0.205298	0.229437	0.111111	0.28169	0.253589
PQLC2	0.0254642	0.0262904	0.00877193	0.0112732	0.0145403	0.0182346	0.0342657	0.0604089	0.0135318	0.0153089	0.00979592	0.0187573	0.0116656	0.00986547	0.001001	0.00545454	0.019127	0.03663	0.0249653	0.0333787	0.0249729	0.0278503	0.0104712	0.0259349	0.0151976	0.0411348	0.00133333	0.00426439	0.0204461	0.0154867	0.0275862	0.0274725	0.026178	0.0102302	0.0208333	0.0171429	0.0375587	0.027972	0	0	0.0744186	0.0133333	0.00913242	0.0106762	0.0927152	0.0562771	0	0.0352113	0.0717703
CAPZB	0.500796	0.541727	0.382456	0.469164	0.830675	1.0286	1.37483	1.53903	0.411367	0.441771	0.626939	0.975967	0.74919	0.875336	0.883884	1.05879	0.935262	0.754579	0.850208	1.03747	0.557003	0.710183	0.63089	0.583836	0.609422	0.714894	0.877333	0.769723	1.66357	1.75442	0.818391	0.81044	0.374346	0.393862	0.703125	0.788571	0.647887	0.643357	0.751269	0.758621	0.660465	0.74	0.858447	0.797153	0.701987	0.848485	0.96732	0.992958	0.555024
MINOS1	0.572414	0.591413	0.493567	0.502984	0.447467	0.628678	0.988811	1.09387	0.660352	0.584472	0.606531	0.784877	0.65068	0.733632	0.299299	0.386061	0.576263	0.622711	0.466019	0.683924	0.489685	0.667537	0.746073	0.738842	0.366261	0.530496	1.06933	0.993603	1.14684	1.10177	0.406897	0.546703	0.602094	0.826087	0.476562	0.614286	0.957746	1.00466	0.456853	0.507837	0.702326	0.626667	0.977169	1.33808	0.708609	0.818182	0.562092	0.71831	0.937799
NBL1	0.333687	0.498312	0.323392	0.41943	0.399625	0.533361	4.32448	3.10967	0.165765	0.264079	0.750204	0.842321	0.283863	0.258296	0.17017	0.161818	1.72732	0.96337	0.0429958	0.0647139	0.680782	0.746736	0.405759	0.589867	0.455927	0.733333	0.0653333	0.1258	0.920074	0.539823	0.0482759	0.126374	0.0471204	0.0460358	1.82292	1.78857	0.399061	0.671329	0.0406091	0.0344828	0.055814	0.12	0.114155	0.142349	0.172185	0.277056	0.196078	0.485915	0.0478469
TMCO4	0.00424403	0.00385914	0.0157895	0.0202255	0.022045	0.0381268	0.034965	0.0362454	0.0223275	0.0185894	0.0326531	0.0322392	0.0252754	0.0161435	0.018018	0.0115152	0.0402158	0.0549451	0.0332871	0.0177112	0.0401737	0.0417755	0.0078534	0.00784077	0.0273556	0.0269504	0.084	0.104478	0.0539033	0.0619469	0.0436782	0.032967	0.0497382	0.0639386	0.015625	0.0142857	0.0187793	0.020979	0.0152284	0	0.0651163	0.0333333	0.0319635	0.0391459	0.00662252	0.004329	0	0.0211268	0
RNF186	0	0	0	0	0	0	0	0	0	0	0	0	0	0	0	0	0	0	0	0	0	0	0	0	0	0	0.00266667	0.0255864	0	0	0	0	0.0052356	0.0102302	0	0	0	0	0	0	0	0	0	0	0	0	0	0	0
OTUD3	0.0360743	0.0366618	0.0467836	0.0374668	0.0168856	0.0153336	0.0195804	0.0162639	0.0108254	0.0207764	0.0138776	0.0152403	0.0116656	0.00986547	0.012012	0.00969697	0.015694	0.014652	0.00970874	0.0163488	0.0238871	0.00870322	0.0314136	0.0343788	0.0167173	0.0113475	0.0173333	0.0533049	0.0130112	0.0265487	0.0206897	0.0247253	0.0235602	0.0332481	0.0208333	0.00857143	0.0234742	0.030303	0	0.00940439	0.0651163	0.0333333	0.0182648	0.024911	0.0596026	0.04329	0.00653595	0	0
PLA2G2A	0.00106101	0.00554752	0.0192982	0.00497347	0.00422139	0.00538748	0.0475524	0.994424	0.00338295	0.00328048	0.00163265	0.0252052	0.00129618	0.00538117	0	0.00848485	1.53261	8.44322	0	0.0252044	0.372421	6.73107	0	0.00422195	0.00759878	0.0255319	0.00133333	0.0127932	0.00557621	0	0.0045977	0	2.08115	0.345269	0	0.00571429	0.0140845	0.04662	0.0304569	0.0721003	0.00465116	0	0	0.00355872	0	0.004329	0	0	0
PLA2G5	0	0	0	0.000331565	0	0.00538748	0.00629371	0.0232342	0	0.000546747	0.00326531	0.0234467	0.00194426	0.000896861	0	0	0.0593428	0.139194	0.00416089	0	0.0249729	0.0452567	0	0.000603136	0.0136778	0.00425532	0	0	0.00371747	0.0110619	0	0.010989	0.0026178	0	0	0	0	0.00699301	0	0.00940439	0	0.00666667	0	0	0	0	0	0	0
PLA2G2D	0	0	0	0.000331565	0.000469043	0.000828844	0	0.000464684	0	0	0	0	0	0	0	0	0	0	0	0.027248	0	0.00261097	0	0.000603136	0	0	0	0.0021322	0.00371747	0.00221239	0	0	0	0	0	0.00285714	0	0	0	0	0	0	0	0	0	0	0	0	0
PLA2G2F	0.0122016	0.00916546	0.00175439	0.00132626	0	0	0	0	0.00067659	0.00109349	0	0	0	0	0	0	0	0	0.00138696	0.0020436	0	0.000870322	0.0471204	0.0108565	0	0	0	0.0021322	0	0	0	0	0	0	0	0	0	0.002331	0	0	0	0	0	0	0.15894	0.125541	0	0	0
Z98257.1	0	0.000241196	0	0	0	0	0	0	0.00067659	0	0	0.000586166	0	0	0	0	0	0	0	0.0013624	0	0	0	0	0	0	0	0	0	0	0	0	0.0052356	0	0	0	0	0	0	0	0	0	0	0	0.013245	0	0	0	0
PLA2G2C	0	0	0.000584795	0	0	0	0	0	0	0	0	0	0	0	0.001001	0.000606061	0	0	0	0	0	0.00174064	0	0	0	0	0	0	0.0130112	0.00221239	0	0	0	0	0	0	0	0	0	0	0	0	0	0	0	0	0	0	0
UBXN10-AS1	0.00106101	0	0.000584795	0.00066313	0.00938086	0.00745959	0.000699301	0.00139405	0	0.000546747	0.00326531	0	0.000648088	0	0.00700701	0.0175758	0.000980873	0.003663	0	0	0	0.00348129	0	0	0	0	0	0	0.157993	0.130531	0	0	0	0	0	0	0	0	0.0152284	0.0438871	0	0.00333333	0	0	0	0	0	0	0
UBXN10	0	0.000241196	0.00116959	0	0.00609756	0.00663075	0.0013986	0.000464684	0	0	0	0	0	0	0	0.000606061	0.00147131	0	0	0.000681199	0.00108578	0.00609225	0.0026178	0	0	0	0	0	0.0408922	0.050885	0	0	0	0	0	0.00285714	0.00469484	0	0	0	0	0	0	0	0	0	0	0	0
CAMK2N1	0.00265252	0.00217077	0.00877193	0.00397878	0.0281426	0.0397845	0.0293706	0.122677	0.00608931	0.00765446	0.0579592	0.102579	0.0155541	0.0340807	0.005005	0.00848485	0.0343306	0.0512821	0.00693481	0.003406	0.0282302	0.0548303	0.0078534	0.00422195	0.0273556	0.0964539	0.584	0.735608	0.0260223	0.0530973	0.0045977	0.0164835	0.366492	0.741688	0.0390625	0.0457143	0.00469484	0.016317	0	0	0.0325581	0.03	0.210046	0.391459	0	0	0	0.112676	0.0143541
MUL1	0.0259947	0.0217077	0.0233918	0.0179045	0.0370544	0.0505595	0.0734266	0.108271	0.0236807	0.0273373	0.0293878	0.0392732	0.0427738	0.0403587	0.00900901	0.0163636	0.0642472	0.0769231	0.0319001	0.0245232	0.0456026	0.0765883	0.0235602	0.0235223	0.0516717	0.0907801	0.0186667	0.0405117	0.0966543	0.130531	0.0574713	0.043956	0.0340314	0.0153453	0.0364583	0.0942857	0.0516432	0.0536131	0	0.00626959	0.0372093	0.0233333	0.0365297	0.0640569	0.0264901	0.021645	0.0326797	0.056338	0.0191388
FAM43B	0.00106101	0.00144718	0	0.000331565	0.000938086	0.000414422	0.0013986	0.000929368	0	0	0	0.000586166	0	0	0	0	0.00686611	0.00732601	0	0	0.00217155	0.00435161	0.0078534	0.00180941	0.00911854	0.0070922	0	0	0.00185874	0	0	0	0	0	0.00260417	0	0	0	0	0	0.00465116	0	0	0	0	0	0	0	0
CDA	0.00636605	0.00506512	0.00292398	0.00198939	0.0168856	0.0489018	0.0027972	0.00232342	0.171854	0.0574084	0.00163265	0.00293083	0.00194426	0.000896861	0.001001	0.000606061	0.0117705	0.03663	0.00416089	0.0149864	0	0.00174064	0.0445026	0.0229192	0	0.00283688	0	0	0.00371747	0	0.00229885	0	0	0.0153453	0	0	0.0187793	0.016317	0	0	0.0139535	0	0.351598	0.256228	0.0728477	0	0.0261438	0.0492958	0
PINK1	0.0822281	0.0728413	0.0251462	0.0411141	0.10788	0.160381	0.0965035	0.127323	0.0541272	0.0595954	0.0873469	0.12075	0.126377	0.134529	0.019019	0.0230303	0.108877	0.10989	0.0235784	0.0429155	0.0988056	0.120975	0.052356	0.0765983	0.0775076	0.129078	0.0493333	0.0788913	0.152416	0.176991	0.0643678	0.0796703	0.0759162	0.13555	0.0729167	0.137143	0.0328639	0.032634	0.035533	0.00940439	0.0604651	0.09	0.260274	0.202847	0.13245	0.147186	0.104575	0.140845	0.062201
PINK1-AS	0.00159151	0.00410034	0.00409357	0.000331565	0.00609756	0.00455864	0.00839161	0.00511152	0.00270636	0.00273373	0.00326531	0.000586166	0.00259235	0.00179372	0	0.00242424	0.00294262	0	0.00277393	0.00544959	0.0043431	0.00174064	0	0.00301568	0.00303951	0.0070922	0.00266667	0.00426439	0.00371747	0.00221239	0	0	0	0	0.00260417	0.00285714	0.00469484	0.002331	0	0	0.00465116	0	0	0	0.00662252	0.004329	0.0130719	0	0
DDOST	0.181963	0.134105	0.192398	0.182692	0.25469	0.323663	0.448951	0.611524	0.225981	0.231274	0.196735	0.243845	0.163318	0.183857	0.226226	0.207273	0.518882	0.406593	0.269071	0.277929	0.494028	0.502176	0.212042	0.179131	0.428571	0.475177	0.134667	0.189765	0.213755	0.232301	0.418391	0.326923	0.159686	0.273657	0.294271	0.362857	0.295775	0.268065	0.126904	0.106583	0.330233	0.213333	0.123288	0.19573	0.245033	0.142857	0.235294	0.464789	0.138756
KIF17	0	0.000723589	0.000584795	0.00132626	0.119137	0.106506	0	0	0	0.000546747	0.000816327	0.0152403	0.00194426	0	0	0.00121212	0.00441393	0	0.0208044	0.01703	0	0	0.0026178	0.00120627	0.00151976	0	0	0	0	0.00442478	0	0	0	0	0	0	0	0.002331	0	0	0	0	0	0	0	0	0.0522876	0.21831	0
SH2D5	0.0116711	0.00554752	0.00701754	0.00795756	0.000469043	0.000414422	0	0.000464684	0.00202977	0.00109349	0	0.000586166	0	0	0	0	0	0	0	0.0013624	0	0	0.0052356	0.0108565	0	0.00141844	0.00133333	0	0	0.00221239	0.00229885	0	0	0.00255755	0	0	0.00469484	0	0	0	0.00465116	0.00333333	0	0	0.00662252	0	0	0.00704225	0
AL663074.1	0	0.000241196	0	0.000994695	0	0	0	0.000464684	0	0	0	0	0	0	0	0	0	0	0.00138696	0	0.00108578	0	0	0	0	0	0	0	0.00185874	0	0	0	0	0	0	0	0	0	0	0	0	0	0	0	0	0	0	0	0
HP1BP3	0.316711	0.283164	0.304094	0.27122	0.317073	0.334024	0.605594	0.479554	0.341678	0.381083	0.361633	0.383939	0.30525	0.301345	0.255255	0.24	0.51643	0.553114	0.209431	0.199591	0.546145	0.452567	0.298429	0.268396	0.553191	0.543262	0.441333	0.464819	0.51487	0.49115	0.388506	0.431319	0.26178	0.345269	0.497396	0.628571	0.812207	0.843823	0.172589	0.122257	0.390698	0.406667	0.3379	0.316726	0.198675	0.147186	0.437908	0.584507	0.076555
EIF4G3	0.0933687	0.0747709	0.0409357	0.0477454	0.113508	0.116038	0.0671329	0.0757435	0.0446549	0.041006	0.0628571	0.0902696	0.0343487	0.0547085	0.022022	0.0272727	0.0500245	0.0769231	0.0291262	0.0354223	0.0445168	0.0704961	0.0890052	0.0687575	0.0577508	0.0751773	0.0106667	0.0447761	0.0557621	0.0486726	0.0528736	0.0274725	0.0628272	0.0383632	0.03125	0.0485714	0.084507	0.044289	0.0203046	0.00940439	0.0139535	0.0333333	0.00913242	0.0391459	0.0927152	0.116883	0.0784314	0.133803	0.0143541
ECE1	0.0355438	0.025808	0.0222222	0.0371353	0.489212	0.54455	0.116783	0.122677	0.0622463	0.0869328	0.121633	0.201641	0.110175	0.117489	0.028028	0.050303	0.119667	0.113553	0.0166436	0.0299728	0.0662324	0.0887728	0.0078534	0.0325694	0.0577508	0.130496	0.0213333	0.0383795	0.113383	0.0730089	0.17931	0.178571	0.0471204	0.056266	0.0989583	0.122857	0.0469484	0.0559441	0.0203046	0.0125392	0.0232558	0.00666667	0	0.00711744	0.0397351	0.004329	0.169935	0.429577	0
AL031005.1	0	0	0	0.000331565	0.00281426	0.00165769	0	0	0.00067659	0.000546747	0	0.00117233	0.000648088	0	0	0	0.000490436	0	0	0	0	0	0	0	0	0	0	0	0	0	0	0	0	0	0	0	0	0	0	0	0	0	0	0	0	0	0	0	0
AL031728.1	0.000530504	0	0	0	0.000938086	0	0.000699301	0	0.00135318	0	0	0.000586166	0	0.000896861	0.003003	0	0.000490436	0	0.00138696	0.0013624	0	0	0	0	0	0	0	0	0	0	0	0	0	0	0	0	0	0	0	0	0	0	0	0	0	0	0	0	0
NBPF3	0.00530504	0.00410034	0.0111111	0.00828912	0.00375234	0.00331538	0.0160839	0.0111524	0.00744249	0.00984144	0.00571429	0.0123095	0.00194426	0.00717489	0	0.0030303	0.0107896	0.010989	0.00416089	0.0027248	0.00651466	0.00609225	0.0026178	0.00844391	0.00759878	0.0255319	0.00133333	0.00852879	0.00743494	0.00884956	0.0137931	0.00824176	0.0052356	0.0127877	0.015625	0.00571429	0	0.013986	0	0	0.0232558	0.00666667	0	0.00355872	0	0.00865801	0.0130719	0	0
ALPL	0	0.000482393	0	0.00132626	0.0562852	0.0592623	0.000699301	0.00325279	0	0.00109349	0.000816327	0.003517	0	0.00179372	0	0	0.000490436	0.00732601	0	0	0.00325733	0.0078329	0	0	0	0.0184397	0.0373333	0.0447761	0	0.00221239	0	0	0.0104712	0.0127877	0.00260417	0	0	0	0	0	0	0	0	0	0	0	0	0.00704225	0
RAP1GAP	0.000530504	0.00120598	0.00292398	0.00431035	0	0	0.00699301	0.00836431	0.00338295	0.00109349	0	0.000586166	0.00194426	0	0	0	0.000490436	0	0	0	0.00108578	0.00174064	0.0026178	0.00120627	0	0.00141844	0.024	0.0703625	0	0	0.0137931	0.0192308	0.0549738	0.127877	0	0.00285714	0	0	0	0	0.0790698	0.07	0	0.00711744	0	0	0	0	0
USP48	0.0806366	0.0836951	0.0982456	0.094496	0.10788	0.121426	0.173427	0.145911	0.0926928	0.108256	0.10449	0.113716	0.0978613	0.0914798	0.0850851	0.0836364	0.140755	0.0952381	0.12344	0.0912807	0.152009	0.10705	0.128272	0.11339	0.168693	0.126241	0.068	0.0810235	0.154275	0.134956	0.234483	0.126374	0.0340314	0.0460358	0.114583	0.151429	0.169014	0.130536	0.0456853	0.109718	0.372093	0.27	0.136986	0.0676157	0.112583	0.0735931	0.176471	0.204225	0.0287081
LDLRAD2	0	0	0.000584795	0	0.000938086	0.00331538	0.000699301	0.000929368	0.00067659	0.00109349	0	0	0	0	0	0	0	0	0.00138696	0	0	0.00174064	0	0	0.00151976	0	0	0	0	0	0	0	0	0	0	0	0	0	0	0	0	0	0	0	0	0	0.00653595	0	0
HSPG2	0.0153846	0.0164014	0.0263158	0.0537135	0.581144	1.44426	0.44965	0.69842	0.0548038	0.0661564	0.0783673	0.106682	0.211277	0.166816	0	0.0218182	0.408534	0.652015	0.0110957	0.0286104	0.286645	0.442994	0.0157068	0.0253317	0.170213	0.283688	0.00933333	0.0149254	0.613383	0.716814	0.464368	0.450549	0.0235602	0.0127877	0.0729167	0.137143	0.0751174	0.0909091	0.0101523	0.0438871	0.186047	0.183333	0.0182648	0.0142349	0	0.004329	0.189542	0.697183	0.0526316
LINC01635	0	0.000241196	0	0	0.00140713	0.00165769	0.000699301	0.000929368	0.00135318	0	0	0.000586166	0	0	0	0.000606061	0.000980873	0	0.00416089	0.0027248	0.00325733	0.000870322	0	0.000603136	0	0	0	0	0	0	0	0	0	0	0	0	0.00469484	0	0	0	0	0.00333333	0	0.00355872	0	0	0	0.0140845	0
CDC42	0.530504	0.702605	0.54269	0.708223	0.861632	1.06506	0.662238	0.887546	0.420839	0.531438	0.526531	0.615475	0.746598	0.86009	0.605606	1.13273	0.46101	0.761905	0.68516	1.37398	0.498371	0.672759	0.560209	0.86731	0.486322	0.819858	0.574667	0.765458	0.890335	1.12832	0.868966	0.898352	0.340314	0.480818	0.697917	0.925714	0.502347	0.804196	0.57868	0.705329	0.572093	0.793333	0.69863	0.718861	0.450331	0.805195	0.79085	1.21831	0.382775
AL031281.2	0.00159151	0.000723589	0	0.00132626	0.00140713	0.000828844	0	0	0	0.00109349	0	0	0	0	0	0	0.000490436	0	0.00138696	0	0.00217155	0.000870322	0	0.00241254	0	0	0	0	0	0.00221239	0	0.00274725	0	0	0	0	0	0.002331	0	0	0	0	0	0	0	0	0	0	0
WNT4	0.0244032	0.0274964	0.0596491	0.0888594	0.000938086	0.000828844	0.0034965	0.0255576	0.0169147	0.0213231	0.000816327	0.00117233	0	0	0	0.00121212	0.00294262	0	0	0	0.00217155	0.0182768	0.0445026	0.0476478	0	0.0070922	0	0	0	0	0	0	0	0.00255755	0	0.00857143	0.0704225	0.0559441	0	0	0.0139535	0.0233333	0	0.0106762	0.013245	0.030303	0.00653595	0.00704225	0
ZBTB40	0.0328912	0.0272552	0.025731	0.0175729	0.0333021	0.0310816	0.0237762	0.0204461	0.0142084	0.0196829	0.0212245	0.0240328	0.0207388	0.0134529	0.00900901	0.0181818	0.0264836	0.00732601	0.0235784	0.020436	0.0217155	0.0200174	0.0366492	0.0186972	0.0136778	0.0326241	0.012	0.0149254	0.070632	0.039823	0.0183908	0.0247253	0.0104712	0.0204604	0.0208333	0.0342857	0.0187793	0.013986	0.0101523	0	0.027907	0.00666667	0.00456621	0.0142349	0.0463576	0.004329	0	0.0140845	0.00478469
EPHA8	0	0	0.000584795	0.00066313	0	0	0	0	0	0.000546747	0	0	0	0	0	0	0	0	0	0	0	0	0	0	0	0	0	0	0	0	0	0	0	0	0	0	0	0	0	0	0	0	0	0	0	0	0	0	0
C1QA	0.00159151	0.00265316	0.00409357	0.00729443	0.000938086	0.00538748	0.00629371	0.0144052	0.00405954	0.00164024	0.00571429	0.0158265	0.00324044	0.00807175	0.00700701	0.0230303	0.00294262	0.010989	5.6061	6.16757	0.0217155	0.0374238	0.013089	0.00965018	0	0.00992908	0	0.0191898	0.0204461	0.00663717	0.00229885	0.010989	0.026178	0.00511509	0	0.00571429	0	0.00699301	0	0.0438871	0	0	0	0.00355872	0	0.0952381	0.0130719	0.00704225	0
C1QC	0.000530504	0.00168837	0	0.00431035	0	0.00165769	0.000699301	0.00557621	0.00270636	0.00546747	0.000816327	0.00762016	0.000648088	0.00358744	0	0.00969697	0.00147131	0.010989	1.38974	3.66076	0.0043431	0.0156658	0	0.00723764	0.00303951	0.00851064	0	0.00852879	0.00557621	0	0	0	0.0026178	0	0.00260417	0	0	0.002331	0	0.0250784	0	0	0	0.00355872	0	0.04329	0.0130719	0.00704225	0
C1QB	0	0.000723589	0	0.00265252	0.000938086	0.00538748	0.0013986	0.00511152	0.00067659	0.00328048	0.00163265	0.00410316	0.000648088	0.00448431	0.002002	0.0121212	0.000980873	0.010989	1.37864	3.86376	0	0.00957354	0	0.00241254	0	0.00425532	0	0.0234542	0.00371747	0.00442478	0	0.00274725	0.0183246	0	0	0.00571429	0.00469484	0.00699301	0	0.015674	0	0	0	0	0	0.0606061	0	0	0
EPHB2	0	0.000241196	0.00233918	0.00198939	0.00187617	0.000414422	0.0202797	0.0260223	0.0067659	0.00382723	0	0.00410316	0	0	0	0	0.0142227	0.040293	0.0110957	0.00749319	0.00217155	0.0156658	0.0078534	0.00180941	0.00759878	0.00567376	0	0	0.00929368	0.00663717	0.00229885	0	0	0	0.00520833	0.00285714	0.00469484	0.002331	0	0	0	0.00333333	0	0	0	0	0.0196078	0.0704225	0.00478469
TEX46	0	0.000241196	0	0	0.00187617	0	0	0	0.00067659	0	0	0.000586166	0	0	0	0	0	0	0	0	0	0.000870322	0	0	0	0	0	0	0	0	0	0	0	0	0	0	0	0	0	0	0	0	0	0	0	0	0	0	0.00956938
KDM1A	0.0779841	0.0574047	0.0461988	0.0600133	0.0623827	0.0576046	0.0573427	0.0641264	0.0622463	0.0595954	0.0326531	0.0410317	0.0382372	0.0475336	0.00600601	0.0133333	0.0397254	0.0622711	0.0485437	0.0470027	0.0325733	0.0583116	0.0628272	0.0790109	0.0607903	0.0680851	0.02	0.0319829	0.0464684	0.0376106	0.0275862	0.0494505	0.0314136	0.0639386	0.0598958	0.0371429	0.107981	0.100233	0.0253807	0	0.027907	0.0333333	0.0273973	0.0498221	0.0397351	0.0649351	0.0130719	0.0492958	0.0191388
AL031428.1	0	0	0	0	0	0.000414422	0	0	0	0	0	0	0	0	0	0	0	0	0	0	0	0	0	0	0	0	0	0	0	0	0	0	0	0	0	0	0	0	0	0	0	0	0	0	0	0	0	0	0
LUZP1	0.430769	0.384226	0.728655	0.710212	1.1773	0.918359	0.304196	0.19842	0.339648	0.322581	0.291429	0.286049	0.195075	0.156951	0.267267	0.307879	0.216282	0.208791	0.381415	0.279973	0.310532	0.241079	0.489529	0.466828	0.31307	0.368794	0.0933333	0.0724947	0.152416	0.110619	0.11954	0.151099	0.0759162	0.104859	0.682292	0.505714	0.380282	0.347319	0.0964467	0.0219436	0.27907	0.256667	0.146119	0.0818505	0.18543	0.181818	0.30719	0.746479	0.181818
LINC01355	0.0122016	0.0113362	0.0122807	0.0149204	0.022045	0.0285951	0.0174825	0.0199814	0.0155616	0.0317113	0.0138776	0.0164127	0.0136099	0.00538117	0	0.00363636	0.0107896	0.018315	0.00832178	0.00885559	0.00868621	0.0078329	0.0104712	0.0156815	0.0258359	0.0255319	0.0106667	0.0362473	0.0130112	0.0243363	0.0298851	0.00274725	0.0183246	0.0230179	0.00520833	0.0114286	0.0140845	0.020979	0	0	0.0186047	0.0133333	0.00913242	0.0106762	0	0.00865801	0.0653595	0.0422535	0
AL109936.6	0	0	0.00233918	0.00132626	0.000938086	0.00207211	0.0013986	0.000929368	0	0.000546747	0	0.00234467	0	0	0.004004	0.00121212	0.000980873	0	0	0.0013624	0	0	0	0	0.00151976	0	0.00133333	0	0.00185874	0	0	0	0.0026178	0	0.00260417	0	0	0	0	0	0	0	0	0	0	0	0	0	0
HNRNPR	0.398408	0.357935	0.421053	0.440981	0.407598	0.365935	0.411888	0.439591	0.448579	0.47895	0.465306	0.488863	0.425146	0.464574	0.264264	0.355152	0.384502	0.369963	0.221914	0.254768	0.437568	0.398607	0.526178	0.458384	0.471125	0.531915	0.24	0.351812	0.460967	0.575221	0.450575	0.587912	0.188482	0.235294	0.481771	0.56	1.00939	0.843823	0.248731	0.0971787	0.534884	0.413333	0.26484	0.373665	0.483444	0.225108	0.45098	0.577465	0.239234
ZNF436	0.0185676	0.0127834	0.0304094	0.0278515	0.0595685	0.071695	0.0125874	0.035316	0.0175913	0.0344451	0.0187755	0.0193435	0.0168503	0.0107623	0.004004	0.0030303	0.0289358	0.113553	0.00277393	0.00681199	0.019544	0.051349	0.0183246	0.0199035	0.0151976	0.0397163	0.00533333	0.0149254	0.0111524	0.0243363	0.00689655	0.021978	0.0026178	0.0127877	0.0364583	0.0342857	0.00938967	0.020979	0	0.00940439	0.0139535	0.0133333	0.00913242	0.0213523	0.013245	0.017316	0	0.0211268	0.0287081
ZNF436-AS1	0.0148541	0.00964785	0.0233918	0.00928382	0.021576	0.018649	0.0454545	0.0408922	0.0446549	0.0284308	0.0359184	0.0287222	0.0213869	0.0179372	0	0.0030303	0.034821	0.018315	0.00970874	0.00613079	0.0336591	0.0278503	0.0209424	0.00542823	0.0531915	0.0241135	0.00933333	0.0277186	0.0427509	0.0464602	0.0551724	0.00824176	0.013089	0.0255754	0.0364583	0.0314286	0.028169	0.020979	0.0253807	0	0.0186047	0.0133333	0.022831	0.00355872	0	0.004329	0	0.0422535	0.0430622
AL109936.2	0.00477454	0.00361795	0	0.00165782	0.00140713	0.000414422	0.0013986	0.00139405	0	0.000546747	0	0.00117233	0.000648088	0	0	0.000606061	0.000980873	0.003663	0	0.000681199	0	0.000870322	0	0.00361882	0.00303951	0.00141844	0	0.0021322	0	0.00442478	0	0	0	0.00511509	0.00260417	0	0	0.002331	0	0	0	0	0.00456621	0	0	0.012987	0	0	0
TCEA3	0.204775	0.249879	0.10117	0.113727	0.0619137	0.0654787	0.317483	0.201208	0.0683356	0.0579552	0.0791837	0.049238	0.158782	0.136323	0.015015	0.0151515	0.290829	0.318681	0.0873786	0.108992	0.268187	0.230635	0.21466	0.208685	0.25228	0.204255	0.293333	0.223881	0.135688	0.134956	0.0850575	0.0769231	0.421466	0.421995	0.328125	0.334286	0.173709	0.158508	0.0203046	0.015674	0.055814	0.0266667	0.242009	0.199288	0.205298	0.225108	0.00653595	0	0.105263
ASAP3	0.0249337	0.036903	0.0105263	0.0116048	0.0131332	0.0277663	0.0447552	0.0678439	0.0216509	0.0235101	0.00571429	0.003517	0.00194426	0.00896861	0	0.00121212	0.0554193	0.0695971	0.00138696	0.00408719	0.0228013	0.0504787	0.0209424	0.0349819	0.0319149	0.0382979	0.0253333	0.0533049	0.0130112	0.0110619	0.0252874	0.0274725	0.0602094	0.0639386	0.0364583	0.0457143	0.00469484	0.00932401	0.0152284	0	0.00465116	0	0.13242	0.153025	0.165563	0.272727	0	0	0
E2F2	0.0143236	0.00916546	0.00877193	0.00364722	0.00234522	0.000414422	0	0.00185874	0.00270636	0.00492072	0.00163265	0	0.000648088	0.00179372	0.003003	0.00242424	0	0	0.00277393	0.00613079	0	0.00261097	0.0418848	0.0211098	0	0.00141844	0	0	0	0	0	0	0	0	0	0.00285714	0.0985915	0.048951	0	0	0.00930233	0	0.0410959	0.0391459	0.0331126	0.00865801	0.00653595	0	0
AL021154.1	0.000530504	0.000482393	0.000584795	0.00132626	0.00187617	0.000414422	0.000699301	0	0	0	0.000816327	0.00293083	0.00194426	0.00358744	0	0	0.000980873	0	0	0	0	0	0	0	0	0	0	0	0	0	0	0	0	0	0	0	0	0	0	0	0	0	0	0	0	0	0	0	0
ID3	1.73369	1.21925	2.44503	2.34516	3.88321	4.34894	3.47413	2.94703	0.707713	1.13177	3.11184	4.91383	3.09332	4.54798	1.05405	0.68	3.42178	2.92674	0.622746	0.474796	3.23887	3.23673	1.9267	1.30036	2.92857	3.11348	0.717333	0.609808	1.60037	1.64381	2.77931	2.79945	0.481675	0.352941	5.85677	3.58857	2.41784	2.52448	1.03046	1.04702	0.823256	1.39	0.703196	0.647687	0.748344	1.09091	1.45098	1.61268	0.617225
MDS2	0	0	0	0.000331565	0.000469043	0	0	0.000464684	0	0	0.00489796	0.00234467	0.00194426	0	0.002002	0.00242424	0.000980873	0	0	0	0	0	0	0	0	0.00141844	0	0	0	0	0	0	0	0	0	0	0	0	0	0	0	0	0	0	0	0	0	0	0
RPL11	25.7788	22.6599	20.0111	17.6956	20.3396	18.2035	14.5476	11.5353	25.5805	23.2493	17.1812	15.2737	15.0862	13.5085	23.1622	19.3242	19.746	18.7473	16.6089	12.6608	22.3464	17.4003	25.3691	19.8148	24.1535	18.6837	21.776	16.7228	10.0985	8.92257	9.85977	10.7143	11.0105	14.1893	15.0885	15.4629	21.4225	16.7483	18.1878	16.5078	16.7302	15.42	15.2374	14.7153	21.8874	15.4675	17.8693	13.2958	28.5455
ELOA	0.240849	0.216353	0.22807	0.271552	0.10788	0.121426	0.0916084	0.0673792	0.0899865	0.095134	0.0653061	0.0767878	0.0550875	0.0627803	0.0980981	0.0987879	0.0720942	0.0769231	0.104022	0.107629	0.0618893	0.0739774	0.222513	0.224367	0.0516717	0.0609929	0.02	0.0298507	0.0669145	0.0774336	0.0574713	0.0741758	0.0314136	0.0358056	0.0703125	0.0657143	0.225352	0.151515	0.0304569	0.0282132	0.055814	0.156667	0.0639269	0.0604982	0.231788	0.134199	0.0915033	0.183099	0.00956938
ELOA-AS1	0.0228117	0.0190545	0.019883	0.0238727	0.021576	0.0194778	0.0433566	0.0399628	0.0236807	0.0213231	0.0204082	0.0257913	0.0168503	0.0188341	0.01001	0.00121212	0.0372732	0.043956	0.00832178	0.00817439	0.0271444	0.0322019	0.013089	0.0199035	0.0334347	0.0141844	0.012	0.0149254	0.00743494	0.0221239	0.0436782	0.00549451	0.0235602	0.00767263	0.0364583	0.0428571	0.0375587	0.025641	0	0.0125392	0.0418605	0.03	0.00456621	0.0106762	0.0463576	0.025974	0	0.0211268	0.0430622
PITHD1	0.445093	0.467921	0.482456	0.547414	0.260788	0.228761	0.213986	0.210502	0.223275	0.264079	0.222857	0.236225	0.300065	0.278027	0.23023	0.195758	0.267288	0.29304	0.192788	0.184605	0.242128	0.220191	0.329843	0.462002	0.208207	0.185816	0.184	0.147122	0.325279	0.247788	0.374713	0.362637	0.159686	0.0997442	0.239583	0.28	0.525822	0.536131	0.203046	0.0532915	0.609302	0.526667	0.0913242	0.231317	0.443709	0.385281	0.150327	0.161972	0.129187
LYPLA2	0.14695	0.128316	0.103509	0.125332	0.12242	0.145462	0.065035	0.0938662	0.0981055	0.109349	0.0473469	0.0515826	0.0602722	0.0860987	0.0590591	0.104242	0.0671898	0.0512821	0.0651872	0.0681199	0.0510315	0.0774587	0.141361	0.147165	0.0486322	0.0680851	0.113333	0.100213	0.0594796	0.050885	0.062069	0.0274725	0.091623	0.13555	0.0494792	0.0685714	0.164319	0.104895	0.0456853	0.031348	0.172093	0.153333	0.0502283	0.142349	0.238411	0.17316	0.0196078	0.133803	0.172249
GALE	0.0265252	0.0221901	0.0233918	0.0285146	0.065197	0.0853709	0.0167832	0.0236989	0.0250338	0.0284308	0.00979592	0.0199297	0.0226831	0.0224215	0.015015	0.02	0.0127513	0.010989	0.0194175	0.0340599	0.00977199	0.0234987	0.0418848	0.0392039	0.0273556	0.0170213	0.0453333	0.134328	0.0297398	0.0265487	0.00689655	0.0192308	0.052356	0.181586	0.0078125	0.0114286	0.0328639	0.0559441	0.0203046	0.0188088	0.125581	0.0833333	0.0319635	0.0427046	0	0.04329	0.00653595	0.0774648	0.0239234
HMGCL	0.0387268	0.041727	0.0561404	0.0464191	0.0984991	0.0969747	0.134266	0.149164	0.0818674	0.0705303	0.0873469	0.0662368	0.0946209	0.0941704	0.031031	0.02	0.146641	0.106227	0.0249653	0.0517711	0.0781759	0.10879	0.0602094	0.0476478	0.0775076	0.0865248	0.122667	0.132196	0.14684	0.196903	0.121839	0.101648	0.0994764	0.0639386	0.0911458	0.0828571	0.0657277	0.0722611	0.0152284	0.0125392	0.102326	0.166667	0.0593607	0.142349	0.0529801	0.0649351	0.0980392	0.126761	0.133971
FUCA1	0.0238727	0.0229137	0.0380117	0.0480769	0.054878	0.0377124	0.144056	0.105019	0.0534506	0.0563149	0.0546939	0.0515826	0.0395334	0.0600897	0.014014	0.0145455	0.138303	0.102564	0.112344	0.139646	0.102063	0.114883	0.026178	0.0205066	0.103343	0.106383	0.0506667	0.0682303	0.0557621	0.146018	0.0804598	0.0714286	0.0890052	0.127877	0.151042	0.188571	0.0516432	0.034965	0	0	0.0418605	0.0566667	0.123288	0.106762	0.0596026	0.04329	0.0457516	0.028169	0.0861244
CNR2	0.00212202	0.000241196	0.000584795	0.00265252	0.000938086	0	0	0	0.00135318	0.000546747	0	0.00117233	0	0.00179372	0.001001	0.00363636	0.000980873	0.003663	0	0.000681199	0	0.000870322	0.0052356	0	0.00151976	0	0	0	0	0	0	0.00549451	0.0078534	0.00255755	0	0.00285714	0	0.002331	0	0	0	0	0	0	0	0	0	0	0
PNRC2	0.456233	0.477086	0.705848	0.68866	0.634615	0.539992	0.313986	0.309944	0.232747	0.242209	0.48	0.502931	0.508101	0.478924	0.395395	0.415152	0.378617	0.380952	0.466019	0.440054	0.225841	0.328111	0.382199	0.470446	0.202128	0.28227	0.217333	0.358209	0.358736	0.360619	0.344828	0.332418	0.146597	0.28133	0.317708	0.302857	0.539906	0.543124	0.208122	0.0564263	0.316279	0.363333	0.136986	0.106762	0.384106	0.225108	0.130719	0.330986	0.119617
SRSF10	0.405305	0.372407	0.537427	0.493369	0.423077	0.432242	0.297902	0.28671	0.32747	0.392564	0.386939	0.417351	0.336358	0.332735	0.29029	0.413333	0.283472	0.380952	0.257975	0.24455	0.229099	0.265448	0.269634	0.373945	0.259878	0.30922	0.153333	0.313433	0.468401	0.49115	0.372414	0.271978	0.227749	0.255754	0.226562	0.317143	0.694836	0.60373	0.253807	0.22884	0.334884	0.336667	0.155251	0.377224	0.165563	0.142857	0.437908	0.485915	0.114833
AL591178.1	0	0	0	0	0	0	0.000699301	0.000464684	0	0	0	0	0	0	0	0	0	0	0	0	0	0.000870322	0	0	0	0	0	0	0	0	0	0	0	0	0	0	0	0	0	0	0	0	0	0	0	0	0	0	0
MYOM3	0.00477454	0.00361795	0.00175439	0.00298409	0.00140713	0.00207211	0.0034965	0.0027881	0.00135318	0.00218699	0.000816327	0	0	0	0	0	0	0	0.00138696	0	0.00108578	0.00174064	0.0183246	0.00603136	0.00151976	0.00567376	0	0.0021322	0.00185874	0	0	0	0	0	0	0	0.00469484	0.002331	0	0	0	0	0	0.00355872	0	0	0	0	0
IL22RA1	0.0122016	0.0120598	0.00350877	0.00431035	0.000469043	0	0.0230769	0.0148699	0.00541272	0.0103882	0	0	0	0	0	0	0.00392349	0.010989	0	0	0.00760043	0.00957354	0.0078534	0.0211098	0.0136778	0.0141844	0	0	0	0	0	0.00274725	0.0026178	0	0.0182292	0.0171429	0.00938967	0.00699301	0	0	0	0.00666667	0.00456621	0	0.0728477	0.0735931	0	0	0
IFNLR1	0.06313	0.0424506	0.0356725	0.0275199	0.000938086	0.00165769	0.0013986	0.000464684	0.0189445	0.0180426	0.00163265	0.00117233	0.00129618	0.00269058	0.003003	0.00363636	0.000490436	0	0.00416089	0.003406	0.00108578	0	0.0706806	0.0446321	0.00303951	0.00283688	0.004	0.00852879	0.00371747	0.00221239	0	0	0.0026178	0.0153453	0	0	0.0187793	0.032634	0	0	0	0	0.00456621	0.00711744	0.0264901	0.004329	0	0	0
AL590683.1	0	0	0	0	0	0	0	0	0	0	0	0	0	0	0	0	0	0	0	0	0	0	0	0	0	0	0	0	0	0	0	0	0	0	0	0	0	0	0	0	0	0	0	0	0	0	0	0	0.0143541
GRHL3	0.788859	0.535697	0.0824561	0.035809	0.00609756	0.00290095	0.00489511	0.0027881	0.0324763	0.0360853	0.00244898	0.00293083	0.00583279	0.00538117	0.002002	0.00606061	0.00196175	0.003663	0.00138696	0.00408719	0.00217155	0.00174064	0.298429	0.359469	0.00303951	0.00283688	0.00266667	0.00639659	0.00371747	0.00221239	0.0045977	0.00549451	0.0026178	0.00255755	0	0.0257143	0.126761	0.104895	0	0	0.0511628	0.03	0.0365297	0.0391459	0.86755	0.718615	0	0.00704225	0.0239234
STPG1	0.0350133	0.0344911	0.0362573	0.0278515	0.0136023	0.0178201	0.0174825	0.0195167	0.0270636	0.036632	0.0130612	0.0117233	0.00648088	0.00896861	0.00900901	0.00727273	0.0122609	0.010989	0.00693481	0.0115804	0.0260586	0.0217581	0.052356	0.0404101	0.0106383	0.0141844	0.02	0.0511727	0	0	0.0114943	0.00549451	0.0104712	0.0306905	0.0260417	0.0228571	0.0610329	0.04662	0	0	0.0139535	0.0533333	0.00913242	0.0284698	0.0264901	0.0909091	0.0261438	0.00704225	0
NIPAL3	0.0997347	0.0578871	0.0467836	0.0298408	0.0318949	0.0261086	0.0223776	0.0250929	0.0351827	0.0377255	0.0114286	0.0117233	0.0129618	0.00538117	0.0830831	0.111515	0.0201079	0.021978	0.0138696	0.01703	0.019544	0.0278503	0.0994764	0.0470446	0.0258359	0.0241135	0.157333	0.215352	0.00371747	0	0.016092	0.0247253	0.115183	0.225064	0.0130208	0.04	0.0985915	0.0582751	0	0.00940439	0.0837209	0.03	0.214612	0.259786	0.119205	0.047619	0.00653595	0.0492958	0.00956938
RCAN3	0.0737401	0.0704293	0.0567251	0.051061	0.0257974	0.0319105	0.0566434	0.0408922	0.067659	0.0382723	0.037551	0.0451348	0.0116656	0.0116592	0.239239	0.298788	0.0284453	0.0769231	0.037448	0.0572207	0.0358306	0.0391645	0.0680628	0.0645356	0.0455927	0.0482269	0.072	0.0618337	0.00743494	0.00221239	0.0873563	0.0989011	0.0575916	0.11509	0.0520833	0.0628571	0.103286	0.0512821	0	0.0031348	0.0790698	0.0866667	0.0821918	0.103203	0.145695	0.112554	0.0326797	0.0211268	0.0287081
AL445686.2	0.0159151	0.015919	0.0175439	0.0109416	0.00562852	0.00745959	0.0132867	0.0162639	0.011502	0.0158557	0.00653061	0.00820633	0.00388853	0.00179372	0.018018	0.0921212	0.00441393	0.00732601	0.0110957	0.0122616	0.00868621	0.0139252	0.0235602	0.0253317	0.00303951	0.0156028	0.0266667	0.0362473	0	0	0.0528736	0.0467033	0.0104712	0.0127877	0.0338542	0.0228571	0.0140845	0.018648	0	0	0.00930233	0.0266667	0.00456621	0.024911	0	0.038961	0	0	0.00478469
NCMAP	0	0.000723589	0.00175439	0.000994695	0	0.00165769	0.0013986	0	0.00067659	0	0	0.000586166	0.000648088	0.000896861	0	0.00121212	0.000490436	0	0.00138696	0	0.00108578	0	0	0.000603136	0	0.00141844	0.016	0.00852879	0	0	0.00229885	0.010989	0.0104712	0.00511509	0	0	0	0	0	0	0.00465116	0	0	0.0106762	0	0	0	0	0
SRRM1	0.54695	0.485769	0.550292	0.548077	0.431051	0.467882	0.635664	0.467472	0.510149	0.517769	0.563265	0.541618	0.509397	0.532735	0.464464	0.640606	0.476704	0.531136	0.517337	0.492507	0.596091	0.515231	0.531414	0.485525	0.598784	0.676596	0.384	0.498934	0.804833	0.785398	0.827586	0.686813	0.387435	0.503836	0.763021	0.808571	0.624413	0.582751	0.385787	0.445141	0.516279	0.43	0.401826	0.330961	0.304636	0.255411	0.542484	0.802817	0.200957
CLIC4	0.0859416	0.0754945	0.0760234	0.0935013	0.579737	0.596353	0.2	0.216078	0.145467	0.161837	0.24898	0.363423	0.401167	0.386547	0.029029	0.0212121	0.192251	0.234432	0.12344	0.212534	0.149837	0.16101	0.0837696	0.0820265	0.244681	0.314894	0.092	0.215352	0.758364	1.60619	1.66897	1.59341	0.159686	0.189258	0.294271	0.334286	0.107981	0.156177	0.0304569	0.0376176	0.451163	0.363333	0.13242	0.163701	0.0728477	0.047619	0.0718954	0.197183	0.0287081
RUNX3	0.00318302	0.00458273	0.00409357	0.00397878	0.00984991	0.00621633	0.0181818	0.0195167	0.0480379	0.0382723	0.0228571	0.0158265	0.00648088	0.00448431	0.54955	0.821212	0.0053948	0	0.368932	0.31812	0.0119435	0.0156658	0.0052356	0.00784077	0.0227964	0.058156	0.00133333	0.010661	0.00557621	0.00221239	0.00229885	0.00274725	0	0.00255755	0.104167	0.108571	0.0328639	0.011655	0.0253807	0.0344828	0.269767	0.243333	0.292237	0.437722	0.00662252	0	0	0	0.00956938
AL445471.2	0	0	0	0	0	0	0	0.000464684	0	0	0	0	0	0	0	0	0	0	0	0	0	0	0	0	0.00151976	0	0	0	0	0	0	0	0	0	0.0208333	0.00285714	0	0	0	0	0.00930233	0	0	0	0	0	0	0	0
AL050344.1	0	0	0	0	0	0	0	0.000929368	0	0	0	0	0	0	0	0.000606061	0	0	0.00416089	0.000681199	0	0	0	0	0	0	0	0	0	0	0	0	0	0	0	0	0	0	0	0	0.0139535	0	0	0	0	0	0	0	0
AL031432.1	0.00212202	0.000723589	0.000584795	0.00331565	0.00140713	0.00165769	0.0013986	0.000464684	0.00202977	0.000546747	0.00326531	0.00293083	0.000648088	0	0	0	0.00147131	0	0	0	0	0	0	0.00120627	0	0	0.00266667	0.0021322	0	0	0	0.00274725	0.0052356	0.0127877	0	0.00285714	0	0.00699301	0	0	0	0	0	0	0	0	0	0	0
SYF2	0.733687	0.596961	0.797661	0.68866	0.901501	0.784086	0.647552	0.493959	0.713802	0.624932	0.867755	0.893904	0.784187	0.781166	0.833834	0.647879	0.792545	0.593407	0.450763	0.351499	0.828447	0.636205	0.638743	0.528347	0.851064	0.764539	0.458667	0.473348	0.933086	0.876106	0.641379	0.744505	0.366492	0.393862	0.945312	0.925714	0.784038	0.561772	0.690355	0.711599	0.702326	0.8	0.684932	0.540925	0.470199	0.450216	0.594771	0.676056	0.363636
AL031432.5	0	0	0	0.000331565	0	0.000414422	0	0.000929368	0.00135318	0	0	0	0	0.000896861	0	0	0	0	0	0.000681199	0.00108578	0	0	0	0	0	0	0	0	0	0	0	0	0	0	0	0	0.002331	0	0	0	0	0	0	0	0	0	0	0
RSRP1	1.69125	1.93705	2.46784	2.50265	1.43058	1.28802	0.665035	0.542751	0.803789	0.9579	1.22776	1.18699	1.28645	1.14439	2.78078	2.43758	0.915154	0.714286	1.0749	0.883515	0.890337	0.62141	1.56021	1.73462	0.87386	0.761702	1.11333	1.3049	0.5	0.606195	1.43678	1.27747	0.636126	0.780051	1.28646	0.911429	1.4507	1.50583	1.71066	1.60502	1.87907	2.15333	1.12785	1.7758	1.41722	1.04762	1.00654	1.39437	0.712919
AL031432.3	0.00212202	0.00144718	0.00350877	0.00232095	0.0032833	0.000828844	0.00629371	0.00418216	0.00202977	0.00218699	0.00244898	0.00117233	0.00518471	0.00179372	0	0	0.00441393	0	0	0.000681199	0.00760043	0.00261097	0	0.00422195	0.00151976	0.0113475	0	0.00426439	0.00371747	0	0	0	0.0026178	0.00511509	0.00260417	0	0.00469484	0.00466201	0	0	0.0139535	0	0	0	0.00662252	0.004329	0	0.00704225	0
RHD	0	0	0	0	0	0.000414422	0	0.000929368	0	0.000546747	0.00163265	0.000586166	0.00194426	0	0	0	0	0	0	0	0	0.000870322	0	0.000603136	0	0.00141844	0.00133333	0	0	0	0	0	0	0	0	0	0	0	0	0	0.00930233	0	0	0	0	0	0	0	0
TMEM50A	0.651459	0.664978	0.530409	0.678714	0.656191	0.847078	0.95035	1.30994	0.446549	0.490432	0.769796	1.09027	0.63383	0.801794	0.592593	0.684848	0.990191	1.00366	0.456311	0.5797	0.93051	1.1993	0.719895	0.665862	0.550152	0.886525	0.598667	0.739872	0.771375	0.840708	0.908046	1.07143	0.481675	0.445013	0.705729	0.854286	0.521127	0.752914	0.746193	0.768025	0.8	0.953333	0.863014	0.967972	0.827815	1.00433	1.24183	1.21831	0.406699
RHCE	0.0100796	0.0137482	0.00409357	0.00431035	0.0032833	0.000828844	0.00909091	0.0134758	0.00067659	0.00164024	0.00244898	0.00117233	0	0.000896861	0	0	0.00637567	0.003663	0.00416089	0	0.00217155	0.0104439	0.0078534	0.00301568	0.00455927	0.00141844	0.0146667	0	0	0	0.00229885	0	0.0078534	0.0179028	0.00260417	0.00285714	0.0140845	0.00932401	0.0253807	0.00940439	0.00465116	0	0	0.00355872	0.013245	0.004329	0	0	0
MACO1	0.107162	0.0923782	0.121053	0.135942	0.0994371	0.112723	0.0874126	0.0785316	0.0615697	0.0557682	0.0832653	0.0814771	0.0907323	0.0798206	0.0660661	0.0642424	0.096616	0.0842491	0.038835	0.0497275	0.0456026	0.0591819	0.112565	0.0892642	0.110942	0.0964539	0.056	0.104478	0.104089	0.0707965	0.0942529	0.0769231	0.0575916	0.0383632	0.153646	0.125714	0.0938967	0.0839161	0.035533	0.031348	0.0883721	0.1	0.022831	0.0391459	0.0927152	0.0606061	0.156863	0.056338	0.00478469
LDLRAP1	0.0387268	0.0349735	0.0497076	0.0712865	0.0347092	0.0364691	0.0685315	0.0789963	0.0324763	0.0437397	0.0473469	0.0603751	0.0174984	0.0179372	0.02002	0.0254545	0.0475723	0.029304	0.00554785	0.00613079	0.0217155	0.0374238	0.0602094	0.048854	0.0121581	0.0567376	0.0226667	0.0319829	0.0148699	0.0619469	0.0505747	0.0824176	0.0314136	0.0409207	0.078125	0.0628571	0.084507	0.0629371	0	0.00940439	0.0232558	0.0733333	0.0502283	0.0320285	0.00662252	0.025974	0.0196078	0.0704225	0.0191388
AL606491.1	0.00742706	0.00385914	0.00994152	0.00629973	0.00891182	0.00828844	0.0146853	0.00697026	0.00270636	0.00601421	0.00571429	0.0146542	0.00972132	0.00717489	0.003003	0.00545454	0.00735655	0.00732601	0.00693481	0.0027248	0.00325733	0.00348129	0.0052356	0.00784077	0.00151976	0.0070922	0.0133333	0.0021322	0.0111524	0.0132743	0	0	0	0	0.00520833	0.0114286	0.00938967	0.016317	0	0	0	0	0	0	0	0	0.0130719	0.00704225	0
MAN1C1	0.0106101	0.0188133	0.0204678	0.0321618	0.0126642	0.015748	0.0615385	0.111524	0.00405954	0.00546747	0.0220408	0.0345838	0.00259235	0	0.02002	0.0145455	0.0951447	0.113553	0.00693481	0.0197548	0.0553746	0.109661	0.0209424	0.0186972	0.0258359	0.0297872	0.00133333	0.00639659	0.0111524	0.0110619	0.0091954	0.0137363	0.0026178	0.00511509	0.0729167	0.06	0.00938967	0.00932401	0	0	0	0	0	0.00355872	0.0198676	0.025974	0.0261438	0.00704225	0.00478469
AL031280.1	0.00318302	0.00410034	0.0152047	0.0192308	0.00562852	0.00870286	0.00979021	0.008829	0.00202977	0.00601421	0.0244898	0.0169988	0.00518471	0.00538117	0.031031	0.0187879	0.00980873	0.032967	0.0110957	0.00681199	0.0141151	0.0234987	0.0052356	0.00603136	0.00759878	0.0070922	0.00133333	0.00426439	0.00371747	0.00221239	0.00229885	0.0247253	0.0078534	0.00767263	0.0260417	0.0142857	0.0187793	0.013986	0.0152284	0	0.00930233	0.00333333	0	0.00355872	0	0.00865801	0.00653595	0.0211268	0
SELENON	0.0137931	0.0188133	0.0128655	0.0195623	0.0600375	0.118939	0.0713287	0.116171	0.0142084	0.0207764	0.0244898	0.0574443	0.00907323	0.0269058	0.00900901	0.0145455	0.0358019	0.0659341	0.0194175	0.0470027	0.029316	0.0966057	0.013089	0.0186972	0.0273556	0.0964539	0.0266667	0.0447761	0.0427509	0.0752212	0.0344828	0.104396	0.039267	0.056266	0.0416667	0.0942857	0.0469484	0.04662	0.0304569	0.015674	0.0465116	0.0566667	0.00456621	0.00355872	0.00662252	0	0.117647	0.415493	0.00478469
AL020996.1	0.000530504	0.00265316	0.00233918	0.00165782	0.00140713	0.00165769	0.0034965	0.00604089	0.00405954	0.00437398	0.00163265	0.00468933	0.00259235	0.00179372	0.002002	0.000606061	0.00441393	0.003663	0.00277393	0.0027248	0.00217155	0.00348129	0.0026178	0.000603136	0	0	0.00933333	0.00426439	0.00371747	0.00221239	0.00229885	0.00824176	0.0078534	0.00511509	0.00260417	0	0.00469484	0.00932401	0	0	0	0	0	0	0.00662252	0.004329	0	0.0140845	0
MTFR1L	0.0392573	0.0349735	0.051462	0.0550398	0.0797373	0.0791546	0.184615	0.173327	0.0811908	0.0492072	0.129796	0.109613	0.209332	0.191928	0.027027	0.0181818	0.17999	0.179487	0.073509	0.0694823	0.140065	0.164491	0.0340314	0.0367913	0.142857	0.187234	0.193333	0.221748	0.492565	0.493363	0.163218	0.137363	0.112565	0.107417	0.114583	0.162857	0.0328639	0.0699301	0.0101523	0.0438871	0.204651	0.19	0.123288	0.117438	0.0264901	0.04329	0.0588235	0.112676	0.0382775
AUNIP	0	0.000482393	0.00292398	0.00232095	0	0.00124327	0	0.00185874	0.00338295	0.00328048	0	0.0017585	0	0	0	0.000606061	0	0	0.00970874	0.00681199	0	0.000870322	0.0052356	0.00301568	0	0.00141844	0	0	0	0	0.00689655	0	0	0	0	0	0.028169	0.025641	0	0	0.00465116	0	0	0.00355872	0	0	0	0.00704225	0
AL033528.2	0.00106101	0.000241196	0	0.000331565	0.000469043	0.00124327	0.000699301	0.000464684	0	0	0.000816327	0.003517	0	0	0	0.000606061	0.000490436	0	0.00138696	0.00408719	0	0	0	0.000603136	0.00151976	0	0.00133333	0	0	0	0	0	0	0	0	0	0.00469484	0	0	0	0	0.00666667	0	0	0	0	0.00653595	0	0
PAQR7	0.0159151	0.0306319	0.0625731	0.0769231	0.0117261	0.0190634	0.027972	0.0422862	0.0277402	0.0530344	0.0114286	0.0164127	0.00583279	0.00896861	0.001001	0.00363636	0.00980873	0.03663	0.0221914	0.0190736	0.0152009	0.0382942	0.0157068	0.0464415	0.0212766	0.0312057	0.008	0.00852879	0.0148699	0.0265487	0.0344828	0.0192308	0.0026178	0.00511509	0.0208333	0.0257143	0.0187793	0.018648	0.0152284	0.00626959	0.0186047	0.00666667	0.022831	0.0142349	0.0728477	0.103896	0	0.0492958	0
STMN1	0.377188	0.353835	0.735088	1.07195	0.654315	0.858682	0.255944	0.321097	1.01015	1.26025	0.410612	0.481829	0.364226	0.252915	0.797798	1.12121	0.088769	0.102564	1.04438	0.876703	0.114007	0.121845	0.565445	0.756936	0.510638	0.605674	0.298667	0.458422	0.0594796	0.119469	1.44368	1.39835	0.078534	0.199488	0.130208	0.185714	6.60094	6.87413	1.41117	1.02194	1.56744	1.87333	0.255708	0.295374	0.0264901	0.0779221	1.76471	3.38028	0.0813397
PAFAH2	0.0116711	0.0164014	0.00701754	0.0109416	0.0145403	0.0182346	0.00979021	0.0162639	0.00947226	0.0103882	0.00897959	0.0123095	0.0103694	0.00179372	0.00900901	0.00727273	0.00980873	0.018315	0.00416089	0.00885559	0.0119435	0.0165361	0.0183246	0.017491	0.00607903	0.00851064	0.028	0.0255864	0.00557621	0.0176991	0.0183908	0.0137363	0.0366492	0.028133	0.0208333	0.0114286	0.00938967	0.02331	0	0	0.0139535	0.0133333	0	0.0355872	0.0331126	0.012987	0.00653595	0.0915493	0.0334928
EXTL1	0.000530504	0.000241196	0.000584795	0.00331565	0	0.000828844	0.0020979	0.00418216	0.00135318	0	0	0.000586166	0.000648088	0	0.002002	0	0.00147131	0.00732601	0	0	0.00542888	0.0113142	0.0026178	0.00241254	0.00151976	0.00283688	0.0346667	0.0682303	0	0	0.0183908	0.0164835	0.0104712	0.0230179	0	0.00857143	0	0	0	0	0	0.00666667	0	0	0	0.004329	0	0	0
SLC30A2	0	0.00120598	0.00116959	0.00198939	0.00140713	0.00165769	0.000699301	0.000464684	0.00135318	0.00273373	0.00244898	0.0017585	0.000648088	0.00179372	0.001001	0.000606061	0.000490436	0.003663	0.00138696	0.000681199	0.0043431	0.00174064	0	0	0	0	0.00533333	0.0127932	0	0.00442478	0.00229885	0	0	0.00511509	0	0	0	0	0	0	0.0232558	0.0166667	0	0.00711744	0	0	0	0	0
TRIM63	0	0	0	0	0	0	0.0020979	0.00511152	0	0.00109349	0	0.000586166	0	0.000896861	0	0	0.000980873	0	0.00138696	0	0.00217155	0	0.0026178	0	0	0.00141844	0	0	0	0	0	0	0	0	0	0	0	0.002331	0.0456853	0.0282132	0.306977	0.213333	0	0	0	0	0	0	0
PDIK1L	0.0259947	0.0171249	0.0216374	0.0106101	0.0154784	0.0161625	0.0202797	0.0106877	0.0135318	0.0196829	0.00897959	0.0134818	0.00712897	0.00538117	0.028028	0.00727273	0.0132418	0.025641	0.00693481	0.00953679	0.0228013	0.0113142	0.026178	0.0168878	0.0151976	0.0141844	0.0333333	0.010661	0.0241636	0.039823	0.0091954	0.010989	0.0235602	0.0153453	0.015625	0.0142857	0.028169	0.034965	0.0253807	0	0.00930233	0.02	0.0136986	0.0391459	0.0264901	0.00865801	0	0	0
FAM110D	0.000530504	0.00120598	0.00409357	0.00165782	0.631332	0.860754	0	0.00325279	0.00338295	0.00328048	0.00489796	0.00996483	0.00194426	0.00269058	0.002002	0.0030303	0.000490436	0.003663	0.00277393	0.00408719	0.00108578	0.00435161	0	0.000603136	0	0.00141844	0.00266667	0	0.00743494	0.00442478	0	0	0.0078534	0.0127877	0	0	0	0.00699301	0	0	0	0.00666667	0	0	0	0	0.00653595	0.0211268	0.0143541
AL391650.1	0	0.000723589	0	0.000994695	0.00234522	0	0	0.000464684	0	0.00218699	0	0.000586166	0	0	0	0	0	0	0	0	0	0	0	0.000603136	0	0	0.00266667	0	0	0	0	0	0	0.00255755	0	0	0	0	0	0	0	0	0	0.00711744	0	0	0	0	0
ZNF593	0.307692	0.306319	0.284795	0.342838	0.250469	0.212184	0.13986	0.226766	0.205007	0.197376	0.0914286	0.111372	0.132858	0.117489	0.0650651	0.126667	0.143207	0.175824	0.0970874	0.110354	0.0955483	0.185379	0.290576	0.298552	0.110942	0.144681	0.114667	0.113006	0.100372	0.0840708	0.0551724	0.0824176	0.117801	0.235294	0.0807292	0.114286	0.314554	0.333333	0.116751	0.0752351	0.190698	0.166667	0.0913242	0.145907	0.15894	0.233766	0.0980392	0.169014	0.148325
CNKSR1	0.0647215	0.066329	0.11462	0.130305	0.00938086	0.0095317	0.0034965	0.00185874	0.0751015	0.0902132	0.00816326	0.0017585	0.00842515	0.00448431	0	0.00242424	0.00147131	0.003663	0.00138696	0.003406	0	0.00174064	0.0628272	0.0862485	0.00455927	0.00567376	0.0373333	0.0767591	0.00371747	0.00442478	0.0045977	0.00824176	0.039267	0.0920716	0.0078125	0.00857143	0.107981	0.0932401	0	0.00626959	0.0325581	0.0266667	0.0547945	0.0747331	0.0264901	0.021645	0	0	0.0191388
CATSPER4	0	0	0.000584795	0.000331565	0	0.000414422	0	0	0	0	0	0	0	0	0	0	0	0	0	0	0	0	0	0	0	0	0	0	0	0	0	0	0	0	0	0	0	0	0	0	0	0.00333333	0	0	0	0.004329	0	0	0
CEP85	0.0265252	0.025808	0.025731	0.0278515	0.00703565	0.00745959	0.00769231	0.00743494	0.0169147	0.0180426	0.00163265	0.00410316	0.00453662	0.00179372	0.00800801	0.0145455	0.00441393	0.003663	0.0110957	0.00817439	0.00542888	0.00348129	0.0287958	0.0229192	0.00607903	0.0070922	0.00533333	0.0021322	0.00185874	0.00221239	0.0045977	0	0.0052356	0.00767263	0.0078125	0	0.0422535	0.0815851	0	0.0031348	0.0232558	0.02	0.00456621	0.0142349	0.013245	0.025974	0.0130719	0	0
SH3BGRL3	1.50133	1.49325	1.05731	1.32328	1.82833	2.44509	2.85455	3.43262	1.58999	1.40077	0.502041	0.651231	0.276086	0.576682	3.55055	4.38121	2.78028	2.98901	2.88488	4.83174	1.19653	2.21584	1.96335	1.90651	1.36018	1.70213	1.25467	1.3838	0.481413	0.630531	0.866667	1.00549	0.782723	0.795396	1.23438	1.12286	1.07981	1.27506	3.82741	5.60188	1.58605	1.75667	1.35616	1.40569	2.4702	2.18615	2.01307	3.61972	1.14354
UBXN11	0.0164456	0.0183309	0.0450292	0.051061	0.0408068	0.0306672	0.0545455	0.0539033	0.0433018	0.0503007	0.0261224	0.0392732	0.0233312	0.0331839	0.035035	0.050303	0.061795	0.0769231	0.110957	0.117847	0.0488599	0.078329	0.0287958	0.0186972	0.0440729	0.0553191	0.036	0.0234542	0.00929368	0.00884956	0.00229885	0.021978	0.0287958	0.0971867	0.015625	0.0257143	0.0704225	0.123543	0.035533	0.0470219	0.0418605	0.05	0.0410959	0.0427046	0.00662252	0.00865801	0.0522876	0.0915493	0.0526316
CD52	0.00424403	0.00940666	0.0111111	0.00729443	0.010788	0.0132615	0.0041958	0.0185874	0.0142084	0.00765446	0.00163265	0.00586167	0.00648088	0.00896861	3.47848	5.19273	0.00441393	0.003663	0.793343	1.87193	0.0119435	0.0191471	0.0052356	0.00361882	0.00607903	0.0113475	0.00533333	0.00852879	0.0111524	0.0110619	0.00229885	0.010989	0	0.00511509	0.00260417	0.0142857	0	0.00466201	0.0609137	0.197492	0	0	0.00456621	0	0.00662252	0	0	0.0422535	0
CRYBG2	0.0838196	0.0723589	0.0222222	0.0172414	0	0.000828844	0	0.000929368	0.0189445	0.0153089	0	0.0017585	0	0.000896861	0.005005	0.00666667	0.000490436	0	0	0.0020436	0	0.000870322	0.0497382	0.0639324	0	0	0	0.00426439	0	0	0	0.00274725	0	0.00255755	0.00520833	0	0.0187793	0.027972	0	0	0.0186047	0.00333333	0.0547945	0.0462633	0.0860927	0.0865801	0	0.00704225	0.00956938
ZNF683	0	0	0	0	0	0	0	0	0	0	0	0	0	0	0.047047	0.0169697	0	0	0	0	0	0.00174064	0	0	0	0	0	0	0	0	0	0	0	0	0	0	0	0.002331	0	0	0	0	0	0	0	0	0	0	0
LIN28A	0	0	0.00116959	0	0	0	0	0	0	0.000546747	0	0	0	0	0	0	0	0	0	0	0	0	0	0	0	0	0	0	0	0	0	0	0	0	0	0	0	0	0	0	0	0	0	0	0	0	0	0	0
DHDDS	0.0355438	0.0272552	0.0263158	0.0285146	0.0267355	0.0269374	0.0454545	0.0766729	0.0351827	0.0333516	0.0220408	0.0293083	0.0401815	0.0421525	0.022022	0.0151515	0.046101	0.0549451	0.0208044	0.0313351	0.0282302	0.0461271	0.052356	0.0337756	0.0303951	0.0794326	0.016	0.0341151	0.035316	0.0730089	0.00689655	0.043956	0.0340314	0.0511509	0.03125	0.0485714	0.0469484	0.02331	0.0152284	0	0.055814	0.02	0.0547945	0.0355872	0.112583	0.0779221	0.0522876	0.0352113	0.133971
HMGN2	0.639257	0.629522	1.05029	1.29675	0.760788	0.755077	1.65524	1.78346	1.13599	1.26517	1.38041	1.26905	1.98574	1.67892	0.847848	1.04121	1.70623	1.85348	1.35229	1.26907	1.75896	1.54134	1.07068	0.937274	1.82979	1.83688	1.34933	1.34968	1.49814	1.44912	1.29425	1.41758	0.78534	0.925831	2.30208	2.18286	5.59624	5.95804	1.59391	1.80564	0.897674	1.09	0.986301	0.946619	0.357616	0.445887	1.10458	1.01408	1.59809
RPS6KA1	0.0381963	0.0354559	0.0654971	0.0938329	0.010788	0.0116038	0	0.00232342	0.0635995	0.0426463	0.00163265	0.00234467	0.00194426	0.00269058	0.0610611	0.0709091	0.000980873	0	0.0679612	0.0831063	0	0.00261097	0.0575916	0.0524729	0	0.00141844	0.016	0.0298507	0	0	0	0.00274725	0.0445026	0.0920716	0	0	0.084507	0.0699301	0	0	0.00465116	0.0233333	0.0273973	0.024911	0.00662252	0.012987	0	0.0140845	0.00478469
AL512408.1	0.000530504	0.00192957	0.00292398	0.00265252	0.0164165	0.00704517	0.0020979	0.00418216	0.00135318	0.00328048	0.00489796	0.00996483	0.00324044	0.00538117	0	0	0.00147131	0.003663	0	0.0013624	0.00108578	0.00696258	0	0.000603136	0.00303951	0.00567376	0	0.00426439	0	0	0	0.00824176	0	0	0	0.00285714	0	0.00466201	0	0	0	0	0	0	0.00662252	0	0	0	0
ARID1A	0.239788	0.222624	0.173099	0.199934	0.157598	0.151678	0.0657343	0.0539033	0.082544	0.121378	0.123265	0.194021	0.0894362	0.117489	0.0630631	0.0945455	0.0588524	0.106227	0.0901526	0.0926431	0.0586319	0.0713664	0.151832	0.211098	0.0744681	0.0666667	0.016	0.0533049	0.0892193	0.0929204	0.0666667	0.104396	0.0706806	0.112532	0.0625	0.0571429	0.319249	0.263403	0.0152284	0.0564263	0.111628	0.123333	0.0593607	0.0498221	0.112583	0.121212	0.0980392	0.133803	0.0239234
PIGV	0.0286472	0.0277376	0.0210526	0.0291777	0.0267355	0.0161625	0.0615385	0.0729554	0.0284168	0.0399125	0.0171429	0.021102	0.0142579	0.0170404	0.00700701	0.0115152	0.0495341	0.0659341	0.00138696	0.0122616	0.0401737	0.0626632	0.026178	0.0379976	0.0379939	0.0482269	0.0133333	0.0191898	0.0687732	0.0641593	0.0321839	0.0247253	0.0235602	0.0204604	0.0572917	0.0257143	0.0375587	0.030303	0	0	0.0325581	0.01	0.0273973	0.0462633	0.0463576	0.034632	0	0.00704225	0.0430622
ZDHHC18	0.216446	0.160878	0.0953216	0.0656499	0.0318949	0.0227932	0.0216783	0.0232342	0.0270636	0.0300711	0.0179592	0.0240328	0.0155541	0.0116592	0.0660661	0.0569697	0.0117705	0.032967	0.0568655	0.0381471	0.00977199	0.0165361	0.125654	0.115802	0.00911854	0.0269504	0.004	0.010661	0.0148699	0.0199115	0.0321839	0.00274725	0.0157068	0.0306905	0.0104167	0.00571429	0.084507	0.0629371	0	0.00626959	0.0232558	0.0133333	0.0136986	0.0391459	0.18543	0.147186	0.0261438	0.0352113	0.00478469
SFN	20.591	27.3285	15.4205	15.4993	0.20122	0.288438	0.220979	0.250929	3.63667	5.94369	0.35102	0.321219	0.212573	0.292377	0.526527	0.588485	0.171653	0.322344	0.255201	0.412807	0.271444	0.368146	14.4188	27.6532	0.278116	0.425532	1.03333	1.52878	0.345725	0.210177	0.935632	1.00275	0.539267	0.744246	0.265625	0.44	11.0423	14.7716	1.01015	1.50157	2.26512	2.1	2.63927	3.43416	25.4702	27.2771	0.679739	0.556338	0.84689
GPN2	0.0572944	0.0602991	0.0391813	0.0547082	0.0426829	0.050145	0.034965	0.0534387	0.0270636	0.038819	0.0187755	0.042204	0.0304601	0.0358744	0.038038	0.050303	0.0411967	0.0512821	0.0235784	0.0326975	0.0206297	0.0461271	0.0628272	0.0458384	0.0167173	0.0382979	0.00666667	0.0383795	0.0520446	0.0486726	0.0344828	0.0302198	0.0104712	0.028133	0.0208333	0.0228571	0.0516432	0.034965	0	0.0219436	0.0418605	0.0366667	0	0.0604982	0.0728477	0.0649351	0.0457516	0.0492958	0.0382775
GPATCH3	0.0583554	0.0718765	0.0573099	0.071618	0.0459662	0.0406133	0.0160839	0.0232342	0.0311231	0.0306178	0.0179592	0.017585	0.0168503	0.0242152	0.023023	0.0187879	0.0333497	0.029304	0.036061	0.0401907	0.0314875	0.0374238	0.0471204	0.0735826	0.0212766	0.0312057	0.00133333	0.0021322	0.0371747	0.0265487	0.0367816	0.0357143	0.0078534	0.0204604	0.0338542	0.0228571	0.028169	0.039627	0	0	0.0418605	0.0366667	0.0136986	0.0498221	0.0596026	0.04329	0.00653595	0.0422535	0.0143541
NUDC	0.425464	0.379643	0.388889	0.434019	0.588649	0.476585	0.594406	0.549257	0.365359	0.353198	0.553469	0.534584	0.696695	0.623318	0.341341	0.311515	0.691515	0.615385	0.382802	0.332425	0.561346	0.552654	0.549738	0.411339	0.518237	0.519149	0.388	0.400853	0.8829	0.818584	0.63908	0.445055	0.353403	0.363171	0.572917	0.602857	0.704225	0.594406	0.375635	0.38558	0.576744	0.586667	0.315068	0.33452	0.403974	0.372294	0.392157	0.542254	0.272727
KDF1	0.0530504	0.0566811	0.0391813	0.0583554	0.000938086	0.000828844	0.000699301	0.00185874	0.052774	0.0546747	0	0	0	0.000896861	0	0.00181818	0.000490436	0	0.00138696	0.0013624	0	0	0.0445026	0.0609168	0	0	0.036	0.0810235	0	0	0.0045977	0	0.091623	0.0434783	0	0	0.103286	0.0722611	0	0	0	0.00333333	0.0410959	0.0355872	0.0993377	0.0606061	0	0	0.0287081
TRNP1	0.0270557	0.040521	0.0216374	0.0368037	0.00797373	0.00704517	0.0027972	0.00650558	0.0155616	0.0202296	0.0497959	0.052755	0.0213869	0.0340807	0	0.00181818	0.00196175	0	0	0.000681199	0	0.00348129	0.0157068	0.0416164	0.00151976	0.00141844	0	0.00639659	0.0130112	0.0154867	0.0091954	0.0192308	0.0052356	0.00767263	0	0.00285714	0.00938967	0.018648	0	0	0.0139535	0.02	0.00456621	0.0213523	0.0463576	0.038961	0	0.00704225	0
TENT5B	0.737401	1.02195	0.687135	0.997679	0.0136023	0.0095317	0.00629371	0.00604089	0.163058	0.196829	0.103673	0.123095	0.149708	0.18565	0.00600601	0.00969697	0.00343305	0.014652	0.00970874	0.013624	0.00760043	0.0130548	0.573298	1.038	0.0136778	0.00851064	0.0106667	0.021322	0.210037	0.103982	0.0275862	0.0384615	0.0602094	0.0997442	0.00260417	0.00285714	0.539906	0.897436	0	0.00940439	0.0837209	0.123333	0.150685	0.163701	0.801325	1.09524	0	0.00704225	0.00956938
SLC9A1	0.0843501	0.0793536	0.0906433	0.109416	0.0370544	0.0339826	0.0426573	0.0381041	0.0250338	0.0355385	0.0481633	0.0486518	0.0524951	0.044843	0.018018	0.0212121	0.026974	0.021978	0.0249653	0.0252044	0.0206297	0.0443864	0.0445026	0.0904704	0.00911854	0.0312057	0.0213333	0.0277186	0.0260223	0.00663717	0.0091954	0.0192308	0.065445	0.107417	0.0104167	0.02	0.0610329	0.0675991	0.0101523	0.0188088	0.0325581	0.0833333	0.0410959	0.0213523	0.0662252	0.038961	0.00653595	0.0211268	0.00956938
WDTC1	0.0498674	0.0670526	0.0251462	0.0374668	0.0281426	0.0339826	0.027972	0.0348513	0.0304465	0.0470202	0.0326531	0.0369285	0.0174984	0.0215247	0.012012	0.0309091	0.0215792	0.040293	0.0319001	0.0517711	0.0173724	0.0322019	0.0418848	0.0542823	0.00759878	0.0312057	0.02	0.0362473	0.0446097	0.0353982	0.0528736	0.0192308	0.0078534	0.0409207	0.0130208	0.0342857	0.0140845	0.0582751	0	0	0.027907	0.0233333	0.0456621	0.0355872	0.0463576	0.0606061	0.0718954	0.0352113	0.00478469
TMEM222	0.0498674	0.0446213	0.048538	0.0470822	0.0853659	0.105678	0.187413	0.216078	0.0608931	0.0792783	0.0734694	0.0896835	0.073882	0.0780269	0.031031	0.0406061	0.182442	0.157509	0.036061	0.0510899	0.144408	0.174935	0.0759162	0.0548854	0.18845	0.170213	0.0506667	0.0533049	0.126394	0.0929204	0.121839	0.195055	0.0680628	0.0818414	0.182292	0.225714	0.0892019	0.0792541	0.0101523	0.0219436	0.130233	0.173333	0.0776256	0.0782918	0.0662252	0.0606061	0.111111	0.28169	0.0526316
SYTL1	0.331034	0.406898	0.246199	0.312666	0.00281426	0.00663075	0.0027972	0.00464684	0.307172	0.289229	0.00408163	0.00586167	0.00518471	0.00538117	0.0850851	0.173333	0.00343305	0.00732601	0.0208044	0.0367847	0.00651466	0.00261097	0.363874	0.471049	0.00911854	0.00851064	0.0213333	0.0426439	0.00185874	0.00221239	0	0.0137363	0.109948	0.109974	0.0078125	0.00571429	0.295775	0.291375	0.0101523	0.00940439	0.0511628	0.0366667	0.0547945	0.0711744	0.403974	0.484848	0	0	0.210526
MAP3K6	0.106631	0.116257	0.0660819	0.0818966	0.0337711	0.0513883	0.0636364	0.0678439	0.0751015	0.0891197	0.0571429	0.045721	0.0252754	0.044843	0.012012	0.0157576	0.0603237	0.0769231	0.0208044	0.0252044	0.0369164	0.0522193	0.10733	0.12304	0.0258359	0.0340426	0.0306667	0.0469083	0.0724907	0.079646	0.0275862	0.0494505	0.0287958	0.0588235	0.0520833	0.0228571	0.0985915	0.0792541	0	0.0125392	0.0744186	0.06	0.0365297	0.0996441	0.165563	0.168831	0	0.00704225	0.00478469
FCN3	0.00265252	0.00506512	0.00233918	0.00596817	0.0351782	0.0733527	0.000699301	0.000464684	0.00947226	0.00492072	0	0.003517	0	0.00179372	0	0.000606061	0	0	0	0.0013624	0	0.00174064	0.0026178	0.00482509	0	0.00141844	0.00266667	0.00426439	0	0	0	0	0.0026178	0	0	0	0.00469484	0.00932401	0	0.00626959	0	0	0	0	0.00662252	0.004329	0	0	0
CD164L2	0.0259947	0.0325615	0.0356725	0.0444297	0	0.00124327	0	0.000464684	0.0757781	0.0623291	0	0	0.00129618	0	0.002002	0	0.000490436	0	0	0.0027248	0.00217155	0	0.0549738	0.0494572	0	0	0.052	0.0831556	0	0.00442478	0.00689655	0	0.039267	0.0306905	0.00260417	0	0.056338	0.02331	0	0.0031348	0.00465116	0.00333333	0.0136986	0.0355872	0.112583	0.0606061	0	0.00704225	0
GPR3	0.00106101	0.00192957	0	0.000994695	0.00187617	0.010775	0.000699301	0.000929368	0.00270636	0.000546747	0.000816327	0.00293083	0.00324044	0	0.002002	0	0	0	0.00277393	0.0129428	0	0.000870322	0	0.00120627	0	0	0.004	0.00426439	0.00185874	0	0.00229885	0	0	0	0	0	0.0140845	0.00466201	0	0	0	0	0	0	0	0	0	0.00704225	0
WASF2	0.386737	0.328509	0.377193	0.334881	0.802064	0.769581	0.745455	0.510223	0.457375	0.398032	0.603265	0.570926	0.442644	0.531839	0.232232	0.235152	0.784208	0.85348	0.443828	0.344687	0.741585	0.583986	0.568063	0.328709	0.886018	0.923404	0.237333	0.411514	0.711896	0.617257	0.657471	0.598901	0.264398	0.370844	0.807292	0.728571	0.488263	0.379953	0.228426	0.0721003	0.367442	0.29	0.374429	0.327402	0.450331	0.385281	0.653595	0.894366	0.138756
BX293535.1	0	0.000723589	0.000584795	0.00132626	0	0.000414422	0.0020979	0.00139405	0.00135318	0.000546747	0.00408163	0.000586166	0.00129618	0.000896861	0	0.0030303	0.000980873	0	0.00138696	0	0.00217155	0	0	0.000603136	0.00303951	0	0	0	0.00185874	0.00221239	0	0	0	0	0	0	0	0.002331	0	0	0	0	0	0	0	0	0	0	0
AHDC1	0.190451	0.199711	0.164912	0.176724	0.130394	0.126399	0.0727273	0.0590149	0.100135	0.131219	0.141224	0.19578	0.112119	0.140807	0.029029	0.0521212	0.0755272	0.0842491	0.0596394	0.0504087	0.0694897	0.0774587	0.133508	0.175513	0.0486322	0.106383	0.0466667	0.0959488	0.113383	0.121681	0.0528736	0.0851648	0.0680628	0.109974	0.143229	0.131429	0.258216	0.216783	0	0.00940439	0.204651	0.0766667	0.0913242	0.11032	0.0993377	0.138528	0.0522876	0.161972	0.00956938
FGR	0.000530504	0.00144718	0.00175439	0.000331565	0.0590994	0.0509739	0.000699301	0.00232342	0.00338295	0.00218699	0.00163265	0.0017585	0	0	0.016016	0.0163636	0	0.003663	0.167822	0.22752	0	0.00261097	0	0.000603136	0	0.00141844	0.004	0.00426439	0.00185874	0	0	0.00824176	0.0026178	0.00255755	0	0	0.00469484	0.00466201	0	0.0125392	0	0	0	0	0	0	0.0980392	0.0492958	0.00956938
LINC02574	0	0.00120598	0.00350877	0.00497347	0.0121951	0.0145048	0.0013986	0.00232342	0	0.00109349	0.000816327	0.0017585	0.00259235	0.00448431	0	0.00242424	0.000980873	0	0.00138696	0	0	0.00261097	0.0052356	0	0.00151976	0.00283688	0	0	0	0	0	0.00549451	0	0	0.00260417	0	0	0.00466201	0	0	0	0	0	0	0	0.00865801	0	0	0
IFI6	0.0132626	0.077424	0.0345029	0.0994695	0.550188	1.03315	1.14476	2.07946	0.0108254	0.0989612	0.254694	0.623095	0.0920285	0.238565	0.0770771	0.266061	0.473762	0.879121	0.105409	0.421662	0.420195	0.942559	0.013089	0.158625	0.227964	0.706383	0.016	0.0362473	0.187732	0.402655	0.673563	1.14835	0.0209424	0.0434783	0.302083	0.505714	0.00938967	0.27972	0.0152284	0.275862	0.376744	0.933333	0.0684932	0.540925	0	0.268398	0.27451	0.161972	0.00478469
AL445490.1	0	0	0.000584795	0	0	0	0	0	0	0	0	0	0	0	0	0	0	0	0	0.000681199	0	0	0	0	0	0	0	0	0	0	0	0	0	0	0	0	0	0.00466201	0	0	0	0	0	0	0	0	0	0	0
FAM76A	0.0281167	0.0455861	0.045614	0.0530504	0.0586304	0.0650642	0.0755245	0.0910781	0.0419486	0.0661564	0.0604082	0.0826495	0.0751782	0.096861	0.013013	0.0339394	0.0475723	0.0769231	0.0194175	0.0483651	0.0521173	0.0670148	0.0445026	0.0410133	0.056231	0.0907801	0.032	0.0490405	0.107807	0.152655	0.0551724	0.0631868	0.026178	0.0383632	0.0859375	0.131429	0.0516432	0.0606061	0.0253807	0.0219436	0.0325581	0.04	0.0547945	0.0533808	0.0728477	0.034632	0.0718954	0.0422535	0.0239234
STX12	0.145358	0.120598	0.0994152	0.128316	0.22561	0.25777	0.141259	0.164498	0.100812	0.0874795	0.19102	0.299531	0.160078	0.198206	0.103103	0.106667	0.177538	0.190476	0.170596	0.235014	0.165038	0.191471	0.0890052	0.118215	0.148936	0.15461	0.232	0.249467	0.193309	0.267699	0.165517	0.195055	0.102094	0.122762	0.114583	0.134286	0.107981	0.0932401	0.0659898	0.015674	0.0790698	0.113333	0.0776256	0.0996441	0.192053	0.233766	0.0980392	0.190141	0.181818
PPP1R8	0.0748011	0.063917	0.0760234	0.0795756	0.0581614	0.0646498	0.105594	0.113848	0.0629229	0.0694369	0.0506122	0.080891	0.0492547	0.0591928	0.033033	0.0521212	0.0907307	0.142857	0.038835	0.0476839	0.0760043	0.10705	0.0732984	0.0615199	0.0911854	0.129078	0.0413333	0.0341151	0.1171	0.110619	0.0643678	0.0741758	0.0340314	0.0179028	0.0703125	0.0685714	0.0610329	0.0722611	0	0.031348	0.0465116	0.0666667	0.0365297	0.0640569	0.0993377	0.0606061	0.0522876	0.0985915	0.0191388
THEMIS2	0.00212202	0.00144718	0.000584795	0.00165782	0.00140713	0.00580191	0.00629371	0.0120818	0.00270636	0.00218699	0.00244898	0.0087925	0.000648088	0.000896861	0.033033	0.0442424	0.00245218	0	0.370319	0.40327	0.00325733	0.00870322	0.013089	0.00120627	0.00151976	0.00567376	0	0	0	0	0.0091954	0	0.0026178	0	0	0.00285714	0.0140845	0.00699301	0	0.0031348	0.0465116	0.0633333	0.00456621	0.0676157	0	0.00865801	0.0457516	0.112676	0.0143541
RPA2	0.0938992	0.10275	0.140351	0.158156	0.136961	0.133858	0.23007	0.260223	0.128552	0.159103	0.115918	0.149472	0.0907323	0.112108	0.13013	0.108485	0.350662	0.340659	0.108183	0.100136	0.275787	0.291558	0.172775	0.123643	0.208207	0.256738	0.110667	0.115139	0.20632	0.179204	0.156322	0.225275	0.0837696	0.084399	0.257812	0.325714	0.333333	0.354312	0.0406091	0.0470219	0.153488	0.12	0.141553	0.327402	0.0794702	0.0562771	0.20915	0.0985915	0.0717703
SMPDL3B	0.00265252	0.000723589	0	0.000331565	0.00703565	0.0174057	0	0.000464684	0.00135318	0.00437398	0	0	0	0	0	0	0	0	0.00277393	0.0027248	0	0	0	0.00120627	0	0	0.004	0.00852879	0	0	0	0	0.0104712	0.0255754	0	0	0.0140845	0.002331	0	0	0	0	0.00913242	0.0498221	0	0	0	0	0
AL512288.1	0	0.000241196	0.000584795	0	0	0	0	0	0.00067659	0	0	0	0	0	0	0	0	0	0	0	0	0	0	0	0	0	0	0	0	0	0	0	0	0	0	0	0	0	0	0	0	0	0	0	0	0	0	0	0
XKR8	0.00636605	0.00844187	0.00701754	0.00497347	0.0295497	0.0281807	0.0265734	0.0315985	0.00947226	0.0131219	0.0106122	0.0117233	0.0207388	0.0116592	0.018018	0.0242424	0.0245218	0.021978	0.00970874	0.0252044	0.019544	0.0234987	0.0183246	0.0120627	0.0319149	0.0283688	0.00533333	0.0127932	0.0167286	0.0176991	0.0137931	0.0247253	0.0209424	0.0102302	0.03125	0.0285714	0.00469484	0.018648	0	0	0.0139535	0.0133333	0.0410959	0.0427046	0.00662252	0.04329	0.0261438	0.0492958	0
EYA3	0.0647215	0.0508924	0.0374269	0.0460875	0.0478424	0.0547037	0.0188811	0.0269517	0.0250338	0.0349918	0.0367347	0.0222743	0.022035	0.0224215	0.028028	0.0290909	0.0186366	0.032967	0.0693481	0.0749319	0.0119435	0.0348129	0.0471204	0.0579011	0.0227964	0.0425532	0.0373333	0.0362473	0.0371747	0.0420354	0.0413793	0.0274725	0.0287958	0.0460358	0.0416667	0.0428571	0.0375587	0.0512821	0.0253807	0.0282132	0.027907	0.04	0.022831	0.0320285	0.0463576	0.038961	0.0130719	0.0422535	0.0334928
PTAFR	0.00689655	0.00361795	0.0263158	0.0261936	0.0103189	0.0232076	0.000699301	0.000929368	0.0108254	0.00984144	0.00163265	0.00117233	0	0	0.001001	0.000606061	0	0	0.156727	0.217302	0	0.000870322	0.013089	0.00844391	0.00303951	0.00283688	0	0.0021322	0	0	0	0	0.0026178	0	0	0	0.0187793	0.00699301	0.0862944	0.0188088	0	0.01	0	0	0	0	0.0130719	0	0
DNAJC8	0.462599	0.45972	0.498246	0.519894	0.472326	0.547037	0.482517	0.53671	0.32747	0.357026	0.461224	0.510551	0.425146	0.3713	0.354354	0.421212	0.541932	0.578755	0.421637	0.412807	0.422367	0.472585	0.437173	0.470446	0.451368	0.493617	0.252	0.328358	0.585502	0.736726	0.482759	0.472527	0.196335	0.212276	0.450521	0.56	0.521127	0.512821	0.365482	0.338558	0.502326	0.426667	0.214612	0.153025	0.298013	0.316017	0.359477	0.542254	0.148325
ATP5IF1	1.35279	1.18017	0.760234	0.708886	0.561914	0.764608	0.902797	0.991171	0.958051	0.873701	0.743673	0.653576	0.763448	0.729148	0.577578	0.782424	0.687102	0.794872	0.404993	0.540191	0.664495	0.706701	1.26702	1.04282	0.671733	0.798582	1.30133	1.15565	0.864312	0.834071	1.02299	0.807692	0.787958	0.872123	0.802083	0.951429	2.09859	1.51049	1.14213	1.1348	0.767442	0.72	1.45205	1.58719	1.40397	1.22511	1.18954	0.978873	1.4689
AL353622.1	0.00689655	0.00602991	0.00350877	0.00795756	0.000938086	0.00331538	0.0020979	0.00418216	0.00608931	0.0114817	0.000816327	0.00117233	0.00129618	0	0.005005	0.00545454	0.00196175	0.00732601	0.00554785	0.00749319	0	0.00609225	0.0026178	0.00241254	0.00151976	0.00283688	0.00266667	0.0021322	0	0	0	0.00549451	0.0052356	0.00511509	0	0.00571429	0.00469484	0.00466201	0	0.00626959	0	0	0.00456621	0.00711744	0.013245	0.00865801	0.0196078	0	0
AL353622.2	0.000530504	0	0.000584795	0	0	0.000414422	0	0	0	0.00218699	0	0.00117233	0	0.00179372	0	0	0	0	0	0	0	0	0	0.00120627	0	0	0	0	0	0	0	0	0	0	0	0	0	0	0	0	0	0	0	0	0	0	0	0	0
SESN2	0.0949602	0.0750121	0.129825	0.138263	0.043152	0.0414422	0.0363636	0.0506506	0.0507442	0.0459267	0.0930612	0.103165	0.066105	0.0941704	0.0640641	0.10303	0.0490436	0.032967	0.0998613	0.149183	0.0152009	0.0417755	0.0628272	0.100121	0.0167173	0.0425532	0.00666667	0.0191898	0.0111524	0.0243363	0.0436782	0.0604396	0	0.0153453	0.0651042	0.0257143	0.0892019	0.0862471	0	0.0407524	0.0372093	0.0633333	0	0.00355872	0.10596	0.0952381	0.0130719	0.0704225	0.00956938
MED18	0.0175066	0.0183309	0.0187134	0.0192308	0.0121951	0.00911728	0.00909091	0.0167286	0.011502	0.0103882	0.00408163	0.00937866	0.00259235	0.00717489	0.012012	0.00424242	0.0152035	0.025641	0.00693481	0.0156676	0.0043431	0.0174064	0.026178	0.0162847	0.0106383	0.0184397	0.004	0.00426439	0.0111524	0.0110619	0.0045977	0.0137363	0.0104712	0.0102302	0.0078125	0.0114286	0.0187793	0.02331	0	0	0.0139535	0.00666667	0.00913242	0.00711744	0.00662252	0.00865801	0	0.0140845	0
PHACTR4	0.262599	0.255909	0.174269	0.187666	0.178236	0.18276	0.0664336	0.0580855	0.0893099	0.113723	0.0832653	0.112544	0.0764744	0.0852018	0.034034	0.0436364	0.0485532	0.0805861	0.110957	0.109673	0.0456026	0.0652742	0.136126	0.178528	0.106383	0.0921986	0.044	0.0746269	0.0743494	0.0951327	0.112644	0.107143	0.102094	0.0971867	0.0625	0.0714286	0.140845	0.132867	0.106599	0.0689655	0.134884	0.0833333	0.086758	0.0854093	0.324503	0.251082	0.169935	0.126761	0.00956938
RCC1	0.128382	0.122769	0.1	0.164788	0.106942	0.131786	0.0265734	0.0357807	0.0717185	0.0716238	0.0440816	0.094959	0.0602722	0.0825112	0.02002	0.0527273	0.0220696	0.018315	0.0665742	0.0592643	0.029316	0.0435161	0.141361	0.176719	0.0334347	0.0609929	0.012	0.0341151	0.0111524	0.00663717	0.0252874	0.0137363	0.0235602	0.028133	0.0442708	0.0342857	0.239437	0.228438	0.0152284	0.0031348	0.0651163	0.0466667	0.0410959	0.0355872	0.0794702	0.0562771	0.0130719	0.0915493	0.0287081
TRNAU1AP	0.117772	0.0984081	0.14269	0.113727	0.131332	0.101119	0.13986	0.121283	0.0818674	0.100055	0.0979592	0.127784	0.0874919	0.103139	0.0800801	0.0993939	0.129966	0.106227	0.0970874	0.103542	0.107492	0.114883	0.0890052	0.0916767	0.0577508	0.123404	0.0453333	0.0490405	0.150558	0.110619	0.0735632	0.115385	0.0418848	0.0537084	0.078125	0.0771429	0.201878	0.167832	0.0253807	0.0344828	0.134884	0.13	0.0273973	0.124555	0.139073	0.138528	0.176471	0.169014	0.0382775
SNHG12	0.171353	0.146406	0.236842	0.37931	0.123358	0.121426	0.0454545	0.0483271	0.0960758	0.0934937	0.153469	0.161782	0.178224	0.157848	0.161161	0.213939	0.0514958	0.0695971	0.0901526	0.1703	0.0575461	0.0374238	0.157068	0.191797	0.050152	0.0737589	0.024	0.0298507	0.0185874	0.0309735	0.0482759	0.0631868	0.0235602	0.0511509	0.0911458	0.04	0.178404	0.258741	0.0304569	0.0376176	0.186047	0.296667	0.0410959	0.0640569	0.0331126	0.0779221	0.0522876	0.119718	0.0191388
TAF12	0.115119	0.135311	0.146199	0.144231	0.168386	0.184003	0.262238	0.325743	0.140731	0.13942	0.128163	0.182298	0.103694	0.130942	0.0980981	0.0557576	0.264836	0.245421	0.108183	0.126703	0.216069	0.247171	0.172775	0.138721	0.197568	0.229787	0.08	0.0490405	0.143123	0.14823	0.126437	0.104396	0.0471204	0.0511509	0.164062	0.234286	0.230047	0.167832	0.0862944	0.0438871	0.125581	0.13	0.0684932	0.135231	0.152318	0.138528	0.124183	0.147887	0.062201
RAB42	0.00106101	0.000482393	0.000584795	0.000331565	0.00469043	0.00248653	0.0174825	0.0343866	0.00135318	0.00109349	0.00571429	0.00644783	0.00259235	0.00269058	0.004004	0.00181818	0.0147131	0.040293	0.00554785	0.0108992	0.0152009	0.0156658	0	0.00120627	0.0410334	0.0312057	0	0	0.00371747	0.00663717	0.0045977	0.00549451	0.0026178	0.00255755	0.0260417	0.02	0	0.00932401	0	0	0.00930233	0.00333333	0	0	0	0	0.0196078	0.0211268	0
LINC01715	0	0.00241196	0.00175439	0.00265252	0.000938086	0.0037298	0.00769231	0.0144052	0.00202977	0.00273373	0.00163265	0.00644783	0.000648088	0.00358744	0	0	0.00441393	0.003663	0.00138696	0.0013624	0.00217155	0.0078329	0.0026178	0.00301568	0.00607903	0.00567376	0	0	0.00185874	0.00884956	0.00229885	0	0	0	0.00520833	0.00857143	0.00938967	0.002331	0	0	0.00930233	0	0	0	0	0.004329	0	0	0
AL360012.1	0	0.000482393	0	0.00066313	0.00187617	0.00248653	0.0027972	0.000929368	0.00135318	0.00218699	0.00163265	0.00117233	0.000648088	0	0	0	0.00392349	0.003663	0.00138696	0.00408719	0	0.00261097	0.0026178	0.00120627	0.00151976	0.00141844	0	0.0021322	0	0.00663717	0.0045977	0	0	0.00255755	0	0.00285714	0	0	0	0	0	0	0	0.00355872	0	0	0	0	0
GMEB1	0.0779841	0.0923782	0.0409357	0.0503979	0.0408068	0.0302528	0.0188811	0.0246283	0.0189445	0.0311646	0.0318367	0.0293083	0.0401815	0.032287	0.017017	0.0169697	0.0176557	0.029304	0.0332871	0.0429155	0.0162866	0.024369	0.0471204	0.0687575	0.0243161	0.0312057	0.0133333	0.0234542	0.0260223	0.0221239	0.0436782	0.032967	0.0235602	0.0230179	0.0130208	0.04	0.0469484	0.0559441	0.0558376	0.0188088	0.055814	0.0166667	0.00913242	0.0106762	0.0927152	0.038961	0.0653595	0.0492958	0.00478469
YTHDF2	0.506631	0.553546	0.554386	0.716512	0.356942	0.348114	0.138462	0.16961	0.26793	0.330235	0.182857	0.209848	0.14906	0.156054	0.256256	0.249091	0.210397	0.190476	0.209431	0.179837	0.191097	0.151436	0.465969	0.556695	0.130699	0.134752	0.238667	0.304904	0.154275	0.227876	0.165517	0.197802	0.120419	0.209719	0.166667	0.171429	0.483568	0.407925	0.213198	0.112853	0.427907	0.35	0.187215	0.120996	0.350993	0.341991	0.176471	0.338028	0.205742
OPRD1	0	0.000241196	0.00116959	0.00066313	0.000469043	0.000828844	0.000699301	0.000464684	0	0	0	0	0	0	0	0	0.000490436	0	0	0	0.00108578	0	0	0	0	0.00283688	0	0	0	0	0	0	0	0	0	0.00285714	0	0	0	0	0	0	0	0	0	0	0	0	0
AL009181.1	0	0	0	0	0	0	0	0	0	0.00109349	0	0	0	0	0	0	0	0	0	0.000681199	0	0	0.0026178	0	0	0	0	0	0	0	0	0	0	0	0	0	0	0	0	0	0	0	0	0	0	0	0	0	0
EPB41	0.106631	0.0943078	0.0736842	0.0616711	0.0670732	0.0538748	0.0286713	0.0209108	0.0568336	0.0546747	0.0261224	0.021102	0.0259235	0.0331839	0.124124	0.101212	0.0166748	0.025641	0.0402219	0.0326975	0.0260586	0.0130548	0.0680628	0.0765983	0.0288754	0.0212766	0.044	0.0511727	0.0334572	0.0287611	0.0298851	0.010989	0.0497382	0.0716113	0.0234375	0.0171429	0.0469484	0.039627	0.0253807	0	0.0372093	0.0266667	0.0456621	0.0391459	0.198675	0.177489	0.0392157	0.112676	0.119617
TMEM200B	0.00212202	0.000964785	0.00409357	0.0066313	0.010788	0.0128471	0.058042	0.0776022	0.00541272	0.0131219	0.0522449	0.0697538	0.0583279	0.113901	0.003003	0.00181818	0.0799411	0.0915751	0	0.003406	0.0521173	0.0609225	0	0.00241254	0.0471125	0.0950355	0	0.0021322	0.0315985	0.050885	0.0114943	0.0274725	0.0026178	0	0.0546875	0.0542857	0.0375587	0.016317	0	0	0.0418605	0.0133333	0.00913242	0.00355872	0.00662252	0	0	0	0
SRSF4	0.264191	0.252291	0.305848	0.323939	0.522514	0.492748	0.215385	0.216078	0.184032	0.237288	0.247347	0.318875	0.29488	0.331839	0.296296	0.309697	0.244728	0.245421	0.203883	0.216621	0.220413	0.213229	0.232984	0.262967	0.165653	0.252482	0.118667	0.185501	0.379182	0.340708	0.34023	0.351648	0.125654	0.138107	0.302083	0.32	0.361502	0.331002	0.0507614	0.122257	0.44186	0.236667	0.118721	0.11032	0.10596	0.112554	0.24183	0.260563	0.0430622
MECR	0.0403183	0.0330439	0.0438596	0.0324934	0.0469043	0.050145	0.0853147	0.0901487	0.067659	0.0590487	0.0440816	0.056272	0.0447181	0.0565022	0.018018	0.00666667	0.102011	0.0805861	0.0208044	0.0347411	0.0499457	0.0896432	0.0732984	0.0386007	0.0638298	0.0695035	0.0986667	0.0746269	0.0669145	0.079646	0.0574713	0.0412088	0.0445026	0.056266	0.117188	0.0742857	0.084507	0.0629371	0	0.00940439	0.0837209	0.05	0.242009	0.209964	0.0927152	0.0692641	0.0457516	0.126761	0.301435
PTPRU	0.00212202	0.000482393	0.00526316	0.00729443	0.00703565	0.00290095	0.0307692	0.0232342	0.00338295	0.00710771	0.0204082	0.0181712	0.00583279	0.0161435	0.001001	0	0.0161844	0.025641	0	0	0.0249729	0.0226284	0.0157068	0.00180941	0.0182371	0.0269504	0.00266667	0.00852879	0.0204461	0.00221239	0.0137931	0.0164835	0.0183246	0.0434783	0.0182292	0.0314286	0.00938967	0.00466201	0	0	0.00465116	0.0166667	0.0684932	0.117438	0.0264901	0.017316	0	0	0
MATN1	0.00159151	0.00265316	0.00175439	0.00198939	0.000469043	0.00165769	0.0013986	0.00139405	0.00067659	0.00218699	0.00326531	0	0.00259235	0.00358744	0	0.000606061	0.00245218	0.003663	0.00277393	0.0013624	0.00542888	0.00435161	0	0.00120627	0.00151976	0	0	0	0	0	0	0.00274725	0	0	0.00260417	0	0.00469484	0	0	0	0	0.00333333	0	0	0	0.004329	0	0	0
MATN1-AS1	0.00424403	0.00530632	0.00292398	0.00828912	0.00469043	0.0095317	0.00699301	0.00743494	0.00473613	0.00765446	0.00489796	0.00234467	0.00648088	0.00538117	0.00900901	0.00242424	0.0132418	0.003663	0.00693481	0.00613079	0.0152009	0.0113142	0.0052356	0.00603136	0.00455927	0.0070922	0.004	0.00852879	0.0130112	0.00221239	0.0252874	0.0192308	0.0104712	0.00767263	0.015625	0.0171429	0.00938967	0.013986	0.0152284	0	0.00930233	0	0	0	0.0198676	0.004329	0.00653595	0.0211268	0.00478469
LAPTM5	0.00318302	0.00554752	0.00818713	0.00265252	0.0787993	0.055947	0.0293706	0.0274164	0.00270636	0.00710771	0.00326531	0.00820633	0.00583279	0.00627803	1.47047	1.79879	0.00392349	0.00732601	1.80444	2.39782	0.0108578	0.00957354	0	0.00482509	0.00455927	0.0113475	0	0.00852879	0.00371747	0.00663717	0.0758621	0.0714286	0.0183246	0.00767263	0.00520833	0.0171429	0	0.00699301	1.37056	1.3605	0	0.00333333	0	0	0	0.00865801	2.27451	2.92254	0.00478469
LINC01778	0	0	0.00292398	0.000994695	0.00187617	0.00290095	0.000699301	0.00371747	0.00202977	0.00218699	0	0.000586166	0.00324044	0.00179372	0	0	0	0.003663	0	0.0020436	0.00108578	0.000870322	0	0	0	0	0.00266667	0	0.0669145	0.0818584	0.0206897	0.0192308	0	0	0	0	0	0	0	0	0.00465116	0	0	0	0	0	0	0.00704225	0
SDC3	0.00424403	0.00482393	0.00760234	0.0106101	0.0187617	0.0174057	0.0573427	0.132435	0.011502	0.0202296	0.00897959	0.014068	0.0343487	0.026009	0	0.00181818	0.0250123	0.0732601	0.0249653	0.0885559	0.0260586	0.0548303	0	0.00784077	0.0425532	0.0723404	0.00266667	0.010661	0.22119	0.274336	0.289655	0.184066	0.0026178	0.0230179	0.015625	0.04	0.00469484	0.020979	0	0.015674	0.055814	0.0666667	0	0.00355872	0.013245	0	0.104575	0.183099	0
PUM1	0.233952	0.250362	0.207018	0.219828	0.168386	0.166183	0.086014	0.079461	0.097429	0.123565	0.141224	0.115475	0.131562	0.110314	0.0630631	0.0890909	0.11231	0.102564	0.0832178	0.11376	0.109663	0.0617929	0.180628	0.203257	0.0744681	0.100709	0.076	0.100213	0.143123	0.126106	0.101149	0.107143	0.0732984	0.143223	0.122396	0.0514286	0.14554	0.151515	0.111675	0.0219436	0.116279	0.0966667	0.0776256	0.0996441	0.172185	0.134199	0.0849673	0.105634	0.00956938
NKAIN1	0.00371353	0.00578871	0.000584795	0.00066313	0	0	0.0020979	0.00185874	0.00135318	0.00109349	0	0	0	0	0	0	0.000490436	0.003663	0	0	0.00108578	0	0	0.00723764	0	0	0	0.00639659	0	0	0	0	0	0	0	0	0	0.002331	0	0	0.0139535	0.01	0	0	0.0331126	0.034632	0	0	0
SNRNP40	0.127851	0.122045	0.125146	0.168435	0.188086	0.21177	0.174825	0.274164	0.140054	0.147075	0.0971429	0.169988	0.127025	0.164126	0.117117	0.12	0.193722	0.179487	0.0818308	0.117166	0.132465	0.218451	0.180628	0.158022	0.0957447	0.167376	0.106667	0.0852878	0.17658	0.199115	0.225287	0.195055	0.0549738	0.0920716	0.145833	0.2	0.338028	0.275058	0.035533	0.0783699	0.0883721	0.1	0.0639269	0.0854093	0.152318	0.0779221	0.104575	0.267606	0.114833
ZCCHC17	0.13687	0.136758	0.137427	0.164125	0.166979	0.216328	0.196503	0.211431	0.167118	0.152542	0.176327	0.189332	0.232016	0.254709	0.0890891	0.0890909	0.223149	0.190476	0.115118	0.0926431	0.183496	0.183638	0.198953	0.133896	0.194529	0.219858	0.253333	0.221748	0.347584	0.345133	0.172414	0.21978	0.0890052	0.186701	0.143229	0.197143	0.239437	0.212121	0.0659898	0.0689655	0.283721	0.273333	0.127854	0.181495	0.178808	0.199134	0.117647	0.15493	0.258373
AL451070.1	0	0	0	0	0	0	0	0	0	0	0.000816327	0	0.000648088	0.000896861	0	0	0	0	0.00138696	0	0	0	0	0	0	0	0	0.00426439	0	0	0	0	0	0	0	0	0	0	0	0	0	0	0	0	0	0	0	0	0
FABP3	0	0.000964785	0.00526316	0.00563661	0.00375234	0.00290095	0.0895105	0.0715613	0.00202977	0.00218699	0.0432653	0.0293083	0.186001	0.186547	0.001001	0.00121212	0.0755272	0.0622711	0.073509	0.176431	0.00217155	0.0147955	0.0026178	0.00180941	0.0243161	0.0723404	0.028	0.0383795	0.27881	0.480088	0.0045977	0.00549451	0.0183246	0.00511509	0.00520833	0.0114286	0	0.002331	0	0.00940439	0.0325581	0.00333333	0	0.0106762	0	0	0	0.00704225	0
SERINC2	0.0488064	0.0641582	0.0643275	0.0978117	0.0187617	0.0368835	0.00629371	0.0139405	0.0879567	0.047567	0.00326531	0.003517	0.00453662	0.00358744	0.005005	0.00545454	0.00441393	0.00732601	0.00416089	0.0320163	0.0043431	0.00435161	0.0549738	0.0735826	0.00759878	0.0141844	0.314667	0.486141	0.00743494	0.0110619	0	0	0.298429	0.567775	0.00260417	0.00571429	0.0375587	0.048951	0	0.00940439	0.0744186	0.05	0.173516	0.231317	0.298013	0.138528	0.00653595	0.147887	0.100478
AC114488.1	0	0	0	0	0	0	0	0	0	0	0	0.00117233	0	0.000896861	0	0	0	0	0	0	0	0	0	0	0	0	0	0	0	0.00221239	0	0	0	0	0	0	0	0	0	0	0	0	0	0	0	0	0	0	0
TINAGL1	0.00795756	0.00699469	0.0210526	0.00961539	0.875235	1.2528	0.0111888	0.0288104	0.209066	0.143794	1.84082	2.90445	2.46014	3.62152	0.005005	0.0254545	0.00833742	0.010989	0.0194175	0.010218	0.0130293	0.0174064	0.0183246	0.00965018	0.0197568	0.00851064	0.149333	0.183369	0.0910781	0.161504	0.0275862	0.0137363	0.0968586	0.11509	0.00520833	0	0.028169	0.0769231	0.0253807	0	0.00930233	0.02	0.0593607	0.0462633	0	0.012987	0.0653595	0.415493	0.157895
HCRTR1	0	0	0	0	0.000469043	0	0	0	0	0.00109349	0	0	0.000648088	0.000896861	0	0	0	0	0	0	0	0	0	0	0	0	0	0	0	0.00221239	0	0	0	0	0	0	0	0	0	0	0	0	0	0	0	0	0	0	0
PEF1	0.148541	0.152918	0.134503	0.138594	0.311914	0.292582	0.183217	0.238848	0.171177	0.124112	0.161633	0.182298	0.206092	0.230493	0.0960961	0.0745455	0.227072	0.179487	0.0818308	0.0762943	0.14658	0.195822	0.303665	0.173703	0.179331	0.231206	0.121333	0.1258	0.371747	0.396018	0.17931	0.120879	0.0706806	0.0690537	0.164062	0.222857	0.262911	0.137529	0.071066	0.0815047	0.269767	0.213333	0.214612	0.562278	0.317881	0.329004	0.143791	0.295775	0.196172
AC114488.2	0	0	0	0.000331565	0	0.000414422	0	0	0	0	0	0.000586166	0	0	0	0	0	0	0	0	0	0	0	0	0	0	0	0	0	0	0	0	0	0	0	0	0	0	0	0	0	0	0	0	0	0	0	0	0
AC114488.3	0	0.00168837	0	0	0.00187617	0.0037298	0.000699301	0	0.00067659	0.00109349	0	0	0.000648088	0	0	0.000606061	0	0	0	0	0	0.000870322	0	0	0	0	0	0	0	0	0	0	0.0026178	0	0	0	0	0.002331	0.00507614	0	0	0	0	0	0	0.004329	0	0	0
COL16A1	0.0535809	0.0631934	0.107602	0.137599	0.0178236	0.00994613	0.93986	1.05901	0.151556	0.151449	0.0865306	0.0550996	0.239793	0.188341	0.00600601	0.0115152	0.358509	0.355311	0.0110957	0.0183924	0.360478	0.255004	0.091623	0.079614	0.591185	0.739007	0.0146667	0.00639659	0.267658	0.269912	0.234483	0.21978	0.0183246	0.0153453	0.489583	0.58	0.0751174	0.102564	0	0.0344828	0.0418605	0.0433333	0.022831	0.00711744	0.0794702	0.034632	0.0196078	0.0211268	0.0717703
ADGRB2	0.00795756	0.00723589	0.00701754	0.0102785	0	0.000414422	0.00699301	0.00743494	0.00473613	0.00382723	0.00163265	0.0017585	0.00259235	0.00179372	0.001001	0.00181818	0.000490436	0.003663	0.00138696	0	0.00651466	0	0.0078534	0.00482509	0.0106383	0.0113475	0	0	0.00185874	0.00884956	0	0.00274725	0.0026178	0	0.00260417	0.00857143	0.00938967	0.013986	0	0	0.0186047	0.00666667	0	0	0	0.004329	0	0	0
SPOCD1	0	0	0.00116959	0	0.00234522	0.00124327	0.000699301	0.00418216	0.00135318	0.00109349	0.00244898	0.00937866	0.00129618	0.000896861	0	0	0.000980873	0.003663	0.00277393	0.0027248	0	0.00696258	0	0.00120627	0	0.00141844	0	0.0021322	0.0371747	0.143805	0.0114943	0.0137363	0.0026178	0	0	0	0	0	0	0	0	0	0	0	0	0	0	0	0
AL354919.1	0.00106101	0.000241196	0.00175439	0.000331565	0.000469043	0.000828844	0.000699301	0.000929368	0.00473613	0	0.000816327	0.00117233	0	0	0.003003	0.00121212	0.000490436	0	0	0	0.00108578	0.000870322	0	0.000603136	0	0.00141844	0	0	0.00185874	0	0	0	0.0026178	0	0.00260417	0.00285714	0	0.00466201	0	0	0	0	0	0	0.00662252	0	0	0.00704225	0
AL136115.2	0.00159151	0.00120598	0.00116959	0.00198939	0.00281426	0.000828844	0	0.000929368	0	0	0.00163265	0.00234467	0	0	0.003003	0.000606061	0	0	0	0.003406	0.00108578	0.00261097	0.0026178	0.00120627	0	0	0	0	0	0.00221239	0	0	0	0	0	0.00285714	0	0.002331	0	0	0.0232558	0	0	0	0	0	0	0	0
PTP4A2	0.390451	0.325133	0.309357	0.328249	0.376642	0.514298	0.251748	0.344331	0.134641	0.18152	0.253061	0.348769	0.140635	0.196413	0.214214	0.418788	0.220696	0.271062	0.350902	0.498638	0.168295	0.300261	0.293194	0.343185	0.155015	0.329078	0.104	0.166311	0.208178	0.391593	0.163218	0.252747	0.120419	0.29156	0.192708	0.211429	0.305164	0.391608	0.106599	0.178683	0.15814	0.206667	0.0776256	0.103203	0.119205	0.17316	0.130719	0.401408	0.0526316
AL136115.1	0.000530504	0.000241196	0.00233918	0	0.00187617	0.000414422	0	0	0	0	0	0	0	0	0	0.000606061	0	0	0	0.000681199	0	0	0	0.000603136	0	0	0	0	0	0	0	0	0	0	0	0	0	0	0	0	0	0	0	0	0	0	0	0	0
KHDRBS1	0.440318	0.41534	0.545614	0.60378	0.556285	0.51264	0.356643	0.27974	0.351827	0.446145	0.489796	0.493552	0.48801	0.479821	0.389389	0.372121	0.466405	0.421245	0.384189	0.388283	0.390879	0.302002	0.371728	0.506031	0.556231	0.548936	0.233333	0.343284	0.581784	0.506637	0.4	0.42033	0.183246	0.278772	0.664062	0.594286	0.638498	0.81352	0.279188	0.181818	0.567442	0.533333	0.315068	0.302491	0.304636	0.229437	0.320261	0.471831	0.191388
AL445248.1	0.00265252	0.00385914	0.00467836	0.00497347	0.0032833	0.00290095	0.0013986	0.0027881	0.00202977	0.00382723	0.00489796	0.00410316	0.00259235	0.00448431	0.003003	0.0030303	0.00245218	0	0	0.003406	0.00325733	0.00348129	0.0052356	0.00241254	0.00303951	0.00425532	0.00133333	0	0	0.00221239	0.0045977	0	0	0.00255755	0	0.00285714	0.00469484	0	0	0	0.00465116	0.00666667	0	0.00355872	0.00662252	0.004329	0	0.0140845	0
TMEM39B	0.0557029	0.0460685	0.0584795	0.0835544	0.118199	0.184832	0.0559441	0.0859665	0.0405954	0.0486605	0.04	0.0779601	0.0434219	0.0573991	0.012012	0.0333333	0.0622854	0.0879121	0.0693481	0.0579019	0.0597177	0.0896432	0.0366492	0.0711701	0.0683891	0.0794326	0.0133333	0.0319829	0.0483271	0.0486726	0.0298851	0.0521978	0.0209424	0.0230179	0.0598958	0.0685714	0.0704225	0.0932401	0	0.0125392	0.0418605	0.0333333	0.0136986	0.0355872	0.0198676	0.030303	0.0784314	0.119718	0.00478469
KPNA6	0.230239	0.232754	0.139181	0.151194	0.130863	0.120597	0.0608392	0.0608736	0.0872801	0.0995079	0.082449	0.121923	0.0965651	0.0950673	0.103103	0.101212	0.0465915	0.0842491	0.0943135	0.0953678	0.0466884	0.0652742	0.15445	0.177925	0.0759878	0.093617	0.0413333	0.0639659	0.139405	0.123894	0.0436782	0.0906593	0.065445	0.122762	0.09375	0.102857	0.140845	0.130536	0.0406091	0.0438871	0.125581	0.1	0.0958904	0.0747331	0.192053	0.151515	0.0980392	0.0774648	0.00478469
TXLNA	0.0567639	0.0499276	0.0497076	0.0407825	0.0891182	0.0924161	0.0706294	0.0738848	0.0507442	0.0486605	0.0555102	0.0509965	0.0615684	0.058296	0.034034	0.0357576	0.0598333	0.0622711	0.0305132	0.0367847	0.0456026	0.0478677	0.0235602	0.0536791	0.0668693	0.0794326	0.02	0.0149254	0.0947955	0.0464602	0.0298851	0.0549451	0.0183246	0.056266	0.0494792	0.0485714	0.0892019	0.0815851	0.00507614	0.0188088	0.0883721	0.05	0.0456621	0.024911	0.0264901	0.0649351	0.0718954	0.119718	0.0909091
CCDC28B	0.0180371	0.0142306	0.00935672	0.015252	0.0994371	0.0936593	0.160839	0.247212	0.0514208	0.0306178	0.0979592	0.121336	0.103046	0.0735426	0.043043	0.0921212	0.113291	0.164835	0.0499307	0.0701635	0.180239	0.220191	0.0287958	0.0156815	0.145897	0.178723	0.0146667	0.0149254	0.0390335	0.0464602	0.0321839	0.0137363	0.0052356	0.00511509	0.0989583	0.114286	0.0375587	0.020979	0.0152284	0.00626959	0.0418605	0.0266667	0.0319635	0.0213523	0	0.00865801	0.0326797	0.0985915	0.00478469
AL049795.1	0	0.000241196	0.000584795	0	0.000469043	0	0.000699301	0.00418216	0.00338295	0.00218699	0.00244898	0.000586166	0.000648088	0.00179372	0	0	0.000980873	0	0	0	0.00325733	0.00174064	0.0026178	0.000603136	0.00151976	0	0.00266667	0	0.00185874	0	0.0045977	0	0.0026178	0.00255755	0	0	0.00469484	0	0	0	0	0	0	0	0	0	0	0	0
IQCC	0.00636605	0.00506512	0.0105263	0.00795756	0.0154784	0.00994613	0.0118881	0.00743494	0.0108254	0.0114817	0.0146939	0.0240328	0.0155541	0.0224215	0.003003	0.0030303	0.0137322	0.003663	0	0.00408719	0.00542888	0.0156658	0.0078534	0.0108565	0.00759878	0.00283688	0	0	0.00557621	0.00663717	0.0114943	0.00274725	0.0078534	0.0255754	0.0104167	0.00571429	0.0234742	0.011655	0	0	0.00930233	0.01	0	0.0142349	0.00662252	0.012987	0	0.0140845	0.00956938
DCDC2B	0	0	0.000584795	0	0.00140713	0.000414422	0	0	0.00067659	0.000546747	0	0.000586166	0.000648088	0.000896861	0	0.000606061	0.000490436	0	0	0	0	0.000870322	0	0	0	0	0.00133333	0	0	0	0	0	0.0026178	0.00511509	0	0.00285714	0	0	0	0	0	0.00333333	0	0	0	0	0	0	0
TMEM234	0.0122016	0.0120598	0.0128655	0.0142573	0.0201689	0.0281807	0.0377622	0.0850372	0.0162382	0.0158557	0.0106122	0.017585	0.00712897	0.0233184	0.00800801	0.0139394	0.034821	0.10989	0.0208044	0.0163488	0.0282302	0.0609225	0.013089	0.0126659	0.0303951	0.0482269	0.0106667	0.010661	0.0223048	0.050885	0.0298851	0.021978	0.0209424	0.0153453	0.0416667	0.04	0.0375587	0.041958	0.0101523	0.00940439	0.0465116	0.03	0.00456621	0.0427046	0.0331126	0.047619	0.0588235	0.0211268	0.00478469
EIF3I	0.763395	0.714906	0.565497	0.632294	0.795028	0.803978	0.700699	0.74303	0.483762	0.529798	0.485714	0.601407	0.878808	0.630493	0.469469	0.587879	0.834723	0.805861	0.416089	0.433924	0.615635	0.67624	0.887435	0.748492	0.536474	0.646809	0.662667	0.592751	0.620818	0.577434	0.436782	0.450549	0.303665	0.342711	0.554688	0.511429	0.690141	0.748252	0.274112	0.38558	0.604651	0.59	0.621005	0.44484	0.860927	0.683983	0.45098	0.830986	0.942584
FAM167B	0.00212202	0.000241196	0	0.00198939	0.113039	0.274347	0.000699301	0.0106877	0.00405954	0.00328048	0.00408163	0.0199297	0.00194426	0.000896861	0.001001	0.00424242	0.00392349	0.003663	0	0.003406	0.00760043	0.0174064	0	0.00120627	0	0.0070922	0	0.0021322	0.00371747	0.00442478	0.00229885	0.00549451	0	0	0	0	0	0.00466201	0	0	0.0139535	0.0533333	0	0	0	0	0.00653595	0	0
LCK	0.00106101	0.00168837	0.00467836	0.00298409	0.0065666	0.00580191	0.0013986	0.00418216	0.00067659	0.00437398	0.000816327	0	0.00194426	0.00179372	0.768769	0.768485	0	0	0	0.00749319	0.00108578	0.00435161	0	0.00241254	0	0.0070922	0.00266667	0.00852879	0.00185874	0	0	0.010989	0.0052356	0	0	0.00285714	0	0	0	0	0.00465116	0	0.00456621	0.00711744	0	0.004329	0.0130719	0.0140845	0
HDAC1	0.103979	0.121563	0.126901	0.166777	0.132739	0.219644	0.106294	0.109665	0.135995	0.164571	0.101224	0.141266	0.145172	0.145291	0.126126	0.207879	0.0877881	0.0915751	0.073509	0.110354	0.0944625	0.139252	0.117801	0.182147	0.135258	0.114894	0.105333	0.130064	0.276952	0.230088	0.193103	0.208791	0.052356	0.0537084	0.145833	0.202857	0.187793	0.191142	0.0862944	0.0501567	0.102326	0.146667	0.105023	0.199288	0.139073	0.147186	0.222222	0.309859	0.0239234
MARCKSL1	0.393103	0.497588	0.652632	0.732095	0.652439	1.0804	0.0440559	0.0664498	0.328823	0.456534	0.177143	0.375147	0.171095	0.115695	0.394394	0.413333	0.0956351	0.172161	0.941748	0.834469	0.176982	0.238468	0.303665	0.390832	0.144377	0.310638	0.389333	0.752665	0.0260223	0.0221239	0.271264	0.236264	0.447644	0.736573	0.0572917	0.0657143	0.15493	0.151515	0.203046	0.0877743	1.54419	1.54	0.365297	0.487544	0.496689	0.264069	1.0719	2.14789	0.129187
TSSK3	0.000530504	0.000241196	0	0.000331565	0.000469043	0.000414422	0.000699301	0.00371747	0.00067659	0.000546747	0.000816327	0.000586166	0	0	0	0	0.00343305	0.003663	0	0	0.0043431	0	0	0.00120627	0.00151976	0	0	0.0021322	0.00371747	0	0.0045977	0.00549451	0	0.00255755	0.00260417	0	0	0	0	0	0	0	0	0	0	0	0	0.00704225	0
FAM229A	0.0217507	0.0144718	0.0122807	0.00994695	0.0150094	0.0194778	0.0566434	0.0390335	0.0196211	0.0147622	0.00816326	0.0087925	0.00518471	0.00717489	0.003003	0.00545454	0.023541	0.025641	0.00416089	0.00681199	0.0228013	0.0191471	0.0183246	0.0144753	0.0136778	0.0198582	0.012	0.0191898	0.0520446	0.0154867	0.0045977	0	0.0235602	0.0306905	0	0.0171429	0.0516432	0.00699301	0	0.00940439	0.027907	0.0233333	0.0730594	0.0533808	0.0264901	0.004329	0.00653595	0	0.00478469
BSDC1	0.225995	0.174144	0.166667	0.170093	0.131801	0.150021	0.22028	0.170074	0.17659	0.151449	0.133878	0.141852	0.095269	0.125561	0.123123	0.113939	0.154978	0.25641	0.0610264	0.0674387	0.12595	0.13403	0.167539	0.151387	0.182371	0.207092	0.092	0.183369	0.17658	0.199115	0.195402	0.129121	0.159686	0.217391	0.158854	0.208571	0.206573	0.0862471	0.0304569	0.0188088	0.223256	0.143333	0.0913242	0.124555	0.231788	0.220779	0.202614	0.253521	0.119617
ZBTB8B	0.00106101	0.00120598	0.00116959	0.000994695	0.0032833	0	0.0013986	0.00139405	0.00067659	0.00218699	0.00244898	0.00234467	0.000648088	0.00179372	0.001001	0.00121212	0	0.003663	0.00138696	0.0020436	0	0.00348129	0	0.00120627	0.00151976	0.00141844	0.00266667	0	0	0	0	0.00274725	0.0026178	0	0	0	0	0	0	0	0	0	0	0	0	0	0.00653595	0	0
ZBTB8A	0.00742706	0.00844187	0.0134503	0.0185676	0.0750469	0.0534604	0.0608392	0.0576208	0.0135318	0.0235101	0.044898	0.0445487	0.0557356	0.0421525	0.013013	0.00484848	0.069642	0.0805861	0.00277393	0.00817439	0.0358306	0.0391645	0.0104712	0.0120627	0.0653495	0.0652482	0.00133333	0.010661	0.0687732	0.0420354	0.016092	0.0302198	0.0209424	0.0358056	0.0755208	0.0657143	0.0328639	0.025641	0	0	0.0232558	0.01	0.0502283	0.0284698	0	0.004329	0.0457516	0.0633803	0.0143541
ZBTB8OS	0.0875332	0.112156	0.0847953	0.0978117	0.101313	0.114795	0.155245	0.197955	0.102165	0.108803	0.102857	0.128957	0.119248	0.144395	0.0560561	0.0812121	0.104953	0.164835	0.0568655	0.106267	0.10532	0.170583	0.102094	0.134499	0.0881459	0.158865	0.178667	0.170576	0.157993	0.196903	0.103448	0.148352	0.091623	0.158568	0.117188	0.131429	0.173709	0.174825	0.0507614	0.109718	0.116279	0.12	0.0730594	0.199288	0.284768	0.207792	0.189542	0.295775	0.143541
RBBP4	0.170292	0.191992	0.171345	0.221485	0.190901	0.225446	0.176923	0.221654	0.17456	0.220339	0.150204	0.249707	0.169799	0.188341	0.106106	0.215758	0.153507	0.25641	0.124827	0.205041	0.152009	0.234117	0.167539	0.224367	0.176292	0.249645	0.192	0.292111	0.258364	0.331858	0.209195	0.206044	0.230366	0.276215	0.184896	0.257143	0.314554	0.342657	0.121827	0.109718	0.195349	0.196667	0.150685	0.185053	0.0860927	0.116883	0.104575	0.274648	0.0574163
SYNC	0.0488064	0.0576459	0.0678363	0.0699602	0.0590994	0.0820555	0.0734266	0.0947955	0.064276	0.0770913	0.0530612	0.0791325	0.0609203	0.0475336	0.037037	0.0763636	0.0451202	0.113553	0.0180305	0.0395095	0.0597177	0.0879025	0.0549738	0.0657419	0.0577508	0.124823	0.0626667	0.0895522	0.171004	0.387168	0.0988506	0.0934066	0.0418848	0.0690537	0.09375	0.108571	0.0469484	0.0699301	0.035533	0.0344828	0.0604651	0.09	0.086758	0.024911	0.0198676	0.021645	0.0915033	0.0985915	0.00478469
AC114489.1	0.00106101	0.000241196	0	0.000331565	0.000469043	0.000828844	0	0	0.00135318	0.00109349	0	0	0	0	0	0	0	0	0	0.000681199	0	0	0	0	0	0	0	0	0	0	0	0	0	0	0	0	0	0	0	0	0	0	0	0	0.00662252	0	0	0.00704225	0
KIAA1522	0.280637	0.237337	0.284795	0.277851	0.021576	0.0227932	0.0167832	0.0134758	0.166441	0.168398	0.00653061	0.0123095	0.00583279	0.00448431	0.005005	0.00969697	0.00637567	0.010989	0.0194175	0.0163488	0.00542888	0.0139252	0.264398	0.257539	0.0167173	0.035461	0.096	0.104478	0.0204461	0.0199115	0.0045977	0.032967	0.15445	0.299233	0.0104167	0.00857143	0.305164	0.191142	0.0761421	0.0344828	0.027907	0.0466667	0.26484	0.206406	0.364238	0.311688	0.0457516	0.0633803	0.0717703
YARS	0.0949602	0.0875543	0.0760234	0.0958223	0.09803	0.115209	0.093007	0.153346	0.0575101	0.0716238	0.0726531	0.101993	0.0751782	0.07713	0.025025	0.070303	0.073075	0.0549451	0.0554785	0.0831063	0.0401737	0.0635335	0.117801	0.107961	0.0607903	0.0964539	0.048	0.0511727	0.070632	0.0818584	0.0551724	0.0714286	0.0497382	0.0511509	0.0859375	0.0771429	0.084507	0.146853	0.035533	0.0219436	0.0511628	0.08	0.0319635	0.0569395	0.0794702	0.0995671	0.0261438	0.359155	0.076555
S100PBP	0.0371353	0.036903	0.0561404	0.068634	0.0642589	0.0547037	0.0405594	0.0460037	0.02977	0.0420995	0.0465306	0.0433763	0.0596241	0.0573991	0.012012	0.0309091	0.0367827	0.029304	0.0346741	0.027248	0.029316	0.0391645	0.0602094	0.039807	0.0243161	0.0382979	0.0253333	0.0597015	0.0520446	0.0442478	0.0551724	0.0467033	0.0445026	0.0690537	0.0442708	0.0485714	0.0892019	0.048951	0	0.00626959	0.0697674	0.0633333	0	0.0498221	0.0198676	0.017316	0.0522876	0.0140845	0
FNDC5	0.000530504	0.000482393	0.00116959	0.000331565	0.00422139	0.00207211	0.00839161	0.00743494	0.00135318	0.00109349	0.00163265	0	0.00324044	0.00179372	0	0	0.00147131	0	0	0.000681199	0.00651466	0.00435161	0	0	0.0136778	0.00425532	0.008	0.0021322	0.0148699	0.00884956	0.00229885	0	0.0104712	0	0	0	0	0	0	0	0	0	0	0	0	0	0.00653595	0	0
HPCA	0.000530504	0.000482393	0.00175439	0.000331565	0	0.000828844	0.0013986	0.000929368	0.00135318	0.00109349	0.00326531	0.0017585	0.00129618	0.000896861	0	0	0.000980873	0	0	0	0.0043431	0.00435161	0	0.000603136	0.0106383	0.00283688	0	0	0	0	0.0045977	0	0	0	0.0104167	0.0142857	0	0	0	0	0	0	0	0	0	0	0	0	0
TMEM54	0.14748	0.198987	0.0333333	0.0520557	0.0117261	0.0468297	0.0328671	0.044145	0.0683356	0.0989612	0.0130612	0.0252052	0.0233312	0.0358744	0	0.00242424	0.0215792	0.043956	0.00554785	0.00408719	0.0217155	0.0583116	0.219895	0.226779	0.0410334	0.035461	0.028	0.0426439	0.0111524	0.0309735	0.0045977	0.010989	0.0628272	0.084399	0.00520833	0.06	0.0798122	0.121212	0	0.00940439	0.055814	0.0233333	0.150685	0.263345	0.562914	0.917749	0.0326797	0.0422535	0.0909091
RNF19B	0.0912467	0.10685	0.157895	0.186008	0.0984991	0.106506	0.0195804	0.017658	0.0453315	0.0579552	0.0293878	0.0240328	0.0246273	0.0269058	0.025025	0.0284848	0.0117705	0.014652	0.122053	0.180518	0.0141151	0.0156658	0.0811518	0.145356	0.0167173	0.0141844	0.00933333	0.0319829	0.0204461	0.0287611	0.00689655	0.0274725	0.0209424	0.0230179	0.0390625	0.0342857	0.0751174	0.11655	0.0101523	0.00626959	0.0372093	0.0233333	0.0136986	0.0676157	0.0662252	0.0865801	0.0457516	0.0915493	0.00478469
AK2	0.317241	0.328268	0.276608	0.31134	0.265478	0.32242	0.178322	0.217937	0.262517	0.274467	0.170612	0.198124	0.156189	0.180269	0.113113	0.124242	0.207945	0.29304	0.127601	0.153951	0.136808	0.21584	0.340314	0.410133	0.151976	0.222695	0.293333	0.245203	0.14684	0.179204	0.225287	0.208791	0.198953	0.184143	0.205729	0.251429	0.342723	0.382284	0.071066	0.0407524	0.413953	0.386667	0.146119	0.441281	0.284768	0.294372	0.176471	0.387324	0.277512
AZIN2	0.00477454	0.00313555	0.0134503	0.0172414	0.0295497	0.0145048	0.0237762	0.0376394	0.014885	0.0169492	0.0179592	0.0146542	0.0168503	0.0134529	0.018018	0.0139394	0.0176557	0.0512821	0.00277393	0.00613079	0.0238871	0.0400348	0.0052356	0.00361882	0.0668693	0.0851064	0.024	0.010661	0.0167286	0.00221239	0.0528736	0.0467033	0.0026178	0.0179028	0.0963542	0.214286	0.00938967	0	0	0	0.027907	0.0266667	0.0319635	0.0320285	0	0.00865801	0.00653595	0.0211268	0.00478469
TRIM62	0.0148541	0.0171249	0.0111111	0.0122679	0.00844278	0.00994613	0.0020979	0.00650558	0.011502	0.0092947	0.00489796	0.0158265	0.00388853	0.0107623	0.00900901	0.00909091	0.00147131	0	0.00554785	0.003406	0.00217155	0.00435161	0.0209424	0.0199035	0.00607903	0.0070922	0	0.00426439	0.00371747	0.00442478	0	0.00274725	0	0.00255755	0.0078125	0.00857143	0.0140845	0.016317	0	0	0.0139535	0.01	0	0.0142349	0.0463576	0.038961	0.00653595	0.0140845	0
AL662907.3	0.00159151	0.000241196	0.000584795	0.00066313	0.00140713	0.000828844	0	0	0	0.00109349	0	0.00293083	0.000648088	0.000896861	0	0	0	0	0	0	0	0	0	0.00241254	0.00303951	0.00283688	0	0.00639659	0.00185874	0	0	0	0.013089	0	0.00260417	0	0.00938967	0.002331	0	0	0	0.00333333	0	0.00355872	0	0	0	0	0
ZNF362	0.0175066	0.0248432	0.028655	0.03813	0.0356473	0.0439287	0.0475524	0.0604089	0.026387	0.0399125	0.0277551	0.059789	0.0499028	0.0484305	0.00800801	0.00666667	0.0313879	0.0695971	0.0152566	0.0326975	0.0488599	0.05396	0.0183246	0.0337756	0.0516717	0.0822695	0.00666667	0.0277186	0.0539033	0.0685841	0.0321839	0.0384615	0.0183246	0.0204604	0.0729167	0.0628571	0.0375587	0.027972	0	0	0.0372093	0.0566667	0.0182648	0.0213523	0.013245	0.004329	0.0392157	0.0422535	0.0239234
AL513327.1	0	0	0	0.00066313	0.00140713	0.000828844	0	0.000929368	0	0	0	0	0	0.000896861	0	0	0	0	0	0	0	0	0	0	0	0	0	0	0	0	0	0	0	0	0	0	0	0	0	0	0	0	0	0	0	0	0.00653595	0.00704225	0
PHC2	0.0175066	0.0229137	0.0175439	0.0215517	0.104597	0.100705	0.0888112	0.116636	0.0196211	0.0229634	0.0677551	0.0902696	0.0460143	0.0484305	0.01001	0.00969697	0.0397254	0.106227	0.0277393	0.0531335	0.0325733	0.0957354	0.0157068	0.0168878	0.0607903	0.0780142	0.0386667	0.0277186	0.111524	0.0840708	0.0367816	0.0714286	0.0287958	0.056266	0.0390625	0.0371429	0.0140845	0.034965	0	0.015674	0.0976744	0.0533333	0.0319635	0.0284698	0.013245	0.030303	0.0392157	0.0633803	0
AL513327.2	0	0.000241196	0	0	0	0.000414422	0	0	0	0	0	0.000586166	0	0	0	0	0.000490436	0	0	0	0	0	0	0	0	0	0	0	0	0	0	0	0	0	0	0	0	0	0	0	0	0	0	0	0	0	0	0	0
ZSCAN20	0.00106101	0.00217077	0.00175439	0.000994695	0.0032833	0.00331538	0.00559441	0.00789963	0.00067659	0.00109349	0.00163265	0.0017585	0.00129618	0.00269058	0	0.00121212	0.000980873	0.003663	0	0.0020436	0.0043431	0.00348129	0.0026178	0.000603136	0.00303951	0.00283688	0.00133333	0	0	0.00442478	0.0045977	0.00274725	0	0	0	0	0.00469484	0	0	0.00626959	0	0	0	0	0	0	0.0196078	0	0
CSMD2	0.00318302	0.00192957	0.00350877	0.00265252	0.0065666	0.0037298	0.0013986	0.008829	0	0.000546747	0.00163265	0.00293083	0.00194426	0.00179372	0.003003	0.000606061	0.00147131	0.010989	0	0	0	0.0104439	0	0.00180941	0.00607903	0.0141844	0	0.0021322	0.00185874	0	0.0045977	0	0	0	0.00260417	0.00285714	0	0.00699301	0	0	0.0139535	0	0	0	0	0.00865801	0	0	0
C1orf94	0	0	0	0	0	0	0	0.000464684	0	0	0	0	0	0	0	0	0	0	0	0	0	0	0	0	0.00151976	0	0	0	0	0	0.0091954	0	0	0	0	0	0	0	0	0	0	0	0	0	0	0	0	0	0
SMIM12	0.174536	0.108297	0.140351	0.136605	0.269231	0.228346	0.0853147	0.119888	0.104195	0.0765446	0.142041	0.197538	0.272845	0.307623	0.141141	0.152727	0.0711133	0.0732601	0.149792	0.15327	0.0401737	0.0887728	0.141361	0.137515	0.0410334	0.0780142	0.088	0.0938166	0.304833	0.298673	0.133333	0.167582	0.0863874	0.102302	0.0677083	0.06	0.201878	0.13986	0.0964467	0.0344828	0.15814	0.173333	0.173516	0.117438	0.165563	0.142857	0.124183	0.197183	0.0574163
GJB5	0.201061	0.228654	0.112281	0.126326	0	0.00165769	0.0041958	0.000464684	0.100135	0.086386	0	0.00234467	0	0	0	0.00181818	0.000490436	0	0	0.00476839	0.00217155	0	0.201571	0.218335	0	0.00283688	0.00266667	0.0255864	0.00185874	0	0	0	0.0026178	0.0127877	0.00260417	0	0.164319	0.142191	0	0.0031348	0.0232558	0.0233333	0.0456621	0.0747331	0.437086	0.571429	0	0	0.0382775
GJB4	0.0281167	0.027014	0.0245614	0.030504	0	0.00165769	0.0013986	0	0.0121786	0.0196829	0.000816327	0	0	0.00179372	0.001001	0	0.000490436	0	0	0.000681199	0	0.00174064	0.0471204	0.0313631	0	0	0	0	0	0	0	0	0	0	0	0	0.028169	0.002331	0	0	0	0.00333333	0	0.0213523	0.211921	0.225108	0	0	0.00956938
GJB3	0.654642	0.648577	0.426316	0.576923	0.00187617	0.00207211	0.0027972	0.0027881	0.161705	0.216512	0.00244898	0.00293083	0.00324044	0.00448431	0.002002	0.00424242	0.00343305	0.003663	0.00693481	0.00408719	0.00325733	0.0104439	0.759162	0.688179	0.00303951	0.0184397	0.00266667	0.0127932	0	0.00221239	0.0114943	0.010989	0.0026178	0.00255755	0	0.00285714	0.765258	0.708625	0.0253807	0	0.0744186	0.0933333	0.0776256	0.156584	0.721854	0.645022	0.0130719	0.0140845	0.00478469
GJA4	0.00742706	0.00723589	0.0116959	0.0142573	0.461069	0.323663	0.00489511	0.00836431	0.00608931	0.00164024	1.40898	1.7585	1.31432	1.57489	0.00600601	0.00242424	0.00294262	0.003663	0.0138696	0.0115804	0.00325733	0.0313316	0.0052356	0.00603136	0	0.00567376	0.00133333	0.00852879	0.0167286	0.0132743	0.0091954	0.0247253	0.0078534	0.00511509	0.00520833	0.00857143	0.028169	0.020979	0	0	0.00930233	0	0.00456621	0.0142349	0	0	0.294118	0.140845	0
DLGAP3	0.00159151	0.000723589	0.000584795	0.000994695	0.000938086	0.00248653	0	0.000464684	0.00338295	0.00109349	0.000816327	0	0.000648088	0.000896861	0	0.0030303	0.00196175	0	0.00416089	0.0149864	0	0	0	0.00301568	0	0.00283688	0.00533333	0.0021322	0.00743494	0	0.0091954	0	0	0.00511509	0	0	0	0.00466201	0	0	0	0	0.00913242	0	0	0.00865801	0	0	0.00478469
AC114490.3	0	0.00168837	0.00116959	0.00132626	0.00750469	0.0124327	0.0132867	0.0144052	0.00541272	0.00273373	0.00571429	0.00937866	0.00972132	0.00807175	0.004004	0.00181818	0.0117705	0	0.00277393	0.0020436	0.0206297	0.0121845	0	0.000603136	0.0151976	0.0070922	0	0	0.0148699	0.00884956	0.0137931	0.00549451	0.0026178	0.00767263	0.0208333	0.00285714	0	0.002331	0	0	0	0	0.00456621	0	0	0.004329	0.00653595	0.0140845	0
AC114490.2	0.00106101	0.000964785	0.00409357	0.00066313	0.0150094	0.0124327	0.0265734	0.0320632	0.00541272	0.00492072	0.0106122	0.017585	0.00259235	0.00986547	0.004004	0.00181818	0.0353114	0.021978	0.00138696	0.003406	0.0260586	0.0252393	0	0	0.00911854	0.00851064	0	0	0.0130112	0.00442478	0.0137931	0.00549451	0.0026178	0.00511509	0.0104167	0.00285714	0	0	0	0.00626959	0.00930233	0	0	0.00711744	0	0	0.0392157	0.00704225	0
TMEM35B	0	0	0.000584795	0	0	0	0.000699301	0.00139405	0	0	0	0	0	0.000896861	0	0	0	0	0	0	0	0.000870322	0	0	0	0	0	0	0	0	0	0.00824176	0	0	0	0	0	0	0	0	0	0	0	0	0	0	0	0	0
ZMYM6	0.0350133	0.0436565	0.0315789	0.0387931	0.032364	0.0269374	0.0230769	0.0306691	0.0372124	0.0404593	0.0146939	0.024619	0.0252754	0.0278027	0.024024	0.0169697	0.0323688	0.043956	0.0346741	0.0381471	0.0152009	0.0278503	0.0209424	0.0386007	0.0243161	0.0269504	0.0186667	0.0191898	0.0817844	0.079646	0.0229885	0.0302198	0.013089	0.0204604	0.0104167	0.0257143	0.0234742	0.016317	0.0101523	0.0407524	0.0139535	0.0433333	0.0502283	0.0106762	0.0397351	0.0692641	0.0326797	0.056338	0.00478469
ZMYM1	0.0106101	0.0166425	0.0152047	0.0139257	0.0211069	0.0285951	0.041958	0.0334572	0.0250338	0.0278841	0.0195918	0.0257913	0.0162022	0.0170404	0.003003	0.00484848	0.0289358	0.029304	0.00970874	0.00681199	0.0423453	0.0226284	0.0078534	0.0120627	0.0227964	0.0184397	0.00933333	0.00852879	0.0223048	0.0243363	0.0505747	0.021978	0.0078534	0.0102302	0.0286458	0.0228571	0.0140845	0.030303	0.0152284	0.00626959	0.0325581	0.00666667	0	0.0142349	0.00662252	0	0.0392157	0.0211268	0.00478469
AL590434.1	0.000530504	0.00192957	0.00175439	0.00464191	0.00187617	0.00124327	0.000699301	0.000464684	0.00405954	0.00218699	0.000816327	0.000586166	0.00194426	0.00358744	0	0.000606061	0.00196175	0	0.00138696	0	0.00325733	0.000870322	0	0.00241254	0.00151976	0.00283688	0.00133333	0.00639659	0	0	0	0	0.0026178	0.00511509	0.00260417	0	0	0.00932401	0	0.0031348	0	0	0	0	0	0	0	0.00704225	0
SFPQ	0.883289	1.09093	1.02339	1.31466	0.783771	0.854952	0.504895	0.538569	0.534506	0.612356	0.66449	0.736225	0.695399	0.870852	0.621622	1.06061	0.430603	0.468864	0.755895	0.910082	0.470141	0.565709	0.751309	1.11882	0.525836	0.605674	0.466667	0.722814	0.369888	0.54646	0.728736	0.782967	0.390052	0.549872	0.645833	0.602857	0.882629	1.2704	0.604061	0.84326	0.706977	0.833333	0.593607	0.469751	0.622517	0.761905	0.784314	0.943662	0.578947
ZMYM4	0.0360743	0.0434153	0.0309942	0.0384615	0.0891182	0.0774969	0.0713287	0.0752788	0.0439783	0.049754	0.0677551	0.0732708	0.0479585	0.0547085	0.011011	0.0133333	0.0495341	0.0879121	0.0485437	0.0579019	0.0890337	0.0713664	0.0445026	0.0361882	0.0744681	0.0652482	0.032	0.0405117	0.0743494	0.0685841	0.0873563	0.0604396	0.0602094	0.0792839	0.106771	0.0914286	0.0140845	0.025641	0.0152284	0.0188088	0.0837209	0.0333333	0.00913242	0.0355872	0.0198676	0.025974	0.0653595	0.0704225	0.0574163
KIAA0319L	0.0461538	0.0537868	0.0397661	0.0431034	0.0848968	0.0799834	0.0517483	0.045539	0.0446549	0.0437397	0.0408163	0.0539273	0.0447181	0.0367713	0.03003	0.0272727	0.0436488	0.0549451	0.0263523	0.0326975	0.0488599	0.0339426	0.0418848	0.0422195	0.0364742	0.0609929	0.028	0.0703625	0.0371747	0.0442478	0.0505747	0.021978	0.0890052	0.0818414	0.0364583	0.0171429	0.056338	0.048951	0	0.0031348	0.0790698	0.0866667	0.0182648	0.0177936	0.0728477	0.0649351	0.0718954	0.0915493	0.0191388
NCDN	0.00477454	0.00988905	0.00233918	0.0066313	0.00515948	0.010775	0.00839161	0.0329926	0.00338295	0.00656096	0.00571429	0.0134818	0.00518471	0.00538117	0	0.00606061	0.00441393	0.025641	0	0.003406	0.00325733	0.0226284	0.0052356	0.0229192	0.00455927	0.00851064	0.00266667	0	0.0111524	0.00221239	0.00689655	0.00549451	0	0.0102302	0	0.00285714	0	0.00699301	0	0	0	0.00333333	0	0.00355872	0.013245	0.025974	0	0.0422535	0
AC004865.2	0.00583554	0.00554752	0.00584795	0.00364722	0.00187617	0.00165769	0.000699301	0.00418216	0.00135318	0.00164024	0.000816327	0.00468933	0.00194426	0.000896861	0.023023	0.0187879	0.000490436	0.00732601	0.0166436	0.013624	0.00108578	0.00261097	0.0026178	0.00241254	0	0.00283688	0	0	0.00371747	0	0	0	0	0.00255755	0	0	0	0.002331	0	0.00626959	0	0.01	0	0	0	0	0	0	0
TFAP2E	0.0318302	0.0400386	0.0134503	0.0155836	0.000938086	0.00207211	0.000699301	0.0027881	0.00473613	0.00656096	0.000816327	0.00234467	0.000648088	0	0	0.00484848	0.000490436	0	0.00554785	0.0020436	0	0	0.0104712	0.0361882	0	0	0	0.0021322	0	0	0	0.00549451	0	0	0	0	0.00469484	0.011655	0	0	0	0.00666667	0	0	0.0463576	0.030303	0	0	0.00478469
PSMB2	0.404775	0.410275	0.332164	0.400199	0.308161	0.418152	0.318182	0.41171	0.312585	0.326955	0.261224	0.318875	0.232664	0.32287	0.18018	0.286061	0.343796	0.362637	0.259362	0.325613	0.29316	0.376849	0.505236	0.4807	0.287234	0.280851	0.228	0.383795	0.373606	0.570796	0.351724	0.392857	0.0890052	0.173913	0.276042	0.331429	0.549296	0.620047	0.192893	0.184953	0.372093	0.4	0.255708	0.27758	0.496689	0.502165	0.287582	0.598592	0.473684
C1orf216	0.0244032	0.0279788	0.022807	0.0218833	0.032364	0.0381268	0.0601399	0.0906134	0.0155616	0.0224166	0.0155102	0.0515826	0.0473104	0.0565022	0.02002	0.0381818	0.0529671	0.0622711	0.0319001	0.0361035	0.0260586	0.0530896	0.0314136	0.0199035	0.0744681	0.0496454	0.00266667	0.00426439	0.0539033	0.0840708	0.0528736	0.0521978	0.0052356	0	0.0598958	0.04	0.0140845	0.016317	0.035533	0.00626959	0.172093	0.09	0.00456621	0.0106762	0.013245	0.00865801	0.0522876	0.0422535	0.0239234
CLSPN	0.0217507	0.0168837	0.0187134	0.0248674	0.0065666	0.0207211	0.0041958	0.0134758	0.0209743	0.0267906	0.00734694	0.0275498	0.0136099	0.0125561	0.014014	0.0381818	0.00343305	0.003663	0.0194175	0.0286104	0	0.00696258	0.0628272	0.0313631	0.0106383	0.0156028	0	0	0.00185874	0.00221239	0.00229885	0.00824176	0.0026178	0.00511509	0.00260417	0.00285714	0.187793	0.263403	0	0	0.00930233	0.00666667	0	0.0142349	0.013245	0.025974	0	0.0774648	0
AGO4	0.0408488	0.0434153	0.0339181	0.0371353	0.0286116	0.0331538	0.0223776	0.0315985	0.0311231	0.0333516	0.0179592	0.0187573	0.0174984	0.0143498	0.00900901	0.00727273	0.0132418	0.014652	0.0263523	0.0470027	0.0184582	0.0304613	0.039267	0.03076	0.00607903	0.0198582	0.004	0.0127932	0.0315985	0.0619469	0.016092	0.00549451	0.0183246	0.0434783	0.0078125	0.0428571	0.0187793	0.013986	0	0	0.027907	0.00333333	0.0319635	0.0355872	0.0463576	0.0562771	0.0130719	0.0633803	0
AGO1	0.0567639	0.0530632	0.048538	0.0520557	0.0379925	0.0430999	0.0587413	0.0408922	0.0405954	0.0393658	0.0604082	0.042204	0.0453662	0.0547085	0.02002	0.0236364	0.0299166	0.03663	0.0402219	0.0490463	0.0238871	0.0409051	0.039267	0.0410133	0.0349544	0.0524823	0.0413333	0.0319829	0.0464684	0.0376106	0.0275862	0.010989	0.0209424	0.056266	0.0520833	0.06	0.028169	0.048951	0.0152284	0.00626959	0.0697674	0.0333333	0	0.0142349	0.0397351	0.047619	0.0392157	0.0704225	0.0574163
AL139286.2	0.000530504	0	0.000584795	0	0.000938086	0.000828844	0	0.000464684	0	0.000546747	0	0	0.000648088	0.000896861	0	0.000606061	0	0	0	0.000681199	0.00108578	0.000870322	0	0	0	0	0	0	0	0	0	0	0	0	0	0	0	0	0	0	0	0	0	0	0	0	0	0	0
AGO3	0.106631	0.0979257	0.156725	0.129642	0.132739	0.136345	0.11958	0.0934015	0.0778078	0.0836523	0.0881633	0.100234	0.0978613	0.0735426	0.05005	0.0733333	0.0946542	0.0989011	0.116505	0.0871935	0.0553746	0.0966057	0.0706806	0.0820265	0.0638298	0.0836879	0.0266667	0.0447761	0.115242	0.10177	0.112644	0.0879121	0.0628272	0.0767263	0.09375	0.0714286	0.112676	0.0979021	0.0101523	0.0626959	0.0883721	0.06	0.0410959	0.0533808	0.0529801	0.038961	0.0457516	0.119718	0.00956938
TEKT2	0.00106101	0.000241196	0	0	0.000469043	0.000828844	0.000699301	0	0	0.00218699	0	0.000586166	0	0	0	0	0	0	0	0	0	0.000870322	0	0.00301568	0	0	0	0.0021322	0	0	0.00229885	0.00274725	0.0026178	0	0	0	0.00469484	0.002331	0	0	0	0.00666667	0	0	0	0	0.00653595	0.0140845	0
ADPRHL2	0.141645	0.114086	0.0847953	0.0872016	0.0783302	0.0596768	0.0951049	0.123606	0.0926928	0.0699836	0.0538776	0.0691676	0.058976	0.0565022	0.038038	0.0581818	0.130947	0.0989011	0.0596394	0.0817439	0.0901194	0.0678851	0.15445	0.11339	0.050152	0.0879433	0.1	0.0916844	0.16171	0.14823	0.103448	0.200549	0.128272	0.0639386	0.0885417	0.0885714	0.15493	0.135198	0.0304569	0.0564263	0.111628	0.0766667	0.0410959	0.088968	0.18543	0.168831	0.0457516	0.0915493	0.062201
COL8A2	0.00477454	0.00265316	0.00175439	0.00232095	0.00422139	0.00290095	0.114685	0.141729	0.00338295	0.0191361	0.00734694	0.007034	0.00388853	0.00807175	0	0.00121212	0.046101	0.0695971	0.0152566	0.0115804	0.0651466	0.0661445	0	0.00361882	0.161094	0.21844	0	0.0021322	0.0613383	0.10177	0.016092	0.0247253	0.0104712	0.00255755	0.166667	0.154286	0	0.00699301	0	0	0	0	0	0	0	0.00865801	0	0	0
TRAPPC3	0.282228	0.252291	0.314035	0.31366	0.275328	0.338168	0.31958	0.377323	0.272666	0.270093	0.256327	0.259086	0.303953	0.33722	0.171171	0.170909	0.322707	0.300366	0.263523	0.230245	0.229099	0.246301	0.311518	0.278046	0.243161	0.377305	0.226667	0.268657	0.5	0.621681	0.321839	0.197802	0.222513	0.289003	0.304688	0.402857	0.483568	0.289044	0.19797	0.263323	0.4	0.326667	0.310502	0.434164	0.437086	0.411255	0.150327	0.457746	0.220096
MAP7D1	0.427056	0.41727	0.272515	0.373342	0.17167	0.237049	0.143357	0.195167	0.135995	0.151449	0.142857	0.267878	0.119248	0.2	0.183183	0.318788	0.122609	0.150183	0.277393	0.412807	0.117264	0.155788	0.382199	0.473462	0.173252	0.280851	0.0626667	0.176972	0.223048	0.323009	0.202299	0.21978	0.0890052	0.11509	0.195312	0.245714	0.183099	0.27972	0.071066	0.0689655	0.255814	0.223333	0.123288	0.177936	0.423841	0.47619	0.0915033	0.211268	0.0861244
THRAP3	0.2	0.181862	0.256725	0.197944	0.320826	0.323663	0.43007	0.341543	0.286198	0.295243	0.316735	0.28136	0.267012	0.255605	0.229229	0.23697	0.503188	0.384615	0.184466	0.166894	0.470141	0.329852	0.248691	0.206273	0.477204	0.431206	0.168	0.266525	0.628253	0.511062	0.308046	0.307692	0.243455	0.253197	0.546875	0.38	0.375587	0.310023	0.0659898	0.103448	0.432558	0.363333	0.255708	0.395018	0.178808	0.233766	0.424837	0.408451	0.172249
SH3D21	0.0233422	0.0118186	0.00818713	0.00431035	0.000469043	0.00124327	0.00769231	0.00650558	0.0121786	0.0169492	0.00326531	0.007034	0.00129618	0.00269058	0.002002	0.0030303	0.00147131	0.003663	0.0319001	0.0361035	0.00217155	0.00609225	0.0445026	0.013269	0.00455927	0.00992908	0.00533333	0.0170576	0	0	0.00229885	0	0.0052356	0.00767263	0	0.00571429	0.00938967	0.00699301	0	0	0.00465116	0.02	0.100457	0.0391459	0.0529801	0.034632	0	0	0
EVA1B	0.00583554	0.00434153	0.00760234	0.0102785	0.14728	0.202652	0.223077	0.342007	0.00947226	0.0120284	0.0865306	0.181712	0.0473104	0.0807175	0.029029	0.0115152	0.13438	0.172161	0.0471567	0.0626703	0.115092	0.256745	0	0.0102533	0.117021	0.214184	0.0186667	0.0170576	0.027881	0.0464602	0.0528736	0.0796703	0.013089	0.0664962	0.119792	0.14	0.0422535	0.039627	0	0.00940439	0.0883721	0.0933333	0.00456621	0.0320285	0.013245	0.004329	0.0915033	0.147887	0
AL591845.1	0.0286472	0.0195369	0.0163743	0.0109416	0.00750469	0.00331538	0.0244755	0.0255576	0.0426252	0.0180426	0.0155102	0.017585	0.00972132	0.0107623	0.002002	0	0.00490436	0.003663	0.0138696	0.0108992	0.0119435	0.0139252	0.0314136	0.0241255	0.0167173	0.0255319	0.00933333	0.0149254	0.00557621	0.00884956	0.0091954	0	0.0026178	0.0255754	0.0182292	0.0228571	0.0187793	0.011655	0	0	0.00465116	0.00666667	0.251142	0.156584	0.0596026	0.038961	0	0	0.00478469
STK40	0.172414	0.122769	0.0608187	0.0729443	0.0769231	0.0725238	0.0363636	0.0362454	0.0460081	0.0382723	0.0481633	0.0615475	0.0635126	0.0547085	0.05005	0.0745455	0.0421775	0.0549451	0.241331	0.203678	0.029316	0.0295909	0.0706806	0.11339	0.0349544	0.0496454	0.0466667	0.0554371	0.070632	0.0973451	0.0183908	0.0549451	0.0890052	0.179028	0.0260417	0.0485714	0.0938967	0.041958	0.035533	0.0250784	0.0837209	0.0533333	0.0319635	0.0355872	0.205298	0.238095	0.0326797	0.0704225	0.0334928
LSM10	0.0832891	0.0711529	0.0555556	0.0656499	0.12242	0.122669	0.221678	0.284387	0.0906631	0.086386	0.121633	0.173505	0.137395	0.140807	0.128128	0.144848	0.259441	0.216117	0.210818	0.269074	0.161781	0.202785	0.159686	0.0820265	0.151976	0.197163	0.101333	0.132196	0.263941	0.294248	0.101149	0.153846	0.0732984	0.168798	0.127604	0.154286	0.103286	0.0699301	0.0609137	0.0752351	0.148837	0.116667	0.150685	0.16726	0.225166	0.12987	0.0915033	0.169014	0.181818
OSCP1	0.0122016	0.0132658	0.0169591	0.0162467	0.0229831	0.023622	0.0335664	0.03671	0.0243572	0.0191361	0.0212245	0.014068	0.0200907	0.0251121	0.001001	0.00181818	0.0456106	0.0549451	0	0.00408719	0.0369164	0.0443864	0.026178	0.0126659	0.0273556	0.0326241	0.02	0.0255864	0.0501859	0.0287611	0.00229885	0.021978	0.0287958	0.0230179	0.0078125	0.0114286	0.0375587	0.030303	0	0	0.0186047	0.0233333	0.0273973	0.0355872	0.0397351	0.017316	0.0130719	0.0211268	0.00478469
MRPS15	0.209549	0.195369	0.151462	0.168103	0.241088	0.249896	0.296503	0.363848	0.228011	0.20667	0.166531	0.22626	0.20674	0.243049	0.119119	0.165455	0.272192	0.326007	0.152566	0.224796	0.169381	0.291558	0.303665	0.224367	0.203647	0.241135	0.362667	0.339019	0.265799	0.29646	0.126437	0.0961538	0.212042	0.248082	0.182292	0.254286	0.356808	0.305361	0.0203046	0.0815047	0.376744	0.186667	0.420091	0.459075	0.344371	0.324675	0.235294	0.316901	0.555024
CSF3R	0	0	0	0	0.000938086	0	0	0	0.00067659	0	0	0.000586166	0.000648088	0.000896861	0	0.000606061	0	0	0.140083	0.117847	0.00108578	0.00174064	0	0.000603136	0	0.00283688	0	0	0	0	0	0	0	0	0	0	0	0	0.0101523	0	0	0	0	0	0	0.004329	0.00653595	0	0
GRIK3	0	0.000482393	0	0	0.00140713	0.00124327	0	0	0	0	0.000816327	0.00117233	0	0	0	0	0.000490436	0	0	0.000681199	0.00760043	0.00609225	0	0	0.00151976	0.00141844	0	0	0.00371747	0	0.105747	0.0851648	0	0	0.0390625	0.0228571	0	0	0	0	0	0	0	0	0	0	0	0.00704225	0
AL031430.1	0	0	0	0	0	0	0	0	0	0	0	0	0	0	0	0	0.000490436	0	0	0	0.00108578	0	0	0	0.0151976	0.0141844	0	0	0.00185874	0	0.0781609	0.032967	0	0	0.0833333	0.0514286	0	0	0	0	0	0	0	0	0	0	0	0	0
LINC01137	0.0291777	0.023396	0.0292398	0.0172414	0.011257	0.0111894	0.0146853	0.0246283	0.0209743	0.0164024	0.00163265	0.010551	0.0103694	0.0161435	0.011011	0.00606061	0.0166748	0.010989	0.0194175	0.01703	0.00760043	0.0174064	0.039267	0.026538	0.0136778	0.0283688	0.0186667	0.0511727	0.0148699	0.0110619	0.00229885	0.0137363	0.0445026	0.0383632	0.015625	0.0142857	0.0140845	0.02331	0	0.031348	0	0.00666667	0.0456621	0.024911	0.0794702	0.0779221	0	0	0.0526316
ZC3H12A	1.11247	1.24216	1.61228	1.76558	0.322702	0.311231	0.0398601	0.0511152	0.55954	0.557135	0.235102	0.408558	0.320156	0.446637	0.342342	0.464848	0.127023	0.10989	0.886269	0.928474	0.0705755	0.121845	1.03927	1.3263	0.0699088	0.0539007	0.289333	0.663113	0.0687732	0.0597345	0.0988506	0.131868	0.306283	0.659847	0.153646	0.0542857	1.22535	1.28671	0.0812183	0.272727	0.2	0.393333	0.315068	0.47331	1.15232	0.935065	0.0261438	0.112676	0.0239234
MEAF6	0.353846	0.328509	0.324561	0.331897	0.257974	0.199337	0.418182	0.413569	0.347091	0.314379	0.324898	0.307151	0.323396	0.365022	0.279279	0.351515	0.488475	0.395604	0.167822	0.222071	0.336591	0.348999	0.376963	0.327503	0.346505	0.32766	0.324	0.347548	0.762082	0.80531	0.333333	0.387363	0.348168	0.309463	0.283854	0.442857	0.469484	0.310023	0.101523	0.216301	0.306977	0.336667	0.223744	0.330961	0.470199	0.402597	0.281046	0.429577	0.30622
SNIP1	0.0938992	0.0894838	0.0842105	0.111406	0.0196998	0.0182346	0.0230769	0.0246283	0.037889	0.0464735	0.0212245	0.017585	0.0194426	0.026009	0.036036	0.0369697	0.0142227	0.010989	0.0235784	0.0354223	0.0152009	0.0217581	0.0575916	0.0989144	0.0273556	0.0241135	0.00533333	0.0021322	0.0464684	0.0287611	0.0321839	0.021978	0.026178	0.0179028	0.0182292	0.0171429	0.0375587	0.048951	0	0.00626959	0.0139535	0.0333333	0.0136986	0.0106762	0.0596026	0.0692641	0.0196078	0.0140845	0.00478469
DNALI1	0.00106101	0.000482393	0	0.00165782	0.00750469	0.0128471	0.00699301	0.0148699	0	0.00109349	0.0106122	0.0304807	0.00972132	0.0143498	0	0.000606061	0.0107896	0.014652	0	0.000681199	0.0119435	0.0130548	0	0	0.00607903	0.00283688	0.0133333	0.0277186	0	0	0.0137931	0.00824176	0.0366492	0.0204604	0.0130208	0.0228571	0	0.002331	0	0	0.027907	0	0	0.00355872	0	0	0.00653595	0.00704225	0
GNL2	0.290716	0.370236	0.254971	0.359416	0.153377	0.123912	0.130769	0.11803	0.136671	0.148715	0.106939	0.110199	0.130914	0.126457	0.101101	0.136364	0.131927	0.0989011	0.148405	0.132153	0.0879479	0.0765883	0.28534	0.323281	0.0790274	0.0964539	0.064	0.123667	0.100372	0.141593	0.131034	0.118132	0.0680628	0.0869565	0.0572917	0.0657143	0.338028	0.286713	0.0659898	0.0658307	0.0883721	0.116667	0.182648	0.323843	0.211921	0.190476	0.0718954	0.15493	0.110048
RSPO1	0.00265252	0.00578871	0.000584795	0.00232095	0	0.000828844	0.359441	0.207249	0.0135318	0.0426463	0	0.0017585	0.00129618	0.00179372	0	0.00181818	0.080922	0.029304	0.00693481	0.0027248	0.0673181	0.0905135	0.0235602	0.00965018	0.0121581	0.0368794	0.00266667	0.00426439	0.00929368	0.0221239	0	0.00274725	0.0549738	0.120205	0.0442708	0.0542857	0	0.00466201	0	0	0	0	0.228311	0.41637	0.013245	0	0	0	0
C1orf109	0.164456	0.140859	0.146199	0.147546	0.0605066	0.0468297	0.0608392	0.0710967	0.0920162	0.107162	0.0473469	0.045721	0.0648088	0.0591928	0.02002	0.0309091	0.0760177	0.0659341	0.0180305	0.0211172	0.0640608	0.0652742	0.149215	0.153197	0.0638298	0.0567376	0.0333333	0.0490405	0.0762082	0.0840708	0.0574713	0.0631868	0.0340314	0.056266	0.0494792	0.0485714	0.187793	0.130536	0.0101523	0.0188088	0.0837209	0.0333333	0.0502283	0.0676157	0.112583	0.0519481	0.0653595	0.0140845	0.0717703
CDCA8	0.0132626	0.0108538	0.00935672	0.00795756	0.00281426	0.00331538	0.0027972	0.00464684	0.00541272	0.0082012	0.00244898	0.00410316	0	0.000896861	0.00700701	0.0133333	0.00294262	0	0.0110957	0.0143052	0	0.00174064	0.0157068	0.0156815	0.00151976	0.00567376	0	0.0021322	0.00185874	0	0.0114943	0.0137363	0	0.00511509	0	0	0.352113	0.351981	0	0	0.0186047	0	0	0.00355872	0.0198676	0.012987	0	0.0211268	0
EPHA10	0.000530504	0.000241196	0	0	0	0	0	0	0.00202977	0	0	0	0	0	0	0	0	0	0	0	0	0	0	0.000603136	0	0	0	0	0.00185874	0	0.00689655	0.00274725	0.0052356	0.00255755	0	0	0	0	0	0	0	0	0.00456621	0	0	0	0	0	0
MANEAL	0.00265252	0.00361795	0.00175439	0.00165782	0.000469043	0.00538748	0.000699301	0	0.00270636	0.00218699	0	0.000586166	0.000648088	0.00179372	0.001001	0	0.000980873	0	0.00277393	0	0	0.00261097	0	0.00542823	0	0.00141844	0.00133333	0.0021322	0	0	0.0045977	0	0	0.00767263	0	0.00285714	0	0.00466201	0	0	0.00465116	0.00666667	0.0182648	0.0106762	0.00662252	0.00865801	0	0	0.0143541
YRDC	0.138992	0.192233	0.123392	0.18435	0.0933396	0.0961459	0.0230769	0.0390335	0.0385656	0.0672499	0.0244898	0.0433763	0.0285159	0.064574	0.037037	0.0606061	0.023541	0.043956	0.0429958	0.0633515	0.0184582	0.0322019	0.109948	0.212907	0.00607903	0.0269504	0.0133333	0.0660981	0.0241636	0.0376106	0.0229885	0.0274725	0.026178	0.0460358	0.03125	0.0371429	0.117371	0.160839	0.0304569	0.015674	0.0418605	0.06	0.0410959	0.0533808	0.125828	0.0995671	0.0130719	0.105634	0.0143541
C1orf122	0.0838196	0.0887603	0.071345	0.0702918	0.170263	0.305843	0.461538	0.811803	0.131258	0.092947	0.178776	0.306565	0.180817	0.193722	0.0700701	0.109697	0.327121	0.344322	0.104022	0.165531	0.249729	0.367276	0.133508	0.0995175	0.291793	0.425532	0.236	0.166311	0.215613	0.265487	0.218391	0.365385	0.201571	0.199488	0.322917	0.48	0.0892019	0.111888	0.0152284	0.0282132	0.483721	0.323333	0.13242	0.153025	0.125828	0.142857	0.183007	0.197183	1.11483
MTF1	0.137401	0.102991	0.0766082	0.0726127	0.0567542	0.0439287	0.0342657	0.0218401	0.0419486	0.0338983	0.0293878	0.0363423	0.0388853	0.0376682	0.033033	0.0327273	0.034821	0.0512821	0.037448	0.0517711	0.0336591	0.0295909	0.091623	0.0741858	0.0136778	0.0382979	0.004	0.0255864	0.0650558	0.0376106	0.016092	0.0604396	0.0183246	0.0434783	0.0260417	0.0228571	0.0798122	0.044289	0.0304569	0	0.0418605	0.03	0.0182648	0.0320285	0.152318	0.0779221	0.0196078	0	0.0287081
AL929472.2	0	0.000482393	0	0	0	0	0.000699301	0	0	0	0	0	0	0	0	0	0	0	0	0	0	0	0	0	0	0	0	0.0021322	0	0	0	0	0	0.00511509	0	0	0	0	0	0	0	0	0	0	0	0	0	0	0
INPP5B	0.0281167	0.0178485	0.019883	0.0122679	0.0196998	0.0248653	0.0272727	0.0209108	0.0067659	0.0180426	0.0155102	0.0234467	0.0174984	0.0170404	0.01001	0.0218182	0.0171653	0.021978	0.0194175	0.0197548	0.00977199	0.0252393	0.0235602	0.017491	0.0136778	0.0269504	0.00266667	0.00852879	0.035316	0.0287611	0.0091954	0.00824176	0.0157068	0.0127877	0.015625	0.02	0.0187793	0.027972	0	0	0.0139535	0.0133333	0	0.00711744	0.013245	0.025974	0.0196078	0.0140845	0
SF3A3	0.12679	0.143512	0.178947	0.183024	0.189962	0.198923	0.12028	0.135688	0.127876	0.13942	0.12898	0.152403	0.147764	0.156054	0.105105	0.119394	0.171653	0.164835	0.0943135	0.124659	0.120521	0.111401	0.151832	0.179735	0.129179	0.121986	0.105333	0.0916844	0.202602	0.234513	0.117241	0.104396	0.0942408	0.0869565	0.119792	0.105714	0.211268	0.174825	0.0761421	0.0626959	0.106977	0.103333	0.0730594	0.199288	0.0993377	0.0995671	0.124183	0.15493	0.00956938
FHL3	0.0403183	0.0400386	0.0684211	0.0838859	0.0590994	0.0891007	0.154545	0.155669	0.0588633	0.0661564	0.141224	0.191676	0.129618	0.123767	0.0600601	0.0351515	0.115253	0.190476	0.102635	0.0776567	0.144408	0.154047	0.0418848	0.0615199	0.150456	0.2	0.0373333	0.0362473	0.462825	0.493363	0.0298851	0.0274725	0.0157068	0.0204604	0.09375	0.0885714	0.084507	0.0932401	0.0101523	0.0188088	0.027907	0.0333333	0.022831	0.0142349	0.0198676	0.0692641	0.156863	0.415493	0.00956938
UTP11	0.340584	0.373613	0.316959	0.394231	0.274859	0.275176	0.0839161	0.0920074	0.147497	0.196829	0.142041	0.196952	0.164614	0.187444	0.107107	0.105455	0.121138	0.10989	0.142857	0.117847	0.102063	0.10792	0.34555	0.433052	0.117021	0.124823	0.105333	0.0767591	0.503717	0.5	0.147126	0.164835	0.0471204	0.0613811	0.0677083	0.102857	0.305164	0.403263	0.0659898	0.0815047	0.195349	0.166667	0.159817	0.0498221	0.397351	0.229437	0.27451	0.15493	0.157895
POU3F1	0.123077	0.194404	0.135673	0.201592	0.011257	0.0116038	0.0041958	0.00418216	0.0324763	0.0535812	0.00489796	0.0117233	0.0123137	0.0161435	0.00700701	0.0157576	0.00343305	0	0.00277393	0.003406	0.0108578	0.00696258	0.128272	0.154403	0	0.0070922	0.00266667	0.00639659	0	0	0.0045977	0.0247253	0	0	0.0104167	0.00571429	0.0704225	0.167832	0	0.0125392	0.0418605	0.0466667	0	0	0.13245	0.268398	0	0.0211268	0.00956938
AL139158.2	0.0164456	0.0183309	0.0175439	0.0179045	0.000938086	0	0.000699301	0.000929368	0.00067659	0.00437398	0.00489796	0.000586166	0	0	0	0	0	0	0	0.000681199	0	0.00174064	0.0209424	0.0295537	0	0.00283688	0	0	0	0	0.0091954	0	0.0052356	0	0	0	0.00469484	0.013986	0	0.0031348	0	0	0	0	0.0264901	0.021645	0	0	0
AL354702.2	0.000530504	0	0	0.000331565	0	0	0	0	0	0	0	0	0	0	0	0	0	0	0	0	0	0	0	0.000603136	0	0	0	0	0	0	0	0	0	0	0	0	0	0	0	0	0	0	0	0	0	0	0	0	0
RRAGC	0.355968	0.406898	0.384211	0.410477	0.270169	0.253626	0.117483	0.129647	0.131935	0.142154	0.177143	0.169402	0.187946	0.161435	0.0890891	0.0678788	0.170181	0.205128	0.294036	0.228202	0.0901194	0.106179	0.337696	0.430036	0.0987842	0.137589	0.0773333	0.127932	0.128253	0.134956	0.137931	0.145604	0.0811518	0.084399	0.104167	0.0742857	0.305164	0.300699	0.0456853	0.0250784	0.260465	0.293333	0.0456621	0.0498221	0.291391	0.238095	0.150327	0.140845	0.076555
AL139260.1	0.000530504	0.00554752	0.00292398	0.00497347	0.0032833	0.00538748	0.00559441	0.0148699	0.00135318	0.00164024	0.00326531	0.00234467	0.00453662	0.000896861	0	0.00181818	0.00588524	0.014652	0.00277393	0.00749319	0.00108578	0.0078329	0.0026178	0.00844391	0.00455927	0.00851064	0.0133333	0.00426439	0.00185874	0	0.00229885	0.00824176	0	0	0.00520833	0.00285714	0.00469484	0.00699301	0	0	0	0.01	0	0.00355872	0	0	0.00653595	0.0140845	0.00956938
MYCBP	0.0525199	0.0574047	0.0345029	0.0557029	0.0243902	0.0327393	0.0307692	0.0302045	0.0392422	0.0530344	0.0318367	0.0609613	0.0362929	0.0573991	0.026026	0.0206061	0.0161844	0.029304	0.0180305	0.0470027	0.0271444	0.0435161	0.078534	0.0747889	0.00607903	0.0198582	0.092	0.102345	0.0873606	0.0951327	0.0321839	0.010989	0.0471204	0.0895141	0.0182292	0.0228571	0.103286	0.0792541	0.0203046	0.0188088	0.0465116	0.0333333	0.0410959	0.0711744	0.0662252	0.112554	0.0588235	0.0422535	0.114833
AL139260.3	0	0.000241196	0	0.000331565	0	0.000828844	0	0.000464684	0	0	0	0	0	0	0	0	0	0	0	0.000681199	0.00217155	0	0	0	0	0	0	0	0	0	0	0	0	0	0	0	0	0.002331	0	0	0	0.00333333	0	0	0	0	0	0	0
RHBDL2	0.109814	0.089725	0.0502924	0.0527188	0.0065666	0.0103605	0.00629371	0.008829	0.0358593	0.0273373	0.0138776	0.0322392	0.00907323	0.00448431	0.003003	0.000606061	0.00245218	0.010989	0.00277393	0.000681199	0.0130293	0.0226284	0.193717	0.109771	0	0.00425532	0.0146667	0.0341151	0.00185874	0	0.0091954	0	0.0026178	0.0153453	0.0260417	0.0114286	0.173709	0.0955711	0	0	0	0.00333333	0.105023	0.188612	0.284768	0.229437	0	0	0.00478469
AKIRIN1	0.363395	0.380367	0.345614	0.418767	0.181989	0.193121	0.093007	0.0868959	0.130582	0.163477	0.155918	0.222157	0.142579	0.183857	0.39039	0.488485	0.10103	0.14652	0.245492	0.286785	0.062975	0.10705	0.329843	0.364897	0.0547112	0.0978723	0.338667	0.324094	0.189591	0.234513	0.213793	0.197802	0.146597	0.227621	0.0859375	0.117143	0.248826	0.272727	0.126904	0.134796	0.213953	0.2	0.0410959	0.0711744	0.298013	0.207792	0.117647	0.15493	0.062201
NDUFS5	1.45411	1.29884	1.59064	1.41015	1.02767	1.09988	1.45734	1.31784	1.93234	1.68562	1.42857	1.42966	1.55347	1.41525	1.33233	1.49333	1.25061	1.19414	0.704577	0.84673	0.983713	1.26371	1.7199	1.49457	1.22188	1.43121	3.35467	2.77399	2.52974	2.25221	1.36092	1.43407	1.62565	1.82353	0.802083	1.19143	2.00469	1.83683	1.65482	1.57994	1.64186	1.53333	2.74886	2.3879	1.84768	1.35065	1.30065	1.47887	2.64593
MACF1	0.345358	0.343705	0.203509	0.210212	0.290807	0.401575	0.198601	0.205855	0.252368	0.291416	0.160816	0.189918	0.169151	0.158744	0.172172	0.175758	0.122119	0.172161	0.0818308	0.107629	0.131379	0.112272	0.21466	0.291315	0.142857	0.224113	0.126667	0.196162	0.641264	0.774336	0.158621	0.123626	0.149215	0.268542	0.169271	0.162857	0.295775	0.261072	0.0152284	0.0438871	0.195349	0.133333	0.269406	0.263345	0.549669	0.428571	0.294118	0.415493	0.0861244
BMP8A	0	0	0.000584795	0	0	0	0	0	0	0	0	0.000586166	0	0	0	0	0	0	0	0.000681199	0	0.000870322	0	0	0	0	0	0	0	0	0	0	0	0	0	0	0	0	0	0	0	0	0	0	0	0	0	0	0
PABPC4	0.171883	0.168596	0.264912	0.304708	0.162289	0.156651	0.20979	0.199349	0.20636	0.191908	0.262857	0.290152	0.346079	0.240359	0.159159	0.197576	0.229034	0.164835	0.40638	0.425068	0.259501	0.221932	0.196335	0.232207	0.268997	0.251064	0.064	0.0831556	0.224907	0.201327	0.0988506	0.120879	0.0497382	0.11509	0.210938	0.16	0.239437	0.284382	0.071066	0.0564263	0.274419	0.19	0.141553	0.0925267	0.0331126	0.0909091	0.104575	0.147887	0.0813397
HEYL	0.00265252	0.00192957	0	0.000331565	0.011257	0.00621633	0.00559441	0.0134758	0.00067659	0.00164024	0.0522449	0.0656506	0.0965651	0.126457	0	0.000606061	0.00882786	0.010989	0.00138696	0.0020436	0.00977199	0.0278503	0	0.00180941	0.00151976	0.00567376	0	0	0.00185874	0.00221239	0.0045977	0.021978	0	0.00511509	0.00520833	0.02	0.00469484	0	0	0	0.00465116	0.01	0	0	0	0	0	0.00704225	0
HPCAL4	0	0.000482393	0	0.00066313	0	0	0	0	0	0.000546747	0	0	0	0	0	0.00424242	0	0	0	0	0	0	0	0.000603136	0	0	0	0	0	0	0	0	0	0	0	0	0	0	0	0	0	0	0	0	0	0	0	0	0
PPIE	0.100265	0.101061	0.102339	0.131631	0.129925	0.126399	0.232168	0.195167	0.156969	0.149262	0.187755	0.151231	0.213869	0.164126	0.0510511	0.0672727	0.252575	0.241758	0.0887656	0.103542	0.190011	0.179286	0.162304	0.121834	0.151976	0.133333	0.162667	0.1258	0.267658	0.25	0.158621	0.255495	0.065445	0.138107	0.184896	0.174286	0.192488	0.151515	0.0507614	0.0846395	0.24186	0.19	0.086758	0.206406	0.152318	0.142857	0.137255	0.15493	0.162679
BMP8B	0.00212202	0.00120598	0	0.00066313	0	0.000414422	0	0	0	0.00382723	0	0.00820633	0	0	0.001001	0.000606061	0.000980873	0	0.00138696	0.00476839	0	0.000870322	0	0.00120627	0	0	0	0.0021322	0.00185874	0	0.062069	0.0549451	0	0.00255755	0	0	0	0	0	0	0.0232558	0.02	0	0.0106762	0	0	0	0	0
OXCT2	0.00265252	0.00241196	0.000584795	0.000994695	0.00140713	0.00207211	0.00629371	0.008829	0	0	0.00408163	0.00937866	0.0162022	0.00717489	0	0.000606061	0.00196175	0.003663	0.0208044	0.01703	0.0043431	0.00261097	0	0.00120627	0.00303951	0.00567376	0	0	0.00557621	0.0176991	0.00229885	0	0.0026178	0	0.00520833	0.00285714	0.00469484	0	0	0	0	0.00333333	0	0.00355872	0	0	0	0.0140845	0
AL033527.3	0.000530504	0.000723589	0	0	0	0	0	0	0.00067659	0	0	0.000586166	0	0	0	0	0	0	0	0.000681199	0	0	0	0	0	0	0	0	0	0	0	0	0	0	0	0	0	0	0	0	0	0	0	0	0	0	0	0	0
AL033527.5	0.00265252	0.00458273	0.000584795	0.00066313	0	0	0	0	0.00202977	0.00218699	0	0.00117233	0.000648088	0	0	0.00181818	0	0	0.00277393	0.00408719	0	0.000870322	0.0026178	0.000603136	0	0	0	0.00639659	0	0.00442478	0.00229885	0.00274725	0	0	0	0	0	0.00932401	0	0	0.0139535	0.00666667	0.00456621	0	0	0	0	0	0
TRIT1	0.0625995	0.0711529	0.0584795	0.0530504	0.0295497	0.0261086	0.0482517	0.0283457	0.0351827	0.0311646	0.0310204	0.028136	0.0337006	0.0251121	0.00900901	0.04	0.042668	0.047619	0.0138696	0.0231608	0.0390879	0.0365535	0.0732984	0.062123	0.0364742	0.0411348	0.0666667	0.0554371	0.0315985	0.0309735	0.0482759	0.0412088	0.0287958	0.0358056	0.0104167	0.0342857	0.0798122	0.041958	0	0.00626959	0.0604651	0.02	0.00456621	0.0177936	0.0927152	0.0562771	0	0.0211268	0.0191388
MYCL	0.0992042	0.118669	0.0684211	0.058687	0.00187617	0.000828844	0	0.00139405	0.0121786	0.0224166	0.00163265	0.00234467	0	0.000896861	0.002002	0	0.000490436	0	0.0485437	0.0429155	0.00108578	0.00174064	0.0994764	0.0904704	0	0.00283688	0.004	0.00639659	0	0	0.00229885	0	0.013089	0.0102302	0	0	0.028169	0.0606061	0	0.00940439	0.0186047	0.00333333	0.0410959	0.0462633	0.0993377	0.125541	0	0	0
MFSD2A	0.527851	0.662325	0.492982	0.796088	0.0032833	0.0128471	0.00909091	0.00789963	0.123816	0.149809	0.0163265	0.0222743	0.00518471	0.00807175	0.01001	0.0193939	0.00441393	0.00732601	0.256588	0.197548	0.00108578	0.0113142	0.515707	0.61339	0.00759878	0.0070922	0.008	0.0127932	0.00929368	0.0110619	0.0712644	0.0274725	0.013089	0.00255755	0.00260417	0.0142857	0.42723	0.568765	0.0101523	0.0250784	0.0418605	0.15	0.0365297	0.0604982	0.430464	0.510823	0	0.0140845	0.00478469
CAP1	0.331565	0.3589	0.229825	0.294761	0.653377	0.619975	0.481119	0.576673	0.277402	0.267359	0.49551	0.696952	0.791316	0.941704	0.85986	0.902424	0.622364	0.534799	0.979196	1.19959	0.351792	0.448216	0.335079	0.398673	0.354103	0.46383	0.226667	0.334755	1.4461	1.65708	1.08046	0.989011	0.167539	0.248082	0.411458	0.511429	0.352113	0.337995	0.548223	0.445141	0.483721	0.626667	0.324201	0.516014	0.476821	0.562771	0.437908	0.65493	0.138756
PPT1	0.0604775	0.0581283	0.146199	0.181034	0.265478	0.26896	0.216084	0.30855	0.203654	0.213231	0.227755	0.307151	0.259883	0.344395	0.0670671	0.113939	0.236881	0.285714	0.67129	1.02657	0.212812	0.326371	0.125654	0.0958987	0.256839	0.326241	0.0986667	0.130064	0.284387	0.345133	0.581609	0.634615	0.117801	0.0869565	0.385417	0.545714	0.183099	0.191142	0.106599	0.112853	0.297674	0.373333	0.200913	0.587189	0.0264901	0.030303	0.228758	0.169014	0.0478469
RLF	0.141645	0.182103	0.192398	0.223475	0.0797373	0.0857853	0.058042	0.0311338	0.067659	0.0809185	0.0587755	0.07034	0.108231	0.0887892	0.12012	0.111515	0.0421775	0.03663	0.147018	0.124659	0.0542888	0.0382942	0.0994764	0.173703	0.0395137	0.0453901	0.0226667	0.0575693	0.0501859	0.0951327	0.108046	0.0467033	0.0497382	0.056266	0.101562	0.0342857	0.13615	0.160839	0.0761421	0.106583	0.0930233	0.0733333	0.0410959	0.0213523	0.119205	0.0865801	0.0196078	0.0774648	0.00956938
TMCO2	0.000530504	0.000241196	0	0.000994695	0	0	0	0	0.00067659	0	0	0	0	0	0.001001	0.000606061	0	0	0.00277393	0.0027248	0	0	0	0	0	0	0	0	0	0	0	0	0	0	0	0	0	0	0	0	0	0	0	0	0	0	0	0	0
AL050341.2	0.0302387	0.0188133	0.025731	0.0225464	0.0454972	0.0219644	0.0853147	0.054368	0.0520974	0.041006	0.0522449	0.0451348	0.0524951	0.0403587	0.00900901	0.00424242	0.0676802	0.0659341	0.00970874	0.0129428	0.053203	0.0382942	0.0314136	0.0180941	0.056231	0.0425532	0.0226667	0.0469083	0.105948	0.0818584	0.0735632	0.0576923	0.0471204	0.0588235	0.0625	0.0542857	0.0422535	0.02331	0	0.00940439	0.0465116	0.0333333	0.022831	0.0996441	0.0662252	0.04329	0.0522876	0.0352113	0.0430622
ZMPSTE24	0.0557029	0.0767004	0.117544	0.160477	0.0853659	0.0990468	0.133566	0.193309	0.0933694	0.103882	0.0718367	0.0961313	0.0745301	0.114798	0.04004	0.0454545	0.133399	0.142857	0.0443828	0.0858311	0.0792617	0.119234	0.065445	0.0868516	0.0744681	0.140426	0.08	0.0938166	0.115242	0.181416	0.112644	0.142857	0.0366492	0.102302	0.109375	0.125714	0.131455	0.130536	0	0.0282132	0.0883721	0.106667	0.0776256	0.0960854	0.10596	0.0822511	0.130719	0.169014	0.0478469
COL9A2	0	0.000241196	0.00467836	0.00828912	0.000938086	0.000828844	0.000699301	0.00185874	0.0683356	0.082012	0.00489796	0.00468933	0.00324044	0.00717489	0.015015	0.0248485	0.00245218	0.003663	0.0651872	0.0367847	0	0.00174064	0.0026178	0.00120627	0	0.00283688	0.0133333	0.021322	0	0	0.0229885	0.00274725	0.0052356	0.0179028	0	0	0.0234742	0.013986	0	0	0.0232558	0	0.0136986	0.00355872	0	0.00865801	0	0	0
SMAP2	0.0270557	0.0325615	0.0181287	0.0245358	0.0314259	0.037298	0.0153846	0.0348513	0.0135318	0.0180426	0.0481633	0.0656506	0.0550875	0.0565022	0.17017	0.288485	0.0147131	0.021978	0.202497	0.373978	0.0228013	0.0478677	0.0235602	0.0379976	0.0106383	0.0170213	0.00666667	0.0191898	0.0260223	0.0154867	0.0114943	0.0164835	0.0340314	0.0434783	0.015625	0.0114286	0.0140845	0.025641	0	0.00626959	0.027907	0.0333333	0.0136986	0.00711744	0.0331126	0.025974	0.0196078	0.028169	0
AL031985.4	0	0.000241196	0	0.000331565	0.000469043	0	0	0	0.00135318	0	0	0	0	0	0	0	0.000490436	0	0.00138696	0.000681199	0	0	0	0	0	0	0	0	0	0.00221239	0	0	0	0	0	0	0	0	0	0	0	0	0	0	0	0	0	0	0
ZFP69B	0	0.00168837	0.00526316	0.00198939	0.00562852	0.00497306	0.0020979	0.00232342	0.00270636	0.00164024	0.000816327	0.003517	0.00129618	0.00179372	0.00800801	0.00484848	0.00147131	0	0.00416089	0.0020436	0.00217155	0.000870322	0	0.00241254	0	0.0070922	0	0.0021322	0.00371747	0	0.00689655	0.00549451	0	0.00255755	0	0	0.00469484	0.00466201	0	0	0.00930233	0.00666667	0	0.00711744	0	0	0	0.00704225	0
ZFP69	0.00477454	0.00410034	0.00409357	0.00828912	0.010788	0.00870286	0.0041958	0.00604089	0.00473613	0.00437398	0.00489796	0.0152403	0.00453662	0.00807175	0.00700701	0.0030303	0.00686611	0.010989	0.00138696	0.003406	0.00542888	0.00435161	0.0026178	0.00723764	0.00607903	0.00992908	0.00266667	0.00639659	0.0130112	0.00442478	0.0091954	0.043956	0	0.00255755	0.0078125	0.00857143	0.00938967	0.00699301	0	0	0	0.00333333	0	0.00355872	0	0	0	0	0
AL603839.3	0.000530504	0.000241196	0	0.00066313	0.000469043	0.00207211	0	0.00464684	0.00135318	0.00328048	0.000816327	0.000586166	0.00453662	0.000896861	0	0.000606061	0.00147131	0	0.00277393	0.000681199	0.00325733	0.00435161	0	0.00120627	0.00151976	0.00141844	0	0	0.00371747	0.00221239	0.00229885	0.00274725	0.0026178	0.00511509	0.00520833	0	0	0	0.0152284	0	0	0.00333333	0	0	0	0	0	0	0
EXO5	0.00212202	0.00361795	0.0105263	0.00795756	0.00984991	0.0116038	0.0125874	0.0241636	0.011502	0.0174959	0.00897959	0.0087925	0.0110175	0.0116592	0.005005	0.00727273	0.0152035	0.021978	0.0138696	0.010218	0.0108578	0.0174064	0.013089	0.0066345	0.00455927	0.0184397	0	0.00426439	0.0204461	0.0199115	0.0091954	0.0192308	0.013089	0.00511509	0.0104167	0.00285714	0.0187793	0.025641	0	0	0.00930233	0.00666667	0.0182648	0	0.013245	0	0.0130719	0.0140845	0.00956938
ZNF684	0.0137931	0.0125422	0.019883	0.0232095	0.0375235	0.0331538	0.0272727	0.0357807	0.0230041	0.0158557	0.0269388	0.03517	0.0356448	0.0188341	0.018018	0.0121212	0.0544384	0.021978	0.0194175	0.0252044	0.029316	0.0165361	0.013089	0.0144753	0.0516717	0.0184397	0.028	0.0170576	0.0371747	0.0265487	0.0206897	0.0192308	0.0157068	0.028133	0.0078125	0.02	0.0234742	0.025641	0	0	0.0139535	0.0133333	0.0136986	0.0142349	0.0264901	0.00865801	0.0392157	0.0140845	0.0143541
RIMS3	0.00159151	0.00241196	0.00233918	0.00364722	0.00187617	0	0	0	0.00338295	0.00765446	0.00734694	0.0017585	0.0142579	0.0107623	0.002002	0.00242424	0.000980873	0	0.00138696	0.003406	0.00325733	0	0.0052356	0.00723764	0	0	0.004	0.0021322	0.0464684	0.0353982	0.0045977	0.00549451	0	0.00511509	0.00260417	0	0	0	0.0152284	0	0	0	0.00456621	0.00711744	0.013245	0.021645	0	0	0
NFYC-AS1	0.00371353	0.00410034	0.00409357	0.00397878	0.00469043	0.00663075	0.0013986	0.00557621	0.0135318	0.0092947	0.00571429	0.00762016	0.00194426	0.00269058	0.005005	0.00424242	0.000490436	0.003663	0.00554785	0.00476839	0.00108578	0.00435161	0.0026178	0.00180941	0.00607903	0.00425532	0	0	0.00557621	0	0.0137931	0	0	0.00511509	0	0.00285714	0	0.00932401	0	0	0	0.00333333	0	0.0106762	0	0.004329	0	0.028169	0
NFYC	0.106631	0.114327	0.111696	0.126658	0.124765	0.1293	0.139161	0.130576	0.106225	0.11591	0.130612	0.135991	0.13545	0.172197	0.0760761	0.08	0.120647	0.153846	0.0970874	0.117166	0.0966341	0.127937	0.123037	0.136912	0.113982	0.146099	0.122667	0.185501	0.182156	0.238938	0.105747	0.0989011	0.0994764	0.127877	0.161458	0.2	0.159624	0.160839	0.0507614	0.0501567	0.0976744	0.13	0.114155	0.0960854	0.0993377	0.125541	0.104575	0.161972	0.0574163
KCNQ4	0.00212202	0.00120598	0.000584795	0.00132626	0.00234522	0.000828844	0.000699301	0.000464684	0.00338295	0.00437398	0.00734694	0.00410316	0.0181465	0.0197309	0	0.00181818	0.000980873	0	0	0.000681199	0	0	0	0.00120627	0	0	0.0146667	0.0149254	0.0297398	0.0199115	0	0.00549451	0.0026178	0.0102302	0	0	0	0.002331	0	0	0	0	0.00456621	0.0106762	0	0.004329	0	0	0
CITED4	0.0366048	0.0783888	0.0327485	0.0580239	0.0361163	0.037298	0.0034965	0.00371747	0.0216509	0.0524877	0.0130612	0.0158265	0.00712897	0.0197309	0.002002	0.00606061	0.00441393	0.00732601	0.00277393	0.01703	0.0043431	0.00609225	0.052356	0.115199	0.00303951	0.00851064	0.158667	0.285714	0.0130112	0.0221239	0.00229885	0.0164835	0.324607	0.721228	0.0078125	0.00285714	0.0422535	0.0652681	0	0	0	0.0133333	0.0410959	0.103203	0.125828	0.281385	0.0196078	0.204225	0.00478469
AC119677.1	0	0	0	0.000331565	0.000469043	0.00165769	0	0	0	0	0	0	0	0	0	0	0	0	0	0	0	0	0	0	0	0	0	0	0	0	0	0	0	0	0	0	0	0	0	0	0	0	0	0	0	0	0	0	0
CTPS1	0.0360743	0.0349735	0.022807	0.0371353	0.0187617	0.0240365	0.0195804	0.0478625	0.02977	0.0322581	0.0318367	0.0339977	0.0706416	0.0663677	0.022022	0.0278788	0.01128	0.014652	0.0166436	0.0279292	0.0130293	0.0182768	0.065445	0.0657419	0.0212766	0.0255319	0.0386667	0.0362473	0.126394	0.263274	0.0045977	0.010989	0.013089	0.0204604	0.0104167	0	0.0938967	0.0885781	0	0.00940439	0.00465116	0.03	0.00913242	0.0462633	0.0198676	0.012987	0.0457516	0.084507	0.0478469
SLFNL1-AS1	0	0.000482393	0	0.000994695	0	0.000414422	0.000699301	0.000929368	0	0	0.000816327	0.000586166	0.00129618	0.00179372	0	0	0	0	0	0	0	0	0	0	0.00151976	0	0.00133333	0	0	0.00442478	0	0	0	0	0	0	0	0	0	0	0.00465116	0	0	0	0	0	0	0	0
SLFNL1	0	0.000482393	0	0	0.000938086	0.000414422	0	0	0	0.000546747	0	0	0.000648088	0	0.002002	0.000606061	0	0	0	0.000681199	0	0	0	0	0	0	0	0	0	0	0	0	0	0	0	0	0	0	0	0	0	0	0	0	0	0	0	0	0
SCMH1	0.00583554	0.00410034	0.022807	0.0242042	0.0206379	0.026523	0.041958	0.0511152	0.0277402	0.041006	0.0228571	0.0451348	0.0395334	0.0394619	0.01001	0.0157576	0.0264836	0.0695971	0.00832178	0.0108992	0.0108578	0.0443864	0.0052356	0.00965018	0.0288754	0.0326241	0.0333333	0.0469083	0.0762082	0.103982	0.0367816	0.021978	0.0314136	0.0485934	0.0130208	0.0314286	0.028169	0.027972	0.0101523	0	0.0465116	0.0466667	0	0.00355872	0	0	0.0196078	0.056338	0.0143541
AC093151.3	0	0	0	0	0	0	0	0.000929368	0	0	0	0	0.000648088	0	0	0	0	0	0	0	0	0.00174064	0	0	0	0	0	0	0	0.00221239	0	0	0	0	0	0.00285714	0	0	0	0	0	0	0	0	0	0	0	0	0
FOXO6	0.00318302	0.00361795	0.00350877	0.00364722	0.000938086	0.00207211	0.000699301	0.000464684	0.00202977	0.00273373	0.000816327	0.00234467	0.00194426	0.00269058	0	0	0.00196175	0	0	0	0.00108578	0.00174064	0	0.00482509	0.00607903	0.0170213	0	0.00426439	0.00185874	0.00221239	0	0	0	0	0.0130208	0.0142857	0	0.00699301	0	0	0.00465116	0.00333333	0	0.0142349	0.00662252	0.00865801	0	0	0
AC093151.2	0	0	0	0	0.000938086	0	0.000699301	0.000929368	0	0.000546747	0.000816327	0	0	0	0	0.000606061	0.00147131	0	0	0	0.00108578	0.000870322	0	0	0	0	0	0	0.00371747	0	0.00229885	0	0	0	0	0.00285714	0	0	0	0	0	0	0	0	0	0	0	0	0
EDN2	0.00583554	0.00892426	0.0339181	0.0487401	0.000938086	0.00124327	0.000699301	0	0.0284168	0.0382723	0	0	0	0	0	0.000606061	0	0	0	0	0	0	0.0287958	0.0150784	0	0.00141844	0	0	0	0.00442478	0.00229885	0	0.0026178	0	0.00260417	0	0.0375587	0.025641	0	0	0.0139535	0.04	0.00913242	0.00355872	0.00662252	0	0	0	0
HIVEP3	0.0143236	0.0325615	0.048538	0.104775	0.0065666	0.0111894	0.0153846	0.0250929	0.0385656	0.0508475	0.00897959	0.021102	0.022035	0.026009	0.011011	0.0175758	0.00686611	0.00732601	0.0332871	0.0449591	0.0119435	0.02698	0.013089	0.0572979	0.00607903	0.00992908	0.0306667	0.0426439	0	0.0154867	0.0252874	0.00824176	0.0497382	0.0332481	0.015625	0.00857143	0.0187793	0.048951	0	0	0.0186047	0.00333333	0	0.024911	0	0.004329	0.0718954	0.126761	0.00956938
GUCA2B	0	0.000241196	0	0	0	0	0.000699301	0	0	0	0	0	0	0	0	0	0	0	0.00693481	0.0013624	0	0	0	0	0	0	0	0	0	0	0	0	0	0	0	0	0	0	0	0	0	0	0	0	0	0	0	0	0
FOXJ3	0.0721485	0.0735649	0.0450292	0.0620027	0.0881801	0.0837132	0.0559441	0.0473978	0.0365359	0.041006	0.04	0.0533411	0.0349968	0.0466368	0.025025	0.0357576	0.0407062	0.029304	0.0263523	0.0381471	0.0347448	0.0234987	0.0471204	0.0627262	0.0425532	0.0482269	0.024	0.0383795	0.0613383	0.0597345	0.0528736	0.0549451	0.0628272	0.0460358	0.0286458	0.0542857	0.0469484	0.04662	0.0304569	0.0282132	0.0465116	0.0333333	0.0410959	0.0355872	0.0529801	0.030303	0.0392157	0.105634	0.0382775
RIMKLA	0	0.000723589	0	0.00331565	0.0337711	0.0240365	0	0	0.00270636	0.00273373	0.000816327	0	0	0.000896861	0.001001	0.00242424	0	0	0	0	0	0.00174064	0	0.00120627	0	0	0.0106667	0.021322	0	0.00221239	0.00229885	0.00549451	0.013089	0.0102302	0.00260417	0	0	0.002331	0	0	0.0139535	0.00333333	0	0.00355872	0.00662252	0.004329	0	0	0
ZMYND12	0	0.00217077	0.00233918	0.00066313	0.0032833	0.00455864	0.0020979	0.00185874	0.00202977	0.00109349	0	0	0	0	0	0.000606061	0	0.003663	0.00138696	0.003406	0.00217155	0.00348129	0	0.00180941	0	0	0.00266667	0	0.00743494	0	0	0	0.0052356	0.00255755	0	0	0.0140845	0.002331	0	0	0	0	0	0.00355872	0.00662252	0.004329	0	0	0
PPCS	0.235013	0.220212	0.191228	0.205902	0.297373	0.277663	0.404895	0.438662	0.290934	0.247676	0.198367	0.170574	0.228127	0.201794	0.0990991	0.0818182	0.435017	0.443223	0.167822	0.172343	0.333333	0.37946	0.356021	0.235826	0.381459	0.351773	0.376	0.371002	0.436803	0.49115	0.147126	0.178571	0.356021	0.276215	0.335938	0.311429	0.286385	0.261072	0.0304569	0.0752351	0.413953	0.213333	0.356164	0.501779	0.589404	0.497835	0.379085	0.204225	0.631579
CCDC30	0.00689655	0.0067535	0.00701754	0.00795756	0.00938086	0.0240365	0.0237762	0.0185874	0.00879567	0.0120284	0.0130612	0.0123095	0.0181465	0.0170404	0.005005	0.00424242	0.0245218	0.021978	0.00416089	0.0027248	0.0260586	0.0339426	0.0104712	0.00301568	0.0212766	0.0212766	0.00133333	0.0234542	0.0130112	0.0110619	0.0045977	0.00549451	0.0235602	0.0230179	0.0260417	0.0114286	0.0140845	0.013986	0	0	0.0139535	0.0266667	0.022831	0.0284698	0.0198676	0.004329	0.0196078	0	0.0143541
PPIH	0.104509	0.117945	0.111696	0.154509	0.0839587	0.11811	0.139161	0.185409	0.110961	0.125205	0.0946939	0.107855	0.0745301	0.121973	0.0820821	0.089697	0.104953	0.142857	0.0610264	0.125341	0.12595	0.146214	0.138743	0.158022	0.0942249	0.129078	0.0226667	0.0490405	0.0780669	0.0973451	0.0666667	0.0796703	0.0575916	0.056266	0.0677083	0.131429	0.361502	0.398601	0.0253807	0.0125392	0.148837	0.0633333	0.114155	0.117438	0.0529801	0.0909091	0.0849673	0.161972	0.00956938
AC098484.2	0.00212202	0.00361795	0.00233918	0.00232095	0.00140713	0.00248653	0.0020979	0.00232342	0.00338295	0.00382723	0	0.00117233	0.00259235	0.00179372	0	0.000606061	0	0	0	0	0	0	0.0026178	0.00301568	0	0.00141844	0.00266667	0.00426439	0	0	0.00229885	0	0	0.00511509	0.00260417	0.00285714	0.00469484	0.002331	0.0152284	0	0.00465116	0.01	0	0	0	0.004329	0	0.00704225	0
YBX1	3.9061	3.42451	4.9152	4.96386	5.8227	5.1438	4.63636	4.44563	4.41407	3.8491	4.90286	4.63716	6.10629	5.49058	4.2973	3.97758	4.9024	3.87546	7.86546	6.18529	3.65798	3.43777	5.23298	4.37033	4.47264	4.58014	4.55333	3.96588	7.19517	5.78982	4.42299	4.80495	2.46073	2.76215	4.27604	3.89143	6.50704	5.87179	4.75635	5.15361	6.11628	5.20667	4.74429	4.84342	3.13907	1.87446	5.26144	6.00704	6.08612
CLDN19	0	0	0.000584795	0.00066313	0.00140713	0.00124327	0	0.000464684	0.00270636	0.000546747	0	0.003517	0.00129618	0	0	0.00181818	0	0	0	0	0	0.000870322	0	0.000603136	0	0	0.00266667	0	0	0	0.00229885	0.010989	0	0.00255755	0.00260417	0	0	0.002331	0	0	0	0.00333333	0	0	0	0	0	0	0
P3H1	0.00901857	0.00916546	0.0216374	0.0308355	0.0769231	0.095317	0.274825	0.481877	0.0236807	0.0349918	0.04	0.0932005	0.0324044	0.0573991	0.03003	0.0387879	0.116724	0.227106	0.036061	0.0388283	0.128122	0.197563	0.0157068	0.0114596	0.211246	0.331915	0.0106667	0.021322	0.0483271	0.0730089	0.0413793	0.0714286	0.0209424	0.0383632	0.151042	0.165714	0.0985915	0.0559441	0	0.0250784	0.0418605	0.0633333	0	0.0213523	0	0.004329	0.117647	0.204225	0.00956938
C1orf50	0.0122016	0.0115774	0.0134503	0.0169098	0.022045	0.0215499	0.0384615	0.0422862	0.0209743	0.0164024	0.0179592	0.0257913	0.0239793	0.0224215	0.019019	0.0109091	0.0485532	0.014652	0.00832178	0.0149864	0.0217155	0.0287206	0.0209424	0.0144753	0.0319149	0.0269504	0.0133333	0.0255864	0.0371747	0.0530973	0.0390805	0.0576923	0.0104712	0.0230179	0.0182292	0.0314286	0.028169	0.013986	0.0203046	0	0.055814	0.0166667	0.0136986	0.024911	0.0331126	0.017316	0.0196078	0.0633803	0.00956938
AC098484.3	0	0	0	0	0	0.000414422	0	0	0	0	0	0	0	0	0	0	0	0	0	0	0	0	0	0.000603136	0	0	0	0	0	0.00221239	0	0	0	0	0	0	0	0	0	0	0	0	0	0	0	0	0	0	0
TMEM269	0	0.000482393	0.00116959	0.000994695	0.00140713	0.00165769	0.000699301	0.00139405	0	0.000546747	0	0.00117233	0	0	0	0.00121212	0.000490436	0.003663	0	0.000681199	0	0.00261097	0	0.00120627	0.00151976	0	0	0	0	0.00221239	0	0	0	0	0.00520833	0	0	0	0	0	0	0	0	0	0	0	0	0	0
SVBP	0.0721485	0.0438977	0.0888889	0.0699602	0.238274	0.200995	0.30979	0.287639	0.131258	0.124658	0.152653	0.172919	0.18989	0.207175	0.11011	0.0854545	0.418833	0.271062	0.135922	0.11376	0.232356	0.195822	0.078534	0.0494572	0.214286	0.221277	0.0573333	0.0660981	0.19145	0.181416	0.211494	0.217033	0.0680628	0.0383632	0.299479	0.24	0.211268	0.111888	0.0609137	0.0564263	0.144186	0.0966667	0.13242	0.131673	0.0529801	0.047619	0.189542	0.239437	0.0382775
ERMAP	0.0143236	0.0207429	0.022807	0.0222149	0.0196998	0.0174057	0.0398601	0.03671	0.0189445	0.0224166	0.0122449	0.014068	0.00972132	0.00538117	0.011011	0.00606061	0.0308975	0.040293	0.0235784	0.0177112	0.0119435	0.0313316	0.0209424	0.0235223	0.0258359	0.035461	0.00266667	0.0149254	0.0204461	0.0154867	0.0298851	0.00824176	0	0.0153453	0.0416667	0.0657143	0.0140845	0.027972	0	0	0.0325581	0.00666667	0.00456621	0.00355872	0.0264901	0.021645	0.0130719	0.0211268	0.0143541
AL512353.1	0.000530504	0.00168837	0.00409357	0	0.0032833	0.00455864	0.0027972	0.00371747	0.00202977	0.00492072	0	0.0017585	0.00194426	0	0	0.000606061	0.00294262	0.003663	0	0.00544959	0.0043431	0.0078329	0	0.000603136	0.00151976	0.00141844	0.00666667	0.010661	0	0	0.0045977	0.00274725	0.0026178	0	0	0	0	0.00466201	0	0.0031348	0.0186047	0.01	0	0	0	0	0	0.00704225	0.00478469
ZNF691	0.00901857	0.00988905	0.00994152	0.0109416	0.0196998	0.015748	0.0153846	0.0241636	0.0175913	0.0142154	0.0146939	0.0169988	0.00777706	0.0170404	0	0.00545454	0.0205983	0.021978	0.00138696	0.00544959	0.00977199	0.0121845	0.0052356	0.00844391	0.00759878	0.012766	0.00666667	0.00639659	0.0297398	0.0265487	0.0183908	0.00274725	0	0.0153453	0.0104167	0.0142857	0.0234742	0.020979	0	0.00626959	0.00465116	0.0233333	0	0.00355872	0.00662252	0.004329	0.0261438	0.028169	0.0191388
SLC2A1	0.471618	0.536421	0.476023	0.701923	0.0150094	0.0111894	0.0118881	0.0223048	0.373478	0.308912	0.0416327	0.0609613	0.029164	0.0269058	0.04004	0.0557576	0.00686611	0.010989	0.0208044	0.0347411	0.00651466	0.0156658	0.437173	0.553679	0.00303951	0.0439716	0.0386667	0.0682303	0.0371747	0.0929204	0.0206897	0.0906593	0.0209424	0.028133	0.0182292	0.0171429	0.441315	0.596737	0.0406091	0.0125392	0.139535	0.136667	0.173516	0.145907	0.264901	0.398268	0.0261438	0.0140845	0.119617
SLC2A1-AS1	0.0127321	0.00844187	0.019883	0.0119363	0.00140713	0.000828844	0.0020979	0.00743494	0.0182679	0.00984144	0.000816327	0.00117233	0.000648088	0.00269058	0	0	0.00147131	0.003663	0	0.000681199	0	0	0.0235602	0.0066345	0	0.00567376	0.008	0.00639659	0.0148699	0.0265487	0	0.00824176	0	0	0	0.00571429	0.0140845	0.013986	0	0	0.00465116	0	0	0.00355872	0.00662252	0.012987	0	0	0.0191388
FAM183A	0.0212202	0.0209841	0.0163743	0.0182361	0	0	0.0013986	0.000929368	0.0142084	0.0164024	0	0	0	0	0	0	0	0.003663	0	0	0	0.00174064	0.0235602	0.0180941	0	0.00141844	0.00666667	0.00639659	0	0	0	0	0	0.0230179	0	0	0.028169	0.013986	0	0	0.00465116	0.00666667	0.0136986	0.0177936	0.0331126	0.025974	0	0	0.00956938
EBNA1BP2	0.395225	0.326821	0.330994	0.385279	0.275797	0.213427	0.186713	0.193773	0.345061	0.290323	0.200816	0.23388	0.303953	0.234978	0.047047	0.08	0.252575	0.157509	0.145631	0.108311	0.13355	0.167972	0.455497	0.398673	0.136778	0.171631	0.177333	0.153518	0.22119	0.232301	0.206897	0.17033	0.141361	0.140665	0.200521	0.197143	0.596244	0.424242	0.121827	0.141066	0.367442	0.336667	0.196347	0.19573	0.384106	0.181818	0.111111	0.274648	0.325359
CFAP57	0	0	0.00175439	0.00265252	0.00140713	0.00414422	0.0013986	0.0106877	0.00270636	0.00273373	0	0	0	0.000896861	0	0	0.0053948	0.014652	0	0.0013624	0.00108578	0.00696258	0	0.00120627	0	0	0	0	0	0	0	0	0	0.00255755	0.00260417	0	0	0	0.0101523	0	0	0.00333333	0	0	0	0	0.0130719	0.00704225	0
TMEM125	0.00371353	0.00265316	0.000584795	0.000331565	0.000469043	0	0	0	0.00541272	0.00382723	0	0	0	0	0.001001	0	0	0	0	0	0	0.000870322	0.0052356	0.00301568	0	0	0.0226667	0.0319829	0	0	0	0	0.0968586	0.13555	0	0	0	0	0	0	0	0	0.0456621	0.0676157	0.139073	0.0865801	0	0	0.00478469
C1orf210	0.0100796	0.0118186	0.00467836	0.00298409	0	0.000828844	0	0.000464684	0.0189445	0.0158557	0.00163265	0.0017585	0	0	0	0.00181818	0	0	0	0	0	0.000870322	0.0235602	0.0156815	0	0	0.028	0.0170576	0	0	0	0	0.0183246	0.0460358	0	0	0.00469484	0.011655	0	0	0	0.00333333	0.0456621	0.163701	0.0927152	0.103896	0	0	0.105263
TIE1	0.00159151	0.00144718	0.00116959	0.00198939	0.24531	0.387484	0.0027972	0.00557621	0.00270636	0.00273373	0.00408163	0.0128957	0.000648088	0.00269058	0.002002	0.00727273	0.00147131	0.003663	0.00277393	0.0027248	0.00217155	0.000870322	0	0.000603136	0.00151976	0.00283688	0.00666667	0.00639659	0.00743494	0.00221239	0.0045977	0	0	0.00511509	0.0078125	0	0	0.00466201	0	0.0250784	0	0.00333333	0	0	0	0	0.503268	1.28169	0
AL139289.2	0.0132626	0.0108538	0.00994152	0.00795756	0.00422139	0.00290095	0.0041958	0.00185874	0.0121786	0.0082012	0.00897959	0.00586167	0.00388853	0.00179372	0	0.0030303	0.00245218	0	0	0.0013624	0.00108578	0.0104439	0.0078534	0.0193004	0.00303951	0.00141844	0.0173333	0.0341151	0.00185874	0.00442478	0.0275862	0.00824176	0.013089	0.0153453	0.00520833	0	0.0140845	0.018648	0	0	0.00465116	0.01	0.00913242	0	0	0.012987	0	0	0.00956938
CDC20	0.0604775	0.0713941	0.0783626	0.0988064	0.0154784	0.015748	0.00489511	0.00464684	0.0331529	0.0524877	0.0155102	0.0339977	0.00972132	0.00986547	0.005005	0.0418182	0.00294262	0	0.0443828	0.0463215	0.00217155	0.00696258	0.0968586	0.104946	0.00607903	0.0141844	0	0.00852879	0.00371747	0.00442478	0.0045977	0.0302198	0.0026178	0.0102302	0.015625	0	1.40376	1.54079	0	0	0.0232558	0.0233333	0	0.0142349	0.0529801	0.0606061	0	0.0704225	0.00956938
ELOVL1	0.0949602	0.106368	0.0502924	0.0666446	0.134615	0.215914	0.121678	0.206784	0.0784844	0.0470202	0.0440816	0.0896835	0.036941	0.0573991	0.0540541	0.089697	0.113291	0.135531	0.131761	0.132153	0.0684039	0.114883	0.13089	0.106152	0.06231	0.0978723	0.032	0.104478	0.0743494	0.0774336	0.0505747	0.043956	0.0471204	0.084399	0.0755208	0.105714	0.131455	0.109557	0.0152284	0.015674	0.102326	0.0833333	0.100457	0.220641	0.609272	0.709957	0.20915	0.316901	0.172249
MED8	0.138462	0.093343	0.074269	0.0736074	0.102251	0.0986324	0.130769	0.216543	0.0663058	0.0809185	0.0644898	0.084408	0.0797148	0.0807175	0.0550551	0.0527273	0.132418	0.142857	0.0970874	0.0912807	0.0901194	0.130548	0.157068	0.115802	0.0927052	0.113475	0.0653333	0.0660981	0.109665	0.0973451	0.062069	0.104396	0.0471204	0.0485934	0.138021	0.125714	0.117371	0.0909091	0.0812183	0.0376176	0.0930233	0.0966667	0.0319635	0.088968	0.483444	0.359307	0.130719	0.176056	0.157895
AL139289.1	0	0	0	0	0	0	0	0	0	0.00109349	0	0	0	0	0	0	0	0	0	0	0	0	0	0	0	0	0	0	0	0	0	0	0	0	0	0	0	0	0	0	0	0	0	0	0	0	0	0.00704225	0
SZT2	0.0137931	0.0130246	0.0146199	0.0125995	0.0159475	0.0219644	0.0202797	0.0274164	0.026387	0.0317113	0.0155102	0.0128957	0.00907323	0.0152466	0.00600601	0.0133333	0.0147131	0.014652	0.00832178	0.0211172	0.0228013	0.0226284	0.013089	0.0120627	0.0121581	0.0156028	0.0226667	0.0191898	0.027881	0.0199115	0.0367816	0.0137363	0.0314136	0.0358056	0.015625	0.00857143	0.0187793	0.016317	0.00507614	0.00940439	0.027907	0.01	0.00456621	0.0142349	0.00662252	0.034632	0	0.0211268	0
SZT2-AS1	0	0	0	0	0	0	0	0	0	0.000546747	0.000816327	0	0	0	0	0	0	0	0	0	0	0	0	0	0	0	0	0	0	0	0	0	0	0	0	0	0	0	0	0	0.00465116	0	0	0	0	0	0	0	0
HYI	0.0763926	0.0569223	0.11345	0.108422	0.124296	0.10775	0.195804	0.180297	0.128552	0.110443	0.217143	0.201641	0.29488	0.304036	0.039039	0.0375758	0.255517	0.300366	0.113731	0.0653951	0.218241	0.24195	0.136126	0.0778046	0.167173	0.253901	0.105333	0.0660981	0.22119	0.183628	0.154023	0.203297	0.206806	0.219949	0.229167	0.18	0.29108	0.226107	0.0253807	0.0909091	0.144186	0.123333	0.0639269	0.0996441	0.0860927	0.038961	0.0718954	0.183099	0.0669856
PTPRF	0.373475	0.411722	0.165497	0.201923	0.0103189	0.00538748	0.112587	0.0831784	0.389039	0.335156	0.0228571	0.0539273	0.0667531	0.0502242	0.001001	0.00606061	0.0745463	0.0842491	0.0124827	0.00749319	0.0901194	0.0809399	0.329843	0.344391	0.0775076	0.100709	0.18	0.238806	0.105948	0.0862832	0.154023	0.137363	0.298429	0.493606	0.127604	0.0885714	0.295775	0.282051	0	0.0188088	0.0883721	0.0233333	0.465753	0.608541	0.397351	0.458874	0.0588235	0	0.311005
AL451062.3	0.000530504	0	0.000584795	0	0	0	0	0.000464684	0	0	0	0	0	0.000896861	0	0	0	0	0	0	0	0	0	0.000603136	0	0	0	0	0	0	0	0	0	0	0	0	0	0	0	0	0	0	0	0	0	0	0	0	0
KDM4A	0.0594164	0.0494452	0.0578947	0.0576923	0.0262664	0.0285951	0.0454545	0.0487918	0.037889	0.0448332	0.0212245	0.0263775	0.0168503	0.0161435	0.014014	0.0133333	0.0377636	0.025641	0.0138696	0.0122616	0.0184582	0.0287206	0.0680628	0.0579011	0.0303951	0.035461	0.00533333	0.0170576	0.0501859	0.0199115	0.0183908	0.0192308	0.0104712	0.0358056	0.0364583	0.0285714	0.0798122	0.041958	0.0152284	0.00626959	0.0511628	0.0633333	0.0365297	0.0676157	0.0331126	0.0865801	0.00653595	0.028169	0.0143541
KDM4A-AS1	0.00265252	0.00192957	0.00292398	0.00364722	0.00375234	0.00124327	0.000699301	0.0027881	0.00879567	0.00382723	0.00326531	0.00234467	0	0.000896861	0	0.00181818	0.00343305	0	0.00138696	0.000681199	0	0.000870322	0	0.00301568	0	0	0.012	0.00426439	0	0.00221239	0	0	0.0026178	0	0.00260417	0.00857143	0	0.011655	0.0101523	0.00626959	0	0.0166667	0.00913242	0.00355872	0	0	0	0.0140845	0.00478469
ST3GAL3	0.0106101	0.00458273	0.0152047	0.0135942	0.0290807	0.0285951	0.0426573	0.0501859	0.0202977	0.0213231	0.0359184	0.0410317	0.0777706	0.0699552	0.013013	0.0127273	0.0441393	0.043956	0.00970874	0.0129428	0.0434311	0.0435161	0.0078534	0.013269	0.0303951	0.0425532	0.036	0.0127932	0.0446097	0.0685841	0.0367816	0.0302198	0.013089	0.0153453	0.0364583	0.0457143	0.028169	0.039627	0.0253807	0.0031348	0.0372093	0.0266667	0.022831	0	0.00662252	0.004329	0.0522876	0.056338	0.00478469
AL451062.1	0.00265252	0.00168837	0.0116959	0.00795756	0	0	0.000699301	0.000464684	0	0	0	0	0	0	0	0.000606061	0.000490436	0	0	0.0013624	0	0	0.0026178	0.00482509	0	0	0.00266667	0.0021322	0	0	0	0	0	0	0	0	0	0.011655	0	0	0	0	0	0	0	0	0	0	0
ARTN	0.00106101	0	0	0.00066313	0	0.000828844	0	0	0.00202977	0	0	0.00117233	0.00972132	0.0107623	0	0	0	0	0	0.000681199	0	0	0	0	0	0	0	0	0	0	0.00689655	0.00824176	0	0.00255755	0	0	0.00469484	0	0	0	0	0	0	0.00355872	0	0.004329	0	0	0
AL357079.1	0.000530504	0.000482393	0.000584795	0.000994695	0.00140713	0.00331538	0.0027972	0.000929368	0.00067659	0.00109349	0.000816327	0	0.00648088	0.00807175	0	0	0.00147131	0	0	0.000681199	0.00325733	0.000870322	0.0052356	0.000603136	0	0	0.00133333	0	0.00743494	0.00884956	0.0045977	0	0	0	0.00260417	0	0	0.00466201	0	0	0	0.00333333	0	0	0	0	0	0	0
IPO13	0.0265252	0.0318379	0.00701754	0.0198939	0.022045	0.0203067	0.0146853	0.0227695	0.0182679	0.0218699	0.0163265	0.0234467	0.0181465	0.0224215	0.004004	0.00545454	0.0137322	0.025641	0.00693481	0.0211172	0.0173724	0.0200174	0.0209424	0.026538	0.0106383	0.0156028	0.012	0.0149254	0.0483271	0.0331858	0.0252874	0.010989	0.0052356	0.0102302	0.0078125	0.02	0.028169	0.018648	0.00507614	0	0.0232558	0.0233333	0.00913242	0	0.0331126	0.021645	0.0130719	0.0140845	0.0239234
DPH2	0.102918	0.0952726	0.0672515	0.0848806	0.0534709	0.0480729	0.0363636	0.0390335	0.0588633	0.0563149	0.0163265	0.0375147	0.0362929	0.0313901	0.02002	0.0351515	0.0255027	0.021978	0.0180305	0.0217984	0.0130293	0.0200174	0.078534	0.10193	0.0303951	0.0482269	0.024	0.0597015	0.0334572	0.050885	0.0206897	0.0192308	0.0445026	0.0332481	0.0364583	0.0457143	0.0610329	0.0606061	0	0.015674	0.0465116	0.05	0.0182648	0.0569395	0.13245	0.030303	0.0326797	0.0633803	0.0143541
ATP6V0B	0.813263	0.696816	0.544444	0.583886	0.516417	0.573974	0.493007	0.78671	0.633288	0.598141	0.315918	0.391559	0.302657	0.435874	0.503504	0.579394	0.406081	0.391941	1.79196	1.73774	0.32899	0.342037	0.965969	0.827503	0.3769	0.560284	0.874667	1.07036	0.315985	0.360619	0.468966	0.862637	0.531414	0.872123	0.372396	0.548571	0.85446	0.69697	0.654822	0.648903	1.07907	0.876667	1.81279	2.45907	1.49007	1.06061	0.69281	1.02113	1.72727
B4GALT2	0.0376658	0.02822	0.0146199	0.0172414	0.0196998	0.029424	0.102797	0.160781	0.026387	0.0246036	0.0195918	0.0328253	0.0174984	0.0233184	0.003003	0.000606061	0.0358019	0.0512821	0	0.00544959	0.0336591	0.0583116	0.052356	0.0416164	0.06231	0.0765957	0.00933333	0.0021322	0.0390335	0.0287611	0.0275862	0.00549451	0.0209424	0.0255754	0.0520833	0.04	0.0234742	0.0512821	0	0.00940439	0.00465116	0.03	0.0365297	0.0462633	0.013245	0.047619	0.00653595	0.0492958	0.00956938
CCDC24	0.00159151	0.00168837	0.00350877	0.00331565	0.0154784	0.0136759	0.0153846	0.027881	0.0121786	0.00601421	0.000816327	0.00293083	0.0116656	0.0107623	0.003003	0.000606061	0.00882786	0.00732601	0	0.00476839	0.0152009	0.024369	0	0.00482509	0.0197568	0.0113475	0.0253333	0.0511727	0.0315985	0.0176991	0.0206897	0.0274725	0.026178	0.0511509	0.0338542	0.02	0.00469484	0	0	0	0.0186047	0.0233333	0.0273973	0.024911	0.00662252	0.004329	0.00653595	0	0
SLC6A9	0.0732095	0.0943078	0.0233918	0.043435	0.00562852	0.00704517	0.0027972	0.00464684	0.011502	0.0180426	0.0440816	0.0498241	0.0401815	0.0654709	0	0	0.00294262	0	0	0	0.00108578	0.00174064	0.065445	0.0699638	0.00151976	0.00567376	0.00133333	0.00426439	0.0130112	0.00663717	0.0045977	0.0137363	0	0	0.0104167	0.00285714	0.028169	0.04662	0	0	0.0325581	0.0166667	0	0.0320285	0.178808	0.190476	0	0.00704225	0
AL139220.2	0.00212202	0.00337675	0.00292398	0.00331565	0.00515948	0.00248653	0.0020979	0.00557621	0.00541272	0.00218699	0.00979592	0.0123095	0.00777706	0.00986547	0.004004	0.00181818	0.00147131	0	0.00138696	0.0027248	0.00325733	0	0.0026178	0.00241254	0.00455927	0.00283688	0	0.010661	0.00743494	0.0154867	0.00229885	0.010989	0.0052356	0.00255755	0	0	0	0.002331	0	0	0.0139535	0	0.00456621	0.00711744	0.00662252	0.00865801	0.00653595	0	0
DMAP1	0.0636605	0.0711529	0.0707602	0.0878647	0.104128	0.0911728	0.165035	0.129182	0.0994587	0.09076	0.0710204	0.0826495	0.0907323	0.0753363	0.0770771	0.0684848	0.187347	0.0915751	0.0429958	0.0470027	0.121607	0.104439	0.0837696	0.0747889	0.12614	0.129078	0.0613333	0.0852878	0.0836431	0.079646	0.117241	0.123626	0.0628272	0.0920716	0.127604	0.151429	0.122066	0.109557	0.0253807	0.00626959	0.176744	0.14	0.0776256	0.0854093	0.0596026	0.0735931	0.0326797	0.0985915	0.0526316
ERI3	0.0870027	0.0870719	0.0859649	0.0905172	0.104128	0.11811	0.206294	0.336431	0.12111	0.112083	0.114286	0.157093	0.130266	0.167713	0.029029	0.0387879	0.224129	0.230769	0.0499307	0.0728883	0.138979	0.21497	0.159686	0.140531	0.12462	0.229787	0.0773333	0.151386	0.256506	0.247788	0.142529	0.14011	0.0837696	0.0818414	0.140625	0.222857	0.244131	0.174825	0.0152284	0.0188088	0.162791	0.09	0.0684932	0.088968	0.125828	0.125541	0.124183	0.232394	0.172249
RNF220	0.0381963	0.0487217	0.0239766	0.0374668	0.0670732	0.0642354	0.0622378	0.0780669	0.0399188	0.0349918	0.0546939	0.0539273	0.0395334	0.0412556	0.01001	0.0357576	0.034821	0.0622711	0.0263523	0.0354223	0.0553746	0.0469974	0.039267	0.048854	0.0531915	0.0666667	0.0333333	0.0469083	0.0613383	0.0530973	0.0252874	0.00824176	0.0157068	0.056266	0.03125	0.0485714	0.056338	0.044289	0.0253807	0.00940439	0.0372093	0.0833333	0.022831	0.0427046	0.0397351	0.0562771	0.0261438	0.0492958	0.00956938
TMEM53	0.0122016	0.0106126	0.00584795	0.00729443	0.0356473	0.0381268	0.0216783	0.027881	0.014885	0.00984144	0.0187755	0.0521688	0.0116656	0.0278027	0.00900901	0.0109091	0.0225601	0.043956	0.0124827	0.0156676	0.0173724	0.0356832	0.0235602	0.017491	0.0151976	0.0241135	0.032	0.0277186	0.0241636	0.0199115	0.0114943	0.010989	0.026178	0.0306905	0.0208333	0.0171429	0.0187793	0.020979	0	0.00626959	0.0325581	0.04	0.0319635	0.0284698	0.0463576	0.047619	0.0261438	0.0352113	0.0526316
ARMH1	0.00106101	0.00361795	0.00292398	0.00232095	0.00234522	0.00248653	0.0034965	0.00325279	0.00541272	0.00273373	0.00653061	0.0017585	0.00129618	0	0.049049	0.0375758	0.00343305	0.003663	0.0319001	0.0483651	0.00217155	0.00348129	0	0.00241254	0	0.00567376	0.004	0	0	0.00884956	0.0045977	0.00274725	0	0.00255755	0.00520833	0	0.00469484	0	0.0203046	0.0407524	0.00930233	0	0.00913242	0.00355872	0	0	0	0	0.00956938
KIF2C	0.00477454	0.00144718	0.00350877	0.000994695	0.00140713	0.00497306	0.0027972	0.00464684	0.00811908	0.0082012	0	0.003517	0.00194426	0.00179372	0.001001	0.00787879	0.00343305	0	0.00416089	0.00681199	0.0043431	0.000870322	0.0183246	0.00361882	0.00151976	0.00141844	0.00266667	0	0.00557621	0.00442478	0.0045977	0	0.0026178	0.00255755	0	0.00285714	0.187793	0.244755	0	0	0.00465116	0	0.00456621	0.00711744	0	0	0	0.0140845	0
AL592166.1	0	0.000723589	0.000584795	0.000994695	0.000469043	0.000414422	0.0020979	0.00185874	0	0	0	0.00117233	0	0.000896861	0.001001	0	0.000490436	0.003663	0	0.000681199	0	0.00174064	0	0.000603136	0	0	0	0	0	0	0	0	0	0.00255755	0	0	0	0	0	0	0	0	0	0	0	0	0	0.00704225	0
RPS8	24.2658	24.9978	18.224	18.4489	15.9376	15.9026	10.0021	8.65799	23.0041	23.8075	20.089	17.7128	17.8341	16.765	12.7628	14.503	13.0387	14.5751	10.4161	9.60286	16.8827	14.0862	22.5759	22.3016	17.9757	15.5617	18.7787	16.145	9.07249	9.18363	8.81379	9.21978	8.59424	12.7903	13.0833	13.1971	19.9812	19.8741	11.1371	11.2853	12.9349	13.1267	14.3744	13.7224	16.5364	15.1082	13.2288	10.993	22.1388
BEST4	0	0.00192957	0.00292398	0.00563661	0.000469043	0.00165769	0.0027972	0.00511152	0.0169147	0.0125752	0.00163265	0.003517	0.000648088	0	0.001001	0.00121212	0.00245218	0.003663	0	0	0	0	0	0.00784077	0.00911854	0.00567376	0.00133333	0	0.00185874	0	0.00229885	0.00274725	0	0	0.00520833	0.00571429	0.0187793	0.00466201	0	0	0	0	0	0	0	0.004329	0.00653595	0	0
PLK3	0.348011	0.308731	0.481287	0.432692	0.231707	0.1753	0.0622378	0.0920074	0.189445	0.162931	0.157551	0.206917	0.132858	0.191928	0.155155	0.226061	0.107896	0.179487	0.295423	0.315395	0.0738328	0.125326	0.358639	0.31544	0.0683891	0.106383	0.0173333	0.0490405	0.0297398	0.0641593	0.114943	0.129121	0.0366492	0.084399	0.0989583	0.0714286	0.394366	0.314685	0.0304569	0.0752351	0.172093	0.08	0.0136986	0.0427046	0.284768	0.445887	0.117647	0.253521	0.00956938
TCTEX1D4	0	0.000482393	0.00233918	0	0.0032833	0.000828844	0.0034965	0.00325279	0.00135318	0.00273373	0.000816327	0.0017585	0	0	0.001001	0	0.00343305	0.003663	0.00138696	0	0.00108578	0.000870322	0	0	0	0.00425532	0.00133333	0	0.00743494	0.0154867	0	0	0	0.00767263	0	0.00285714	0	0	0	0	0	0	0	0	0	0	0.0130719	0	0
BTBD19	0.00477454	0.00602991	0.0192982	0.0212202	0.0211069	0.0161625	0.00699301	0.0311338	0.00608931	0.00492072	0.00979592	0.0298945	0.0103694	0.0134529	0.003003	0.0030303	0.00686611	0.029304	0.0124827	0.020436	0.0043431	0.0113142	0.0052356	0.0120627	0.0106383	0.0212766	0	0	0	0	0.00689655	0.0192308	0.0026178	0.00255755	0.00260417	0.0114286	0.00938967	0.02331	0	0	0.0139535	0.00666667	0	0	0.013245	0	0.0392157	0.0352113	0
PTCH2	0.00159151	0.000964785	0.00233918	0.00198939	0.00562852	0.00414422	0.000699301	0.00836431	0.0175913	0.0289776	0.0318367	0.0193435	0.00842515	0.0134529	0.002002	0.00181818	0.0220696	0.0549451	0.00554785	0.0122616	0.0238871	0.0409051	0.0052356	0.000603136	0.0136778	0.0326241	0.004	0.0149254	0.00743494	0.00221239	0.0229885	0.010989	0.0026178	0.0127877	0.00520833	0.0114286	0.00938967	0.00699301	0	0	0.00930233	0.00666667	0	0	0	0	0	0.0140845	0
EIF2B3	0.0567639	0.0615051	0.0754386	0.0779178	0.0741088	0.0551181	0.113986	0.125465	0.0967524	0.0896665	0.164898	0.139508	0.129618	0.121076	0.03003	0.0309091	0.153016	0.128205	0.036061	0.0592643	0.103149	0.154047	0.0994764	0.0814234	0.117021	0.0751773	0.0946667	0.102345	0.172862	0.14823	0.0551724	0.0631868	0.065445	0.0818414	0.078125	0.0428571	0.15493	0.0885781	0.0101523	0.0250784	0.055814	0.0866667	0.0684932	0.113879	0.0993377	0.0952381	0.0196078	0.126761	0.143541
HECTD3	0.0339523	0.0315967	0.0210526	0.0162467	0.0272045	0.0269374	0.0300699	0.0339219	0.0230041	0.0251504	0.0195918	0.0322392	0.0123137	0.0224215	0.011011	0.00666667	0.0279549	0.03663	0.00138696	0.010218	0.0260586	0.0356832	0.013089	0.0422195	0.00911854	0.0382979	0.00666667	0.00852879	0.0241636	0.0243363	0.0275862	0.010989	0.0104712	0.0179028	0.00520833	0.0171429	0.00938967	0.018648	0	0.00626959	0.0186047	0.03	0.022831	0.0177936	0.013245	0.0562771	0.0261438	0.0352113	0.0143541
UROD	0.107692	0.110227	0.173684	0.19496	0.187148	0.217571	0.251748	0.304833	0.165088	0.189721	0.220408	0.247948	0.208036	0.201794	0.033033	0.0575758	0.380579	0.373626	0.113731	0.137602	0.277959	0.342907	0.136126	0.142943	0.18997	0.248227	0.16	0.162047	0.355019	0.347345	0.229885	0.18956	0.123037	0.102302	0.195312	0.231429	0.220657	0.172494	0.071066	0.0438871	0.232558	0.286667	0.178082	0.199288	0.0662252	0.0822511	0.124183	0.422535	0.210526
ZSWIM5	0.000530504	0.000723589	0	0.00165782	0.00234522	0.00414422	0	0	0	0	0.000816327	0.0052755	0.00518471	0.00269058	0	0	0.000490436	0.00732601	0	0.000681199	0.00108578	0.00696258	0	0.00180941	0	0	0	0	0.0111524	0.00442478	0.0045977	0	0.0078534	0.00511509	0	0.00285714	0.00938967	0	0	0	0	0	0.0136986	0.00355872	0	0	0.00653595	0	0
LINC01144	0.00159151	0.00217077	0.000584795	0.00132626	0.00187617	0.00207211	0.0020979	0.000929368	0.00067659	0.000546747	0	0.000586166	0.00129618	0	0	0	0.000490436	0.003663	0	0	0	0.000870322	0	0.000603136	0	0.00141844	0	0.0021322	0.00557621	0	0	0.00549451	0	0	0	0	0	0	0	0	0	0	0.00913242	0.00355872	0	0.00865801	0	0	0
HPDL	0.00901857	0.00410034	0.00350877	0.00298409	0.00234522	0.00207211	0.0013986	0.00604089	0.00541272	0.00765446	0.00408163	0.00410316	0	0.000896861	0	0.00121212	0.000490436	0.003663	0	0.000681199	0.00217155	0.00609225	0.013089	0.013269	0	0.00567376	0.00133333	0.0021322	0	0	0	0.0274725	0.0026178	0.00255755	0.00260417	0.00285714	0.0140845	0.020979	0	0	0.0511628	0.03	0.0136986	0.00355872	0	0	0	0	0.0526316
MUTYH	0.0159151	0.0243608	0.0263158	0.0401194	0.0379925	0.0364691	0.0461538	0.0394981	0.0399188	0.043193	0.04	0.0427902	0.0304601	0.038565	0.01001	0.0321212	0.046101	0.0659341	0.0152566	0.0326975	0.0401737	0.051349	0.0287958	0.0259349	0.0395137	0.0496454	0.0293333	0.0255864	0.0576208	0.050885	0.0643678	0.0521978	0.0104712	0.0230179	0.046875	0.0828571	0.0657277	0.0745921	0	0	0.0418605	0.0566667	0.0136986	0.0177936	0.0264901	0.012987	0.0261438	0.0422535	0.00478469
TOE1	0.0100796	0.00820067	0.0169591	0.022878	0.032833	0.0219644	0.0272727	0.0297398	0.0182679	0.0213231	0.0138776	0.0293083	0.0200907	0.0269058	0.018018	0.0193939	0.0250123	0.029304	0.00693481	0.0217984	0.0238871	0.0234987	0.0314136	0.0168878	0.0182371	0.0269504	0.00933333	0.0170576	0.0427509	0.0331858	0.016092	0.021978	0.0209424	0.0127877	0.0208333	0.02	0.0610329	0.044289	0	0	0.0418605	0.02	0.00456621	0.024911	0.013245	0.00865801	0.0130719	0.0422535	0.00478469
TESK2	0.0413793	0.0506512	0.0461988	0.0580239	0.0145403	0.0111894	0.0104895	0.00464684	0.0270636	0.0284308	0.00979592	0.00820633	0.0375891	0.026009	0.018018	0.00727273	0.00637567	0.014652	0.0152566	0.0163488	0	0.00870322	0.0340314	0.0542823	0.0212766	0.0070922	0.0186667	0.0191898	0.0223048	0.0287611	0.0183908	0.010989	0.0026178	0.0230179	0.0104167	0.00857143	0.084507	0.048951	0.0101523	0.031348	0.055814	0.0166667	0.0136986	0	0.0264901	0.038961	0	0.0140845	0.0143541
CCDC163	0.00265252	0.00410034	0.00467836	0.00828912	0.00797373	0.00828844	0.0034965	0.00650558	0.00811908	0.00765446	0.00244898	0.00762016	0.00453662	0.000896861	0.002002	0.00181818	0.00196175	0.010989	0.00416089	0.00408719	0.00325733	0.00522193	0	0.00723764	0	0.0070922	0.00133333	0.00639659	0.00557621	0	0.00229885	0.0137363	0.0078534	0.0127877	0.0104167	0.0142857	0.00938967	0.00699301	0	0	0.00465116	0.00666667	0.00456621	0	0	0	0	0.00704225	0
MMACHC	0.00212202	0.00337675	0.00116959	0.00431035	0.0032833	0.00290095	0.0013986	0.00604089	0.00608931	0.00273373	0.00734694	0.00820633	0.00129618	0.000896861	0	0.000606061	0.00147131	0.014652	0.00138696	0.0027248	0.00325733	0.00522193	0	0.00482509	0.00303951	0.00425532	0.0173333	0.0021322	0.00185874	0.00663717	0.00689655	0	0.0026178	0.00255755	0.00520833	0	0.00469484	0.00932401	0	0	0.00465116	0.00666667	0	0.00711744	0	0.004329	0.00653595	0	0
PRDX1	2.52626	2.67197	2.70409	2.98972	1.78049	1.84708	1.53077	1.625	2.14208	2.12028	1.72898	1.73505	1.71679	1.82422	1.76176	1.72303	1.80579	1.80952	2.80028	2.85627	1.31596	1.50566	2.6911	3.00362	1.24164	1.32766	2.77333	2.31557	1.70818	1.74115	2.18621	2.31319	1.80366	1.54987	1.52344	1.6	2.71831	2.8951	5.58883	5.0627	2.16279	2.74	4.52968	4.95374	3.39735	3.58442	2.43791	3.09155	2.32057
AKR1A1	0.163395	0.162808	0.21462	0.200928	0.273921	0.329051	0.507692	0.579926	0.225304	0.261892	0.181224	0.25381	0.192482	0.189238	0.134134	0.133333	0.490436	0.611722	0.614424	0.593324	0.362649	0.409051	0.243455	0.212907	0.370821	0.429787	0.153333	0.196162	0.156134	0.210177	0.25977	0.21978	0.301047	0.184143	0.361979	0.428571	0.333333	0.307692	0.401015	0.373041	0.293023	0.24	0.237443	0.395018	0.192053	0.242424	0.437908	0.647887	0.933014
NASP	0.513528	0.551616	0.728655	1.01525	0.497655	0.708661	0.203497	0.225372	0.271313	0.363587	0.353469	0.403283	0.284511	0.280717	0.346346	0.608485	0.218244	0.194139	0.227462	0.324251	0.245385	0.240209	0.400524	0.577805	0.272036	0.302128	0.096	0.183369	0.163569	0.227876	0.278161	0.285714	0.0811518	0.130435	0.252604	0.311429	0.746479	0.948718	0.106599	0.147335	0.209302	0.296667	0.109589	0.19573	0.125828	0.190476	0.281046	0.570423	0.0239234
CCDC17	0.0100796	0.00434153	0.0152047	0.0145889	0.00891182	0.0132615	0.0027972	0.00650558	0.0067659	0.0082012	0.00408163	0.00644783	0.000648088	0.00269058	0.004004	0.000606061	0.0102992	0.010989	0.00277393	0.0027248	0.00542888	0.00435161	0.0104712	0.0102533	0	0.00283688	0	0.00426439	0.00743494	0.00663717	0.0206897	0	0.0026178	0.00511509	0.00260417	0.00285714	0.00469484	0.011655	0	0.00940439	0	0	0.00456621	0.00355872	0	0	0.0196078	0.0211268	0
GPBP1L1	0.247215	0.23179	0.212865	0.250995	0.166041	0.183174	0.116084	0.10316	0.136671	0.173319	0.133878	0.134232	0.165911	0.192825	0.0980981	0.140606	0.0912212	0.124542	0.0915395	0.149864	0.0814332	0.0931245	0.219895	0.239445	0.0987842	0.124823	0.128	0.172708	0.163569	0.223451	0.128736	0.0741758	0.115183	0.181586	0.148438	0.14	0.164319	0.165501	0.0558376	0.0470219	0.130233	0.126667	0.150685	0.181495	0.251656	0.294372	0.111111	0.147887	0.105263
TMEM69	0.0769231	0.0815244	0.0730994	0.0732759	0.0623827	0.055947	0.0706294	0.097119	0.0723951	0.0688901	0.035102	0.0515826	0.0382372	0.058296	0.02002	0.0224242	0.0588524	0.113553	0.0291262	0.0565395	0.0640608	0.114883	0.0628272	0.0838359	0.0668693	0.0879433	0.109333	0.113006	0.0427509	0.0663717	0.0689655	0.0631868	0.0471204	0.0434783	0.0598958	0.0914286	0.0938967	0.0932401	0.0152284	0.00940439	0.0186047	0.06	0.0502283	0.0854093	0.0264901	0.0952381	0.0849673	0.0985915	0.15311
IPP	0.0111406	0.0161602	0.0163743	0.0215517	0.0262664	0.018649	0.0328671	0.0371747	0.0250338	0.0295243	0.0244898	0.0205158	0.0207388	0.0170404	0.00700701	0.0121212	0.0407062	0.040293	0.00554785	0.0027248	0.0206297	0.0191471	0.0157068	0.0247286	0.0136778	0.0255319	0.00533333	0.021322	0.0390335	0.0331858	0.0321839	0.043956	0.0104712	0.0358056	0.0260417	0.02	0.0422535	0.027972	0.0101523	0.00626959	0.0325581	0.0166667	0.0319635	0.0213523	0	0.017316	0.00653595	0.0211268	0.00956938
MAST2	0.00636605	0.00868307	0.00877193	0.00629973	0.0145403	0.0244509	0.0307692	0.035316	0.011502	0.0142154	0.0228571	0.0293083	0.0213869	0.0134529	0.004004	0.00909091	0.0264836	0.025641	0.0138696	0.0177112	0.0141151	0.0217581	0.0052356	0.0120627	0.0136778	0.0283688	0.0133333	0.021322	0.035316	0.0707965	0.0114943	0.00824176	0.0078534	0.0230179	0.0234375	0.0171429	0.0234742	0.032634	0	0.00626959	0.055814	0.0166667	0.00456621	0.0462633	0.0198676	0.017316	0.00653595	0.0492958	0
PIK3R3	0.0100796	0.00602991	0.0175439	0.0139257	0.174953	0.210941	0.0034965	0.00743494	0.0358593	0.0136687	0.0236735	0.0222743	0.0343487	0.0475336	0.012012	0.0109091	0.015694	0	0.00970874	0.0108992	0.0380022	0.0287206	0.0078534	0.00542823	0.00759878	0.0156028	0.0173333	0.0533049	0.0315985	0.0287611	0.0298851	0.021978	0.0890052	0.268542	0.0130208	0.0314286	0.0187793	0.025641	0.00507614	0	0.0139535	0.03	0.0182648	0.0569395	0.0198676	0.004329	0.0326797	0.0140845	0.00478469
AL358075.1	0	0	0	0	0.000938086	0.000828844	0	0	0	0	0	0	0.000648088	0	0	0	0	0	0	0	0	0	0	0	0	0	0	0	0	0	0	0	0	0.00255755	0	0	0	0	0	0	0	0	0	0	0	0	0	0	0
AL358075.2	0	0.000241196	0	0	0.00187617	0.00248653	0.0020979	0.00139405	0.00067659	0.00109349	0	0	0	0	0	0	0	0	0	0	0.00108578	0.00174064	0	0	0	0	0.00133333	0.0021322	0.00185874	0	0.00229885	0	0.0052356	0.00255755	0	0	0.00469484	0	0	0	0	0	0	0.00711744	0	0	0	0	0.00956938
TSPAN1	0.00106101	0.00192957	0.00526316	0.00530504	0.0464353	0.0522172	0	0.00185874	0.0216509	0.0147622	0	0.00234467	0	0.000896861	0	0.000606061	0	0	0	0.0013624	0.00542888	0.0182768	0.0078534	0.00301568	0	0	0.02	0.0234542	0.00557621	0.00221239	0.00689655	0.00274725	0.0183246	0.0818414	0.00260417	0.00285714	0.00469484	0.00699301	0	0	0	0	0.0319635	0.163701	0	0	0.00653595	0	0.00478469
POMGNT1	0.0525199	0.0443801	0.0730994	0.0888594	0.0881801	0.0745959	0.0552448	0.0757435	0.0832206	0.0869328	0.0473469	0.080891	0.0505509	0.0600897	0.028028	0.0472727	0.046101	0.0732601	0.0429958	0.0667575	0.0358306	0.0713664	0.065445	0.0645356	0.0653495	0.0765957	0.0386667	0.0639659	0.0650558	0.0663717	0.103448	0.120879	0.0759162	0.0895141	0.0625	0.0714286	0.084507	0.0582751	0.0659898	0.0626959	0.218605	0.186667	0.0456621	0.0711744	0.0264901	0.012987	0.0784314	0.0985915	0.0287081
LURAP1	0.00371353	0.00337675	0.0105263	0.0106101	0.022045	0.0178201	0.0314685	0.0213755	0.011502	0.00984144	0.0179592	0.024619	0.036941	0.026009	0	0	0.0250123	0.025641	0.00970874	0.00749319	0.0217155	0.0217581	0.0052356	0.00361882	0.00759878	0.0113475	0.016	0.00426439	0.0687732	0.0641593	0.0367816	0.0521978	0.0026178	0	0.0208333	0.0171429	0	0.013986	0.0507614	0	0.0883721	0.0533333	0	0.00355872	0.013245	0	0.0130719	0	0.00956938
RAD54L	0.000530504	0.00241196	0.00350877	0.00497347	0.00140713	0.00248653	0	0.00418216	0.00338295	0.00382723	0	0.003517	0.000648088	0	0.002002	0.0030303	0.00147131	0	0.00693481	0.00817439	0.00108578	0.000870322	0	0.00723764	0	0.00283688	0	0	0	0	0	0.010989	0	0.00255755	0	0	0.0516432	0.0675991	0	0	0	0	0	0.00355872	0	0.004329	0	0	0
LRRC41	0.118833	0.135552	0.131579	0.1313	0.0858349	0.0940738	0.157343	0.205855	0.0893099	0.101695	0.08	0.118406	0.108879	0.117489	0.0530531	0.0527273	0.143207	0.128205	0.0873786	0.0688011	0.104235	0.143603	0.117801	0.128468	0.104863	0.148936	0.0293333	0.0938166	0.17658	0.219027	0.0781609	0.107143	0.0628272	0.0869565	0.09375	0.12	0.112676	0.0932401	0.101523	0.0658307	0.144186	0.0933333	0.127854	0.128114	0.152318	0.108225	0.0653595	0.169014	0.114833
UQCRH	1.35915	1.42306	1.21813	1.43137	1.22749	1.31082	0.999301	1.02928	2.36401	2.0421	1.10204	1.13423	1.45625	1.21345	1.05906	1.08606	0.885238	1.11722	1.01942	1.08787	1.13138	1.0148	1.46859	1.75935	1.3541	1.37872	3.528	2.4371	1.28067	1.37389	0.988506	1.07143	1.36911	2.02558	0.989583	1.05143	1.60094	1.8345	1.91878	1.80564	1.50698	1.50333	3.19635	3.20285	0.89404	1.11255	1.42484	1.5	3.03349
NSUN4	0.0249337	0.0183309	0.0216374	0.0165782	0.0295497	0.0277663	0.0258741	0.0302045	0.0250338	0.0229634	0.0228571	0.0169988	0.0233312	0.0179372	0.011011	0.0193939	0.0250123	0.029304	0.0194175	0.030654	0.0238871	0.0165361	0.0157068	0.0247286	0.0227964	0.0113475	0.00666667	0.0234542	0.0223048	0.0287611	0.0114943	0.00274725	0.0026178	0.0409207	0.0130208	0.00857143	0.0234742	0.027972	0.0152284	0.0188088	0.0232558	0.0233333	0.0136986	0.0142349	0.0331126	0.00865801	0.0196078	0.0211268	0.0143541
FAAH	0.0238727	0.0277376	0.0210526	0.0397878	0.00469043	0.00704517	0.0195804	0.0269517	0.0277402	0.038819	0.0220408	0.0199297	0.0174984	0.0170404	0.003003	0.00121212	0.0245218	0.010989	0.0110957	0.0129428	0.0325733	0.0313316	0.0183246	0.0325694	0.0227964	0.0241135	0.028	0.0469083	0.0148699	0.0199115	0.0321839	0.0412088	0.013089	0.0409207	0.03125	0.0571429	0.0704225	0.041958	0	0	0.0232558	0.00666667	0.00913242	0.0177936	0.00662252	0.025974	0	0.00704225	0.0334928
DMBX1	0	0	0	0.00066313	0	0	0	0	0	0.000546747	0	0	0	0	0	0	0.000490436	0	0	0	0	0	0	0	0	0	0	0	0	0	0	0	0	0	0	0	0	0.00466201	0	0	0	0	0	0	0	0	0	0	0
MKNK1-AS1	0	0	0	0.000331565	0	0	0	0	0.00135318	0	0	0	0	0	0	0	0	0	0	0	0	0	0	0	0	0	0	0	0	0	0	0	0	0	0	0	0	0	0	0	0	0	0	0	0	0	0	0	0.00478469
MKNK1	0.0238727	0.0274964	0.0438596	0.058687	0.0769231	0.0915872	0.171329	0.149628	0.0649526	0.088573	0.0571429	0.0720985	0.0615684	0.0941704	0.0620621	0.08	0.103973	0.14652	0.145631	0.223433	0.0998914	0.138381	0.0497382	0.0434258	0.0805471	0.0992908	0.036	0.0362473	0.0557621	0.090708	0.0735632	0.0549451	0.0445026	0.0332481	0.0885417	0.128571	0.0798122	0.0559441	0.0152284	0.00940439	0.055814	0.0666667	0.0182648	0.0284698	0.00662252	0.034632	0.0261438	0.105634	0.0430622
MOB3C	0.0180371	0.0168837	0.0280702	0.0397878	0.0633208	0.0443431	0.0370629	0.054368	0.0142084	0.0196829	0.0595918	0.0515826	0.0874919	0.0654709	0.019019	0.0236364	0.0441393	0.040293	0.0762829	0.0858311	0.0358306	0.0600522	0.026178	0.0241255	0.0227964	0.0368794	0.0106667	0.0170576	0.0260223	0.0199115	0.0091954	0.0302198	0	0.0230179	0.0390625	0.0285714	0.0187793	0.013986	0.0101523	0.00940439	0.0139535	0.01	0	0.00355872	0.013245	0.004329	0.0196078	0.0352113	0
ATPAF1	0.0514589	0.0557164	0.0678363	0.0789125	0.0628518	0.0426855	0.128671	0.128717	0.0744249	0.0738108	0.0767347	0.0908558	0.13221	0.165919	0.044044	0.0448485	0.11182	0.0915751	0.0402219	0.0395095	0.116178	0.111401	0.0811518	0.0603136	0.0927052	0.100709	0.172	0.162047	0.239777	0.19469	0.0574713	0.0521978	0.115183	0.107417	0.117188	0.125714	0.122066	0.109557	0.0152284	0.00626959	0.0744186	0.0666667	0.173516	0.16726	0.0397351	0.047619	0.0588235	0.0704225	0.143541
TEX38	0	0	0	0	0	0.000414422	0	0	0.00067659	0	0.000816327	0	0	0	0	0	0	0	0	0	0.00108578	0.000870322	0	0.000603136	0	0	0	0	0.00185874	0	0	0	0	0	0	0	0	0	0	0	0	0	0	0	0	0	0	0	0
EFCAB14	0.0928382	0.10082	0.0678363	0.0901857	0.255159	0.267717	0.130769	0.116636	0.0663058	0.102788	0.120816	0.115475	0.119896	0.10583	0.102102	0.0842424	0.125061	0.161172	0.0818308	0.143052	0.144408	0.120104	0.0994764	0.0916767	0.12462	0.121986	0.052	0.0831556	0.167286	0.172566	0.117241	0.145604	0.078534	0.127877	0.106771	0.111429	0.084507	0.0862471	0.0609137	0.0344828	0.0651163	0.113333	0.0410959	0.0925267	0.231788	0.212121	0.202614	0.260563	0.0478469
CYP4B1	0.0413793	0.0559575	0.00584795	0.00795756	0.00938086	0.00248653	0.0321678	0.00929368	0	0.000546747	0.00244898	0.00586167	0.00129618	0	0	0.000606061	0.17999	0.150183	0.00277393	0	0.0380022	0.0234987	0.0209424	0.0343788	0.0227964	0.0070922	0.004	0.0021322	0	0	0	0.0137363	0.0183246	0.0204604	0.0130208	0.0114286	0.00938967	0.013986	0.0101523	0	0	0	0.00456621	0.00355872	0.0596026	0.108225	0	0	0.15311
CYP4A11	0	0	0	0	0.00140713	0.000828844	0	0	0	0	0.00163265	0.007034	0.00259235	0.00269058	0	0	0	0	0	0.000681199	0	0.000870322	0	0	0	0	0	0	0	0	0	0	0	0	0.00260417	0	0	0	0	0	0	0.00333333	0	0	0	0	0	0	0
CYP4X1	0.00106101	0.00458273	0.0157895	0.0417772	0.0276735	0.0161625	0.0286713	0.0139405	0.00473613	0.0317113	0.116735	0.100234	0.112767	0.113004	0.001001	0.000606061	0.0598333	0.0512821	0	0.0020436	0.0228013	0.0130548	0	0.00965018	0.0121581	0.00425532	0.149333	0.164179	0	0.00442478	0.00229885	0.00549451	0.0497382	0.0690537	0.0130208	0.00857143	0.0140845	0.016317	0	0	0	0.00666667	0	0.00355872	0	0.004329	0	0.084507	0
CYP4Z1	0	0.000482393	0	0.00331565	0	0	0.0020979	0.000464684	0.00135318	0.00109349	0	0.000586166	0	0.000896861	0	0	0.000490436	0.00732601	0	0	0.00108578	0	0	0.00120627	0	0	0.00133333	0	0	0	0	0	0	0	0	0.00285714	0	0	0	0	0	0.00333333	0	0	0	0	0	0	0
CYP4A22-AS1	0.000530504	0	0	0.00066313	0	0.000828844	0	0.000464684	0.00270636	0	0	0	0	0.000896861	0	0	0.000980873	0	0	0	0.00108578	0	0	0	0	0	0.00133333	0	0	0	0	0	0.0026178	0	0	0	0	0	0	0	0	0	0	0	0	0.004329	0	0	0
CYP4A22	0	0	0	0	0	0	0	0	0	0	0	0.00117233	0	0	0	0	0.000490436	0	0	0	0	0	0	0	0	0	0	0	0	0	0	0	0	0	0.00260417	0	0	0	0	0	0	0	0	0	0	0	0	0	0
LINC00853	0.00477454	0.000964785	0.00233918	0.00066313	0.00234522	0.00497306	0.0132867	0.0181227	0.00270636	0.00328048	0.00408163	0.00410316	0.00518471	0.00627803	0	0.00181818	0.0142227	0	0.00277393	0.0027248	0.0152009	0.0078329	0.013089	0.00301568	0.00607903	0.00567376	0.004	0.0021322	0.00371747	0.00221239	0	0.00274725	0	0.00511509	0.015625	0.00571429	0	0.002331	0	0.0031348	0.0139535	0	0.0273973	0	0.0198676	0.004329	0	0	0.00478469
PDZK1IP1	0.196817	0.218765	0.0426901	0.0643236	0.0121951	0.0095317	0.00699301	0.0144052	0.11908	0.0902132	0.00163265	0.00234467	0.00907323	0.00358744	0	0.00181818	0.00637567	0.00732601	0.00138696	0.0020436	0.0043431	0.00435161	0.410995	0.34801	0.00455927	0.00283688	0.121333	0.257996	0	0.00221239	0.00229885	0	0.112565	0.120205	0.0208333	0.00571429	0.0751174	0.0699301	0.0253807	0.0501567	0.00465116	0.02	0.109589	0.263345	1.33113	1.4632	0	0.00704225	0.220096
TAL1	0	0.000241196	0.000584795	0.000994695	0.0365854	0.0397845	0.0013986	0	0	0.00109349	0.00163265	0.00117233	0	0.000896861	0	0.00121212	0.000980873	0	0.00138696	0.0013624	0	0.000870322	0	0	0	0	0	0.0021322	0	0	0.00229885	0	0	0.00255755	0	0	0	0.002331	0.035533	0.0501567	0	0	0	0	0	0	0.0849673	0.126761	0
AL135960.1	0	0.000241196	0	0	0.00609756	0.00745959	0	0	0	0	0.000816327	0	0	0	0	0	0	0	0	0	0	0	0	0	0	0	0	0	0	0	0	0	0	0	0	0	0	0	0	0	0	0	0	0	0	0	0.0196078	0.0140845	0
STIL	0.0228117	0.0108538	0.0181287	0.0119363	0.00422139	0.00331538	0.000699301	0.00325279	0.00270636	0.00656096	0.000816327	0.003517	0.00129618	0	0.001001	0.00787879	0.00147131	0	0.00277393	0.0115804	0.00651466	0.00348129	0.0209424	0.0150784	0.00303951	0.00425532	0.00133333	0	0.00557621	0.00442478	0.00229885	0	0.0052356	0	0.00260417	0	0.0985915	0.0815851	0	0	0	0	0	0	0.00662252	0.012987	0	0.0140845	0
CMPK1	0.297082	0.316691	0.330409	0.366711	0.513133	0.436801	0.948951	0.902881	0.37889	0.429743	0.426122	0.586753	0.339598	0.403587	0.570571	0.561818	1.15204	0.67033	0.410541	0.395095	0.931596	0.81114	0.376963	0.343185	0.905775	0.956028	1.55467	1.39019	0.957249	1.38496	0.501149	0.563187	0.534031	0.549872	1.04948	1.21143	0.356808	0.377622	0.588832	0.595611	0.567442	0.54	0.456621	0.427046	0.417219	0.467532	0.477124	0.267606	0.483254
LINC01389	0	0	0	0	0	0	0.0020979	0	0.00067659	0	0	0.000586166	0	0	0	0.00181818	0.00833742	0	0	0.0013624	0	0.000870322	0	0	0.00607903	0.00425532	0	0	0	0	0.0045977	0	0	0	0	0.00285714	0	0.002331	0	0	0	0	0	0	0	0	0	0.0140845	0
FOXE3	0	0	0	0.000994695	0.000469043	0	0	0.000929368	0	0	0	0	0	0	0	0	0	0	0	0	0	0.000870322	0	0	0	0.00283688	0	0	0	0	0	0	0.0026178	0	0	0	0	0.00466201	0	0	0	0	0	0	0	0	0	0	0
FOXD2-AS1	0	0.000241196	0	0.000331565	0	0.000828844	0.0027972	0.00511152	0.00135318	0	0	0.00117233	0.00194426	0.00358744	0	0.00363636	0.00245218	0	0.00138696	0.0020436	0	0.00174064	0.0026178	0	0.0106383	0.0170213	0	0	0	0	0	0.00824176	0	0	0.00260417	0.00857143	0	0	0	0	0.00465116	0.0233333	0	0	0	0	0	0	0
FOXD2	0	0	0	0	0.000469043	0.000414422	0.0027972	0.00139405	0.00067659	0.00109349	0	0.000586166	0.00648088	0.00448431	0.002002	0.00181818	0.00245218	0	0.00138696	0	0.00108578	0.00261097	0	0.000603136	0.00759878	0.0283688	0	0	0.00371747	0	0.00229885	0.00274725	0	0	0.00520833	0.0114286	0	0	0	0	0	0	0	0	0	0	0	0	0
TRABD2B	0.000530504	0	0.00526316	0.0066313	0.022045	0.0252797	0.0531469	0.0260223	0.00067659	0.00601421	0.00897959	0.0052755	0.0434219	0.0170404	0	0	0.0176557	0.014652	0	0.000681199	0.0162866	0.0182768	0	0.000603136	0.00759878	0.00851064	0	0.0021322	0.0111524	0.00221239	0.0827586	0.0906593	0	0	0	0	0	0.002331	0	0	0	0	0	0	0	0	0.0326797	0.0211268	0
AC096541.1	0	0	0	0	0	0	0	0.000464684	0	0	0	0	0.00324044	0	0	0	0	0	0	0	0	0	0	0	0	0.00141844	0	0	0	0	0	0.00824176	0	0	0	0	0	0	0	0	0	0	0	0	0	0	0	0	0
SLC5A9	0.00159151	0.000964785	0	0	0.000938086	0.00165769	0	0	0.00270636	0.00273373	0	0	0	0	0	0	0	0	0	0	0	0	0	0.00241254	0	0.00141844	0.00266667	0	0	0	0.0045977	0	0.0078534	0	0	0	0	0.00466201	0	0	0	0	0.00456621	0.00355872	0.00662252	0.021645	0	0	0
AL109659.2	0	0	0	0	0.000469043	0.000828844	0	0	0	0	0	0.000586166	0.000648088	0.000896861	0	0.000606061	0	0	0	0	0	0	0	0	0	0	0	0	0	0	0.00229885	0.00274725	0	0	0	0	0	0.002331	0	0	0	0	0	0	0	0	0	0	0
SPATA6	0.0106101	0.0178485	0.0245614	0.0298408	0.0389306	0.0389557	0.0965035	0.0636617	0.037889	0.0224166	0.0261224	0.0369285	0.0447181	0.044843	0.003003	0.00363636	0.0769985	0.113553	0.0124827	0.0265668	0.092291	0.0870322	0.0235602	0.0144753	0.0455927	0.0539007	0.0306667	0.0660981	0.0334572	0.0309735	0.170115	0.17033	0.0209424	0.0511509	0.0338542	0.0514286	0.0328639	0.025641	0	0.00626959	0.0930233	0.0866667	0.0136986	0.024911	0.00662252	0.004329	0.0392157	0.0352113	0
AGBL4	0	0	0.00701754	0.00298409	0	0.00124327	0	0.000929368	0.00811908	0.000546747	0.000816327	0	0	0	0	0.00121212	0	0	0.00138696	0	0.00217155	0.00348129	0.0026178	0	0	0.00141844	0	0	0	0	0	0	0	0	0	0	0	0.002331	0	0	0	0	0	0	0	0	0.00653595	0	0.0143541
BEND5	0.00106101	0.000723589	0.00935672	0.00729443	0.0562852	0.037298	0.0678322	0.0683085	0.0270636	0.0202296	0.0261224	0.021102	0.0226831	0.0188341	0.00700701	0.00242424	0.0740559	0.043956	0.0110957	0.00613079	0.0738328	0.0670148	0.0026178	0.00120627	0.06231	0.0496454	0.00533333	0.0277186	0.126394	0.0730089	0.0206897	0.010989	0.0026178	0.00511509	0.0416667	0.0371429	0.00469484	0.00699301	0	0	0.0651163	0.0166667	0.0136986	0.00711744	0	0	0.0588235	0.056338	0
ELAVL4	0.000530504	0.000241196	0.00175439	0.00132626	0.00187617	0	0.0020979	0	0	0	0.000816327	0.000586166	0	0	0	0	0.00147131	0.003663	0.0180305	0.0115804	0.00217155	0.000870322	0.0026178	0	0	0.00141844	0	0	0	0	0	0	0	0	0	0	0	0	0	0.0031348	0	0	0	0	0	0	0.0326797	0	0
DMRTA2	0	0	0	0.00066313	0.000469043	0.000414422	0	0	0.00067659	0.000546747	0	0.000586166	0	0.000896861	0	0	0	0	0	0	0	0	0	0	0	0	0	0	0	0	0	0	0	0.00255755	0	0.00571429	0	0.002331	0	0	0	0	0	0	0	0	0	0	0
FAF1	0.0689655	0.0988905	0.0730994	0.0855438	0.0553471	0.0754248	0.0391608	0.0552974	0.0487145	0.0612356	0.0457143	0.066823	0.0583279	0.0654709	0.046046	0.0660606	0.0495341	0.0695971	0.0721221	0.0544959	0.0477742	0.05396	0.0732984	0.109168	0.0319149	0.0524823	0.0546667	0.0597015	0.0929368	0.130531	0.0413793	0.032967	0.0680628	0.0920716	0.138021	0.0428571	0.126761	0.123543	0.0304569	0.0344828	0.0697674	0.05	0.086758	0.0711744	0.139073	0.138528	0.0718954	0.140845	0.0861244
CDKN2C	0.0779841	0.0537868	0.0584795	0.0460875	0.0262664	0.0563614	0.246154	0.187268	0.0493911	0.038819	0.08	0.13306	0.184705	0.198206	0.0850851	0.0551515	0.268269	0.388278	0.037448	0.0401907	0.225841	0.18799	0.115183	0.0506634	0.276596	0.207092	0.024	0.0426439	0.0669145	0.0243363	0.154023	0.252747	0.0445026	0.00511509	0.171875	0.125714	0.356808	0.426573	0.0761421	0.0407524	0.0837209	0.0333333	0.0410959	0.0320285	0.145695	0.0995671	0.202614	0.190141	0.0909091
LINC01562	0.000530504	0.000482393	0.000584795	0.00198939	0.000469043	0.00207211	0	0.000464684	0.00067659	0.00164024	0.000816327	0	0.00129618	0	0	0	0	0	0	0	0	0	0	0.000603136	0.00151976	0	0	0.00426439	0.00185874	0	0	0	0.0052356	0.00255755	0	0	0.00469484	0	0	0	0	0	0	0	0	0	0	0	0
RNF11	0.311406	0.347805	0.319298	0.374337	0.168856	0.219644	0.182517	0.240242	0.11908	0.175506	0.198367	0.228605	0.278678	0.340807	0.169169	0.215152	0.166748	0.21978	0.119279	0.142371	0.104235	0.136641	0.274869	0.360072	0.141337	0.260993	0.237333	0.257996	0.30855	0.49115	0.195402	0.214286	0.17801	0.217391	0.1875	0.271429	0.187793	0.226107	0.0406091	0.0689655	0.167442	0.173333	0.13242	0.145907	0.364238	0.363636	0.163399	0.28169	0.114833
AL162430.2	0	0	0.000584795	0.00066313	0	0.00165769	0	0.000464684	0	0	0	0.000586166	0	0	0	0	0	0	0.00138696	0	0.00108578	0	0.0052356	0.00120627	0	0.00141844	0	0	0	0	0	0	0	0.00255755	0.00520833	0.00285714	0	0	0	0	0	0	0	0	0	0	0	0	0
TTC39A	0.0392573	0.0407622	0.00760234	0.00994695	0.0032833	0.0298384	0.0041958	0.00464684	0.00338295	0.00437398	0.00326531	0.00117233	0.00324044	0.00179372	0.003003	0.00121212	0.00294262	0.003663	0.00277393	0.003406	0.00217155	0.00261097	0.0104712	0.0422195	0.00151976	0.00567376	0.004	0.0021322	0.00185874	0.00442478	0	0	0.0209424	0.0153453	0.00260417	0.00571429	0.00469484	0.00932401	0	0	0.0139535	0.00666667	0	0	0.0993377	0.0735931	0.00653595	0	0
TTC39A-AS1	0.00848806	0.00940666	0	0.00066313	0.00187617	0.00497306	0.000699301	0.00185874	0.00135318	0.000546747	0	0.00117233	0	0.000896861	0.001001	0	0.000980873	0	0	0	0	0.00261097	0.0052356	0.00422195	0.00151976	0.00141844	0.008	0.00639659	0.00185874	0.00221239	0	0	0.013089	0.0102302	0	0	0	0.002331	0	0	0.00930233	0.0133333	0	0	0.00662252	0.00865801	0	0.00704225	0
EPS15	0.068435	0.0658466	0.0578947	0.0593501	0.0970919	0.108164	0.168531	0.151022	0.0622463	0.0585019	0.0979592	0.0885111	0.0861957	0.0950673	0.103103	0.0987879	0.121628	0.161172	0.0762829	0.164169	0.109663	0.16188	0.0575916	0.066345	0.12462	0.144681	0.102667	0.0959488	0.150558	0.168142	0.11954	0.0906593	0.0680628	0.0767263	0.195312	0.257143	0.0657277	0.041958	0.0304569	0.0188088	0.465116	0.406667	0.0502283	0.088968	0.0927152	0.0779221	0.346405	0.190141	0.0191388
AC104170.1	0	0.000241196	0	0.000331565	0.000469043	0.000414422	0.000699301	0	0	0	0	0	0.00129618	0	0	0	0	0	0	0	0	0	0	0.00120627	0	0	0.00133333	0.00426439	0.00185874	0	0	0	0.0418848	0.00511509	0	0	0	0	0	0	0.00465116	0	0	0	0	0	0	0	0
OSBPL9	0.0477454	0.0542692	0.0649123	0.0719496	0.102251	0.116038	0.12028	0.116636	0.0818674	0.0776381	0.133878	0.127784	0.276734	0.266368	0.048048	0.049697	0.154487	0.120879	0.0624133	0.0572207	0.0933768	0.0870322	0.0445026	0.0560917	0.142857	0.126241	0.128	0.110874	0.105948	0.14823	0.126437	0.21978	0.151832	0.120205	0.171875	0.237143	0.0751174	0.0512821	0.0862944	0.0909091	0.544186	0.373333	0.0958904	0.103203	0.0198676	0.0649351	0.104575	0.133803	0.0191388
NRDC	0.160743	0.142065	0.148538	0.136936	0.153377	0.152093	0.239161	0.203532	0.158322	0.162931	0.133878	0.164713	0.139339	0.125561	0.171171	0.155758	0.187347	0.201465	0.177531	0.168256	0.235613	0.176675	0.170157	0.148975	0.164134	0.167376	0.0826667	0.104478	0.189591	0.247788	0.174713	0.156593	0.0994764	0.11509	0.177083	0.168571	0.253521	0.230769	0.0152284	0.0438871	0.223256	0.183333	0.13242	0.117438	0.218543	0.285714	0.202614	0.274648	0.0717703
AL050343.1	0.0106101	0.0065123	0.00877193	0.00895225	0.00234522	0.00663075	0.0027972	0.000929368	0.00405954	0.00218699	0.000816327	0.00117233	0.00388853	0.00538117	0	0.000606061	0.000490436	0.003663	0.00138696	0.00408719	0.00108578	0	0.0052356	0.00784077	0.00151976	0.00425532	0.00266667	0.0021322	0	0.00221239	0	0.00274725	0	0.00255755	0	0	0.00469484	0.00466201	0	0	0.00465116	0.00333333	0	0	0	0.00865801	0	0	0
AL050343.2	0.00212202	0.00120598	0	0.00198939	0.000469043	0	0	0	0	0.000546747	0.00408163	0.00117233	0	0.00269058	0	0.000606061	0.000490436	0	0	0	0	0	0.0026178	0	0	0	0	0	0	0	0	0	0	0	0	0	0	0	0	0	0	0	0	0	0	0.004329	0	0.0352113	0
RAB3B	0.00265252	0.00144718	0.00584795	0.00265252	0.00281426	0.00207211	0.0034965	0.0027881	0.00405954	0.0103882	0.00163265	0.00468933	0.00194426	0.000896861	0	0.00121212	0.00147131	0	0.00554785	0.0013624	0.00108578	0.000870322	0	0.000603136	0.00607903	0.00425532	0.00133333	0.00426439	0.00371747	0.00884956	0	0	0.185864	0.104859	0	0.00857143	0.00938967	0.00466201	0.0152284	0.00626959	0.0232558	0	0.00913242	0.00355872	0	0	0	0.0140845	0
TXNDC12	0.137931	0.113845	0.14269	0.159151	0.335835	0.379196	0.223776	0.268587	0.140731	0.149809	0.10449	0.227433	0.0933247	0.135426	0.159159	0.156364	0.229034	0.296703	0.214979	0.223433	0.15418	0.252393	0.198953	0.125452	0.196049	0.228369	0.132	0.172708	0.107807	0.110619	0.23908	0.239011	0.246073	0.179028	0.117188	0.0914286	0.2723	0.268065	0.137056	0.181818	0.288372	0.18	0.109589	0.252669	0.18543	0.186147	0.503268	0.352113	0.0861244
KTI12	0.0588859	0.0564399	0.054386	0.0513926	0.0637899	0.0406133	0.0230769	0.0343866	0.026387	0.0284308	0.0432653	0.0750293	0.0427738	0.0394619	0.045045	0.0187879	0.0308975	0.040293	0.0277393	0.0320163	0.0206297	0.0234987	0.0628272	0.0633293	0.0258359	0.0170213	0.0106667	0.00852879	0.0464684	0.050885	0.00229885	0.00824176	0.0052356	0.00255755	0.0364583	0.0171429	0.0422535	0.032634	0	0.00626959	0.0604651	0.0633333	0.00913242	0.0284698	0.0331126	0.034632	0.0261438	0.0352113	0
BTF3L4	0.274271	0.303666	0.212865	0.250332	0.189962	0.220887	0.227972	0.317844	0.198917	0.205577	0.21551	0.257327	0.235904	0.213453	0.12012	0.159394	0.239823	0.311355	0.183079	0.327657	0.207383	0.262837	0.259162	0.320869	0.221884	0.320567	0.230667	0.26226	0.215613	0.327434	0.202299	0.153846	0.167539	0.227621	0.322917	0.331429	0.338028	0.282051	0.13198	0.100313	0.246512	0.186667	0.269406	0.323843	0.370861	0.480519	0.163399	0.126761	0.100478
ZFYVE9	0.0381963	0.0344911	0.0362573	0.0328249	0.0318949	0.0335682	0.0692308	0.0511152	0.037889	0.0338983	0.0277551	0.0304807	0.014906	0.0269058	0.016016	0.00121212	0.0446297	0.032967	0	0	0.0640608	0.0409051	0.039267	0.026538	0.0486322	0.0269504	0.0413333	0.0191898	0.0390335	0.0486726	0.0206897	0.0357143	0.0209424	0.0255754	0.0520833	0.0457143	0.0187793	0.016317	0	0	0.0465116	0.0366667	0.0182648	0.0106762	0.0728477	0.030303	0	0.0704225	0.0239234
CC2D1B	0.0137931	0.0115774	0.00994152	0.0179045	0.0145403	0.0149192	0.0153846	0.0209108	0.0108254	0.0164024	0.00816326	0.010551	0.00518471	0.00896861	0.00600601	0.0109091	0.0102992	0.00732601	0.00554785	0.0115804	0.00217155	0.0121845	0.013089	0.0150784	0.00455927	0.00992908	0.00933333	0.00639659	0.0130112	0.0199115	0.0206897	0.0549451	0.0026178	0.0153453	0.015625	0.04	0.0375587	0.025641	0.0253807	0	0.0418605	0.0733333	0.0136986	0.00711744	0.013245	0.00865801	0.0392157	0.0422535	0
AL513218.1	0	0	0	0	0	0	0	0	0	0	0	0.000586166	0	0	0	0	0.000980873	0	0	0	0	0.000870322	0	0	0	0	0	0	0	0	0	0	0	0	0	0	0	0	0	0	0	0	0	0	0	0	0	0	0
ORC1	0.00583554	0.00168837	0.00584795	0.00563661	0.000938086	0.00207211	0.0013986	0.00371747	0.00541272	0.00492072	0	0.00234467	0.000648088	0.00179372	0.003003	0.00424242	0	0	0	0.0013624	0	0.00348129	0.0104712	0.0108565	0.00303951	0.00141844	0	0	0	0.00221239	0	0	0.0026178	0.00255755	0	0.00571429	0.0234742	0.048951	0.0101523	0	0.00465116	0	0	0.00355872	0	0	0	0	0
PRPF38A	0.220159	0.226242	0.221637	0.268236	0.2303	0.183174	0.135664	0.120353	0.133288	0.139967	0.137959	0.130715	0.153597	0.149776	0.161161	0.187273	0.156449	0.161172	0.153953	0.134196	0.142237	0.113142	0.256545	0.21351	0.141337	0.167376	0.0693333	0.127932	0.198885	0.174779	0.174713	0.148352	0.0863874	0.0920716	0.164062	0.194286	0.258216	0.261072	0.218274	0.153605	0.130233	0.173333	0.114155	0.11032	0.238411	0.17316	0.163399	0.239437	0.205742
TUT4	0.194164	0.154607	0.191813	0.166777	0.119606	0.150435	0.156643	0.121747	0.187415	0.180426	0.164898	0.122509	0.129618	0.0959641	0.179179	0.191515	0.110348	0.131868	0.0402219	0.0313351	0.173724	0.100957	0.180628	0.141134	0.191489	0.144681	0.0533333	0.140725	0.156134	0.150442	0.193103	0.137363	0.0942408	0.153453	0.145833	0.157143	0.239437	0.142191	0.0659898	0.0689655	0.190698	0.133333	0.086758	0.0818505	0.192053	0.0822511	0.163399	0.161972	0.0287081
GPX7	0.00901857	0.0065123	0.0122807	0.00729443	0.0262664	0.0364691	0.275524	0.406599	0.0290934	0.0229634	0.0277551	0.0474795	0.0246273	0.0358744	0.014014	0.0212121	0.125061	0.175824	0.00554785	0.00817439	0.0890337	0.147955	0.026178	0.00965018	0.25076	0.346099	0.00266667	0.0191898	0.0594796	0.0730089	0.0252874	0.0412088	0.0104712	0.0102302	0.0625	0.08	0.0798122	0.0559441	0.0101523	0	0.055814	0.0233333	0	0.0106762	0.0264901	0.00865801	0.0196078	0.0211268	0.0191388
SHISAL2A	0.00159151	0	0	0	0	0.00248653	0.0013986	0.00464684	0.00067659	0.00109349	0	0.00117233	0.00129618	0.000896861	0.029029	0.0321212	0.00343305	0.003663	0	0.00476839	0.00542888	0	0.0026178	0	0.00151976	0.00567376	0	0	0	0	0	0	0	0	0	0	0	0	0	0	0	0	0	0	0	0	0	0	0
COA7	0.0816976	0.0820068	0.0491228	0.0623342	0.0787993	0.053046	0.0202797	0.0232342	0.037889	0.0256971	0.04	0.0375147	0.0324044	0.0331839	0.013013	0.0145455	0.0240314	0.00732601	0.0138696	0.010218	0.0217155	0.0165361	0.0837696	0.0633293	0.00911854	0.0312057	0.016	0.0191898	0.035316	0.0287611	0.00689655	0.0521978	0.0078534	0.0179028	0.00520833	0.0142857	0.0985915	0.041958	0.0101523	0.0125392	0.0465116	0.0133333	0.0684932	0.0427046	0.0662252	0.038961	0.0196078	0.0140845	0.00478469
ZYG11B	0.0169761	0.0335263	0.0269006	0.0301724	0.043152	0.0547037	0.0559441	0.0511152	0.0277402	0.0295243	0.042449	0.0568581	0.0453662	0.0331839	0.015015	0.0139394	0.0421775	0.0586081	0.00970874	0.0299728	0.0434311	0.0496084	0.0471204	0.035585	0.0455927	0.0368794	0.0173333	0.0490405	0.0929368	0.103982	0.0252874	0.0686813	0.0209424	0.0511509	0.0494792	0.0742857	0.0328639	0.030303	0.0304569	0	0.0232558	0.03	0.00456621	0.0142349	0.013245	0.025974	0.0196078	0.0492958	0.0143541
ZYG11A	0.00106101	0.000241196	0.00292398	0.00232095	0	0	0.000699301	0.000464684	0.00270636	0.00109349	0.000816327	0	0	0	0	0	0	0	0	0.0013624	0	0.000870322	0	0.00120627	0	0	0	0	0	0	0	0	0.0026178	0	0	0	0	0	0	0	0	0.00333333	0	0.00355872	0	0	0	0	0
ECHDC2	0.113528	0.110227	0.150877	0.162798	0.0375235	0.0339826	0.227972	0.133364	0.209066	0.20339	0.16	0.121336	0.166559	0.190135	0.0610611	0.090303	0.253065	0.32967	0.0291262	0.0292916	0.152009	0.157528	0.175393	0.118818	0.0851064	0.168794	0.348	0.351812	0.219331	0.238938	0.135632	0.178571	0.390052	0.445013	0.174479	0.248571	0.201878	0.137529	0.0507614	0.0564263	0.0883721	0.116667	0.0821918	0.13879	0.192053	0.151515	0.0261438	0.0140845	0.583732
SCP2	0.574536	0.53425	0.48538	0.436008	0.70075	0.721508	0.718881	0.990706	0.541949	0.528704	0.500408	0.680539	0.409592	0.478027	0.525526	0.473939	0.965179	0.805861	0.464632	0.566757	0.640608	0.843342	0.683246	0.624246	0.680851	0.594326	1.02667	0.927505	0.483271	0.747788	0.852874	0.96978	0.858639	0.626598	0.604167	0.814286	0.676056	0.662005	0.695431	0.423197	0.851163	0.71	0.826484	0.921708	1.39073	1.12121	0.542484	0.725352	1.7512
PODN	0.00265252	0.00337675	0.00409357	0.00298409	0.00938086	0.00663075	0.804196	1.37128	0.00473613	0.00765446	0.183673	0.137163	0.0537913	0.0744395	0.00600601	0.00727273	0.860716	0.923077	0.00416089	0.013624	0.30836	0.596171	0	0.00422195	0.214286	0.312057	0.00666667	0.0149254	0.0836431	0.152655	0.0252874	0.0686813	0.0052356	0.0204604	0.239583	0.337143	0.00469484	0.04662	0.0203046	0	0.00930233	0.00333333	0.00913242	0.0355872	0	0	0	0.00704225	0.0143541
AL445183.1	0	0	0	0	0	0.000414422	0.0013986	0.00371747	0	0	0	0	0.000648088	0	0	0	0.000490436	0	0	0	0.00108578	0	0	0	0	0.00141844	0	0	0	0	0	0	0	0	0	0	0	0	0.0101523	0	0	0	0	0	0	0	0	0	0
SLC1A7	0	0	0	0	0.000938086	0	0.0041958	0.0153346	0	0	0.00489796	0.00468933	0	0	0	0.00121212	0.00588524	0.025641	0	0	0.00108578	0.00522193	0	0	0.00151976	0.0113475	0	0	0	0	0	0	0	0	0	0.0228571	0	0	0	0	0	0	0	0	0	0	0	0	0
AL445183.2	0	0.000241196	0	0	0	0.00124327	0.0013986	0.0139405	0	0	0.00897959	0.0087925	0.00129618	0	0	0	0.00686611	0.003663	0	0	0.00542888	0.0078329	0	0	0.0136778	0.00992908	0	0	0	0	0	0	0	0	0.00520833	0.0542857	0	0	0	0	0	0	0	0.0106762	0	0	0	0	0
CPT2	0.0175066	0.0149542	0.0146199	0.0165782	0.0173546	0.0174057	0.020979	0.0297398	0.0128552	0.0158557	0.0204082	0.0234467	0.0162022	0.026009	0.00600601	0.00787879	0.0259931	0.014652	0.00832178	0.0129428	0.0217155	0.0304613	0.0183246	0.0205066	0.00607903	0.0170213	0.0226667	0.0383795	0.0539033	0.0575221	0.0183908	0.0164835	0.0235602	0.0179028	0.0182292	0.0171429	0.028169	0.039627	0	0.00626959	0.0418605	0.0233333	0.022831	0.0462633	0.013245	0.00865801	0.0130719	0.00704225	0.124402
AL606760.2	0.000530504	0.000723589	0	0.00132626	0.000938086	0.00331538	0.000699301	0.00139405	0.00067659	0	0.00408163	0.00293083	0.00129618	0.00179372	0	0	0.00245218	0	0	0.000681199	0	0.000870322	0	0.00241254	0.00151976	0	0.00266667	0.00639659	0	0	0	0	0	0.00511509	0.00260417	0	0.00938967	0.002331	0	0	0	0	0	0	0	0	0	0	0
C1orf123	0.0657825	0.0578871	0.0625731	0.0606764	0.296904	0.271861	0.545455	0.546468	0.0764547	0.0814653	0.284898	0.318288	0.333117	0.364126	0.0700701	0.0563636	0.539971	0.564103	0.0957004	0.0762943	0.441911	0.434291	0.0863874	0.0765983	0.351064	0.356028	0.142667	0.144989	0.540892	0.477876	0.206897	0.222527	0.0811518	0.084399	0.401042	0.362857	0.103286	0.144522	0.0659898	0.0626959	0.237209	0.2	0.0547945	0.103203	0.0662252	0.0562771	0.24183	0.267606	0.0956938
AL606760.3	0.00159151	0.00313555	0.00233918	0.00464191	0.00375234	0.00124327	0.000699301	0.000929368	0.00811908	0.00601421	0.00326531	0.00234467	0.00259235	0.00448431	0.00700701	0.00424242	0.000490436	0	0	0.000681199	0.00217155	0.00348129	0.0078534	0.00120627	0.00303951	0	0	0.00639659	0.00371747	0.00221239	0.00229885	0	0.0078534	0.00255755	0	0.00571429	0	0.002331	0	0	0	0.00333333	0	0	0.00662252	0.004329	0	0.00704225	0
MAGOH	0.503448	0.438254	0.472515	0.582891	0.378049	0.492333	0.37972	0.372677	0.367388	0.371241	0.302857	0.310668	0.311082	0.320179	0.281281	0.337576	0.324669	0.369963	0.312067	0.350817	0.318132	0.3255	0.431937	0.513872	0.255319	0.35461	0.18	0.17484	0.328996	0.378319	0.310345	0.282967	0.170157	0.189258	0.385417	0.388571	0.741784	0.729604	0.203046	0.178683	0.260465	0.273333	0.214612	0.637011	0.370861	0.341991	0.228758	0.457746	0.215311
AL606760.1	0.00424403	0.00506512	0.00467836	0.00364722	0.000938086	0.00290095	0.0041958	0.00511152	0.00135318	0.00492072	0.000816327	0.000586166	0.000648088	0.000896861	0	0.000606061	0.00441393	0.003663	0	0.0013624	0.00108578	0.00696258	0.0026178	0.00422195	0.00151976	0.00283688	0	0.00426439	0.00743494	0.00442478	0	0	0.0026178	0	0	0	0	0.00466201	0	0	0.00465116	0.00333333	0	0	0.00662252	0	0	0	0
LRP8	0.00159151	0.00265316	0.00292398	0.00298409	0.00562852	0.00663075	0.0013986	0.00325279	0.00744249	0.00984144	0.00489796	0.000586166	0.00129618	0	0.005005	0.0127273	0.000490436	0	0.00554785	0.0115804	0.00217155	0.00174064	0	0.00361882	0.00455927	0.00425532	0.00133333	0	0.00185874	0	0	0.00274725	0	0.00255755	0.00260417	0	0.0140845	0.00932401	0	0	0	0.0133333	0	0.00355872	0	0.004329	0	0.0211268	0.00478469
LINC01771	0	0	0	0.000331565	0	0	0	0	0	0	0.00326531	0.000586166	0	0	0	0.00181818	0	0	0	0	0	0	0	0	0	0	0	0	0	0	0	0	0	0	0	0	0	0	0	0	0	0	0	0	0	0	0	0	0
AC119428.2	0	0	0	0	0	0	0	0	0.00067659	0.000546747	0	0	0	0	0.001001	0.00424242	0	0	0.0152566	0.0122616	0	0	0	0	0	0	0	0	0	0	0	0	0	0	0	0	0	0	0	0	0	0	0	0	0	0	0	0	0
GLIS1	0.0111406	0.00192957	0.0614035	0.0202255	0.00187617	0.00124327	0.0265734	0.0306691	0.00608931	0.00492072	0.00816326	0.00996483	0.000648088	0	0.001001	0	0.0102992	0.014652	0.00138696	0	0.019544	0.0330722	0.0078534	0.00241254	0.0167173	0.0170213	0.00266667	0	0	0.0154867	0	0	0	0	0.00260417	0.00285714	0.0469484	0.002331	0	0	0.0186047	0.00333333	0	0	0	0.004329	0.00653595	0	0
NDC1	0.0217507	0.0190545	0.0274854	0.0278515	0.0243902	0.0285951	0.0146853	0.0162639	0.0142084	0.0278841	0.0212245	0.0193435	0.0142579	0.0152466	0.02002	0.0169697	0.0186366	0.018315	0.0110957	0.0245232	0.00651466	0.0217581	0.0314136	0.0301568	0.0167173	0.0113475	0.0106667	0.0149254	0.0185874	0.0132743	0.016092	0.0164835	0.0052356	0.0230179	0.0208333	0.00571429	0.107981	0.0979021	0	0	0	0.0133333	0.00913242	0.024911	0.00662252	0.012987	0	0.0422535	0.0143541
YIPF1	0.0535809	0.0441389	0.0380117	0.0520557	0.043621	0.0472441	0.0517483	0.0664498	0.0453315	0.043193	0.0310204	0.0609613	0.0265716	0.0466368	0.012012	0.0236364	0.0495341	0.0622711	0.038835	0.0442779	0.0423453	0.0626632	0.0549738	0.0579011	0.0197568	0.0439716	0.0186667	0.0554371	0.0260223	0.0486726	0.0298851	0.0659341	0.0628272	0.104859	0.0260417	0.0228571	0.028169	0.025641	0.0253807	0.0125392	0.0976744	0.08	0.0410959	0.124555	0.13245	0.0562771	0.0326797	0.028169	0.0334928
HSPB11	0.264191	0.239026	0.424561	0.462865	0.154784	0.198923	0.214685	0.276022	0.254398	0.254784	0.161633	0.205158	0.254051	0.258296	0.13013	0.218788	0.162825	0.212454	0.212205	0.250681	0.179153	0.18799	0.280105	0.28468	0.139818	0.188652	0.134667	0.179104	0.29368	0.30531	0.195402	0.208791	0.102094	0.204604	0.184896	0.197143	0.502347	0.692308	0.380711	0.357367	0.227907	0.216667	0.159817	0.206406	0.112583	0.147186	0.143791	0.302817	0.0717703
LRRC42	0.167639	0.179209	0.239181	0.318634	0.0384615	0.0497306	0.0734266	0.0901487	0.0987821	0.103335	0.0571429	0.0797186	0.066105	0.07713	0.0570571	0.0284848	0.0823933	0.0732601	0.0208044	0.030654	0.0597177	0.0704961	0.191099	0.206876	0.06231	0.0751773	0.0453333	0.0746269	0.0539033	0.0884956	0.091954	0.0659341	0.0497382	0.0434783	0.0963542	0.0542857	0.183099	0.174825	0	0.015674	0.0790698	0.143333	0.0365297	0.0533808	0.0993377	0.0952381	0.0326797	0.0704225	0.0334928
LDLRAD1	0	0.000241196	0	0.00066313	0	0	0.0013986	0.000464684	0.00067659	0	0	0	0	0	0	0	0.000490436	0	0	0	0	0.000870322	0	0	0	0	0	0	0	0	0.00229885	0	0.0052356	0.00511509	0.00260417	0	0	0	0	0	0	0	0	0	0	0	0	0	0
TMEM59	1.03979	1.13242	1.25731	1.30703	1.62289	1.61542	2.51608	2.98606	1.2862	1.40459	1.44408	1.69519	1.2534	1.41166	1.06507	0.963636	2.96126	2.79853	0.653259	0.773161	2.56786	2.64491	1.35079	1.16707	2.46809	2.49645	2.14667	2.80597	1.33271	1.6615	2.65977	2.54945	2.18325	1.83376	2.84375	3.24857	1.30986	1.31469	1.60914	1.82445	2.86047	2.53	2.6758	3.17082	1.60927	1.671	2.24837	1.92958	2.10048
TCEANC2	0.00954907	0.012301	0.00877193	0.00961539	0.0164165	0.0211355	0.00839161	0.017658	0.00744249	0.0120284	0.00489796	0.0111372	0.00388853	0.00807175	0.001001	0.00424242	0.00686611	0.00732601	0.00970874	0.003406	0.00760043	0.0191471	0.0157068	0.0144753	0.0106383	0.00992908	0.00533333	0.0170576	0.0130112	0.0132743	0	0.00549451	0.0183246	0.00767263	0.00520833	0.00571429	0.0140845	0.020979	0	0	0.0186047	0.01	0.00456621	0.0177936	0.00662252	0.017316	0.0261438	0	0.00478469
AL357673.1	0.000530504	0	0	0	0.000938086	0.000414422	0	0.000464684	0.00067659	0	0	0	0	0	0	0	0.000980873	0	0	0	0.00108578	0	0	0.000603136	0	0	0	0	0	0	0	0	0	0	0	0	0	0	0	0	0	0	0	0	0	0	0	0.00704225	0
CYB5RL	0.00689655	0.00506512	0.00233918	0.00232095	0.0145403	0.00994613	0.0181818	0.0181227	0.00473613	0.00874795	0.00816326	0.0111372	0.00842515	0.00986547	0	0.0030303	0.0132418	0.014652	0.00138696	0.00544959	0.0206297	0.00870322	0.0052356	0.00542823	0.00455927	0.00851064	0.00933333	0.00426439	0.0111524	0.00884956	0.00689655	0	0.0157068	0.0230179	0.0130208	0.00571429	0.00469484	0.011655	0	0	0	0.00333333	0.00456621	0.00711744	0	0.004329	0.137255	0.0633803	0
MRPL37	0.134218	0.134829	0.122807	0.126326	0.116792	0.154579	0.133566	0.184944	0.112991	0.130672	0.0734694	0.111958	0.0868438	0.117489	0.0560561	0.0569697	0.137322	0.157509	0.0887656	0.102861	0.072747	0.149695	0.230366	0.189988	0.0866261	0.0921986	0.096	0.15565	0.122677	0.214602	0.0988506	0.0467033	0.078534	0.0971867	0.0729167	0.0828571	0.323944	0.282051	0	0.0219436	0.167442	0.113333	0.118721	0.128114	0.172185	0.147186	0.0784314	0.246479	0.296651
SSBP3	0.106631	0.105162	0.115205	0.154509	0.104597	0.121011	0.158741	0.130576	0.0696888	0.123018	0.110204	0.110199	0.109527	0.0923767	0.014014	0.0206061	0.13536	0.14652	0.0457698	0.0544959	0.110749	0.150566	0.091623	0.11158	0.117021	0.133333	0.012	0.0127932	0.111524	0.0995575	0.0597701	0.0851648	0.0366492	0.0383632	0.138021	0.105714	0.187793	0.174825	0.0152284	0.00940439	0.176744	0.0766667	0.0593607	0.0747331	0.10596	0.0692641	0.156863	0.190141	0
SSBP3-AS1	0	0.000482393	0.00175439	0	0	0.000828844	0.0013986	0	0.00067659	0.00109349	0	0.000586166	0.00129618	0	0	0	0.000490436	0	0	0	0	0	0	0	0	0	0	0	0.00185874	0	0	0	0	0	0	0	0	0	0	0	0	0	0	0	0	0	0	0	0
AC099796.1	0.000530504	0	0.00116959	0.00132626	0	0	0	0	0.00338295	0.00656096	0	0	0	0	0	0	0	0	0	0	0	0	0	0	0	0	0	0	0	0	0	0	0	0	0	0	0.00469484	0.002331	0	0	0	0	0	0	0	0	0	0	0.00478469
ACOT11	0.00848806	0.0067535	0.0309942	0.0368037	0.0032833	0.00124327	0.0265734	0.0241636	0.0487145	0.036632	0.00489796	0.00234467	0.0233312	0.0116592	0.002002	0.00242424	0.0161844	0.010989	0.0221914	0.0149864	0.0119435	0.0208877	0.0314136	0.00723764	0.0440729	0.0539007	0.00133333	0	0.0594796	0.0331858	0.0183908	0.00549451	0	0.00511509	0.03125	0.0314286	0.028169	0.020979	0.035533	0.015674	0.027907	0.03	0.0136986	0.0177936	0	0	0	0	0.0717703
MROH7	0	0.000964785	0.00175439	0.00265252	0.000469043	0	0.00489511	0.00185874	0.0101488	0.00437398	0	0	0.00129618	0.000896861	0	0	0.000490436	0	0.00138696	0.000681199	0	0.00609225	0	0.000603136	0.00151976	0.00141844	0	0	0.00371747	0.00663717	0	0	0	0	0.00260417	0	0.00469484	0.00466201	0	0	0.00465116	0.00333333	0	0	0.00662252	0	0	0	0
TTC4	0.00689655	0.00723589	0.00526316	0.00862069	0.00609756	0.00828844	0.00839161	0.0130112	0.00879567	0.0092947	0.00163265	0.0052755	0.00712897	0.00358744	0	0.00242424	0.0107896	0.014652	0.00416089	0.00681199	0.00760043	0.0113142	0.0026178	0.0126659	0.0106383	0.0070922	0.004	0	0.00185874	0.00221239	0.0045977	0.010989	0	0.0127877	0.00520833	0.00571429	0.0187793	0.016317	0	0	0.00465116	0	0	0.0142349	0	0.00865801	0	0	0
PARS2	0.00742706	0.00337675	0.00467836	0.00431035	0.0032833	0.0037298	0.0041958	0.00650558	0.00338295	0.00382723	0.00244898	0.003517	0.00194426	0.00269058	0.001001	0.000606061	0.0107896	0.003663	0	0.00613079	0.0141151	0.0078329	0.0026178	0.00603136	0.00151976	0.00425532	0.00266667	0.0021322	0.0111524	0.00663717	0.00229885	0.00824176	0.0026178	0.0153453	0.0078125	0.00571429	0.00469484	0.00466201	0	0	0	0	0.0182648	0.00355872	0.00662252	0.012987	0	0.00704225	0
TTC22	0.0387268	0.0631934	0.0116959	0.0122679	0.000469043	0.000828844	0.0027972	0	0.0128552	0.0213231	0.000816327	0	0	0	0.00700701	0.00545454	0.000490436	0	0	0	0	0	0.0366492	0.066345	0	0	0.00533333	0.0447761	0	0	0	0	0.013089	0.0204604	0.00260417	0.00285714	0.0422535	0.032634	0	0	0	0.00333333	0.00913242	0.0106762	0.0662252	0.238095	0	0	0
LEXM	0	0.000482393	0.000584795	0.000331565	0.000469043	0	0	0	0	0.00164024	0	0	0	0	0	0	0	0	0	0	0	0	0	0.000603136	0	0	0	0	0	0	0	0	0	0	0	0	0	0	0	0	0	0	0	0	0.0198676	0	0	0	0
DHCR24	0.284881	0.274964	0.0976608	0.0818966	0.0140713	0.0124327	0.0706294	0.0483271	0.161028	0.153636	0.00244898	0.00996483	0.0207388	0.00448431	0.00700701	0.00727273	0.0519863	0.025641	0.00832178	0.0197548	0.0108578	0.0365535	0.227749	0.247286	0.0151976	0.022695	0.012	0.0255864	0.00371747	0.00442478	0.0206897	0.0192308	0.0628272	0.0767263	0.0260417	0.0171429	0.225352	0.165501	0	0	0.0511628	0.0333333	0.196347	0.241993	0.960265	1.44156	0.0196078	0.0140845	0.69378
AC096536.1	0.00636605	0.00844187	0.00643275	0.00364722	0.000938086	0.000828844	0	0	0.0067659	0.00492072	0	0	0	0	0.002002	0	0.000490436	0	0	0	0	0.000870322	0.0157068	0.00603136	0	0.00141844	0	0	0	0	0	0	0	0.00255755	0	0	0.00938967	0.013986	0	0	0	0	0	0.00355872	0.0198676	0.00865801	0	0	0.00956938
TMEM61	0.0196286	0.0173661	0.00818713	0.00961539	0.00140713	0.000414422	0	0.000464684	0.0169147	0.0213231	0	0.000586166	0.00388853	0.000896861	0	0.00121212	0	0.003663	0	0.0013624	0.00108578	0.0139252	0.0104712	0.0180941	0	0.00141844	0.028	0.0191898	0.230483	0.511062	0	0	0.0314136	0.0127877	0	0	0.0140845	0.011655	0	0	0	0.00666667	0.0273973	0.0213523	0.0463576	0.017316	0	0	0.100478
PCSK9	0.0106101	0.00265316	0.00467836	0.00265252	0	0	0.0013986	0.00418216	0.00405954	0.00382723	0	0	0	0	0	0	0	0.003663	0.00138696	0	0.0130293	0.00696258	0.0026178	0.00422195	0.0106383	0.012766	0	0	0	0	0	0	0	0	0.166667	0.128571	0.0140845	0.00466201	0	0	0	0	0	0	0	0.00865801	0	0	0
USP24	0.0477454	0.0419682	0.0368421	0.0338196	0.0633208	0.053046	0.0258741	0.0306691	0.0317997	0.0306178	0.0334694	0.049238	0.0343487	0.0242152	0.03003	0.0278788	0.0289358	0.032967	0.0582524	0.0483651	0.0369164	0.0295909	0.065445	0.0379976	0.0319149	0.0212766	0.0133333	0.0298507	0.0371747	0.0486726	0.0206897	0.0274725	0.0340314	0.0306905	0.0130208	0.02	0.028169	0.0536131	0.0152284	0.00940439	0.00930233	0.0166667	0.0136986	0.0142349	0.0264901	0.030303	0.0326797	0.0352113	0.0334928
MIR4422HG	0	0.000241196	0	0	0.000469043	0.00124327	0	0.00371747	0	0	0.00408163	0.00234467	0.000648088	0.000896861	0.001001	0.00909091	0	0	0	0.000681199	0	0	0	0	0.00151976	0	0	0	0	0	0	0	0	0	0	0	0	0	0	0	0	0	0	0	0	0	0	0	0
AL603840.1	0.000530504	0	0	0.00066313	0.0032833	0.00248653	0.0657343	0.0399628	0.00135318	0.000546747	0.0179592	0.0199297	0.00129618	0	0	0.000606061	0.0372732	0.010989	0.00138696	0.000681199	0.0521173	0.0348129	0	0.000603136	0.00455927	0.00141844	0	0	0.00371747	0	0.0436782	0.021978	0	0	0.00260417	0	0	0	0	0	0	0.00333333	0	0	0	0	0	0	0
AC119674.1	0	0	0	0.000331565	0.00422139	0.00414422	0.00909091	0.00511152	0	0.000546747	0.00408163	0.007034	0.00583279	0.00358744	0	0	0.0053948	0.010989	0	0.000681199	0.00325733	0.000870322	0	0	0	0.00567376	0	0	0.00185874	0	0	0	0	0	0.0078125	0.00285714	0	0	0	0	0	0	0	0	0	0	0.00653595	0.00704225	0
AC119674.2	0	0.000241196	0	0.00132626	0.00891182	0.0136759	0.0125874	0.00650558	0	0.00109349	0.0253061	0.0257913	0.0194426	0.0161435	0	0	0.00637567	0.003663	0	0	0.00108578	0.00870322	0	0.00120627	0.0106383	0.00141844	0	0.0021322	0.00371747	0.00221239	0.00229885	0	0	0.00255755	0.00520833	0.0171429	0	0.002331	0	0	0	0	0	0	0.00662252	0	0.00653595	0.0211268	0
PLPP3	0.0153846	0.00747709	0.0210526	0.0119363	0.559568	0.37961	3.38252	2.28113	0.0439783	0.0371788	1.58857	1.20106	0.924822	0.603587	0.017017	0.0157576	3.36979	1.52015	0.038835	0.0299728	2.11944	1.55265	0.0157068	0.00482509	1.03191	0.747518	0.0293333	0.0405117	0.314126	0.278761	0.218391	0.258242	0.0497382	0.0306905	0.789062	0.462857	0.0140845	0.0675991	0.0203046	0.0125392	0.00930233	0.0266667	0.0136986	0.00355872	0.00662252	0.00865801	0.189542	0.084507	0.0191388
PRKAA2	0	0.000482393	0	0.00066313	0.00797373	0.00290095	0.0104895	0.00697026	0.00405954	0.0082012	0.0555102	0.03517	0.0453662	0.0403587	0.001001	0.000606061	0.0147131	0.010989	0	0	0.00325733	0.00696258	0	0	0.00303951	0	0.0386667	0.0298507	0.0594796	0.0951327	0.00689655	0.0192308	0.0837696	0.150895	0.0260417	0.0228571	0	0.002331	0	0	0	0	0.0182648	0	0	0	0.137255	0.0774648	0
FYB2	0	0	0	0	0	0	0	0	0.00067659	0	0	0	0	0	0	0	0	0	0	0	0	0.000870322	0	0	0	0	0	0	0	0	0	0	0.0052356	0.00255755	0	0	0	0.002331	0	0	0	0	0	0	0	0	0	0	0
DAB1	0	0.000241196	0	0.000994695	0	0.000414422	0.000699301	0.000464684	0.00202977	0.00218699	0.00163265	0.00234467	0.00518471	0.00269058	0	0.0030303	0.000980873	0	0	0	0	0	0	0	0	0	0	0	0.00557621	0	0.0735632	0.0247253	0	0	0	0	0	0.002331	0	0	0	0	0	0	0	0	0	0	0
OMA1	0.0233422	0.0378678	0.0245614	0.0364721	0.0201689	0.0145048	0.0160839	0.0325279	0.026387	0.0437397	0.0171429	0.028136	0.0142579	0.0206278	0.018018	0.0224242	0.0205983	0.025641	0.00970874	0.01703	0.0238871	0.0287206	0.0235602	0.0476478	0.0151976	0.0198582	0.0226667	0.0362473	0.0576208	0.0420354	0.045977	0.0164835	0.0366492	0.0511509	0.0234375	0.00571429	0.0234742	0.041958	0	0.0250784	0.0232558	0.0266667	0.0821918	0.0925267	0.0331126	0.0519481	0.0326797	0.0211268	0.0334928
TACSTD2	9.56233	8.6013	9.0848	6.66214	0.282364	0.323249	0.122378	0.111059	5.56631	4.77255	0.185306	0.149472	0.103046	0.181166	0.336336	0.273939	0.0922021	0.0915751	0.570042	0.324251	0.158523	0.116623	8.12304	7.73764	0.148936	0.156028	2.208	5.1322	0.210037	0.349558	0.664368	0.634615	1.63613	3.43734	0.158854	0.137143	4.41315	4.33333	0.974619	1.08464	1.32093	1.72667	4.13699	8.64057	15.7219	14.1515	0.647059	0.366197	0.808612
MYSM1	0.069496	0.063917	0.0573099	0.068634	0.0722326	0.0634065	0.100699	0.0590149	0.0629229	0.0688901	0.0579592	0.0486518	0.0615684	0.0340807	0.044044	0.0442424	0.0436488	0.0622711	0.036061	0.0524523	0.0792617	0.0617929	0.0340314	0.0536791	0.0714286	0.0652482	0.0466667	0.0682303	0.0724907	0.10177	0.0574713	0.0576923	0.0549738	0.0741688	0.0989583	0.0542857	0.0469484	0.0745921	0.0203046	0.0125392	0.0744186	0.03	0.127854	0.0498221	0.0264901	0.0519481	0.111111	0.126761	0.0526316
AL136985.3	0	0	0.000584795	0.00066313	0.00422139	0.00580191	0	0	0.00135318	0.00109349	0	0	0	0	0	0	0.000980873	0	0	0.000681199	0	0	0	0.000603136	0	0	0	0	0	0	0	0	0	0	0	0	0	0	0	0	0	0	0	0.00355872	0	0	0	0.00704225	0
JUN	5.10663	4.44838	17.3146	14.8279	7.47983	5.43639	4	4.83178	4.75846	5.09349	9.91592	10.1495	15.2255	18.2359	1.91191	2.01455	6.42423	7.35531	2.85992	2.99387	9.48751	8.65448	4.9712	5.06092	7.73252	5.69504	2.55333	4.00853	6.92379	4.44248	11.3402	10.8324	3.74869	4.24552	14.974	11.1543	7.61972	7.2634	5.08629	4.82445	5.11628	6.50667	2.15068	2.17438	6.25166	6.4026	5.2549	5.76761	1.76077
LINC01135	0	0	0	0.000331565	0.000938086	0	0	0	0.00067659	0.000546747	0	0.000586166	0.000648088	0	0	0	0.000490436	0	0	0	0	0	0	0	0	0.00425532	0	0	0	0	0	0	0	0	0	0	0	0	0	0	0	0	0	0	0	0	0	0	0
AL136985.2	0	0.000241196	0	0.000331565	0.000469043	0	0	0.000464684	0.00067659	0.000546747	0	0	0	0	0	0	0	0	0	0	0	0.000870322	0	0.000603136	0	0	0	0	0	0	0.00229885	0	0	0	0	0	0	0	0	0	0	0	0	0	0	0.004329	0	0	0
AC105277.1	0	0.00120598	0.00175439	0	0.00422139	0.0037298	0.0020979	0.00650558	0	0.000546747	0	0.00234467	0.00453662	0.00627803	0	0	0.00490436	0.00732601	0.00832178	0.0020436	0.00325733	0.00174064	0	0	0.00607903	0.00283688	0.00533333	0	0	0.00442478	0.00229885	0	0	0	0.00260417	0	0	0	0	0.00940439	0.00930233	0	0	0	0.00662252	0	0	0	0
LINC01358	0.000530504	0.000241196	0	0	0.00140713	0.00331538	0.0363636	0.010223	0	0	0.00326531	0.00117233	0.000648088	0.000896861	0.002002	0.00181818	0.0186366	0.025641	0	0.003406	0.00977199	0.00174064	0	0.000603136	0.00911854	0.00567376	0.00133333	0	0.0334572	0.0243363	0.0045977	0	0	0	0.00520833	0.00285714	0	0	0	0.00626959	0	0	0	0	0	0	0.0130719	0.00704225	0
AC093424.1	0.000530504	0	0	0	0.000938086	0.000828844	0.000699301	0.000929368	0.00067659	0	0.00163265	0	0.00518471	0.00269058	0	0	0.00196175	0	0	0	0	0.000870322	0	0.000603136	0	0	0.00133333	0	0.00185874	0	0	0	0	0	0.0078125	0.00285714	0	0	0	0	0	0.00333333	0	0	0	0	0	0	0
FGGY	0.0912467	0.101061	0.0865497	0.0964854	0.0201689	0.023622	0.0391608	0.0497212	0.0710419	0.0683434	0.0195918	0.00586167	0.0278678	0.0215247	0.001001	0.00848485	0.0397254	0.029304	0.0291262	0.0183924	0.0347448	0.0356832	0.0890052	0.0946924	0.0167173	0.0283688	0.193333	0.202559	0.0576208	0.0575221	0.0804598	0.0741758	0.102094	0.12532	0.0546875	0.0257143	0.0328639	0.0582751	0.0507614	0	0.0186047	0.0133333	0.0273973	0.024911	0.15894	0.138528	0.0261438	0.0211268	0.0430622
HOOK1	0.171353	0.149783	0.112281	0.137268	0.00140713	0.00124327	0.0020979	0.00139405	0.0466847	0.0426463	0.00244898	0.00117233	0.000648088	0.000896861	0.00800801	0.00606061	0.000490436	0	0.00138696	0.0020436	0	0.00348129	0.133508	0.177322	0	0.00141844	0.0373333	0.113006	0.00185874	0	0.0045977	0.00274725	0.0706806	0.102302	0	0	0.0798122	0.109557	0	0	0.0651163	0.0433333	0.0273973	0.0391459	0.205298	0.164502	0	0	0.0382775
CYP2J2	0.0222812	0.0238784	0.00467836	0.00232095	0.000469043	0.000414422	0	0.000464684	0.00202977	0.00164024	0	0	0.000648088	0	0	0.000606061	0	0.003663	0	0	0.00108578	0.000870322	0.0183246	0.00965018	0	0	0.00666667	0.00852879	0	0.00442478	0.0344828	0.043956	0.0471204	0.0434783	0	0	0	0.002331	0	0	0	0	0	0.00355872	0.0662252	0.177489	0	0	0.00478469
C1orf87	0	0	0	0	0	0	0.000699301	0.00232342	0	0	0	0.00293083	0	0	0	0	0	0	0	0	0.00108578	0.00174064	0	0	0	0.00141844	0	0	0	0	0	0	0	0	0	0.00571429	0	0	0	0	0	0.00333333	0	0	0	0	0	0	0
LINC01748	0	0	0.000584795	0.000331565	0	0.000414422	0.000699301	0.000464684	0.00202977	0.000546747	0	0	0	0	0	0	0	0	0	0	0	0	0	0	0	0	0	0	0.00185874	0	0.00229885	0.00549451	0	0	0	0.00285714	0	0.002331	0	0	0	0	0	0	0	0	0.0130719	0.0140845	0
AC099792.1	0	0	0	0	0	0.000414422	0.0020979	0.000464684	0	0	0	0.000586166	0	0	0	0	0.000490436	0	0	0	0	0.00174064	0	0	0.00151976	0.00141844	0	0	0	0	0.00229885	0.00549451	0	0	0	0	0	0	0	0	0.0139535	0	0	0	0	0	0.0457516	0.0422535	0
NFIA	0.0657825	0.0931018	0.142105	0.214191	0.370544	0.392872	0.3	0.214684	0.125169	0.1345	0.290612	0.349355	0.439404	0.334529	0.01001	0.0157576	0.596861	0.758242	0.0443828	0.0524523	0.509229	0.651871	0.141361	0.103739	0.317629	0.259574	0.198667	0.371002	1.08364	1.01327	0.397701	0.21978	0.418848	0.554987	0.388021	0.468571	0.117371	0.174825	0.071066	0.112853	0.162791	0.12	0.136986	0.192171	0.013245	0.034632	0.470588	0.338028	0.148325
NFIA-AS2	0.000530504	0.000482393	0	0	0.000938086	0.00538748	0.0125874	0.00325279	0	0.00218699	0	0.00234467	0	0	0	0.000606061	0.0053948	0.003663	0	0	0.00542888	0.00522193	0	0	0.00607903	0.00141844	0	0	0.00371747	0	0	0	0	0	0.0286458	0.0114286	0	0	0	0	0	0	0	0	0	0	0.254902	0.295775	0
AC099791.3	0	0	0	0.000331565	0	0	0	0.000464684	0.00202977	0.000546747	0	0	0	0	0	0	0	0	0	0	0	0	0	0	0	0	0	0	0	0	0	0	0	0	0	0	0	0	0	0	0	0	0	0	0	0	0	0	0
TM2D1	0.148011	0.138688	0.205848	0.221154	0.224672	0.250725	0.362238	0.413104	0.2023	0.213778	0.21551	0.225674	0.197019	0.267265	0.0900901	0.108485	0.32565	0.351648	0.117892	0.149183	0.330076	0.374238	0.15445	0.150181	0.287234	0.417021	0.174667	0.249467	0.189591	0.25885	0.268966	0.318681	0.172775	0.242967	0.419271	0.502857	0.140845	0.18648	0.213198	0.128527	0.148837	0.176667	0.114155	0.231317	0.10596	0.121212	0.235294	0.323944	0.100478
AC099791.2	0.00424403	0.00410034	0.00877193	0.00464191	0.00375234	0.00290095	0.0020979	0.0027881	0.00541272	0.00328048	0.000816327	0.00234467	0.00194426	0.000896861	0.001001	0.00363636	0	0.003663	0	0	0.0043431	0	0.0026178	0.00361882	0	0.00567376	0.00133333	0	0.00185874	0	0	0	0	0.0127877	0.0078125	0.00571429	0.00938967	0.00466201	0	0	0	0	0	0.0106762	0	0.004329	0	0.00704225	0
PATJ	0.0647215	0.092137	0.104094	0.0901857	0.0182927	0.0169913	0.0181818	0.010223	0.0784844	0.119738	0.00979592	0.00937866	0.0272197	0.038565	0.0520521	0.0375758	0.019127	0.014652	0.00277393	0.0027248	0.0119435	0.0121845	0.078534	0.0747889	0.0151976	0.0156028	0.0693333	0.130064	0.0855019	0.0641593	0.0229885	0.0164835	0.123037	0.181586	0.0208333	0.0314286	0.0704225	0.0815851	0	0	0.0697674	0.02	0.0730594	0.0996441	0.112583	0.0735931	0.00653595	0.028169	0.0382775
L1TD1	0.00212202	0.00289436	0.00526316	0.00298409	0.00187617	0.00704517	0.00629371	0.00604089	0.00067659	0.00382723	0.0155102	0.0199297	0.000648088	0.00358744	0.00600601	0.00181818	0.00686611	0	0.00416089	0.0027248	0.0206297	0.0113142	0	0.00241254	0	0.00141844	0.00266667	0.00426439	0.00185874	0.00221239	0.0252874	0.0192308	0.0026178	0.00511509	0	0	0	0	0	0	0	0.00333333	0	0	0	0	0	0.00704225	0
KANK4	0	0	0	0	0.00140713	0.00207211	0	0	0.0101488	0.00601421	0.00816326	0.00410316	0.00194426	0.00179372	0	0.000606061	0	0	0	0	0	0	0	0	0	0.00567376	0.004	0.0021322	0	0	0.0183908	0.00274725	0.0052356	0.00511509	0	0	0	0.002331	0	0	0	0	0	0	0	0	0	0	0
USP1	0.254642	0.248191	0.309942	0.301061	0.206379	0.152093	0.165035	0.125	0.154263	0.16129	0.169796	0.182884	0.171095	0.170404	0.202202	0.188485	0.16871	0.289377	0.073509	0.116485	0.175896	0.113142	0.235602	0.210495	0.158055	0.165957	0.0546667	0.119403	0.234201	0.19469	0.271264	0.266484	0.078534	0.0946292	0.200521	0.208571	0.577465	0.482517	0.0456853	0.0376176	0.0883721	0.166667	0.114155	0.13879	0.225166	0.199134	0.0392157	0.15493	0.00478469
DOCK7	0.0403183	0.038109	0.0497076	0.0649867	0.0187617	0.010775	0.101399	0.107342	0.0534506	0.0606889	0.0489796	0.0539273	0.0635126	0.0556054	0.01001	0.00484848	0.0578715	0.0805861	0.0305132	0.0435967	0.0792617	0.0496084	0.052356	0.0379976	0.0775076	0.0950355	0.0573333	0.0852878	0.10223	0.0840708	0.0988506	0.10989	0.065445	0.084399	0.0677083	0.0771429	0.0422535	0.0629371	0.0152284	0.00626959	0.162791	0.0966667	0.0319635	0.024911	0.0198676	0.017316	0.0130719	0.0492958	0
AC103923.1	0	0	0.000584795	0.000331565	0	0	0.0013986	0.000464684	0	0	0.00163265	0	0	0	0	0	0	0	0	0.000681199	0	0.000870322	0	0	0	0	0	0	0	0	0.0045977	0	0.0026178	0	0	0	0	0	0	0	0	0	0	0	0	0	0	0	0
ATG4C	0.0169761	0.0296671	0.0269006	0.0391247	0.0745779	0.0567758	0.0461538	0.0483271	0.0223275	0.0284308	0.0465306	0.0445487	0.0544394	0.0475336	0.00800801	0.00909091	0.046101	0.047619	0.037448	0.0667575	0.0434311	0.0548303	0.0314136	0.0331725	0.0486322	0.0453901	0.0213333	0.0298507	0.035316	0.0486726	0.0712644	0.0549451	0.0209424	0.0102302	0.0546875	0.0514286	0.0610329	0.030303	0.0203046	0.0250784	0.055814	0.0333333	0.00913242	0.00711744	0.0198676	0.030303	0.0588235	0.0352113	0
AC096543.1	0	0	0	0.000331565	0	0.000414422	0.000699301	0.000929368	0	0	0.000816327	0.00117233	0	0.000896861	0	0.000606061	0.000490436	0	0	0.0013624	0.00108578	0.000870322	0	0.000603136	0	0.00141844	0	0	0.00185874	0	0	0	0	0	0.00260417	0	0	0	0	0	0	0	0	0	0	0	0.00653595	0	0
FOXD3-AS1	0.000530504	0.00217077	0.00526316	0.00397878	0.000938086	0	0	0.000464684	0.00135318	0.00164024	0.000816327	0.00117233	0.00129618	0.000896861	0.001001	0	0	0	0.00138696	0.000681199	0	0	0	0.00120627	0	0.00425532	0	0	0.00929368	0.00884956	0.71954	0.585165	0	0	0	0	0	0	0	0	0.227907	0.176667	0	0.00711744	0.00662252	0.004329	0	0	0
FOXD3	0.00212202	0.00289436	0.00233918	0.000994695	0	0.00124327	0	0	0	0	0.00489796	0.000586166	0.00648088	0.00179372	0	0	0	0	0	0.000681199	0	0	0	0.00422195	0	0.00141844	0	0	0.00185874	0.00442478	0.202299	0.197802	0	0	0	0	0	0.002331	0	0	0.0651163	0.0466667	0	0	0.00662252	0.004329	0	0	0
ALG6	0.0387268	0.0545104	0.0362573	0.0626658	0.0412758	0.0505595	0.0244755	0.0418216	0.0365359	0.0448332	0.0318367	0.0269637	0.0213869	0.0278027	0.048048	0.0333333	0.0304071	0.0512821	0.0138696	0.0177112	0.0304017	0.0365535	0.0549738	0.0482509	0.0106383	0.0241135	0.028	0.0575693	0.027881	0.0221239	0.0551724	0.0467033	0.0287958	0.0664962	0.0182292	0.02	0.0610329	0.0629371	0.0406091	0.0125392	0.0651163	0.0333333	0.0502283	0.0925267	0.0397351	0.0519481	0.0196078	0.0422535	0.0430622
ITGB3BP	0.0551724	0.0767004	0.0730994	0.105769	0.0825516	0.0965603	0.0804196	0.118959	0.0893099	0.108256	0.0546939	0.0644783	0.0771225	0.058296	0.034034	0.0654545	0.0416871	0.0879121	0.0166436	0.0810627	0.053203	0.117493	0.0602094	0.126055	0.0455927	0.114894	0.0653333	0.0788913	0.0780669	0.0553097	0.0321839	0.0989011	0.0759162	0.109974	0.109375	0.131429	0.234742	0.494172	0.0101523	0.0282132	0.0651163	0.0766667	0.105023	0.11032	0.0198676	0.047619	0.0718954	0.126761	0.0382775
EFCAB7	0.0148541	0.0178485	0.0263158	0.0291777	0.0150094	0.0140903	0.0265734	0.0376394	0.0257104	0.0289776	0.00897959	0.0275498	0.014906	0.0197309	0.00700701	0.00787879	0.0284453	0.03663	0.00970874	0.00544959	0.0217155	0.0234987	0.0104712	0.0235223	0.0182371	0.035461	0.00933333	0.010661	0.027881	0.0265487	0.0275862	0.0549451	0.0078534	0.0204604	0.0364583	0.0228571	0.0375587	0.030303	0	0	0.0139535	0.0233333	0.0273973	0.0177936	0.013245	0.00865801	0.0130719	0.0422535	0
PGM1	0.0615385	0.0670526	0.0824561	0.107095	0.0290807	0.0298384	0.127972	0.19145	0.184709	0.167305	0.0669388	0.0785463	0.08814	0.0852018	0.049049	0.0636364	0.159392	0.161172	0.0305132	0.0429155	0.109663	0.147084	0.091623	0.102533	0.0835866	0.0978723	0.096	0.142857	0.321561	0.300885	0.0413793	0.0302198	0.0680628	0.0767263	0.117188	0.14	0.122066	0.123543	0.0203046	0.0188088	0.0790698	0.0966667	0.127854	0.19573	0.0529801	0.030303	0.0653595	0.0633803	0.416268
ROR1	0.00424403	0.0065123	0.00350877	0.00629973	0.010788	0.00663075	0.0559441	0.0901487	0.0243572	0.0338983	0.0285714	0.0328253	0.0505509	0.0349776	0	0.000606061	0.0284453	0.0549451	0.00138696	0.003406	0.0466884	0.0548303	0.0052356	0.0108565	0.0288754	0.0184397	0.00933333	0.00639659	0.128253	0.0929204	0.0298851	0.043956	0.0078534	0.028133	0.0130208	0.0171429	0.0187793	0.025641	0	0	0	0.00333333	0.022831	0.0213523	0.00662252	0	0	0	0.00478469
ROR1-AS1	0	0	0.000584795	0	0	0	0	0.00139405	0	0	0.000816327	0.000586166	0.00129618	0	0	0	0.000490436	0	0.00138696	0	0.00108578	0.000870322	0	0	0	0	0.00133333	0	0	0	0	0	0	0	0	0	0	0	0	0	0	0	0	0	0	0	0	0	0
AL445205.1	0	0	0.00233918	0.00066313	0	0	0	0	0.0162382	0.00328048	0	0	0	0	0	0	0	0	0	0	0	0	0	0	0	0	0	0	0	0	0	0	0	0	0	0	0.00469484	0.002331	0	0	0	0	0	0	0	0	0	0.00704225	0
UBE2U	0	0	0	0.000331565	0	0	0	0	0.00135318	0.00273373	0	0	0	0	0	0	0	0	0	0	0	0	0	0.000603136	0	0	0	0	0	0	0	0	0	0	0	0	0	0	0	0	0	0	0	0	0	0	0.0130719	0	0
CACHD1	0.0541114	0.0581283	0.0292398	0.0470822	0.0970919	0.0733527	0.0426573	0.0487918	0.052774	0.0486605	0.0114286	0.0087925	0.00388853	0.00179372	0.001001	0.00181818	0.0289358	0.03663	0.00277393	0.00613079	0.0369164	0.0382942	0.039267	0.0747889	0.0303951	0.0439716	0.008	0.021322	0.0315985	0.0243363	0.00229885	0	0.0052356	0.00511509	0.0729167	0.102857	0.0187793	0.032634	0	0	0.00465116	0.01	0.0821918	0.088968	0	0	0.00653595	0.00704225	0
RAVER2	0.00477454	0.0127834	0.0122807	0.00895225	0.0408068	0.037298	0.00769231	0.0106877	0.0101488	0.0120284	0.00897959	0.00644783	0.0103694	0.0107623	0.001001	0.00242424	0.00294262	0.029304	0.00970874	0.00681199	0.00760043	0.0139252	0.0026178	0.0114596	0.0136778	0.00567376	0.0173333	0.0298507	0.143123	0.199115	0.00229885	0.00824176	0.0183246	0.0255754	0.0078125	0.0285714	0.00938967	0.011655	0	0	0.0139535	0.00333333	0.00456621	0.0106762	0.0198676	0.00865801	0.0130719	0	0.00478469
JAK1	0.288064	0.313314	0.207018	0.195623	0.796435	0.700373	0.343357	0.334108	0.146143	0.147075	0.542857	0.536342	0.517822	0.393722	0.568569	0.504242	0.374203	0.410256	0.436893	0.341281	0.332248	0.32376	0.251309	0.200241	0.241641	0.287943	0.105333	0.113006	0.30855	0.285398	0.193103	0.151099	0.133508	0.102302	0.210938	0.188571	0.159624	0.137529	0.142132	0.106583	0.260465	0.18	0.086758	0.088968	0.410596	0.536797	0.816993	0.71831	0.105263
AL357078.3	0	0	0	0	0	0	0	0.000929368	0	0	0.000816327	0.000586166	0.000648088	0	0	0	0	0	0.00138696	0	0	0	0	0	0	0	0.00133333	0.0021322	0	0	0	0	0.0026178	0	0	0	0	0	0	0	0	0	0	0	0	0	0	0	0
AL357078.1	0.000530504	0	0	0	0.000469043	0	0	0	0	0	0.00163265	0.000586166	0	0.000896861	0	0	0.000490436	0	0	0	0	0	0	0	0	0	0	0	0	0	0	0	0	0	0	0	0	0	0	0	0	0	0	0	0	0	0	0	0
AK4	0.146419	0.199469	0.130994	0.143899	0.0970919	0.0895151	0.0335664	0.0664498	0.0575101	0.084199	0.0310204	0.0257913	0.0725859	0.0717489	0	0.00484848	0.0323688	0.0512821	0.00693481	0.01703	0.0347448	0.051349	0.123037	0.199035	0.00303951	0.0184397	0.281333	0.257996	0.202602	0.311947	0.0183908	0.00824176	0.13089	0.0971867	0.0286458	0.02	0.107981	0.146853	0	0.00626959	0.0139535	0.0366667	0	0.00355872	0.172185	0.25974	0.104575	0.0492958	0.00478469
DNAJC6	0.00159151	0.000241196	0.000584795	0.00066313	0.00422139	0.00455864	0.0034965	0.008829	0	0.000546747	0.0106122	0.00293083	0.00842515	0.00717489	0	0	0.000980873	0.003663	0	0	0.00325733	0.00348129	0	0.000603136	0.00151976	0.00567376	0	0	0.00743494	0	0.0275862	0.0521978	0	0.00511509	0	0	0	0	0	0	0.0325581	0.0166667	0	0	0	0	0	0	0
LEPROT	0.129973	0.15919	0.11462	0.139257	0.943246	1.0058	0.851049	0.747212	0.200947	0.243302	0.686531	0.731536	0.461439	0.579372	0.0890891	0.0727273	0.760667	0.736264	0.195562	0.26158	0.571118	0.623151	0.151832	0.145356	0.455927	0.52766	0.186667	0.285714	0.563197	0.719027	0.634483	0.648352	0.157068	0.217391	0.690104	0.648571	0.107981	0.109557	0.137056	0.119122	0.446512	0.373333	0.196347	0.259786	0.18543	0.177489	0.947712	0.985915	0.114833
LEPR	0.00212202	0.00217077	0.00526316	0.00298409	0.11773	0.0754248	0.54965	0.0757435	0.00338295	0.000546747	0.0114286	0.0128957	0.00324044	0.00448431	0.005005	0.00363636	0.109367	0.0915751	0.00693481	0.00681199	0.0358306	0.0391645	0.0052356	0.00542823	0.0182371	0.0269504	0.00666667	0.00426439	0.00185874	0.0243363	0.00229885	0.0164835	0.0026178	0.00255755	0.0130208	0.00285714	0	0	0	0	0.00465116	0.00333333	0	0	0	0	0	0.028169	0
PDE4B	0.0212202	0.0364206	0.0602339	0.053382	0.032833	0.0551181	0.0167832	0.00975836	0.0155616	0.0284308	0.0179592	0.0550996	0.014906	0.0116592	0.475475	0.514545	0.0107896	0.003663	0.690707	0.743188	0.019544	0.0295909	0.0418848	0.0446321	0.0364742	0.0624113	0.262667	0.673774	0.0130112	0.0486726	0	0.00549451	0.39267	0.787724	0.0598958	0.105714	0.028169	0.039627	0	0	0.111628	0.0966667	0.0684932	0.163701	0	0.017316	0.20915	0.295775	0
SGIP1	0.00106101	0.000723589	0	0.00132626	0.0459662	0.0223788	0.0195804	0.0557621	0.00135318	0.00328048	0.130612	0.172919	0.058976	0.0520179	0	0.00121212	0.0210888	0.0659341	0.00693481	0.0027248	0.0249729	0.0496084	0	0.00120627	0.101824	0.207092	0.00133333	0	0.0520446	0.0331858	0.0045977	0.00549451	0	0	0.0286458	0.08	0.00469484	0.002331	0	0.00626959	0.0697674	0.11	0	0	0	0	0.0849673	0.366197	0
AL139147.1	0	0	0.000584795	0	0.000469043	0.000414422	0.000699301	0.000929368	0	0	0.000816327	0.000586166	0	0	0	0	0	0	0	0	0.00108578	0.000870322	0	0	0	0.00141844	0	0	0	0	0	0	0.0026178	0	0.00520833	0.00285714	0	0	0	0	0	0	0	0	0	0	0	0	0
TCTEX1D1	0	0.000482393	0	0.00066313	0.0924015	0.104849	0	0.000929368	0.00338295	0	0	0.00117233	0	0	0	0	0	0	0.00138696	0.0020436	0.00108578	0.000870322	0	0	0	0	0.00133333	0	0.00557621	0.00221239	0	0	0.0104712	0	0	0	0	0	0.0203046	0.015674	0	0	0	0	0	0	0.0261438	0.0211268	0
WDR78	0.00265252	0.00313555	0.0111111	0.00928382	0.0173546	0.00621633	0.0111888	0.0209108	0.014885	0.0103882	0.0171429	0.0128957	0.00777706	0.0134529	0	0	0.00833742	0.014652	0	0.000681199	0.0108578	0.0121845	0.0052356	0.00422195	0.00911854	0.012766	0.004	0.00639659	0.00371747	0	0.0183908	0	0.0078534	0.00255755	0.0104167	0	0	0.00699301	0	0	0.00465116	0.0266667	0	0.00355872	0	0.012987	0	0.0211268	0
MIER1	0.0774536	0.0805596	0.0982456	0.127321	0.155722	0.160381	0.167133	0.14684	0.0859269	0.0809185	0.176327	0.1483	0.172391	0.153363	0.17017	0.178788	0.162334	0.208791	0.0804438	0.096049	0.172638	0.147084	0.10733	0.0850422	0.176292	0.2	0.024	0.0767591	0.152416	0.207965	0.151724	0.112637	0.0366492	0.0511509	0.192708	0.174286	0.13615	0.102564	0.0558376	0.0407524	0.12093	0.11	0.0593607	0.0462633	0.0794702	0.0909091	0.117647	0.112676	0.0430622
SLC35D1	0.0286472	0.0301495	0.0157895	0.0202255	0.0131332	0.00870286	0.0188811	0.0241636	0.014885	0.0267906	0.0130612	0.0181712	0.014906	0.0116592	0.024024	0.0448485	0.0137322	0.018315	0.0110957	0.020436	0.0141151	0.0147955	0.0235602	0.0373945	0.0121581	0.0368794	0.00266667	0.00426439	0.0148699	0.0243363	0.016092	0.00824176	0.013089	0.0127877	0.0208333	0.0285714	0.0328639	0.027972	0.0152284	0.00940439	0.0232558	0.00666667	0.0182648	0.00711744	0.013245	0.030303	0.00653595	0.0211268	0.0143541
IL23R	0	0.000482393	0.000584795	0	0.000469043	0	0	0	0.00067659	0.000546747	0	0	0	0	0.01001	0.00787879	0	0	0.00138696	0.0020436	0	0	0	0.000603136	0	0	0.00266667	0	0.00371747	0	0	0	0	0	0	0	0	0	0	0	0	0	0	0.00355872	0	0	0	0	0
IL12RB2	0.00106101	0.00120598	0.00818713	0.00464191	0	0	0.000699301	0.000464684	0.00067659	0	0	0.000586166	0	0.000896861	0.00700701	0.00545454	0.000490436	0	0.00832178	0.0013624	0	0	0	0.00422195	0	0	0.00933333	0.00426439	0	0	0	0	0	0	0	0	0.00469484	0.011655	0	0	0.0186047	0.01	0	0	0.00662252	0	0	0	0
SERBP1	2.32785	2.45031	1.84211	2.28448	1.95966	1.70327	0.744056	0.699349	1.21989	1.34937	1.14204	1.08617	1.09786	1.06278	1.1982	1.24	0.856302	0.703297	0.769764	0.673025	0.831705	0.7302	2.14921	2.65862	0.981763	1.00709	1.344	1.35821	1.01859	0.84292	1.14253	1.03846	0.837696	0.608696	1.02083	0.885714	2.12676	2.13986	1.11675	1.16301	1.03256	1.18333	1.2968	1.27758	1.74172	1.77056	1.13725	1.14085	1.56938
GADD45A	0.752255	0.865654	1.08304	1.48773	1.13368	1.01409	0.491608	0.554833	0.381597	0.36632	1.07184	0.861665	0.646144	0.552466	0.244244	0.368485	0.300147	0.435897	0.280166	0.220708	0.309446	0.704961	0.696335	0.95959	0.279635	0.520567	0.0946667	0.245203	0.542751	0.632743	0.278161	0.31044	0.0549738	0.120205	0.192708	0.248571	0.666667	1.16084	0.111675	0.103448	0.460465	0.726667	0.260274	0.192171	0.682119	0.670996	0.320261	0.633803	0.0956938
GNG12	0.407958	0.438736	0.445614	0.489058	0.372889	0.379196	0.242657	0.261152	0.209743	0.182613	0.307755	0.302462	0.254051	0.260987	0.00800801	0.00545454	0.340363	0.347985	0.0277393	0.0177112	0.284473	0.2698	0.403141	0.442702	0.212766	0.187234	0.0893333	0.10661	0.45539	0.5	0.250575	0.239011	0.104712	0.0946292	0.197917	0.22	0.42723	0.377622	0.0304569	0.0282132	0.32093	0.266667	0.118721	0.0676157	0.761589	0.757576	0.24183	0.415493	0.124402
GNG12-AS1	0.00265252	0.00410034	0.0111111	0.00828912	0.00844278	0.00994613	0.00699301	0.00464684	0.00270636	0.00546747	0.00816326	0.010551	0.00712897	0.00448431	0	0	0.00441393	0.010989	0	0.000681199	0.00325733	0.0156658	0.0052356	0.00241254	0.00151976	0.00141844	0.00133333	0	0.00557621	0.00442478	0	0	0	0	0	0.00571429	0	0.00699301	0	0	0.0186047	0.01	0	0	0	0	0.0130719	0.0211268	0
DIRAS3	0.000530504	0.000964785	0.00526316	0.00165782	0	0.00248653	0.209091	0.0845725	0.00879567	0.00710771	0.000816327	0.00293083	0.00388853	0.00448431	0.002002	0.000606061	0.0902403	0.0659341	0.00554785	0.0013624	0.217155	0.0748477	0.0026178	0.00301568	0.0942249	0.0978723	0.00266667	0	0.0111524	0.00884956	0.016092	0.0164835	0	0	0.385417	0.422857	0.00469484	0.00466201	0	0	0.0139535	0	0	0	0.013245	0	0.0130719	0.0140845	0.196172
WLS	0.0493369	0.0598167	0.148538	0.224138	0.065666	0.0741815	0.32028	0.214219	0.118403	0.114817	0.075102	0.0902696	0.0686973	0.0699552	0	0.00424242	0.156449	0.190476	0.0693481	0.0974114	0.169381	0.198433	0.0680628	0.0995175	0.182371	0.256738	0.00266667	0	0.288104	0.329646	0.114943	0.211538	0	0.00255755	0.335938	0.385714	0.0938967	0.0909091	0	0	0.055814	0.0566667	0.00456621	0.00711744	0.0331126	0.125541	0.0784314	0.0915493	0.0574163
RPE65	0	0	0	0	0	0	0	0	0	0	0	0	0.00129618	0.000896861	0	0	0	0	0	0	0	0	0	0	0	0	0	0	0.00371747	0.0176991	0	0	0	0	0	0	0	0	0	0	0	0	0	0	0	0	0	0	0
DEPDC1	0.00318302	0.000482393	0.00584795	0.00331565	0.000469043	0.00207211	0.0020979	0.00511152	0.00744249	0.00874795	0.00489796	0.0052755	0.000648088	0.00269058	0.002002	0.00242424	0.000490436	0	0.00416089	0.00749319	0	0	0.013089	0.00844391	0.00455927	0.0070922	0	0	0.00557621	0.00442478	0	0.00274725	0	0	0	0.00285714	0.460094	0.382284	0	0	0.00465116	0.00333333	0	0	0	0	0	0.0211268	0
LRRC7	0.00159151	0.00120598	0.00701754	0.00265252	0	0.00207211	0.00629371	0.00697026	0.00270636	0.00109349	0.00326531	0.00234467	0.00194426	0.000896861	0.001001	0.00424242	0.00196175	0.010989	0.00277393	0.003406	0.00108578	0.00609225	0	0.00241254	0.00455927	0.0113475	0	0.0021322	0.0111524	0.0110619	0.045977	0.0357143	0	0.00255755	0.0078125	0.00571429	0.00938967	0.00932401	0	0	0.00930233	0	0	0	0	0	0	0	0
LRRC40	0.0424403	0.0446213	0.0538012	0.0613395	0.0595685	0.0468297	0.0566434	0.0641264	0.0480379	0.041006	0.0571429	0.0656506	0.0609203	0.0565022	0.012012	0.0460606	0.0725846	0.0732601	0.0305132	0.0510899	0.0456026	0.0626632	0.0445026	0.0536791	0.0607903	0.0822695	0.0186667	0.0170576	0.0762082	0.0840708	0.0666667	0.0906593	0.0209424	0.0409207	0.0833333	0.0485714	0.0422535	0.0699301	0.0152284	0.031348	0.0465116	0.04	0.0365297	0.0213523	0.0331126	0.034632	0.0392157	0.0704225	0.0334928
SRSF11	0.76817	0.869754	0.708187	0.900199	0.697936	0.754248	0.916783	0.854089	0.67862	0.779114	0.700408	0.712192	0.627349	0.610762	0.672673	0.707879	0.895047	0.783883	0.436893	0.436649	0.831705	0.854656	0.78534	0.81725	0.867781	0.960284	0.681333	0.861407	0.847584	0.814159	0.898851	0.881868	0.565445	0.808184	1	1.01714	0.910798	0.759907	0.573604	0.68652	0.837209	0.833333	0.543379	0.672598	0.536424	0.575758	0.647059	0.922535	0.511962
ANKRD13C	0.0381963	0.0419682	0.0450292	0.0576923	0.0497186	0.0542893	0.0594406	0.0752788	0.0331529	0.0415528	0.0416327	0.0650645	0.105638	0.0735426	0.0810811	0.0654545	0.0573811	0.0769231	0.0194175	0.0340599	0.0608035	0.0670148	0.0575916	0.039807	0.0744681	0.0652482	0.0266667	0.0255864	0.104089	0.0951327	0.0781609	0.0714286	0.039267	0.0306905	0.0572917	0.0628571	0.0610329	0.030303	0	0.00940439	0.055814	0.106667	0.0456621	0.0569395	0.0596026	0.025974	0.0588235	0.0492958	0.0334928
HHLA3	0.0153846	0.0315967	0.0181287	0.030504	0.0206379	0.037298	0.0440559	0.0701673	0.0142084	0.0180426	0.0146939	0.024619	0.0116656	0.0233184	0.002002	0.00969697	0.0362923	0.0805861	0.00138696	0.0143052	0.0260586	0.0461271	0.0209424	0.0277443	0.0151976	0.022695	0.0213333	0.0660981	0.0185874	0.0442478	0.0091954	0.010989	0.0340314	0.0332481	0.0260417	0.0285714	0.0234742	0.02331	0	0	0.0186047	0.01	0	0.024911	0.0529801	0.017316	0.0261438	0.028169	0
AL158839.1	0	0	0	0	0	0	0	0	0	0	0	0	0	0	0	0	0	0	0	0	0	0	0	0	0	0	0	0	0	0	0.00229885	0	0	0	0	0	0	0	0	0	0.0372093	0.0366667	0	0	0.00662252	0	0	0	0
CTH	0.00318302	0.00385914	0.0187134	0.0159151	0.022045	0.00704517	0.0146853	0.0111524	0.0067659	0.00437398	0.0244898	0.0205158	0.181465	0.0914798	0.103103	0.089697	0.01128	0.010989	0.0152566	0.010218	0.0130293	0.0121845	0	0.00422195	0.00759878	0.00567376	0.004	0.0170576	0.0130112	0.0110619	0.016092	0.00824176	0.0157068	0.0153453	0.0208333	0.00285714	0.00938967	0.00932401	0.0101523	0	0.055814	0.0833333	0.00456621	0.00355872	0.00662252	0	0	0	0.0239234
AL354872.2	0	0	0.000584795	0	0	0.00124327	0	0	0	0	0.00163265	0.000586166	0.00453662	0.00269058	0	0	0	0	0	0	0	0.000870322	0	0	0	0	0	0	0	0	0	0	0	0	0	0	0	0	0	0	0	0	0	0	0	0	0	0	0.00478469
LINC01788	0	0	0	0	0	0	0.0020979	0.00511152	0	0	0	0	0	0	0	0	0	0.003663	0	0	0	0	0	0	0	0.00425532	0	0	0	0	0	0	0	0	0.00260417	0	0	0	0	0	0	0	0	0	0	0	0	0	0
PTGER3	0.0445623	0.0356971	0.0385965	0.0155836	0.0192308	0.0348114	0.0531469	0.287639	0.00338295	0.00382723	0.0497959	0.156506	0.00453662	0.00269058	0.00800801	0.00363636	0.145169	0.234432	0.148405	0.137602	0.165038	0.24456	0.026178	0.013269	0.267477	0.303546	0	0.0021322	0.0594796	0.188053	0	0	0.0026178	0	0.575521	0.545714	0.00469484	0.027972	0.116751	0.131661	0	0.00333333	0	0	0.18543	0.246753	0	0	0.0143541
AL031429.1	0	0	0.00116959	0.00066313	0	0	0.0020979	0.00511152	0	0	0	0	0	0	0	0	0.00294262	0.010989	0	0	0.0043431	0.00609225	0	0	0.00303951	0.00425532	0	0	0	0	0	0	0.0026178	0	0.00260417	0	0	0.002331	0	0	0	0	0	0	0	0	0	0	0
ZRANB2-AS1	0	0	0.000584795	0.00066313	0	0.000414422	0	0.00139405	0	0	0	0.00117233	0	0	0	0	0	0	0	0	0	0.00174064	0	0.000603136	0	0.00283688	0	0	0	0	0	0	0	0	0.00260417	0	0	0	0	0	0	0	0	0	0	0	0	0	0
ZRANB2	0.223873	0.169079	0.211696	0.177387	0.260788	0.188148	0.441259	0.319238	0.269283	0.242756	0.296327	0.250293	0.238496	0.230493	0.147147	0.133333	0.294262	0.355311	0.144244	0.126022	0.35722	0.266319	0.191099	0.148372	0.370821	0.407092	0.168	0.255864	0.433086	0.466814	0.310345	0.271978	0.157068	0.253197	0.390625	0.382857	0.211268	0.179487	0.101523	0.0658307	0.167442	0.18	0.13242	0.131673	0.205298	0.155844	0.163399	0.359155	0.191388
NEGR1	0.00265252	0.00168837	0.00409357	0.00364722	0.021576	0.0169913	0.316783	0.472119	0.00744249	0.00492072	0.124082	0.12837	0.00583279	0.00627803	0.005005	0.000606061	0.540461	0.637363	0.0152566	0.0129428	0.512486	0.532637	0	0.000603136	0.56535	0.66383	0	0.00639659	0.189591	0.150442	0.222989	0.203297	0.0104712	0.0102302	0.210938	0.168571	0	0.030303	0	0.00940439	0	0.0133333	0	0	0	0	0	0	0.00478469
AL583808.1	0.000530504	0	0.00116959	0	0	0	0	0	0	0	0	0	0	0	0	0	0	0	0	0	0	0	0	0	0	0	0	0	0	0.00663717	0	0	0	0	0	0	0	0	0	0	0	0	0	0.0142349	0	0	0	0	0
LRRIQ3	0.00159151	0.00217077	0.00175439	0.00497347	0.00375234	0.00455864	0	0.000929368	0.00202977	0.00328048	0	0.00293083	0.00324044	0.00269058	0.001001	0.00363636	0.000490436	0	0.00138696	0.0013624	0.00325733	0.000870322	0	0.00301568	0	0.00141844	0	0	0.00557621	0	0	0	0.0026178	0.00511509	0	0	0.0187793	0.002331	0	0	0	0.00333333	0	0.00355872	0	0.00865801	0.0196078	0.0211268	0
FPGT	0.0281167	0.0190545	0.0380117	0.0285146	0.0337711	0.0364691	0.0356643	0.0432156	0.0236807	0.0207764	0.0342857	0.0433763	0.0304601	0.0421525	0.001001	0.00848485	0.0304071	0.025641	0.0124827	0.0265668	0.0314875	0.0348129	0.0183246	0.0295537	0.0334347	0.0184397	0.0306667	0.0298507	0.0483271	0.0685841	0.016092	0.0384615	0.0157068	0.0153453	0.0260417	0.0285714	0.056338	0.037296	0.0101523	0.0188088	0.027907	0.0166667	0.00913242	0.0391459	0.0264901	0.030303	0.0392157	0.0140845	0.0478469
FPGT-TNNI3K	0.00106101	0.00265316	0.00409357	0.00364722	0.00703565	0.0116038	0.0160839	0.00836431	0.00473613	0.0092947	0.0138776	0.0169988	0.00842515	0.00358744	0	0	0.0147131	0.014652	0.00138696	0.000681199	0.019544	0.0078329	0	0.00542823	0.0151976	0.00992908	0.00933333	0.010661	0.0241636	0.0199115	0.0091954	0.00549451	0.0078534	0.00511509	0.00260417	0.00857143	0	0.00932401	0	0	0	0.0166667	0.00456621	0.00355872	0.00662252	0	0	0	0
TNNI3K	0.00159151	0.000964785	0.000584795	0.00331565	0.00234522	0.00331538	0.0013986	0.0027881	0.00067659	0.000546747	0.00489796	0.00937866	0.00453662	0	0	0.000606061	0.0053948	0.003663	0.00138696	0.0020436	0.00108578	0.00435161	0	0.00180941	0	0	0.00133333	0.0021322	0.00743494	0.0176991	0.0091954	0.00549451	0	0	0	0.00571429	0.00469484	0	0	0	0.00930233	0	0.00456621	0	0	0	0	0	0
AC105271.1	0	0	0	0.000331565	0.000469043	0	0.000699301	0	0	0	0.00163265	0.00117233	0	0	0	0	0	0	0	0	0	0	0	0	0	0	0	0	0	0	0	0	0	0	0	0	0	0	0	0	0	0	0	0	0	0	0	0	0
LRRC53	0	0	0	0	0	0	0	0	0	0	0.000816327	0.000586166	0.00129618	0.000896861	0	0	0	0	0	0	0	0	0	0	0	0	0	0	0	0	0	0	0	0	0	0	0	0	0	0	0	0	0	0	0	0	0	0	0
ERICH3	0	0.000241196	0	0.000331565	0	0	0.000699301	0.000464684	0	0	0	0	0	0.000896861	0	0	0.000490436	0	0	0.0013624	0.00542888	0.00609225	0	0	0	0	0	0	0.00185874	0	0	0	0	0	0.0104167	0.00285714	0	0	0	0	0	0	0	0	0	0	0	0	0
AC135803.1	0.00159151	0.000482393	0	0.000331565	0.000469043	0.000828844	0.0027972	0	0	0.00109349	0.000816327	0.00117233	0.00129618	0.000896861	0	0	0.000490436	0	0.00138696	0	0	0	0	0	0	0.00425532	0	0	0.00743494	0	0	0	0	0.00511509	0	0.00571429	0	0	0	0	0	0	0	0	0	0	0	0.00704225	0
CRYZ	0.062069	0.0672938	0.0619883	0.0911804	0.0276735	0.0339826	0.0853147	0.100372	0.0473613	0.086386	0.0644898	0.0779601	0.051199	0.0753363	0.038038	0.0327273	0.0740559	0.117216	0.0166436	0.0292916	0.062975	0.0809399	0.052356	0.0814234	0.0455927	0.0680851	0.0613333	0.110874	0.100372	0.303097	0.0436782	0.0824176	0.0602094	0.0383632	0.078125	0.0542857	0.0798122	0.0629371	0.0507614	0.0689655	0.0604651	0.0433333	0.0182648	0.0498221	0.10596	0.12987	0.0196078	0.0492958	0.0334928
TYW3	0.0891247	0.0704293	0.122222	0.139589	0.130394	0.127228	0.132867	0.113383	0.094046	0.111536	0.127347	0.137163	0.119248	0.142601	0.043043	0.0587879	0.132908	0.164835	0.0776699	0.0722071	0.111835	0.105309	0.115183	0.0874548	0.0911854	0.123404	0.0413333	0.0639659	0.208178	0.221239	0.133333	0.0879121	0.0863874	0.0767263	0.106771	0.114286	0.126761	0.0885781	0.0558376	0.0407524	0.0930233	0.0766667	0.0502283	0.0498221	0.0662252	0.04329	0.143791	0.119718	0.0478469
LHX8	0	0	0	0	0	0	0	0.00232342	0	0	0	0	0	0	0	0	0	0	0	0	0	0	0	0	0	0	0	0	0	0	0	0	0	0	0	0	0	0	0	0	0	0	0	0	0	0	0	0	0
SLC44A5	0.0318302	0.0279788	0.0111111	0.0116048	0	0.000414422	0	0	0.00270636	0.00437398	0	0	0	0	0	0	0	0	0	0.000681199	0	0.000870322	0.0157068	0.0253317	0.00455927	0	0	0	0	0	0.0045977	0	0.0026178	0	0.00520833	0.0142857	0.00469484	0.00932401	0	0	0	0	0.0365297	0.0177936	0.0728477	0.112554	0	0	0.062201
ACADM	0.067374	0.0764592	0.105263	0.122016	0.125704	0.148363	0.13986	0.159387	0.200271	0.178786	0.0726531	0.109027	0.152301	0.177578	0.044044	0.0654545	0.166258	0.168498	0.0610264	0.0878747	0.175896	0.16101	0.0890052	0.0958987	0.194529	0.2	0.386667	0.341151	0.262082	0.287611	0.216092	0.17033	0.259162	0.173913	0.153646	0.217143	0.140845	0.181818	0.101523	0.0971787	0.181395	0.17	0.141553	0.124555	0.0529801	0.034632	0.281046	0.169014	1.33971
RABGGTB	0.249867	0.215147	0.194737	0.258289	0.222326	0.171571	0.125874	0.124535	0.190122	0.190268	0.179592	0.182884	0.22359	0.21435	0.178178	0.176364	0.117705	0.157509	0.192788	0.219346	0.100977	0.10879	0.222513	0.256333	0.153495	0.168794	0.217333	0.204691	0.144981	0.174779	0.142529	0.178571	0.141361	0.109974	0.143229	0.102857	0.201878	0.205128	0.13198	0.0250784	0.186047	0.25	0.173516	0.181495	0.10596	0.125541	0.143791	0.169014	0.200957
MSH4	0	0	0	0	0	0.000414422	0.000699301	0.000929368	0	0.00109349	0	0	0.000648088	0	0	0	0	0	0	0.0013624	0	0	0.0026178	0.000603136	0.00151976	0.00141844	0	0	0.00185874	0	0	0	0	0	0	0	0	0	0	0	0	0	0	0	0	0	0	0	0
ST6GALNAC3	0	0	0	0	0.0379925	0.0497306	0	0.00325279	0	0.00109349	0.000816327	0.00117233	0	0	0.004004	0.00363636	0	0	0.00277393	0.00476839	0	0	0	0	0	0	0	0.00639659	0.00743494	0.00221239	0.0321839	0.0137363	0	0	0	0	0	0	0	0.00626959	0.00930233	0.03	0	0.00711744	0	0	0.124183	0.0633803	0
AC104458.1	0	0	0	0.000331565	0.000938086	0.00497306	0	0	0	0	0	0	0	0	0	0	0	0	0	0	0	0	0	0	0	0	0	0	0	0	0.00689655	0.00549451	0	0	0	0	0	0	0	0	0	0.00666667	0	0	0	0	0.0130719	0	0
ST6GALNAC5	0	0	0	0	0	0	0.0041958	0.00511152	0.00338295	0.000546747	0	0	0.000648088	0	0	0	0.000490436	0.003663	0	0	0.0043431	0.00261097	0	0	0.00303951	0.00141844	0.00133333	0.00426439	0	0.00221239	0.181609	0.131868	0	0.00255755	0	0	0	0	0	0	0	0	0.0182648	0.0355872	0	0	0	0	0
PIGK	0.0360743	0.0400386	0.0309942	0.0464191	0.0999062	0.0915872	0.115385	0.197955	0.0290934	0.0306178	0.08	0.136577	0.0887881	0.178475	0.039039	0.0484848	0.0985777	0.124542	0.036061	0.0599455	0.0944625	0.141862	0.026178	0.0452352	0.109422	0.171631	0.032	0.0895522	0.126394	0.14823	0.209195	0.321429	0.0706806	0.0664962	0.140625	0.14	0.0516432	0.0769231	0.0406091	0.0532915	0.102326	0.05	0.0913242	0.0711744	0.0331126	0.047619	0.0392157	0.0704225	0.0143541
AK5	0.00212202	0.000723589	0.00292398	0.000994695	0.00562852	0.00248653	0.0797203	0.204461	0.00270636	0.00164024	0.0293878	0.0123095	0.114064	0.0663677	0.012012	0.00727273	0.00686611	0.00732601	0.00554785	0.0020436	0.0358306	0.0356832	0	0.000603136	0.0455927	0.100709	0.00133333	0	0.00743494	0.00442478	0.351724	0.217033	0.0052356	0.00767263	0.0572917	0.0714286	0.00469484	0.02331	0	0.00626959	0	0.00333333	0	0	0.00662252	0.004329	0	0	0
AC118549.1	0.068435	0.0716353	0.0754386	0.0822281	0.0886492	0.0750104	0.0601399	0.0659851	0.0771313	0.0705303	0.0563265	0.0550996	0.0537913	0.0484305	0.029029	0.029697	0.0652281	0.0732601	0.037448	0.0354223	0.0564604	0.0583116	0.0863874	0.0778046	0.050152	0.0567376	0.028	0.0170576	0.0873606	0.0530973	0.0758621	0.0576923	0.0445026	0.0409207	0.0833333	0.0685714	0.0657277	0.0699301	0.0406091	0	0.0744186	0.08	0.0547945	0.0462633	0.0529801	0.0606061	0.0849673	0.056338	0.0574163
USP33	0.061008	0.0569223	0.0602339	0.0729443	0.0727017	0.0882719	0.114685	0.113848	0.0602165	0.0688901	0.0971429	0.114302	0.0725859	0.0896861	0.0510511	0.0521212	0.10103	0.175824	0.0457698	0.0476839	0.0912052	0.118364	0.0418848	0.0585042	0.113982	0.0751773	0.0453333	0.0639659	0.118959	0.15708	0.103448	0.0989011	0.0628272	0.0946292	0.0807292	0.0971429	0.0469484	0.0629371	0.0253807	0.031348	0.0837209	0.0933333	0.0319635	0.0569395	0.0728477	0.04329	0.124183	0.0704225	0.0382775
MIGA1	0.0297082	0.0315967	0.0128655	0.028183	0.076454	0.0588479	0.0839161	0.0752788	0.0392422	0.0426463	0.0587755	0.0691676	0.0544394	0.0636771	0.018018	0.0236364	0.0583619	0.0805861	0.0138696	0.023842	0.0477742	0.0583116	0.0209424	0.0235223	0.0638298	0.0794326	0.0213333	0.0298507	0.098513	0.0663717	0.0804598	0.0961538	0.0628272	0.107417	0.0651042	0.0428571	0.00938967	0.044289	0.0152284	0	0.0511628	0.0733333	0.0365297	0.0640569	0.0331126	0.004329	0.0784314	0.0915493	0.0191388
NEXN-AS1	0	0	0.00116959	0	0.000469043	0.000828844	0.00629371	0.00975836	0	0.00109349	0.00816326	0.0052755	0.00388853	0.00538117	0	0	0.0053948	0.003663	0	0	0.00108578	0.00522193	0	0	0.00151976	0.00425532	0	0	0.0111524	0.00663717	0	0	0	0	0.00260417	0.00571429	0	0	0	0	0	0.00333333	0	0	0	0	0.0130719	0.00704225	0
NEXN	0.00265252	0.00217077	0.00292398	0.00795756	0.032364	0.0489018	0.165734	0.355019	0.0067659	0.0114817	0.291429	0.354045	0.469864	0.525561	0.00700701	0.00545454	0.136832	0.230769	0.00832178	0.0115804	0.0423453	0.150566	0	0.00241254	0.103343	0.131915	0.00666667	0.00852879	2.0855	2.90265	0.0045977	0.00549451	0.0026178	0.0102302	0.0520833	0.0857143	0	0.011655	0.0203046	0	0	0.01	0	0.0391459	0	0	0.124183	0.0492958	0.0143541
FUBP1	0.187268	0.211529	0.221053	0.321618	0.238743	0.217571	0.1	0.135223	0.136671	0.149809	0.12898	0.148886	0.141931	0.164126	0.0930931	0.17697	0.077489	0.175824	0.108183	0.15327	0.0814332	0.137511	0.167539	0.229192	0.161094	0.130496	0.0906667	0.159915	0.0929368	0.126106	0.133333	0.123626	0.0811518	0.104859	0.171875	0.142857	0.239437	0.261072	0.071066	0.0501567	0.153488	0.12	0.0958904	0.0996441	0.0993377	0.0735931	0.176471	0.239437	0.0143541
DNAJB4	0.25305	0.277376	0.800585	0.670424	0.821295	0.883133	0.0979021	0.0873606	0.125846	0.195735	0.568163	0.518757	0.517174	0.567713	0.112112	0.107879	0.11231	0.117216	0.242718	0.188011	0.147666	0.0948651	0.172775	0.256936	0.12462	0.0950355	0.052	0.0405117	0.33829	0.325221	0.402299	0.266484	0.0680628	0.104859	0.205729	0.06	0.201878	0.244755	0.208122	0.0595611	0.316279	0.35	0.0821918	0.113879	0.0927152	0.207792	0.189542	0.626761	0.00478469
GIPC2	0.0323607	0.0600579	0.028655	0.0354775	0.143527	0.159552	0	0.00232342	0.00947226	0.0284308	0.00244898	0.00762016	0.00453662	0.00717489	0	0.00121212	0.00490436	0.00732601	0.00832178	0.0027248	0	0.00261097	0.0287958	0.039807	0	0.00141844	0.00133333	0	0	0	0	0.00549451	0.0026178	0	0.00260417	0	0.0187793	0.032634	0	0.00626959	0	0.00333333	0	0.00355872	0.0331126	0.0909091	0.0326797	0.0140845	0
AC103591.3	0.0169761	0.0171249	0.0362573	0.0149204	0.0257974	0.015748	0.0034965	0.00511152	0.00608931	0.00601421	0.0228571	0.0117233	0.0233312	0.0206278	0.003003	0.00666667	0.00245218	0	0.0429958	0.10218	0.00651466	0.0113142	0	0.0168878	0.00607903	0.00567376	0.00266667	0.0021322	0.0167286	0.00221239	0.0045977	0.00274725	0.0026178	0.00511509	0.00260417	0.00571429	0.0375587	0.018648	0.0456853	0.0564263	0	0	0.00456621	0	0.0331126	0.004329	0	0	0
PTGFR	0.00106101	0.000482393	0.00292398	0.00265252	0.0032833	0.000828844	0.276224	0.214219	0.0460081	0.0131219	0.0114286	0.00644783	0.00129618	0.00179372	0.00800801	0.000606061	0.331045	0.391941	0.00416089	0.0027248	0.216069	0.221062	0.0026178	0.000603136	0.276596	0.211348	0	0	0.0260223	0.0154867	0	0	0	0.00255755	0.861979	0.708571	0	0.00466201	0	0	0	0	0.00456621	0.00355872	0	0	0	0	0
IFI44L	0.00371353	0.00385914	0.00350877	0.0132626	0.413227	0.680895	0.174825	0.197955	0.00744249	0.0158557	0.0481633	0.16354	0.0162022	0.0376682	0.004004	0.06	0.096616	0.186813	0.038835	0.0899183	0.0933768	0.192341	0.0026178	0.00723764	0.0212766	0.0794326	0.00133333	0.0021322	0.027881	0.0331858	0.0505747	0.101648	0.0104712	0.00767263	0.0494792	0.0771429	0	0.011655	0	0.0407524	0.0604651	0.0966667	0	0.00711744	0	0.00865801	0.0130719	0	0.00478469
IFI44	0.00583554	0.0178485	0.0111111	0.022878	0.249062	0.337754	0.138462	0.230483	0.014885	0.0174959	0.0579592	0.107268	0.0129618	0.0188341	0.024024	0.0775758	0.0676802	0.157509	0.0499307	0.11376	0.0792617	0.179286	0.0183246	0.0259349	0.0820669	0.131915	0.008	0.00852879	0.00557621	0.0176991	0.0781609	0.17033	0.0026178	0.00255755	0.109375	0.137143	0.0187793	0.0675991	0	0.0188088	0.0604651	0.0366667	0.00913242	0.0676157	0.00662252	0.021645	0.0130719	0.056338	0
ADGRL4	0.00106101	0.00554752	0.00175439	0.00530504	1.5788	2.1695	0.000699301	0.00743494	0.00135318	0.00218699	0.0212245	0.0263775	0.00842515	0.00627803	0	0.00666667	0.000490436	0.014652	0.00693481	0.00885559	0	0.00696258	0	0.000603136	0.00151976	0.00425532	0.0106667	0.00639659	0.0111524	0.00884956	0.00229885	0	0.0418848	0.0204604	0.00520833	0.0114286	0.00938967	0.011655	0	0.00626959	0.0186047	0	0.022831	0	0.00662252	0.021645	0.0457516	0.126761	0
LINC01781	0	0.000241196	0	0	0	0	0	0	0	0	0	0	0	0	0	0.00121212	0	0	0.00416089	0.00408719	0	0	0	0	0	0	0	0	0	0	0	0	0	0	0	0	0	0	0	0	0	0	0	0	0	0	0	0	0
ADGRL2	0.00159151	0.00289436	0.00116959	0	0.0558161	0.106921	0.0538462	0.0590149	0.0101488	0.0120284	0.0587755	0.100234	0.0259235	0.0215247	0.002002	0.000606061	0.0274644	0.0586081	0.00138696	0.0013624	0.0477742	0.0696258	0.0052356	0.00603136	0.0577508	0.0723404	0.00533333	0.021322	0.0613383	0.0309735	0.0045977	0	0.0104712	0.0102302	0.0494792	0.0428571	0.00469484	0.00699301	0	0	0	0	0.00456621	0.00355872	0.0264901	0.047619	0.00653595	0	0
AC117944.1	0	0	0	0	0	0.000414422	0	0.000464684	0	0	0	0.00117233	0	0	0	0	0.00147131	0	0	0	0	0	0	0	0	0	0	0	0	0	0	0	0	0	0	0	0	0	0	0	0	0	0	0	0	0	0	0	0
LINC01362	0	0	0	0.000331565	0	0.000414422	0	0	0	0	0	0	0	0	0	0.000606061	0	0	0	0	0	0	0	0	0	0	0	0	0	0	0	0	0	0	0	0	0	0	0	0	0	0	0	0	0	0	0	0	0
LINC01361	0.000530504	0.000482393	0.00233918	0.00165782	0	0	0	0	0.00067659	0.00109349	0	0	0	0	0	0	0	0	0	0	0	0.000870322	0	0	0	0	0	0	0	0	0	0	0.0026178	0	0	0	0	0	0	0	0	0.00666667	0	0	0	0	0	0	0
LINC01725	0.0100796	0.00747709	0.00701754	0.00961539	0.000469043	0.00290095	0.0034965	0.0027881	0.00608931	0.0169492	0.000816327	0.00234467	0.000648088	0.00179372	0	0.00121212	0.00245218	0.003663	0.00277393	0	0	0.00609225	0.013089	0.00904705	0	0.00283688	0.00266667	0.0191898	0	0	0.0045977	0	0.026178	0.028133	0.0130208	0.00571429	0	0.018648	0	0	0.027907	0.04	0	0	0.00662252	0.004329	0	0	0.00956938
AL035706.1	0	0	0	0	0	0	0.000699301	0	0	0	0	0	0	0	0	0	0	0	0	0	0	0.000870322	0	0	0	0	0	0	0	0	0	0	0	0	0.00260417	0	0	0	0	0	0	0	0	0	0	0	0	0	0
TTLL7	0.00318302	0.00506512	0.00584795	0.00629973	0.0192308	0.0178201	0.0503497	0.0390335	0.00608931	0.0136687	0.137959	0.158851	0.283863	0.275336	0.00900901	0.00424242	0.0304071	0.0512821	0.00693481	0.00408719	0.104235	0.0696258	0.0026178	0.00482509	0.0471125	0.0425532	0.00533333	0.0383795	0.804833	0.960177	0.218391	0.203297	0.0104712	0.0409207	0.0963542	0.174286	0.00938967	0.020979	0.0609137	0.0188088	0.0186047	0.0233333	0.0593607	0.145907	0	0.004329	0	0.00704225	0.0430622
AC104454.2	0	0	0	0	0	0	0	0.000464684	0	0	0	0	0	0	0	0	0	0	0	0	0	0	0	0	0	0	0	0	0	0	0	0	0	0	0	0	0	0	0	0	0	0.01	0	0.00355872	0	0	0	0	0.00478469
AL359504.2	0.00371353	0.000964785	0.00409357	0.00165782	0.0103189	0.00538748	0.0293706	0.0241636	0.00811908	0.00601421	0.0261224	0.0193435	0.014906	0.0116592	0	0.000606061	0.0201079	0.014652	0.00138696	0.0013624	0.0249729	0.0217581	0.0052356	0.00120627	0.0319149	0.0283688	0.00133333	0.010661	0.0483271	0.0376106	0.0183908	0.00549451	0.0052356	0.0102302	0.015625	0.0171429	0	0.00466201	0.00507614	0.00940439	0.0186047	0.03	0.00456621	0.0213523	0	0	0	0.0352113	0
PRKACB	0.0100796	0.0065123	0.00935672	0.00994695	0.011257	0.0244509	0.051049	0.0664498	0.00879567	0.0109349	0.0293878	0.0410317	0.036941	0.0394619	0.026026	0.0672727	0.0397254	0.0622711	0.038835	0.0926431	0.0347448	0.0530896	0.0026178	0.00784077	0.0425532	0.0680851	0.00533333	0.0191898	0.165428	0.214602	0.0367816	0.0357143	0.0759162	0.0741688	0.0416667	0.0371429	0.00938967	0.013986	0.0761421	0.0376176	0.0604651	0.06	0.0547945	0.0427046	0	0.004329	0	0	0.0143541
SAMD13	0.00106101	0.00192957	0.00116959	0.00132626	0.00609756	0.00994613	0.0111888	0.0139405	0.00473613	0.00164024	0.00571429	0.00820633	0.00453662	0.00538117	0	0.000606061	0.0137322	0.018315	0.00138696	0.0027248	0.0380022	0.0217581	0.0026178	0.00422195	0.0121581	0.00851064	0	0.00639659	0.0148699	0.0110619	0.0045977	0.0137363	0.013089	0.0102302	0.0182292	0.0228571	0	0.016317	0.0152284	0.031348	0.00465116	0.00333333	0.0136986	0.0213523	0	0	0	0.00704225	0.00956938
DNASE2B	0	0	0	0	0.000938086	0	0	0	0	0	0	0.00117233	0.000648088	0	0	0	0.00147131	0	0.00138696	0.0027248	0	0.000870322	0	0	0	0	0	0	0	0	0	0	0.0026178	0	0.00520833	0	0	0	0	0	0	0	0	0	0	0	0	0	0
RPF1	0.199469	0.195851	0.192982	0.271883	0.164165	0.140489	0.0965035	0.0938662	0.115697	0.124112	0.0857143	0.0937866	0.0900843	0.107623	0.0970971	0.138788	0.0985777	0.153846	0.0707351	0.105586	0.0716612	0.0931245	0.251309	0.233414	0.0805471	0.0780142	0.068	0.0767591	0.165428	0.14823	0.117241	0.131868	0.0628272	0.0383632	0.122396	0.0714286	0.239437	0.230769	0.0964467	0.134796	0.265116	0.126667	0.0776256	0.163701	0.172185	0.194805	0.0653595	0.0985915	0.062201
GNG5	0.743767	0.724071	0.921053	1.00895	0.772514	1.06506	0.69021	0.799721	0.637348	0.651176	0.554286	0.724502	0.403111	0.496861	0.438438	0.507879	0.539971	0.564103	1.03051	1.20572	0.574376	0.650131	0.740838	0.662847	0.455927	0.530496	1.04267	1.03412	0.479554	0.776549	0.749425	0.804945	0.727749	1.02558	0.338542	0.491429	1.01408	0.995338	0.888325	0.877743	1.03721	1.08667	0.675799	0.69395	0.721854	0.584416	0.934641	1.33803	0.684211
SPATA1	0.00636605	0.00820067	0.0116959	0.00828912	0.00609756	0.00621633	0.0111888	0.00604089	0.0108254	0.00546747	0.00163265	0.0052755	0.00583279	0.00538117	0	0.00424242	0.00441393	0	0.00693481	0.00817439	0.00760043	0.00696258	0.0078534	0.00542823	0.0106383	0.00283688	0.00266667	0.00639659	0.00557621	0.00442478	0.0137931	0.0137363	0	0.00511509	0.0104167	0.00857143	0	0.00932401	0	0	0.0186047	0	0.00913242	0.0142349	0.00662252	0.012987	0.0196078	0.00704225	0.00478469
CTBS	0.066313	0.0740473	0.162573	0.159814	0.104597	0.0878574	0.104895	0.125929	0.108931	0.088573	0.0783673	0.0896835	0.0382372	0.0744395	0.046046	0.0430303	0.103482	0.179487	0.0970874	0.115123	0.092291	0.147955	0.125654	0.0910736	0.0668693	0.0836879	0.0933333	0.1258	0.0724907	0.0818584	0.0735632	0.0824176	0.123037	0.084399	0.0677083	0.122857	0.0798122	0.104895	0.0101523	0.015674	0.0744186	0.09	0.0958904	0.0498221	0.0662252	0.047619	0.0915033	0.133803	0.200957
SSX2IP	0.0334218	0.0231548	0.0584795	0.0540451	0.00562852	0.0037298	0.0111888	0.0148699	0.0426252	0.051941	0.00734694	0.007034	0.00907323	0.00896861	0.032032	0.0260606	0.00686611	0.00732601	0.00693481	0.0231608	0.0108578	0.00870322	0.0575916	0.0386007	0.00911854	0.0198582	0.0186667	0.0149254	0.0148699	0.00884956	0.00689655	0.00274725	0.0052356	0.0127877	0.0130208	0.0171429	0.13615	0.132867	0	0	0.0186047	0.0166667	0.022831	0.00711744	0.00662252	0.025974	0	0.00704225	0
LPAR3	0.0185676	0.0168837	0.0105263	0.0125995	0	0.00165769	0	0	0.00541272	0.00492072	0	0.0017585	0.00259235	0	0.002002	0.0030303	0	0	0.00138696	0.000681199	0	0	0.013089	0.0205066	0	0	0	0	0.00185874	0	0	0	0	0.0102302	0	0	0.0140845	0.00699301	0	0	0	0.01	0.022831	0.00711744	0.013245	0.00865801	0	0	0.00956938
MCOLN2	0.00106101	0	0	0.000331565	0	0.000414422	0.0034965	0.00371747	0.00135318	0.00109349	0	0	0.000648088	0	0.018018	0.04	0.00245218	0	0.231623	0.235695	0.00542888	0.00348129	0	0	0	0.00141844	0	0	0	0.00221239	0.00229885	0.00274725	0.0078534	0.00511509	0.0104167	0.00285714	0	0	0	0.00940439	0.00465116	0.00666667	0	0	0	0	0	0	0.00478469
WDR63	0.000530504	0.00144718	0.00175439	0.00132626	0.000469043	0	0.000699301	0.00325279	0.00067659	0.00164024	0	0	0.000648088	0	0	0.000606061	0.00147131	0.003663	0	0.000681199	0.00108578	0.00174064	0	0.00120627	0	0	0	0	0	0	0	0	0	0	0	0	0	0	0	0	0.0837209	0.143333	0	0	0	0	0	0	0
MCOLN3	0.00424403	0.000723589	0.00350877	0.00331565	0.010788	0	0.427273	0.185409	0.00947226	0.00874795	0.00734694	0.00468933	0.00972132	0.00538117	0.005005	0.00909091	0.142227	0.0805861	0.00554785	0.00476839	0.0814332	0.0600522	0	0.00120627	0.0273556	0.0198582	0	0.0021322	0.00557621	0.00442478	0.0114943	0.0192308	0	0	0.078125	0.177143	0.00469484	0.00466201	0.0101523	0.00940439	0.95814	0.826667	0	0.0106762	0	0	0	0.00704225	0.00956938
SYDE2	0.00795756	0.0106126	0.00760234	0.00696287	0.00140713	0.00207211	0.0272727	0.019052	0.0101488	0.00710771	0.00326531	0.00586167	0.00972132	0.00896861	0.004004	0.00121212	0.00882786	0.010989	0.00277393	0	0.0119435	0.0078329	0.0026178	0.00965018	0.0243161	0.00992908	0.0133333	0.010661	0.035316	0.0243363	0.0367816	0.0247253	0.013089	0.0306905	0.0130208	0.0228571	0.0234742	0.00699301	0	0	0.0372093	0.04	0.00456621	0.00355872	0	0	0.0130719	0	0
C1orf52	0.503448	0.483357	0.480702	0.542109	0.203096	0.218815	0.191608	0.185409	0.193505	0.227447	0.167347	0.158265	0.153597	0.12287	0.184184	0.148485	0.215792	0.234432	0.210818	0.177112	0.152009	0.140122	0.41623	0.518094	0.147416	0.165957	0.068	0.123667	0.14684	0.174779	0.206897	0.197802	0.117801	0.132992	0.148438	0.145714	0.488263	0.515152	0.0761421	0.106583	0.223256	0.263333	0.118721	0.128114	0.423841	0.277056	0.137255	0.274648	0.114833
BCL10	0.245093	0.357453	0.288889	0.427056	0.199343	0.171985	0.0447552	0.0446097	0.0859269	0.13778	0.0326531	0.0515826	0.0427738	0.0286996	0.0740741	0.0642424	0.0691515	0.0805861	0.124827	0.183924	0.0358306	0.0426458	0.225131	0.392039	0.0440729	0.0468085	0.04	0.0746269	0.0427509	0.050885	0.0666667	0.0521978	0.0418848	0.0869565	0.0598958	0.0485714	0.244131	0.282051	0.0456853	0.015674	0.0465116	0.156667	0.0365297	0.0355872	0.172185	0.181818	0.0522876	0.169014	0.00956938
AL078459.1	0.0190981	0.0127834	0.0274854	0.0215517	0.0206379	0.0203067	0.0020979	0.00325279	0.00270636	0.00328048	0.00244898	0.00234467	0.00324044	0.00448431	0.001001	0.00121212	0.000490436	0.003663	0.0152566	0.00885559	0	0.000870322	0.026178	0.0138721	0.00455927	0	0.00133333	0.0021322	0	0	0	0	0.0078534	0.0102302	0.00260417	0	0.0234742	0.025641	0	0	0.00465116	0.0166667	0	0	0.013245	0	0	0.00704225	0
DDAH1	0.0127321	0.00964785	0.0134503	0.0119363	0.0272045	0.0335682	0.0818182	0.156599	0.00608931	0.0125752	0.037551	0.073857	0.0155541	0.0233184	0	0.000606061	0.0441393	0.0512821	0	0.00408719	0.0618893	0.0879025	0.0157068	0.0150784	0.0805471	0.130496	0.0586667	0.0916844	0.0390335	0.159292	0.0045977	0.00549451	0.0759162	0.0664962	0.0651042	0.0885714	0.00938967	0.027972	0	0	0.00465116	0	0	0.00711744	0	0.012987	0.00653595	0.140845	0.0334928
AL360219.1	0	0	0	0	0.000938086	0.00248653	0.00559441	0.00511152	0	0	0.00163265	0.000586166	0	0	0	0	0.00294262	0.003663	0	0	0	0.00174064	0	0	0.00911854	0.00283688	0	0.0021322	0	0	0	0	0.0026178	0	0	0	0	0.00466201	0	0	0	0	0	0	0	0	0	0.00704225	0
AC092807.3	0.000530504	0.000964785	0.00409357	0.00364722	0.00422139	0.00870286	0.0636364	0.101301	0.00270636	0.00328048	0.0457143	0.0838218	0.0252754	0.0251121	0	0	0.0245218	0.0622711	0.00138696	0.0013624	0.0488599	0.0478677	0.013089	0.00180941	0.0729483	0.126241	0	0	0.111524	0.14823	0.00689655	0.00274725	0.0052356	0.0179028	0.03125	0.0657143	0.00938967	0.00466201	0	0	0	0	0	0	0	0	0.0196078	0	0
AC092807.2	0	0.00120598	0	0	0	0.000828844	0	0.000464684	0	0	0	0.00117233	0.000648088	0.000896861	0	0	0.000490436	0.003663	0	0	0	0.000870322	0	0	0	0	0	0	0.00185874	0	0	0	0	0.00511509	0	0	0	0	0	0	0	0	0	0	0	0	0	0	0
CYR61	0.180902	0.226242	2.23333	2.87533	0.816604	1.23042	3.21678	4.12546	0.603518	0.696555	2.17878	3.08792	1.46209	2.23857	0.0960961	0.0769697	2.23198	2.43223	0.0457698	0.0647139	2.11183	3.39948	0.248691	0.439083	2.21733	2.55603	0.404	0.45629	2.30855	3.47345	3.86897	4.01923	0.397906	0.570332	5.91146	2.96286	0.685446	1.11655	0.543147	0.69279	0.530233	1.11333	0.410959	0.3879	0.0596026	0.0952381	0.496732	3.80282	0.478469
AC092807.1	0	0.000241196	0	0	0.000469043	0.000414422	0.0013986	0.00557621	0	0	0.000816327	0.00117233	0	0	0	0	0.000490436	0	0	0.000681199	0.00217155	0	0	0	0.00303951	0	0	0	0	0	0	0	0	0	0	0	0	0.002331	0	0	0	0	0	0	0	0	0	0	0
ZNHIT6	0.0535809	0.0533044	0.0450292	0.056366	0.0473734	0.0621633	0.123776	0.131041	0.0487145	0.0628759	0.0432653	0.0468933	0.0479585	0.0421525	0.029029	0.0351515	0.0475723	0.0695971	0.00693481	0.0177112	0.108578	0.0739774	0.0575916	0.0645356	0.0957447	0.13617	0.024	0.0447761	0.0669145	0.0730089	0.0781609	0.0494505	0.026178	0.028133	0.0703125	0.0857143	0.0469484	0.044289	0.0152284	0.0125392	0.0465116	0.0366667	0.0182648	0.0391459	0.0264901	0.0692641	0.0849673	0.0915493	0.0478469
COL24A1	0	0	0	0	0.000938086	0	0.0293706	0.0199814	0	0.000546747	0.00408163	0.00117233	0.000648088	0.00358744	0	0.000606061	0.0132418	0.032967	0	0.0027248	0.0282302	0.02698	0	0	0.0471125	0.0609929	0.00266667	0.0021322	0.00185874	0	0	0	0	0	0.205729	0.208571	0	0.002331	0	0	0.102326	0.0366667	0	0	0	0	0	0	0
AL136382.1	0	0	0	0	0	0	0	0.000464684	0	0	0	0	0	0	0	0.000606061	0	0	0	0	0	0	0	0	0.0121581	0.00141844	0	0	0	0	0	0	0	0	0	0	0	0	0	0	0	0	0	0	0	0	0	0	0
ODF2L	0.0647215	0.0605403	0.119298	0.113395	0.275328	0.332366	0.203497	0.180762	0.150203	0.15965	0.0963265	0.134232	0.0576798	0.0735426	0.173173	0.218788	0.185385	0.373626	0.0457698	0.030654	0.219327	0.237598	0.0732984	0.0759952	0.220365	0.280851	0.00533333	0.0554371	0.0501859	0.0442478	0.0597701	0.0659341	0.0602094	0.140665	0.221354	0.268571	0.140845	0.13986	0	0.0125392	0.432558	0.353333	0.105023	0.0782918	0.0529801	0.0519481	0.300654	0.323944	0.0239234
CLCA2	0.201592	0.309937	0.162573	0.290451	0.00187617	0.00124327	0.0027972	0.00232342	0.363329	0.328595	0.000816327	0.000586166	0.00259235	0.00269058	0.002002	0.000606061	0.000980873	0.014652	0.00138696	0.0020436	0.00217155	0.00435161	0.272251	0.460193	0.00151976	0.00283688	0.00266667	0.00426439	0.00557621	0	0.0045977	0	0.0026178	0.0230179	0.00520833	0	0.211268	0.312354	0	0.00626959	0.0139535	0.0366667	0.0730594	0.113879	0.317881	0.437229	0.00653595	0.00704225	0.244019
CLCA4	0.0615385	0.0641582	0.00818713	0.00364722	0	0	0	0	0.00947226	0.0092947	0	0.000586166	0	0.000896861	0	0	0	0	0	0	0	0.00174064	0.0314136	0.0379976	0	0	0.00266667	0	0	0	0	0.00549451	0	0	0	0.00571429	0.00469484	0.00932401	0	0	0.00930233	0.00333333	0.00456621	0	0.013245	0.00865801	0	0	0
AL356270.1	0.00530504	0.00168837	0.00292398	0.00066313	0	0	0	0	0.00202977	0.00109349	0	0	0	0	0	0	0	0	0	0	0	0	0	0.00120627	0	0	0	0	0	0	0	0	0	0	0	0	0	0	0	0	0	0	0	0	0.00662252	0	0	0	0
AL049597.2	0.0106101	0.00554752	0.00409357	0.00397878	0.00562852	0.00580191	0.0013986	0.00697026	0.00338295	0.00437398	0.00408163	0.00468933	0.00453662	0.00538117	0	0.0030303	0.00245218	0.003663	0.0110957	0.003406	0.00651466	0.00435161	0.0104712	0.00723764	0.00303951	0	0.004	0	0.00371747	0.00442478	0.00229885	0	0	0	0.00520833	0.00285714	0.0140845	0.00699301	0	0	0.00465116	0.00333333	0	0.00355872	0.0198676	0.004329	0.0130719	0.00704225	0
SH3GLB1	0.291777	0.311867	0.24386	0.246021	0.486398	0.635309	0.355944	0.488848	0.230041	0.200656	0.285714	0.373974	0.250162	0.347982	0.369369	0.369697	0.330064	0.355311	0.266297	0.326975	0.236699	0.342037	0.342932	0.327503	0.268997	0.35461	0.224	0.215352	0.276952	0.380531	0.211494	0.206044	0.10733	0.196931	0.239583	0.294286	0.403756	0.293706	0.162437	0.344828	0.4	0.363333	0.155251	0.188612	0.490066	0.493506	0.346405	0.408451	0.172249
SELENOF	0.265252	0.255427	0.298246	0.338859	0.618668	0.758392	1.04336	1.42658	0.361976	0.440678	0.556735	0.742087	0.41024	0.547085	0.557558	0.554545	1.04267	1.21245	0.42025	0.58515	0.97937	1.20104	0.248691	0.321472	0.963526	1.09787	0.304	0.45629	0.304833	0.45354	0.868966	0.901099	0.34555	0.411765	1.02344	1.26571	0.333333	0.363636	0.365482	0.45768	0.460465	0.416667	0.360731	0.498221	0.218543	0.272727	0.594771	0.838028	0.220096
HS2ST1	0.0222812	0.0287024	0.0321637	0.0421088	0.0398687	0.0513883	0.0538462	0.0650558	0.0351827	0.0349918	0.0465306	0.0592028	0.0278678	0.0376682	0.02002	0.0254545	0.0431584	0.0512821	0.0194175	0.0333787	0.0488599	0.0704961	0.039267	0.0295537	0.0440729	0.0609929	0.0213333	0.0383795	0.0836431	0.050885	0.0344828	0.0357143	0.0340314	0.0409207	0.0598958	0.0628571	0.0469484	0.039627	0.0253807	0.0877743	0.055814	0.07	0.0821918	0.0284698	0.00662252	0.034632	0.0522876	0.0774648	0.0143541
AC093155.3	0	0.000241196	0	0.000331565	0.00140713	0.00124327	0.0013986	0.00185874	0.00405954	0.00109349	0.00326531	0.00937866	0	0	0	0	0.0117705	0.032967	0	0.000681199	0.00542888	0.0217581	0	0	0.00911854	0.00567376	0	0	0	0	0.00229885	0	0	0	0	0	0	0.002331	0	0	0	0	0	0	0	0	0	0.00704225	0
LINC01140	0.000530504	0.000482393	0.00116959	0.00132626	0.00375234	0.00290095	0.0020979	0.00975836	0.00811908	0.00546747	0.00816326	0.0310668	0.00129618	0	0	0.000606061	0.0147131	0.021978	0	0	0.00868621	0.0409051	0	0.000603136	0.0151976	0.012766	0.00266667	0.00639659	0	0	0.0114943	0.00824176	0	0	0.00520833	0.00857143	0.00938967	0.00932401	0.035533	0.00940439	0.00930233	0.00333333	0	0.0142349	0	0	0	0	0
AC099062.1	0.000530504	0	0	0	0.00140713	0.00165769	0.0013986	0.00325279	0.00202977	0.000546747	0.0114286	0.0152403	0.000648088	0.000896861	0	0	0.000490436	0	0	0.0013624	0.00108578	0.00261097	0	0	0	0.00283688	0	0	0	0	0.00229885	0.010989	0.0026178	0	0	0	0	0.002331	0	0.00940439	0	0	0	0	0	0	0	0	0
LMO4	0.316711	0.324891	0.469006	0.516247	0.358349	0.335267	0.201399	0.243959	0.564953	0.558775	0.754286	0.842907	0.629294	0.509417	0.377377	0.326061	0.311918	0.40293	0.227462	0.271117	0.30076	0.425587	0.397906	0.395657	0.566869	0.612766	0.726667	0.820896	0.356877	0.311947	0.517241	0.478022	0.921466	1.26598	0.3125	0.24	0.338028	0.44289	0.48731	0.448276	0.251163	0.2	0.191781	0.295374	0.417219	0.255411	0.0392157	0.0704225	0.200957
PKN2-AS1	0	0.000241196	0	0.000994695	0.00140713	0.000414422	0	0.000464684	0.00270636	0.000546747	0	0	0	0	0	0	0.000980873	0	0.00138696	0	0	0	0	0.00241254	0	0.00283688	0.00266667	0.0021322	0	0.00221239	0	0	0.0078534	0.00767263	0	0	0	0	0	0	0	0.00333333	0	0	0	0	0	0	0
PKN2	0.0986737	0.111433	0.103509	0.11008	0.188555	0.230004	0.145455	0.107342	0.113667	0.128486	0.117551	0.117819	0.104342	0.107623	0.0960961	0.0763636	0.140755	0.142857	0.106796	0.0851499	0.15418	0.10792	0.102094	0.106152	0.158055	0.131915	0.072	0.121535	0.16171	0.221239	0.213793	0.217033	0.0732984	0.117647	0.117188	0.105714	0.0892019	0.0885781	0.0406091	0.0125392	0.186047	0.0933333	0.100457	0.106762	0.0662252	0.047619	0.117647	0.112676	0.0334928
GTF2B	0.299204	0.293295	0.429825	0.432692	0.189493	0.162868	0.0958042	0.0845725	0.14682	0.219792	0.267755	0.267292	0.519767	0.378475	0.422422	0.412121	0.137813	0.139194	0.359223	0.337875	0.121607	0.0896432	0.23822	0.273824	0.120061	0.0822695	0.118667	0.132196	0.14684	0.0973451	0.250575	0.14011	0.0811518	0.084399	0.135417	0.0971429	0.234742	0.200466	0.106599	0.244514	0.302326	0.42	0.159817	0.13879	0.165563	0.246753	0.0588235	0.0985915	0.0813397
KYAT3	0.0615385	0.0711529	0.071345	0.0918435	0.0769231	0.0675508	0.106993	0.1329	0.0730717	0.0787315	0.0938776	0.110785	0.0894362	0.0959641	0.0550551	0.0551515	0.13487	0.135531	0.0554785	0.0558583	0.0977199	0.13577	0.0602094	0.0790109	0.100304	0.11773	0.096	0.117271	0.137546	0.146018	0.126437	0.173077	0.0837696	0.0664962	0.109375	0.128571	0.0892019	0.109557	0.0203046	0.0376176	0.15814	0.08	0.0547945	0.0533808	0.0860927	0.0649351	0.0522876	0.0985915	0.114833
RBMXL1	0.0493369	0.0419682	0.0719298	0.0726127	0.0820826	0.0538748	0.0475524	0.0292751	0.0588633	0.0672499	0.0416327	0.066823	0.0648088	0.0547085	0.049049	0.0436364	0.061795	0.0512821	0.037448	0.0361035	0.0499457	0.0435161	0.065445	0.0651387	0.0364742	0.0283688	0.02	0.0405117	0.0762082	0.0929204	0.103448	0.0796703	0.0235602	0.028133	0.046875	0.0314286	0.0938967	0.0582751	0.0406091	0.0125392	0.0790698	0.0833333	0.0136986	0.0142349	0.0198676	0.047619	0.00653595	0.0140845	0.00478469
GBP3	0.0307692	0.0260492	0.0385965	0.03813	0.108349	0.133858	0.108392	0.0910781	0.0270636	0.0360853	0.042449	0.0463072	0.0116656	0.0206278	0.033033	0.0327273	0.0858264	0.131868	0.0124827	0.0354223	0.102063	0.110531	0.0314136	0.0180941	0.0638298	0.0624113	0.0253333	0.0746269	0.0111524	0.0243363	0.0505747	0.0824176	0.0026178	0.0255754	0.0859375	0.0428571	0.0516432	0.04662	0	0.00940439	0.0232558	0.00333333	0.0273973	0.0177936	0.0596026	0.012987	0.00653595	0.0140845	0.00478469
GBP1	0.0477454	0.0335263	0.0812865	0.0699602	0.350844	0.447161	0.072028	0.109201	0.0947226	0.0759978	0.0914286	0.263775	0.0486066	0.0636771	0.0550551	0.104242	0.0828838	0.117216	0.0679612	0.123978	0.106406	0.154047	0.0549738	0.0554885	0.110942	0.0992908	0.012	0.0660981	0.107807	0.146018	0.144828	0.120879	0.0026178	0.0153453	0.0807292	0.0771429	0.0892019	0.118881	0.00507614	0.0031348	0.00930233	0.0166667	0	0.00355872	0.0198676	0.0909091	0.0392157	0.0774648	0.0239234
GBP2	0.264721	0.322238	0.133918	0.140584	0.715291	0.717364	0.163636	0.125465	0.170501	0.189721	0.124898	0.369285	0.419961	0.35426	0.291291	0.438788	0.341344	0.344322	0.127601	0.235014	0.136808	0.234117	0.259162	0.310615	0.0303951	0.0382979	0.0946667	0.181237	0.306691	0.550885	0.457471	0.31044	0.0078534	0.0460358	0.0130208	0.0228571	0.0892019	0.0839161	0.0101523	0.0219436	0.0651163	0.07	0.0136986	0.00711744	0.403974	0.333333	0.0653595	0.105634	0.0143541
GBP7	0	0	0.000584795	0.00066313	0.0225141	0.0169913	0.000699301	0.000929368	0.00067659	0	0.00326531	0.003517	0.000648088	0	0.003003	0.000606061	0.00245218	0	0.00138696	0.000681199	0.00868621	0.00435161	0	0	0.00151976	0	0	0	0	0	0.016092	0.00549451	0	0	0	0.00571429	0	0	0	0	0	0	0	0	0	0	0	0	0
GBP4	0.00530504	0.00385914	0.0304094	0.0172414	0.329268	0.394944	0.0181818	0.0232342	0.00473613	0.0147622	0.0228571	0.0814771	0.0207388	0.032287	0.038038	0.0636364	0.0308975	0.0512821	0.0180305	0.0442779	0.0510315	0.0722367	0.0078534	0.0066345	0.0258359	0.0184397	0.00133333	0.010661	0.00743494	0.00663717	0.0643678	0.107143	0.0157068	0.00767263	0.104167	0.0142857	0.0187793	0.018648	0.00507614	0	0.0186047	0.0233333	0	0	0.00662252	0	0	0.0211268	0
AC099063.4	0	0.000241196	0.000584795	0.000331565	0.00844278	0.00828844	0.000699301	0.000464684	0.00135318	0	0	0.000586166	0.00194426	0	0.004004	0.000606061	0.00196175	0.014652	0	0.000681199	0	0.00174064	0	0	0	0	0	0.00426439	0	0	0.0137931	0.00274725	0	0	0.00260417	0.00285714	0	0	0	0	0	0	0	0	0	0	0	0	0
GBP5	0	0.000241196	0	0	0.0506567	0.0634065	0.00839161	0.00929368	0	0.00164024	0	0.00644783	0.00453662	0.00269058	0.115115	0.12	0.00245218	0	0.0249653	0.0252044	0.0249729	0.0200174	0	0.000603136	0.00911854	0.00992908	0.00133333	0	0	0	0	0	0	0	0.0104167	0.0228571	0.00938967	0.00699301	0	0.00940439	0	0	0	0	0.00662252	0	0	0	0
GBP6	0.00371353	0.00241196	0.00584795	0.000331565	0	0	0.0020979	0	0.0317997	0.0131219	0	0	0	0.000896861	0	0	0.00147131	0	0	0	0.00217155	0	0.0209424	0.0162847	0.0151976	0.0170213	0	0.00639659	0.00371747	0	0	0	0	0	0.0104167	0.0171429	0.0187793	0.00466201	0	0	0	0	0.00913242	0.0142349	0.013245	0.00865801	0	0	0
LRRC8B	0.0456233	0.0660878	0.0654971	0.0679708	0.0811445	0.0580191	0.00769231	0.00604089	0.0331529	0.036632	0.0734694	0.0744431	0.0680493	0.044843	0.022022	0.0351515	0.0053948	0.00732601	0.038835	0.0606267	0.00651466	0.00348129	0.0287958	0.0603136	0.00911854	0.00992908	0.008	0.0490405	0.070632	0.0752212	0.0896552	0.0631868	0.0235602	0.056266	0.0078125	0.00857143	0.0140845	0.025641	0	0.0188088	0.0697674	0.0366667	0.022831	0.00711744	0.0927152	0.0735931	0	0.00704225	0.00956938
LRRC8C-DT	0.00583554	0.00530632	0.00292398	0.00364722	0.0309568	0.0331538	0.00839161	0.00975836	0.00067659	0.00437398	0.0130612	0.0117233	0.0259235	0.0152466	0.00800801	0.0030303	0.00784698	0.014652	0.0124827	0.010218	0.0043431	0.00522193	0.013089	0.00241254	0	0.00141844	0.004	0	0.00929368	0.0154867	0.0390805	0.0357143	0.0026178	0	0.0130208	0.00571429	0.0187793	0.013986	0	0	0.0511628	0.0266667	0	0	0.013245	0	0.0261438	0.028169	0.0143541
LRRC8C	0.0541114	0.0636758	0.0426901	0.0464191	0.212946	0.238707	0.0146853	0.0125465	0.0121786	0.0103882	0.0595918	0.0586166	0.04407	0.0367713	0.0660661	0.0915152	0.0127513	0.00732601	0.0818308	0.119891	0.00868621	0.00348129	0.026178	0.044029	0.00303951	0.00851064	0.00266667	0	0.00743494	0.0132743	0.0505747	0.0247253	0.0078534	0	0.00260417	0.00285714	0.00938967	0.030303	0	0.00626959	0.0186047	0.03	0.00456621	0	0.013245	0.021645	0.0326797	0.0985915	0
AC099568.2	0.000530504	0	0	0.000331565	0.00375234	0.00497306	0	0	0.00135318	0.00218699	0	0	0.000648088	0	0	0.0030303	0	0	0	0.0027248	0.00108578	0	0.0026178	0	0	0	0.0133333	0.0149254	0	0	0	0	0.0078534	0.0204604	0	0	0.00469484	0	0	0	0	0	0.00456621	0.0284698	0.0198676	0.00865801	0.0196078	0.00704225	0.00478469
LRRC8D	0	0.000482393	0.0152047	0.0215517	0.0234522	0.0327393	0.0027972	0.00650558	0.014885	0.0131219	0.00326531	0.003517	0.00129618	0.00179372	0.003003	0.0206061	0.00245218	0.003663	0.0194175	0.030654	0.00542888	0.00348129	0.0026178	0.00422195	0	0.00141844	0.0386667	0.0277186	0.0130112	0.00442478	0.0114943	0.00824176	0.0157068	0.0306905	0.00260417	0.00857143	0.00938967	0.013986	0.0152284	0	0.0186047	0.04	0.0365297	0.0213523	0	0	0.0261438	0.0140845	0
ZNF326	0.119894	0.111433	0.208187	0.228448	0.239212	0.213427	0.138462	0.116636	0.130582	0.153089	0.173061	0.167057	0.176928	0.150673	0.0920921	0.0684848	0.131927	0.14652	0.105409	0.117847	0.103149	0.0887728	0.149215	0.120627	0.139818	0.150355	0.150667	0.204691	0.130112	0.132743	0.167816	0.156593	0.0863874	0.168798	0.125	0.114286	0.164319	0.18648	0.0913706	0.0344828	0.306977	0.1	0.0776256	0.0925267	0.0927152	0.047619	0.235294	0.183099	0.0191388
BARHL2	0	0	0	0	0	0.000414422	0	0	0	0	0.000816327	0	0.00194426	0.00269058	0	0	0	0	0	0	0	0	0	0	0	0	0	0	0	0	0	0	0	0	0	0	0	0	0	0	0	0	0	0	0	0	0	0	0
LINC01763	0	0	0	0	0.000469043	0	0	0.000464684	0	0	0	0	0	0	0	0	0.000490436	0	0	0	0.00217155	0.000870322	0	0	0.00151976	0	0	0	0	0	0	0	0	0	0	0	0	0	0	0	0.00465116	0.00333333	0	0	0	0	0	0	0
ZNF644	0.128912	0.125422	0.155556	0.177056	0.150094	0.148363	0.152448	0.120818	0.0926928	0.107709	0.182041	0.147128	0.190538	0.155157	0.105105	0.130303	0.113291	0.161172	0.115118	0.114441	0.145494	0.117493	0.0942408	0.108565	0.0987842	0.164539	0.0746667	0.153518	0.198885	0.20354	0.227586	0.186813	0.052356	0.104859	0.158854	0.151429	0.126761	0.109557	0.0406091	0.0470219	0.144186	0.183333	0.0776256	0.0854093	0.0662252	0.0519481	0.137255	0.0704225	0.00956938
HFM1	0.000530504	0	0	0	0.000938086	0.00165769	0.0027972	0.00139405	0	0	0	0.0017585	0.00259235	0.00269058	0	0	0.00196175	0.003663	0	0	0	0.000870322	0	0	0.00303951	0	0	0	0.00743494	0	0	0	0	0	0	0	0	0	0	0	0.00465116	0	0	0	0	0	0	0.00704225	0
CDC7	0.0175066	0.00723589	0.0128655	0.0232095	0.0173546	0.0161625	0.0020979	0.00836431	0.00744249	0.0120284	0.00653061	0.0134818	0.0155541	0.0188341	0.011011	0.0236364	0.00147131	0.003663	0.00554785	0.00681199	0	0.0104439	0.0209424	0.0211098	0.00759878	0.0170213	0.004	0.0021322	0.00371747	0.00663717	0.00229885	0	0	0.00255755	0	0.00571429	0.0375587	0.041958	0	0	0.00930233	0.01	0	0	0	0	0	0.0140845	0.00478469
TGFBR3	0.0318302	0.0390738	0.0538012	0.0487401	0.285178	0.347286	0.238462	0.212361	0.0202977	0.0278841	0.0889796	0.063306	0.0537913	0.044843	0.0650651	0.0642424	0.301128	0.260073	0.00832178	0.00476839	0.17481	0.159269	0.0157068	0.0416164	0.243161	0.222695	0.0906667	0.0938166	0.120818	0.130531	0.0827586	0.0714286	0.0811518	0.0895141	0.296875	0.38	0.00469484	0.02331	0.00507614	0.015674	0.0418605	0.0266667	0.00456621	0.00355872	0.013245	0.025974	0.196078	0.239437	0.0717703
BRDT	0	0.000482393	0	0.000331565	0.000938086	0.000828844	0.000699301	0	0	0.000546747	0	0.00117233	0.00129618	0	0.001001	0.0030303	0	0	0	0	0	0.000870322	0	0	0.00151976	0	0	0	0.00185874	0	0	0	0	0	0.0078125	0	0	0	0	0	0	0	0	0	0.00662252	0	0	0	0
EPHX4	0.00106101	0.000241196	0.00116959	0.000331565	0.0140713	0.0198923	0	0.000464684	0.00405954	0.00218699	0.00244898	0.00234467	0.00129618	0	0.002002	0.00181818	0	0.003663	0	0	0	0	0	0.000603136	0.00303951	0.00425532	0.108	0.127932	0.063197	0.0884956	0	0	0.0445026	0.0358056	0.0078125	0.00285714	0	0.002331	0	0	0	0	0	0.00355872	0	0	0.00653595	0.0422535	0
SETSIP	0.00106101	0.000964785	0.000584795	0.000331565	0.000469043	0	0	0	0.00067659	0	0.000816327	0.000586166	0	0	0	0	0	0	0	0	0.00108578	0	0	0	0	0.00141844	0	0	0	0	0	0	0	0	0	0	0.00469484	0	0	0	0	0	0	0	0.00662252	0	0	0	0
BTBD8	0	0.00192957	0.00116959	0.00232095	0.0117261	0.0095317	0.0195804	0.0157993	0.00947226	0.00492072	0.0155102	0.0146542	0.0103694	0.0170404	0.002002	0.00121212	0.0250123	0.032967	0.00277393	0.00544959	0.0249729	0.0226284	0	0.00180941	0.0273556	0.0198582	0.0213333	0.0149254	0.0223048	0.0199115	0.0045977	0	0.0078534	0.0179028	0.0182292	0.02	0.00469484	0.002331	0	0	0	0	0.00913242	0	0	0	0.00653595	0	0
AC104836.1	0	0	0	0	0.000938086	0	0	0	0	0	0	0	0	0	0	0	0	0	0	0	0	0	0	0	0	0	0	0	0.00185874	0	0	0	0	0	0.00260417	0	0	0	0	0	0	0	0	0	0	0	0	0	0
GLMN	0.0535809	0.0472745	0.0479532	0.0517241	0.0304878	0.037298	0.041958	0.0404275	0.0480379	0.0426463	0.0310204	0.0416178	0.0317563	0.0286996	0.037037	0.070303	0.0323688	0.018315	0.0249653	0.0326975	0.0271444	0.0391645	0.052356	0.0506634	0.0303951	0.0397163	0.024	0.0341151	0.063197	0.0530973	0.0482759	0.0302198	0.013089	0.028133	0.0364583	0.0142857	0.0798122	0.0722611	0.0101523	0.015674	0.0232558	0.0433333	0.0136986	0.0391459	0.0662252	0.034632	0.0326797	0.028169	0.0191388
RPAP2	0.0535809	0.0586107	0.0479532	0.0653183	0.0642589	0.0650642	0.0699301	0.0771375	0.0710419	0.0694369	0.0734694	0.0574443	0.0518471	0.0457399	0.03003	0.0284848	0.0735655	0.0879121	0.0277393	0.023842	0.0684039	0.0879025	0.0549738	0.0560917	0.0699088	0.0950355	0.0466667	0.0682303	0.0687732	0.090708	0.062069	0.0357143	0.0418848	0.0485934	0.0859375	0.0771429	0.0892019	0.041958	0	0.0188088	0.0418605	0.04	0.0410959	0.0640569	0.0728477	0.038961	0.0522876	0.0704225	0.0430622
[truncated: 22,759 more rows]
[truncated: 11 more columns]
