# Supplementary material for: Myofibroblast transcriptome indicates SFRP2hi fibroblast progenitors in systemic sclerosis skin
Source: Nat Commun. 2021 Jul 19;12:4384. doi: 10.1038/s41467-021-24607-6 (PMC8289865; doi:10.1038/s41467-021-24607-6)
Supplement: Supplementary file 8 — Supplementary Dataset 5 [file 41467_2021_24607_MOESM8_ESM.xlsx]

## Sheet: ourfibV5_top50genes.csv
Supplementary Data 5. Top 50 most highly differentially expressed genes in each fibroblast subcluster
cluster	gene	Uncorrected 2-sided p-value	Bonferonni corrected for multiple comparisons, two sided, p-value	avg_logFC	pct. cells in cluster	pct. cells not in cluster
0	CCL19	0	0	2.81384	0.569	0.041
0	APOE	0	0	2.40646	0.957	0.424
0	CXCL12	0	0	1.30888	0.954	0.71
0	IGFBP7	0	0	1.25753	0.999	0.947
0	C3	0	0	1.00699	0.631	0.224
0	CD74	0	0	0.986921	0.479	0.129
0	C7	0	0	0.824089	0.357	0.035
0	RARRES2	0	0	0.643926	0.733	0.303
0	CYGB	0	0	0.613829	0.523	0.132
0	TNFSF13B	0	0	0.593758	0.484	0.076
0	GGT5	0	0	0.529043	0.519	0.112
0	RBP5	0	0	0.38203	0.286	0.012
0	APOC1	5.26545e-296	9.95381e-292	0.494555	0.305	0.042
0	IFITM3	5.05584e-257	9.55756e-253	0.532286	0.991	0.948
0	EFEMP1	2.14276e-203	4.05067e-199	0.55258	0.691	0.342
0	IGFBP3	4.90367e-203	9.26989e-199	0.610588	0.395	0.117
0	B2M	4.20518e-189	7.94947e-185	0.401332	1	1
0	RGS16	1.21957e-179	2.30547e-175	0.940551	0.568	0.28
0	HLA-B	1.55984e-179	2.94872e-175	0.531634	0.949	0.839
0	CTSH	2.09111e-169	3.95303e-165	0.414456	0.522	0.228
0	HLA-DRB1	9.77433e-164	1.84774e-159	0.427488	0.257	0.061
0	CTSC	7.59162e-154	1.43512e-149	0.490358	0.492	0.212
0	RPLP0	1.48845e-151	2.81376e-147	0.363566	0.996	0.987
0	C1S	7.34778e-149	1.38902e-144	0.413301	0.988	0.942
0	SOCS3	8.45895e-145	1.59908e-140	0.593201	0.656	0.376
0	CCL2	1.39243e-138	2.63225e-134	0.667415	0.551	0.281
0	CH25H	5.23484e-135	9.89594e-131	0.39533	0.254	0.069
0	CST3	1.1973e-126	2.26338e-122	0.405415	0.999	0.985
0	SOD2	7.99985e-126	1.51229e-121	0.477216	0.59	0.336
0	IFITM1	8.34018e-124	1.57663e-119	0.371258	0.465	0.221
0	NNMT	1.83065e-123	3.46066e-119	0.488209	0.848	0.676
0	TMEM176A	3.40957e-123	6.44545e-119	0.365407	0.515	0.257
0	TMEM176B	4.30006e-123	8.12883e-119	0.381555	0.669	0.394
0	TYMP	6.64302e-122	1.2558e-117	0.367612	0.636	0.375
0	PLA2G2A	1.09038e-121	2.06125e-117	0.948798	0.352	0.137
0	S100A13	1.69616e-112	3.20642e-108	0.368636	0.865	0.739
0	CFH	1.13221e-109	2.14033e-105	0.393632	0.916	0.746
0	IL11RA	2.79644e-100	5.28638e-96	0.365716	0.567	0.34
0	HLA-DRA	3.77632e-100	7.13875e-96	0.412043	0.259	0.092
0	RND3	1.10518e-85	2.08923e-81	0.40128	0.555	0.343
0	PTGDS	1.26024e-85	2.38235e-81	0.375056	0.909	0.74
0	HES1	5.5737e-79	1.05365e-74	0.420275	0.659	0.447
0	CXCL3	2.91847e-75	5.51707e-71	0.613909	0.263	0.111
0	CXCL2	3.0103e-74	5.69066e-70	0.54918	0.323	0.153
0	MYC	9.23281e-73	1.74537e-68	0.370435	0.381	0.199
0	MT2A	2.82692e-69	5.34401e-65	0.909464	0.803	0.724
0	ZFP36	3.73887e-61	7.06795e-57	0.385617	0.876	0.791
0	CLU	2.13274e-50	4.03174e-46	0.646849	0.712	0.613
0	TIMP1	1.81497e-37	3.43103e-33	0.424511	0.976	0.963
0	MT1M	3.82497e-31	7.23073e-27	0.413937	0.439	0.326
1	PI16	0	0	0.92852	0.698	0.29
1	FBLN1	0	0	0.869716	0.986	0.888
1	DCN	0	0	0.767857	0.998	0.998
1	MGP	3.97881e-255	7.52153e-251	0.68502	0.947	0.705
1	WISP2	2.76785e-244	5.23235e-240	0.751996	0.781	0.438
1	CFD	1.05752e-238	1.99914e-234	0.679858	0.987	0.935
1	CXCL14	7.14376e-236	1.35046e-231	0.791296	0.986	0.937
1	SLPI	1.30599e-227	2.46885e-223	0.718546	0.322	0.069
1	CD55	1.86625e-185	3.52796e-181	0.612519	0.535	0.239
1	ANGPTL5	6.46789e-173	1.22269e-168	0.42461	0.446	0.168
1	OSR2	1.4375e-164	2.71745e-160	0.489926	0.583	0.288
1	LGALS3	2.55174e-159	4.82381e-155	0.47656	0.995	0.959
1	CLU	5.62272e-155	1.06292e-150	0.414639	0.848	0.582
1	HPGD	1.34558e-148	2.54368e-144	0.380591	0.311	0.093
1	CPE	1.70424e-134	3.22169e-130	0.510819	0.727	0.487
1	SFRP2	2.75069e-132	5.19991e-128	0.477811	0.952	0.763
1	PLAC9	1.03194e-130	1.95078e-126	0.424861	0.945	0.854
1	PCOLCE2	2.85343e-127	5.39412e-123	0.34071	0.306	0.102
1	MFAP5	3.41591e-127	6.45744e-123	0.506914	0.613	0.35
1	CFH	7.85611e-121	1.48512e-116	0.521478	0.909	0.749
1	CRYAB	4.74476e-115	8.9695e-111	0.5165	0.639	0.423
1	CST3	1.9143e-113	3.61879e-109	0.341085	0.999	0.985
1	MGST1	7.77574e-109	1.46993e-104	0.374031	0.486	0.248
1	GSN	1.08152e-108	2.04451e-104	0.478914	0.983	0.962
1	SCARA5	1.93214e-107	3.65252e-103	0.291694	0.299	0.109
1	PDGFRL	5.28023e-106	9.98174e-102	0.439518	0.614	0.384
1	C1QTNF3	3.7625e-104	7.11264e-100	0.295118	0.309	0.116
1	QPCT	5.89595e-103	1.11457e-98	0.37924	0.461	0.238
1	TIMP3	3.53763e-96	6.68754e-92	0.396041	0.73	0.517
1	FGL2	4.47105e-95	8.45208e-91	0.333437	0.465	0.244
1	MFAP4	4.91091e-86	9.28359e-82	0.331029	0.971	0.887
1	TSPAN8	1.07921e-85	2.04015e-81	0.287587	0.304	0.127
1	CKB	1.58397e-83	2.99434e-79	0.317283	0.44	0.236
1	CYBRD1	1.59681e-77	3.01861e-73	0.383667	0.652	0.498
1	S100A6	2.02171e-76	3.82184e-72	0.274959	1	1
1	FHL1	9.59875e-76	1.81455e-71	0.37373	0.687	0.515
1	MMP2	1.73374e-75	3.27746e-71	0.451657	0.906	0.842
1	AKR1C3	3.18798e-75	6.02655e-71	0.28214	0.415	0.227
1	TNXB	2.33407e-71	4.41232e-67	0.367375	0.448	0.265
1	SOD3	5.96052e-66	1.12678e-61	0.281013	0.974	0.931
1	CCDC80	6.44152e-66	1.2177e-61	0.321771	0.938	0.874
1	CYB5R3	1.23615e-65	2.33682e-61	0.293595	0.754	0.612
1	ANXA1	1.96583e-63	3.71621e-59	0.287956	0.982	0.957
1	CD9	4.66505e-59	8.81881e-55	0.28991	0.965	0.899
1	SVEP1	8.7151e-59	1.6475e-54	0.292902	0.386	0.223
1	ADH1B	2.64295e-55	4.99623e-51	0.334599	0.448	0.272
1	TUBA1A	2.06427e-49	3.9023e-45	0.286825	0.76	0.633
1	PLPP3	8.79618e-47	1.66283e-42	0.290416	0.783	0.659
1	FBN1	3.69884e-40	6.9923e-36	0.274086	0.479	0.341
1	TPPP3	1.75164e-31	3.31131e-27	0.280133	0.412	0.29
2	POSTN	9.08276e-201	1.71701e-196	0.85623	0.666	0.325
2	ASPN	2.40757e-148	4.55127e-144	0.390142	0.457	0.178
2	TNN	5.50888e-122	1.0414e-117	0.35119	0.258	0.073
2	F2R	1.96045e-91	3.70603e-87	0.355987	0.396	0.199
2	RPL34	8.38471e-88	1.58505e-83	0.267337	0.999	0.999
2	RPL31	1.17152e-87	2.21464e-83	0.257491	0.999	0.998
2	RPL30	1.87381e-81	3.54225e-77	0.280473	0.998	0.994
2	RPS24	5.52652e-80	1.04473e-75	0.269523	0.998	0.993
2	PTMA	6.31614e-77	1.194e-72	0.273917	0.999	0.987
2	RPS3A	2.57276e-74	4.86355e-70	0.262175	1	0.998
2	GPM6B	4.06184e-72	7.6785e-68	0.261546	0.277	0.12
2	PTN	2.08384e-68	3.9393e-64	0.305171	0.672	0.478
2	PMEPA1	4.69184e-63	8.86945e-59	0.339357	0.34	0.184
2	SNHG8	6.09261e-56	1.15175e-51	0.29294	0.721	0.583
2	MFAP4	2.61428e-54	4.94203e-50	0.326405	0.96	0.89
2	DPT	2.13561e-48	4.03716e-44	0.300405	0.879	0.769
2	MT-CO1	4.77543e-43	9.02747e-39	0.267361	0.996	0.985
2	EMP2	6.04283e-38	1.14234e-33	0.263497	0.477	0.357
2	RPL39	3.80711e-36	7.19696e-32	0.254986	0.926	0.869
2	MT-ATP6	2.61053e-26	4.93495e-22	0.275914	0.988	0.97
3	WIF1	0	0	1.46263	0.631	0.095
3	APCDD1	0	0	1.04333	0.786	0.266
3	COL18A1	0	0	0.916499	0.752	0.261
3	HSPB3	0	0	0.560438	0.403	0.056
3	CLEC2A	2.67771e-292	5.06194e-288	0.447085	0.368	0.052
3	COL6A1	1.1207e-275	2.11857e-271	0.799318	0.998	0.934
3	NKD2	8.80739e-217	1.66495e-212	0.451259	0.509	0.145
3	SFRP2	6.23195e-216	1.17809e-211	0.759084	0.994	0.773
3	CD9	5.4756e-209	1.03511e-204	0.655692	0.997	0.9
3	LGALS1	1.4606e-203	2.76112e-199	0.511679	1	0.985
3	NBL1	8.58842e-201	1.62356e-196	0.728985	0.87	0.547
3	COL23A1	1.10869e-200	2.09587e-196	0.307282	0.268	0.04
3	COL13A1	8.40328e-198	1.58856e-193	0.321714	0.309	0.056
3	TGFBI	6.16027e-179	1.16454e-174	0.596725	0.609	0.241
3	COL6A2	1.1222e-160	2.12141e-156	0.582236	1	0.964
3	RGCC	7.13553e-159	1.3489e-154	0.890673	0.685	0.331
3	STC2	9.18316e-156	1.73598e-151	0.462216	0.454	0.138
3	COL5A1	4.78679e-139	9.04894e-135	0.474941	0.638	0.299
3	COL6A5	2.4151e-135	4.5655e-131	0.423732	0.253	0.055
3	TWIST2	4.39019e-128	8.29922e-124	0.477683	0.855	0.602
3	COL3A1	6.21739e-128	1.17533e-123	0.504896	0.983	0.854
3	C1orf198	1.56581e-127	2.96002e-123	0.360128	0.482	0.19
3	COL1A1	5.47003e-126	1.03405e-121	0.366081	0.998	0.936
3	SPARC	2.61099e-107	4.93581e-103	0.334775	0.993	0.909
3	F13A1	2.26294e-105	4.27786e-101	0.356079	0.422	0.163
3	COL14A1	3.67968e-105	6.95607e-101	0.459578	0.537	0.255
3	GAPDH	8.28314e-104	1.56584e-99	0.388245	0.993	0.982
3	COL1A2	4.67223e-98	8.83239e-94	0.301535	0.999	0.967
3	IGFBP2	1.43778e-96	2.71797e-92	0.464283	0.319	0.107
3	GNG11	7.51663e-94	1.42094e-89	0.401319	0.678	0.407
3	PLPP3	1.48491e-85	2.80707e-81	0.41087	0.846	0.66
3	CLEC11A	5.76602e-85	1.09001e-80	0.429582	0.747	0.518
3	PAM	1.57367e-83	2.97487e-79	0.4124	0.636	0.385
3	AQP1	3.23746e-82	6.12009e-78	0.364611	0.65	0.372
3	SGCA	5.25855e-81	9.94076e-77	0.336167	0.409	0.183
3	F10	6.32435e-78	1.19555e-73	0.446968	0.592	0.363
3	ADIRF	2.11617e-76	4.00042e-72	0.389139	0.945	0.829
3	IGFBP4	1.25183e-72	2.36646e-68	0.370907	0.885	0.733
3	PTGDS	2.941e-70	5.55966e-66	0.685539	0.866	0.761
3	PPIC	5.98759e-67	1.13189e-62	0.355208	0.765	0.57
3	PERP	6.64879e-66	1.25689e-61	0.300537	0.548	0.314
3	CTSD	6.73703e-65	1.27357e-60	0.435442	0.667	0.481
3	CAV1	2.76582e-57	5.2285e-53	0.321291	0.787	0.599
3	RGS2	3.32148e-57	6.27893e-53	0.369577	0.271	0.114
3	LY6E	4.03241e-34	7.62288e-30	0.300741	0.878	0.792
3	DUSP1	6.25582e-23	1.1826e-18	0.317875	0.856	0.793
3	COL6A3	1.15464e-18	2.18273e-14	0.343851	0.69	0.606
3	IFI27	4.34403e-17	8.21195e-13	0.421881	0.361	0.257
3	MTRNR2L12	1.62934e-13	3.08011e-09	0.396948	0.484	0.416
3	ISG15	6.00755e-09	0.000113567	0.316528	0.281	0.214
4	COMP	0	0	2.34061	0.957	0.331
4	CTHRC1	0	0	1.333	0.946	0.53
4	COL1A1	0	0	1.26552	0.996	0.937
4	STC2	0	0	1.18723	0.655	0.117
4	SPARC	0	0	1.11216	0.996	0.909
4	THBS1	0	0	1.09032	0.623	0.148
4	SMOC2	0	0	0.867756	0.8	0.274
4	COL1A2	4.41061e-303	8.33782e-299	1.07163	0.999	0.968
4	SFRP2	6.20427e-274	1.17285e-269	1.04165	0.989	0.776
4	IGFBP4	1.5378e-252	2.90706e-248	0.931302	0.955	0.726
4	ELN	1.30482e-245	2.46664e-241	0.993571	0.75	0.31
4	SAA1	5.59494e-236	1.05767e-231	1.46618	0.263	0.029
4	COL3A1	8.40435e-234	1.58876e-229	0.992319	0.984	0.856
4	AEBP1	1.44245e-230	2.7268e-226	0.657166	0.932	0.61
4	BGN	2.85751e-227	5.40183e-223	0.910705	0.898	0.558
4	TNC	4.02756e-220	7.6137e-216	0.648861	0.545	0.153
4	PRSS23	2.8325e-215	5.35455e-211	1.39607	0.623	0.262
4	SERF2	3.21463e-215	6.07694e-211	0.523621	0.999	0.963
4	COL5A1	2.34128e-214	4.42595e-210	0.554453	0.743	0.29
4	LGALS1	3.08391e-208	5.82983e-204	0.513085	1	0.985
4	COL5A2	4.74818e-208	8.97596e-204	0.592342	0.694	0.279
4	SERPINH1	4.49131e-194	8.49037e-190	0.636347	0.879	0.557
4	C12orf75	4.82417e-193	9.11961e-189	0.537812	0.672	0.261
4	MMP2	7.32673e-193	1.38504e-188	0.625427	0.988	0.838
4	CTSB	9.74002e-192	1.84125e-187	0.862623	0.813	0.465
4	COL6A2	6.64469e-184	1.25611e-179	0.558711	0.998	0.965
4	ARF4	1.46203e-172	2.76382e-168	0.544339	0.857	0.558
4	COL12A1	8.60166e-171	1.62606e-166	0.744405	0.608	0.239
4	POLR2L	9.04921e-171	1.71066e-166	0.541026	0.938	0.714
4	THBS2	4.19426e-168	7.92883e-164	0.535377	0.781	0.378
4	PPIC	4.96198e-167	9.38013e-163	0.528096	0.883	0.558
4	STMN2	1.13745e-163	2.15024e-159	0.61139	0.586	0.219
4	KDELR2	7.36086e-162	1.3915e-157	0.521577	0.881	0.623
4	GAS6	2.74378e-161	5.18684e-157	0.599211	0.868	0.543
4	THY1	4.21214e-157	7.96262e-153	0.718118	0.882	0.68
4	POSTN	1.42124e-148	2.68672e-144	0.908082	0.698	0.352
4	RGCC	2.07416e-135	3.921e-131	0.631978	0.707	0.333
4	IFI6	4.39965e-123	8.3171e-119	0.520841	0.649	0.316
4	SERPINE2	5.28276e-123	9.98653e-119	0.793371	0.591	0.274
4	WISP2	7.09439e-117	1.34112e-112	0.564468	0.78	0.47
4	CTSD	6.57613e-115	1.24315e-110	0.502911	0.787	0.469
4	NBL1	1.58461e-108	2.99554e-104	0.54083	0.807	0.559
4	LUM	2.42464e-105	4.58354e-101	1.009	0.948	0.943
4	ADM	5.23211e-103	9.89077e-99	0.711768	0.537	0.252
4	COL6A3	2.95922e-99	5.59411e-95	0.523604	0.829	0.59
4	DIO2	4.13717e-78	7.82091e-74	0.753705	0.448	0.216
4	FN1	2.14209e-69	4.0494e-65	0.508724	0.727	0.471
4	MRPS6	6.51194e-46	1.23102e-41	0.503921	0.594	0.407
4	CTGF	3.21022e-45	6.06861e-41	0.890495	0.575	0.391
4	MT1X	1.55459e-32	2.93879e-28	0.619163	0.705	0.645
5	COCH	0	0	4.48645	0.989	0.04
5	ASPN	0	0	1.73688	0.872	0.181
5	SPARCL1	0	0	1.47515	0.903	0.325
5	CRABP1	0	0	1.0977	0.662	0.054
5	OGN	0	0	1.04521	0.71	0.119
5	TNMD	0	0	1.02019	0.687	0.116
5	TNN	0	0	0.969228	0.654	0.066
5	PCSK1N	0	0	0.662597	0.379	0.02
5	SLITRK6	0	0	0.573203	0.298	0.005
5	NDNF	0	0	0.445708	0.33	0.018
5	MKX	0	0	0.418329	0.337	0.019
5	PLPP5	2.34543e-298	4.43379e-294	0.904111	0.586	0.118
5	CYP1B1	1.40346e-244	2.6531e-240	0.916847	0.663	0.178
5	ARHGAP15	3.73095e-239	7.05298e-235	0.452901	0.341	0.041
5	PLXDC1	1.2801e-235	2.4199e-231	0.829844	0.584	0.148
5	HSPA2	3.32683e-235	6.28905e-231	0.660691	0.561	0.128
5	FIBIN	4.7961e-235	9.06654e-231	0.891991	0.699	0.224
5	IGFBP5	1.02217e-211	1.93231e-207	1.45625	0.869	0.44
5	FZD1	5.32171e-189	1.00602e-184	0.497381	0.453	0.099
5	SFRP1	3.55413e-178	6.71874e-174	0.527746	0.473	0.109
5	RSPO4	2.33484e-175	4.41378e-171	0.433093	0.406	0.082
5	ENHO	1.40948e-166	2.66448e-162	0.466714	0.454	0.108
5	F13A1	1.72937e-156	3.26921e-152	0.581722	0.551	0.166
5	EMID1	7.05348e-147	1.33339e-142	0.458623	0.45	0.12
5	C9orf3	4.96774e-123	9.39102e-119	0.592199	0.633	0.283
5	MEIS2	1.93239e-120	3.65298e-116	0.425303	0.433	0.129
5	DKK2	1.34323e-113	2.53925e-109	0.528271	0.554	0.217
5	FMOD	5.92497e-112	1.12006e-107	0.645443	0.629	0.311
5	MEOX2	8.14554e-102	1.53983e-97	0.446474	0.406	0.13
5	MAMDC2	1.22087e-97	2.30793e-93	0.434198	0.434	0.149
5	CD34	1.89629e-97	3.58475e-93	0.421675	0.446	0.155
5	LTBP4	3.19534e-95	6.04047e-91	0.568645	0.686	0.366
5	CRABP2	9.91737e-93	1.87478e-88	0.638484	0.741	0.465
5	PRELP	2.59681e-91	4.909e-87	0.543627	0.691	0.379
5	TCF4	5.33285e-87	1.00812e-82	0.599749	0.745	0.488
5	PGRMC1	1.28602e-85	2.43108e-81	0.569583	0.701	0.434
5	CALM2	5.59321e-85	1.05734e-80	0.413061	0.992	0.94
5	HSP90AB1	2.97365e-82	5.62138e-78	0.434319	0.981	0.915
5	RHOB	3.68453e-74	6.96524e-70	0.474422	0.491	0.225
5	SSPN	8.68899e-72	1.64257e-67	0.439961	0.59	0.317
5	IER2	6.16761e-71	1.16592e-66	0.689606	0.833	0.653
5	MAFB	4.92396e-67	9.30825e-63	0.505312	0.597	0.332
5	SRPX	3.54814e-60	6.70741e-56	0.423799	0.716	0.459
5	SELENOP	4.3197e-60	8.16596e-56	0.432171	0.976	0.904
5	MFGE8	1.69083e-59	3.19634e-55	0.612769	0.706	0.528
5	MARCKS	7.67855e-56	1.45155e-51	0.438842	0.598	0.366
5	JUN	5.99072e-49	1.13249e-44	0.634314	0.934	0.834
5	ARID5B	3.01057e-47	5.69119e-43	0.41432	0.677	0.479
5	ANGPTL2	1.253e-42	2.36867e-38	0.437599	0.507	0.304
5	IER3	5.69429e-17	1.07645e-12	0.485712	0.597	0.487
6	ITM2A	0	0	1.17433	0.725	0.151
6	MYOC	0	0	1.02982	0.42	0.037
6	GSN	3.2753e-232	6.19162e-228	1.11456	0.999	0.963
6	GPC3	4.14811e-230	7.84159e-226	0.918199	0.705	0.201
6	GDF10	8.06083e-219	1.52382e-214	0.50445	0.38	0.056
6	IGFBP6	9.07912e-190	1.71632e-185	1.3224	0.82	0.388
6	NTRK2	1.91392e-180	3.61807e-176	0.818789	0.69	0.259
6	PLA2G2A	2.89065e-171	5.46449e-167	1.08973	0.552	0.152
6	TIMP3	1.14411e-170	2.16282e-166	0.895101	0.893	0.533
6	CFD	1.32508e-153	2.50493e-149	0.854938	0.982	0.942
6	MGP	9.66411e-140	1.8269e-135	1.05061	0.985	0.734
6	CYGB	3.44984e-134	6.52158e-130	0.473197	0.563	0.183
6	NOVA1	3.26475e-123	6.17169e-119	0.484577	0.558	0.199
6	EIF1	2.98144e-115	5.63611e-111	0.480687	1	0.999
6	GPX3	3.58215e-112	6.7717e-108	0.731055	0.526	0.192
6	ADH1B	1.3764e-108	2.60194e-104	0.618352	0.654	0.279
6	AKR1C1	2.36119e-103	4.46359e-99	0.38254	0.383	0.112
6	EFEMP1	1.41535e-101	2.67558e-97	0.554506	0.756	0.385
6	IGFBP3	8.16447e-100	1.54341e-95	0.442138	0.459	0.151
6	RPL8	8.78827e-99	1.66134e-94	0.385743	0.999	0.996
6	RPLP0	2.02349e-97	3.82521e-93	0.45676	0.999	0.988
6	LSP1	6.38956e-89	1.20788e-84	0.395074	0.552	0.228
6	DDAH2	2.80895e-79	5.31005e-75	0.445412	0.741	0.447
6	MGST1	4.78506e-79	9.04568e-75	0.498274	0.572	0.273
6	CFH	3.28244e-72	6.20513e-68	0.560143	0.926	0.768
6	ATF3	1.9867e-71	3.75565e-67	0.533265	0.43	0.176
6	NFKBIA	1.89479e-69	3.58191e-65	1.12277	0.796	0.623
6	DNAJA1	4.62125e-63	8.73601e-59	0.699608	0.612	0.371
6	UAP1	1.89476e-62	3.58185e-58	0.403529	0.417	0.179
6	PLIN2	9.00574e-59	1.70245e-54	0.468174	0.375	0.155
6	CXCL2	7.95066e-53	1.50299e-48	0.960094	0.386	0.172
6	IRF1	5.08827e-42	9.61887e-38	0.471481	0.53	0.315
6	CCDC80	3.02902e-40	5.72605e-36	0.38823	0.948	0.882
6	HTRA3	1.61763e-39	3.05796e-35	0.442317	0.393	0.2
6	GEM	1.63337e-39	3.08772e-35	0.66545	0.433	0.248
6	EGR1	4.13967e-35	7.82562e-31	0.379815	0.548	0.341
6	MYC	9.04373e-35	1.70963e-30	0.656277	0.401	0.223
6	TNFAIP6	8.52652e-31	1.61185e-26	0.536751	0.267	0.125
6	TMSB4X	8.14986e-30	1.54065e-25	0.417101	1	0.998
6	HES1	8.60734e-30	1.62713e-25	0.389878	0.667	0.476
6	PNRC1	9.1628e-27	1.73214e-22	0.427554	0.676	0.543
6	EIF4A3	1.12261e-26	2.12218e-22	0.434799	0.437	0.277
6	MFAP5	2.18241e-25	4.12562e-21	0.523544	0.588	0.386
6	TXNIP	4.10544e-25	7.76092e-21	0.396972	0.643	0.508
6	DDX5	8.17425e-19	1.54526e-14	0.395376	0.787	0.742
6	CCL2	4.81929e-16	9.11039e-12	0.58969	0.442	0.326
6	SOD2	6.2448e-15	1.18052e-10	0.424122	0.497	0.378
6	PPP1R15A	8.74226e-14	1.65264e-09	0.379967	0.658	0.607
6	IER3	2.1931e-13	4.14583e-09	0.397159	0.579	0.489
6	JUNB	4.17233e-07	0.00788737	0.507036	0.847	0.904
7	ANGPTL7	0	0	1.79434	0.446	0.005
7	C2orf40	0	0	1.37454	0.675	0.033
7	SFRP4	0	0	0.899154	0.592	0.03
7	NGFR	0	0	0.855284	0.492	0.025
7	ITGA6	0	0	0.594451	0.35	0.006
7	SCN7A	0	0	0.581123	0.412	0.015
7	TM4SF1	3.08532e-289	5.83249e-285	1.30574	0.692	0.068
7	SBSPON	2.86642e-274	5.41868e-270	0.584838	0.379	0.017
7	SLC22A3	2.04251e-193	3.86116e-189	0.583809	0.346	0.022
7	KLF5	4.47339e-175	8.45649e-171	0.788035	0.529	0.063
7	NR2F2	1.30554e-154	2.468e-150	0.720455	0.512	0.067
7	SLC2A1	7.39627e-146	1.39819e-141	0.66151	0.254	0.016
7	CYP1B1	1.59531e-139	3.01578e-135	1.5985	0.783	0.199
7	TAGLN	1.81721e-110	3.43526e-106	1.28664	0.675	0.165
7	PLK2	3.43698e-94	6.49728e-90	0.580739	0.442	0.076
7	AKAP12	8.26822e-92	1.56302e-87	0.6383	0.617	0.154
7	LTBP4	1.51425e-91	2.86254e-87	0.90112	0.883	0.377
7	TNNC1	1.62675e-89	3.07522e-85	0.615281	0.304	0.039
7	MARCKSL1	4.78403e-81	9.04374e-77	0.61966	0.442	0.089
7	APOD	1.13774e-79	2.15078e-75	2.78307	0.954	0.899
7	SPARCL1	8.39155e-66	1.58634e-61	0.793608	0.833	0.355
7	ABCA8	6.81918e-65	1.2891e-60	0.639596	0.688	0.23
7	IGFBP6	1.38013e-63	2.60901e-59	1.32915	0.825	0.409
7	BTG2	1.10659e-62	2.0919e-58	0.774674	0.583	0.188
7	IFI27	2.49713e-62	4.72057e-58	0.693776	0.721	0.259
7	IGFBP7	7.10684e-51	1.34348e-46	0.738037	1	0.957
7	SERTAD1	7.95073e-51	1.50301e-46	0.609618	0.521	0.175
7	AMD1	1.98268e-50	3.74806e-46	0.589372	0.5	0.162
7	FGFBP2	5.06678e-46	9.57824e-42	0.648897	0.404	0.113
7	SDCBP	8.44981e-43	1.59735e-38	0.709054	0.854	0.605
7	CCL2	2.13492e-42	4.03586e-38	1.75982	0.667	0.326
7	GPC3	4.38341e-42	8.28639e-38	0.587105	0.604	0.227
7	CSRP1	3.38324e-41	6.39567e-37	0.649627	0.488	0.182
7	BTG1	3.42007e-41	6.4653e-37	0.748139	0.792	0.485
7	BRD2	1.32104e-39	2.4973e-35	0.640212	0.596	0.272
7	TGFBI	1.83807e-37	3.47468e-33	0.581703	0.625	0.276
7	DDIT4	2.08361e-37	3.93885e-33	0.739849	0.604	0.275
7	HSPA8	1.35963e-35	2.57024e-31	0.820048	0.888	0.68
7	TXN	3.65584e-34	6.91101e-30	0.640028	0.9	0.732
7	NR4A2	5.37849e-33	1.01675e-28	0.695515	0.433	0.161
7	CYCS	2.52303e-32	4.76953e-28	0.638064	0.558	0.261
7	DNAJA1	6.83223e-32	1.29156e-27	0.72453	0.671	0.382
7	CEBPD	7.1033e-28	1.34281e-23	1.02969	0.742	0.556
7	DDX5	1.35065e-25	2.55326e-21	0.591456	0.867	0.742
7	PPP1R15A	1.4422e-25	2.72634e-21	0.677509	0.804	0.606
7	EIF4A3	1.25212e-22	2.36701e-18	0.7124	0.529	0.282
7	DNAJB1	4.51464e-22	8.53448e-18	0.646383	0.683	0.442
7	NR4A1	2.6822e-21	5.07044e-17	0.673549	0.596	0.366
7	HES1	2.72082e-18	5.14343e-14	0.601399	0.708	0.484
7	CAV1	2.55876e-16	4.83707e-12	0.61128	0.754	0.618
8	DPEP1	0	0	1.88967	0.789	0.032
8	COL11A1	0	0	1.54651	0.785	0.061
8	WFDC1	0	0	1.31109	0.693	0.036
8	MYL4	0	0	1.12097	0.469	0.005
8	UGT3A2	0	0	0.623317	0.408	0.007
8	TNMD	5.48469e-267	1.03683e-262	2.13666	0.908	0.14
8	HAPLN1	3.53972e-204	6.69149e-200	0.564168	0.404	0.027
8	MEF2C	2.49065e-188	4.70832e-184	0.828603	0.64	0.084
8	PPP1R14A	3.38643e-172	6.40171e-168	0.80955	0.518	0.058
8	GPC3	3.30499e-165	6.24776e-161	1.49462	0.895	0.221
8	A2M	1.01169e-159	1.91249e-155	0.595316	0.465	0.049
8	FRZB	9.52406e-140	1.80043e-135	1.28912	0.509	0.07
8	FGFBP2	1.04762e-137	1.98042e-133	1.27874	0.623	0.108
8	TAGLN	6.29917e-129	1.19079e-124	1.44669	0.724	0.165
8	EDNRA	1.01398e-123	1.91682e-119	0.602703	0.535	0.082
8	MME	3.68554e-118	6.96714e-114	0.488052	0.373	0.042
8	EDNRB	2.7503e-107	5.19916e-103	0.780074	0.469	0.075
8	MFAP5	1.53937e-105	2.91002e-101	1.26183	0.939	0.388
8	CCDC3	7.87631e-100	1.48894e-95	0.64956	0.452	0.073
8	SPARC	6.48307e-97	1.22556e-92	1.32777	1	0.917
8	COL1A1	4.90235e-93	9.2674e-89	1.41132	1	0.942
8	COL21A1	1.02818e-92	1.94367e-88	0.626117	0.478	0.088
8	COL1A2	4.96783e-91	9.39119e-87	1.3006	1	0.971
8	ACTA2	8.02185e-80	1.51645e-75	1.56225	0.535	0.138
8	LAMC3	5.97227e-75	1.129e-70	0.515446	0.592	0.155
8	RPS2	8.00705e-69	1.51365e-64	0.725967	1	0.999
8	SFRP1	5.02085e-68	9.49141e-64	0.688854	0.509	0.126
8	TPM2	3.52801e-66	6.66934e-62	0.80291	0.768	0.317
8	TPM1	5.56824e-64	1.05262e-59	1.06307	0.864	0.492
8	DKK3	6.43536e-63	1.21654e-58	0.719666	0.768	0.3
8	TMEM119	2.49589e-59	4.71822e-55	0.585425	0.658	0.238
8	RPLP1	1.38711e-58	2.6222e-54	0.500775	1	1
8	TMSB4X	5.93362e-55	1.12169e-50	0.523465	1	0.998
8	RPL4	2.31865e-51	4.38319e-47	0.582009	0.991	0.968
8	COL12A1	2.01903e-49	3.81677e-45	0.735326	0.658	0.271
8	COL4A1	8.47882e-49	1.60284e-44	0.505591	0.513	0.163
8	ACTG1	1.51757e-44	2.86881e-40	0.535727	0.996	0.978
8	POSTN	1.1549e-42	2.18322e-38	0.567	0.842	0.38
8	RPL3	5.10919e-41	9.65841e-37	0.496863	1	0.998
8	COL6A1	3.23332e-40	6.11227e-36	0.539594	1	0.94
8	CPXM2	3.58719e-40	6.78122e-36	0.527823	0.399	0.12
8	NPM1	3.8755e-40	7.32624e-36	0.563233	0.965	0.856
8	CALD1	2.2669e-39	4.28534e-35	0.663792	0.952	0.844
8	COL3A1	6.87987e-38	1.30057e-33	0.611415	0.978	0.867
8	PRELP	2.27489e-35	4.30045e-31	0.664737	0.737	0.394
8	CCND1	3.75675e-35	7.10177e-31	0.527462	0.496	0.197
8	EEF2	5.89505e-34	1.1144e-29	0.557971	0.982	0.939
8	CTGF	3.06351e-19	5.79126e-15	0.793882	0.64	0.406
8	MYL9	7.38643e-18	1.39633e-13	0.578366	0.728	0.56
8	RPS4Y1	1.03299e-15	1.95276e-11	0.52877	0.491	0.295
9	PCLAF	0	0	1.85388	1	0.012
9	TK1	0	0	1.76791	1	0.007
9	TYMS	0	0	1.67427	0.949	0.021
9	CDK1	0	0	0.987772	0.846	0.003
9	ZWINT	0	0	0.90834	0.846	0.012
9	RRM2	0	0	0.89991	0.692	0.001
9	UBE2C	0	0	0.798846	0.615	0.003
9	BIRC5	0	0	0.77394	0.667	0.004
9	CENPU	0	0	0.772003	0.692	0.006
9	NUSAP1	1.14247e-225	2.15973e-221	0.801671	0.538	0.009
9	HELLS	1.40273e-189	2.65172e-185	0.741862	0.744	0.022
9	STMN1	2.13189e-74	4.03012e-70	1.89015	1	0.126
9	PCNA	5.58724e-62	1.05621e-57	1.61156	0.974	0.143
9	NASP	2.49576e-33	4.71798e-29	0.800508	0.846	0.178
9	H2AFZ	3.6771e-30	6.95119e-26	1.71187	0.974	0.419
9	HMGB2	1.18653e-29	2.24302e-25	1.28286	0.974	0.313
9	CENPX	1.9884e-28	3.75887e-24	0.81519	0.897	0.234
9	DUT	3.31136e-27	6.2598e-23	1.50342	0.974	0.449
9	SLBP	9.50473e-27	1.79677e-22	0.805819	0.769	0.175
9	HIST1H4C	2.24676e-25	4.24727e-21	1.06338	0.564	0.092
9	RANBP1	2.25907e-25	4.27055e-21	0.972953	1	0.407
9	TNC	5.02316e-25	9.49579e-21	0.918913	0.821	0.193
9	SNRPB	1.20053e-21	2.26948e-17	0.776493	0.923	0.347
9	TUBA1B	5.22897e-21	9.88485e-17	1.36033	0.974	0.858
9	IGFBP2	6.95597e-21	1.31496e-16	0.758019	0.641	0.13
9	DEK	1.3961e-20	2.63918e-16	0.88346	0.897	0.354
9	HMGB1	1.63115e-19	3.08352e-15	0.834653	1	0.934
9	PTMA	1.986e-19	3.75433e-15	0.923496	1	0.989
9	PFN1	3.31972e-19	6.27559e-15	1.09088	0.974	0.805
9	HMGN2	4.84851e-19	9.16563e-15	0.9139	1	0.726
9	SLC25A5	1.59827e-18	3.02137e-14	0.832699	0.974	0.401
9	GAPDH	9.06832e-18	1.71427e-13	0.785114	1	0.983
9	CARHSP1	1.87951e-17	3.55303e-13	0.836735	0.718	0.231
9	CRIP1	2.97787e-17	5.62936e-13	1.31926	0.795	0.313
9	LGALS1	8.59089e-17	1.62402e-12	0.963332	1	0.987
9	TUBB	1.85067e-15	3.49851e-11	1.06109	0.974	0.814
9	PKM	4.08024e-15	7.71329e-11	0.834923	0.949	0.594
9	C12orf75	9.65651e-15	1.82547e-10	0.912865	0.769	0.304
9	COL6A3	1.44478e-14	2.73122e-10	0.857135	0.974	0.614
9	PRSS23	2.44145e-14	4.61533e-10	0.940019	0.795	0.3
9	PLP2	3.2995e-14	6.23737e-10	0.769088	0.872	0.387
9	MIF	5.64187e-14	1.06654e-09	0.757679	0.923	0.462
9	SERPINE2	1.13514e-12	2.14587e-08	1.05972	0.769	0.307
9	COMP	4.4012e-12	8.32003e-08	0.958719	0.846	0.397
9	CTHRC1	5.58035e-12	1.05491e-07	1.15186	0.872	0.574
9	MT2A	1.24898e-11	2.36108e-07	1.17162	0.897	0.739
9	CTSB	3.25434e-11	6.15201e-07	1.26656	0.821	0.502
9	STC2	3.82504e-11	7.23085e-07	0.775824	0.564	0.174
9	TIMP1	5.97162e-09	0.000112887	0.936376	0.974	0.966
9	LUM	1.0949e-07	0.0020698	0.969649	0.974	0.944
