# Supplementary material for: Myofibroblast transcriptome indicates SFRP2hi fibroblast progenitors in systemic sclerosis skin
Source: Nat Commun. 2021 Jul 19;12:4384. doi: 10.1038/s41467-021-24607-6 (PMC8289865; doi:10.1038/s41467-021-24607-6)
Supplement: Supplementary file 9 — Supplementary Dataset 6 [file 41467_2021_24607_MOESM9_ESM.xlsx]

## Sheet: analysis.txt
Supplementary Data 6. GO terms associated with fibroblast subcluster 4.
GO biological process complete	Fold Enrichment	Raw P-value	False Discovery Rate	Number of genes matching GO terms	Number of genes in GO term		Genes associated with GO terms
extracellular matrix organization (GO:0030198)	28.83	7.1e-28	1.12e-23	23	335		Extracellular matrix and structure organization
extracellular structure organization (GO:0043062)	25.35	1.18e-26	9.29e-23	23	381		THBS1	Thrombospondin-1;THBS1;ortholog
collagen fibril organization (GO:0030199)	91.29	7.2e-17	3.8e-13	10	46		BGN	Biglycan;BGN;ortholog
response to wounding (GO:0009611)	11.93	1.82e-13	7.19e-10	16	563		POSTN	Periostin;POSTN;ortholog
skeletal system development (GO:0001501)	12.72	4.91e-13	1.55e-09	15	495		SERPINH1	Serpin H1;SERPINH1;ortholog
animal organ morphogenesis (GO:0009887)	8.13	2.29e-12	6.05e-09	18	930		COMP	Cartilage oligomeric matrix protein;COMP;ortholog
tissue development (GO:0009888)	5.34	1.41e-11	3.18e-08	22	1730		COL6A2	Collagen alpha-2(VI) chain;COL6A2;ortholog
system development (GO:0048731)	3.08	5.1e-11	1.01e-07	32	4367		COL5A1	Collagen alpha-1(V) chain;COL5A1;ortholog
anatomical structure morphogenesis (GO:0009653)	4.59	8.03e-11	1.41e-07	23	2102		CTGF	Connective tissue growth factor;CTGF;ortholog
regulation of multicellular organismal process (GO:0051239)	3.67	1.19e-10	1.89e-07	27	3091		FN1	Fibronectin;FN1;ortholog
connective tissue development (GO:0061448)	18.58	1.8e-10	2.37e-07	10	226		COL3A1	Collagen alpha-1(III) chain;COL3A1;ortholog
animal organ development (GO:0048513)	3.61	1.69e-10	2.43e-07	27	3138		SPARC	SPARC;SPARC;ortholog
response to growth factor (GO:0070848)	10.38	2.64e-10	3.21e-07	13	526		SMOC2	SPARC-related modular calcium-binding protein 2;SMOC2;ortholog
collagen metabolic process (GO:0032963)	45.22	3.61e-10	4.08e-07	7	65		COL12A1	Collagen alpha-1(XII) chain;COL12A1;ortholog
cartilage development (GO:0051216)	21.6	4.51e-10	4.76e-07	9	175		COL5A2	Collagen alpha-2(V) chain;COL5A2;ortholog
supramolecular fiber organization (GO:0097435)	11.3	5.61e-10	5.55e-07	12	446		LUM	Lumican;LUM;ortholog
positive regulation of multicellular organismal process (GO:0051240)	4.88	8.38e-10	7.79e-07	20	1720		ELN	Elastin;ELN;ortholog
wound healing (GO:0042060)	10.7	1.03e-09	9.01e-07	12	471		GAS6	Growth arrest-specific protein 6;GAS6;ortholog
response to organic substance (GO:0010033)	3.59	1.46e-09	1.16e-06	25	2922		MMP2	72 kDa type IV collagenase;MMP2;ortholog
blood vessel development (GO:0001568)	10.37	1.45e-09	1.21e-06	12	486		COL1A1	Collagen alpha-1(I) chain;COL1A1;ortholog
multicellular organism development (GO:0007275)	2.71	1.61e-09	1.21e-06	32	4963		COL6A3	Collagen alpha-3(VI) chain;COL6A3;ortholog
chondrocyte development (GO:0002063)	58.59	1.71e-09	1.23e-06	6	43		TNC	Tenascin;TNC;ortholog
regulation of multicellular organismal development (GO:2000026)	4.38	1.89e-09	1.3e-06	21	2014		SFRP2	Secreted frizzled-related protein 2;SFRP2;ortholog
cartilage development involved in endochondral bone morphogenesis (GO:0060351)	54.77	2.47e-09	1.5e-06	6	46		COL1A2	Collagen alpha-2(I) chain;COL1A2;ortholog
vasculature development (GO:0001944)	9.9	2.41e-09	1.52e-06	12	509
biological adhesion (GO:0022610)	6.81	2.61e-09	1.53e-06	15	925		Collagen Fibril Organization
cell adhesion (GO:0007155)	6.85	2.39e-09	1.58e-06	15	919		SERPINH1	Serpin H1;SERPINH1;ortholog
cardiovascular system development (GO:0072358)	9.71	2.98e-09	1.69e-06	12	519		COMP	Cartilage oligomeric matrix protein;COMP;ortholog
regulation of developmental process (GO:0050793)	3.79	3.64e-09	1.99e-06	23	2551		COL5A1	Collagen alpha-1(V) chain;COL5A1;ortholog
negative regulation of biological process (GO:0048519)	2.57	6.14e-09	3.24e-06	32	5221		COL3A1	Collagen alpha-1(III) chain;COL3A1;ortholog
skeletal system morphogenesis (GO:0048705)	15.68	6.68e-09	3.41e-06	9	241		COL12A1	Collagen alpha-1(XII) chain;COL12A1;ortholog
circulatory system development (GO:0072359)	6.9	8.47e-09	4.06e-06	14	852		COL5A2	Collagen alpha-2(V) chain;COL5A2;ortholog
negative regulation of multicellular organismal process (GO:0051241)	5.69	8.41e-09	4.16e-06	16	1180		LUM	Lumican;LUM;ortholog
ossification (GO:0001503)	14.88	1.04e-08	4.83e-06	9	254		COL1A1	Collagen alpha-1(I) chain;COL1A1;ortholog
anatomical structure development (GO:0048856)	2.52	1.12e-08	4.91e-06	32	5342		SFRP2	Secreted frizzled-related protein 2;SFRP2;ortholog
developmental process (GO:0032502)	2.44	1.12e-08	5.04e-06	33	5686		COL1A2	Collagen alpha-2(I) chain;COL1A2;ortholog
bone morphogenesis (GO:0060349)	25.78	1.42e-08	6.06e-06	7	114
multicellular organismal process (GO:0032501)	2.2	1.91e-08	7.97e-06	36	6886		Response to wounding
cellular response to organic substance (GO:0071310)	3.82	2.09e-08	8.49e-06	21	2306		ADM	ADM;ADM;ortholog
cellular response to growth factor stimulus (GO:0071363)	9.33	2.23e-08	8.81e-06	11	495		POSTN	Periostin;POSTN;ortholog
negative regulation of developmental process (GO:0051093)	6.3	2.61e-08	9.84e-06	14	933		COMP	Cartilage oligomeric matrix protein;COMP;ortholog
bone development (GO:0060348)	17.14	2.57e-08	9.92e-06	8	196		COL5A1	Collagen alpha-1(V) chain;COL5A1;ortholog
endochondral bone morphogenesis (GO:0060350)	34.99	2.97e-08	1.09e-05	6	72		CTGF	Connective tissue growth factor;CTGF;ortholog
cellular component organization (GO:0016043)	2.4	3.65e-08	1.31e-05	32	5592		ARF4	ADP-ribosylation factor 4;ARF4;ortholog
negative regulation of cellular process (GO:0048523)	2.62	4.67e-08	1.64e-05	29	4648		SAA1	Serum amyloid A-1 protein;SAA1;ortholog
regulation of cell adhesion (GO:0030155)	7.51	4.86e-08	1.67e-05	12	671		FN1	Fibronectin;FN1;ortholog
regulation of cell migration (GO:0030334)	6.6	5.37e-08	1.81e-05	13	827		COL3A1	Collagen alpha-1(III) chain;COL3A1;ortholog
response to stress (GO:0006950)	3.01	5.53e-08	1.82e-05	25	3484		SPARC	SPARC;SPARC;ortholog
tube development (GO:0035295)	6.52	6.16e-08	1.99e-05	13	837		GAS6	Growth arrest-specific protein 6;GAS6;ortholog
chondrocyte differentiation (GO:0002062)	29.64	7.54e-08	2.38e-05	6	85		LGALS1	Galectin-1;LGALS1;ortholog
regulation of cell differentiation (GO:0045595)	4.21	7.75e-08	2.4e-05	18	1795		COL1A1	Collagen alpha-1(I) chain;COL1A1;ortholog
cellular component organization or biogenesis (GO:0071840)	2.33	8.24e-08	2.51e-05	32	5773		TNC	Tenascin;TNC;ortholog
response to vitamin (GO:0033273)	28.63	9.16e-08	2.73e-05	6	88		SERPINE2	Glia-derived nexin;SERPINE2;ortholog
regulation of cell motility (GO:2000145)	6.15	1.21e-07	3.49e-05	13	888		COL1A2	Collagen alpha-2(I) chain;COL1A2;ortholog
response to endogenous stimulus (GO:0009719)	4.7	1.2e-07	3.5e-05	16	1430
cellular response to chemical stimulus (GO:0070887)	3.27	1.37e-07	3.88e-05	22	2825		Skeletal system development
response to oxygen-containing compound (GO:1901700)	4.42	2.75e-07	7.64e-05	16	1521		SERPINH1	Serpin H1;SERPINH1;ortholog
response to chemical (GO:0042221)	2.58	2.91e-07	7.93e-05	27	4391		COMP	Cartilage oligomeric matrix protein;COMP;ortholog
tube morphogenesis (GO:0035239)	7.16	3.07e-07	8.08e-05	11	645		COL6A2	Collagen alpha-2(VI) chain;COL6A2;ortholog
regulation of locomotion (GO:0040012)	5.67	3.04e-07	8.15e-05	13	963		CTGF	Connective tissue growth factor;CTGF;ortholog
regulation of cellular component movement (GO:0051270)	5.63	3.26e-07	8.45e-05	13	969		COL3A1	Collagen alpha-1(III) chain;COL3A1;ortholog
response to amino acid (GO:0043200)	21.72	4.32e-07	0.00011	6	116		SPARC	SPARC;SPARC;ortholog
blood vessel morphogenesis (GO:0048514)	9.35	4.86e-07	0.000122	9	404		IGFBP4	Insulin-like growth factor-binding protein 4;IGFBP4;ortholog
chondrocyte development involved in endochondral bone morphogenesis (GO:0003433)	69.99	5.53e-07	0.000135	4	24		COL12A1	Collagen alpha-1(XII) chain;COL12A1;ortholog
cellular response to vitamin (GO:0071295)	69.99	5.53e-07	0.000137	4	24		COL5A2	Collagen alpha-2(V) chain;COL5A2;ortholog
regulation of cell-substrate adhesion (GO:0010810)	14.13	7.25e-07	0.000174	7	208		LUM	Lumican;LUM;ortholog
cellular response to amino acid stimulus (GO:0071230)	30.88	8.2e-07	0.000193	5	68		MMP2	72 kDa type IV collagenase;MMP2;ortholog
regulation of anatomical structure morphogenesis (GO:0022603)	5.15	8.9e-07	0.000207	13	1060		COL1A1	Collagen alpha-1(I) chain;COL1A1;ortholog
regulation of peptidase activity (GO:0052547)	8.63	9.4e-07	0.000215	9	438		COL6A3	Collagen alpha-3(VI) chain;COL6A3;ortholog
response to nutrient (GO:0007584)	13.48	9.83e-07	0.000222	7	218		SFRP2	Secreted frizzled-related protein 2;SFRP2;ortholog
platelet activation (GO:0030168)	18.26	1.15e-06	0.000255	6	138		COL1A2	Collagen alpha-2(I) chain;COL1A2;ortholog
chondrocyte differentiation involved in endochondral bone morphogenesis (GO:0003413)	55.99	1.24e-06	0.000272	4	30
negative regulation of gastrulation (GO:2000542)	> 100	1.5e-06	0.000324	3	7
response to acid chemical (GO:0001101)	9.77	1.65e-06	0.000352	8	344
response to monosaccharide (GO:0034284)	16.69	1.9e-06	0.0004	6	151
growth plate cartilage development (GO:0003417)	49.4	1.96e-06	0.000408	4	34
regulation of body fluid levels (GO:0050878)	7.73	2.29e-06	0.000452	9	489
negative regulation of endopeptidase activity (GO:0010951)	11.85	2.26e-06	0.000453	7	248
response to abiotic stimulus (GO:0009628)	4.73	2.25e-06	0.000457	13	1153
positive regulation of developmental process (GO:0051094)	4.35	2.24e-06	0.00046	14	1351
cell differentiation (GO:0030154)	2.65	2.7e-06	0.000527	23	3642
collagen biosynthetic process (GO:0032964)	> 100	2.73e-06	0.000527	3	9
negative regulation of peptidase activity (GO:0010466)	11.44	2.84e-06	0.000542	7	257
cell development (GO:0048468)	3.93	3.11e-06	0.000585	15	1603
response to oxygen levels (GO:0070482)	8.86	3.32e-06	0.000619	8	379
negative regulation of cell adhesion (GO:0007162)	11.13	3.38e-06	0.000622	7	264
regulation of biological quality (GO:0065008)	2.52	3.66e-06	0.000666	24	4007
developmental growth (GO:0048589)	8.73	3.72e-06	0.000669	8	385
cellular developmental process (GO:0048869)	2.59	4.18e-06	0.000735	23	3734
growth (GO:0040007)	8.59	4.16e-06	0.00074	8	391
endochondral bone growth (GO:0003416)	39.99	4.27e-06	0.000743	4	42
response to carbohydrate (GO:0009743)	14.32	4.46e-06	0.000767	6	176
bone growth (GO:0098868)	37.33	5.52e-06	0.000939	4	45
regulation of angiogenesis (GO:0045765)	10.21	5.9e-06	0.000993	7	288
regulation of endopeptidase activity (GO:0052548)	8.15	6.07e-06	0.00101	8	412
blood coagulation (GO:0007596)	10.14	6.17e-06	0.00102	7	290
tissue morphogenesis (GO:0048729)	6.81	6.29e-06	0.00103	9	555
coagulation (GO:0050817)	10.07	6.45e-06	0.00104	7	292
hemostasis (GO:0007599)	9.96	6.88e-06	0.00109	7	295
response to cytokine (GO:0034097)	4.67	6.83e-06	0.00109	12	1078
generation of neurons (GO:0048699)	3.89	8.26e-06	0.00129	14	1513
protein heterotrimerization (GO:0070208)	89.98	8.38e-06	0.0013	3	14
response to fibroblast growth factor (GO:0071774)	18.1	9.96e-06	0.00153	5	116
regulation of vasculature development (GO:1901342)	9.24	1.11e-05	0.00169	7	318
cellular response to acid chemical (GO:0071229)	12.11	1.13e-05	0.0017	6	208
response to mechanical stimulus (GO:0009612)	11.88	1.25e-05	0.00187	6	212
positive regulation of cell differentiation (GO:0045597)	4.83	1.32e-05	0.00195	11	957
cellular response to endogenous stimulus (GO:0071495)	4.37	1.35e-05	0.00198	12	1154
chondrocyte morphogenesis involved in endochondral bone morphogenesis (GO:0003414)	69.99	1.63e-05	0.0023	3	18
growth plate cartilage chondrocyte morphogenesis (GO:0003429)	69.99	1.63e-05	0.00232	3	18
peptide cross-linking (GO:0018149)	27.99	1.61e-05	0.00234	4	60
chondrocyte morphogenesis (GO:0090171)	69.99	1.63e-05	0.00234	3	18
neurogenesis (GO:0022008)	3.65	1.69e-05	0.00236	14	1612
negative regulation of cell-substrate adhesion (GO:0010812)	27.54	1.71e-05	0.00238	4	61
response to stimulus (GO:0050896)	1.76	1.8e-05	0.00247	35	8349
growth plate cartilage morphogenesis (GO:0003422)	66.3	1.88e-05	0.00257	3	19
cellular response to nutrient (GO:0031670)	26.66	1.93e-05	0.00262	4	63
positive regulation of cell migration (GO:0030335)	6.9	1.99e-05	0.00267	8	487
response to nutrient levels (GO:0031667)	6.84	2.11e-05	0.00281	8	491
negative regulation of proteolysis (GO:0045861)	8.3	2.18e-05	0.00288	7	354
cellular process (GO:0009987)	1.37	2.24e-05	0.0029	47	14425
response to decreased oxygen levels (GO:0036293)	8.28	2.22e-05	0.0029	7	355
response to glucose (GO:0009749)	14.89	2.47e-05	0.00315	5	141
post-translational protein modification (GO:0043687)	8.14	2.47e-05	0.00317	7	361
positive regulation of biological process (GO:0048518)	2	2.68e-05	0.00339	29	6102
positive regulation of cell motility (GO:2000147)	6.6	2.72e-05	0.00342	8	509
response to hexose (GO:0009746)	14.38	2.91e-05	0.00362	5	146
regulation of cellular component organization (GO:0051128)	2.92	2.93e-05	0.00362	17	2442
positive regulation of cellular component movement (GO:0051272)	6.44	3.25e-05	0.00398	8	522
response to organic cyclic compound (GO:0014070)	4.85	3.35e-05	0.00401	10	866
cellular response to vitamin K (GO:0071307)	> 100	3.31e-05	0.00403	2	2
response to extracellular stimulus (GO:0009991)	6.41	3.34e-05	0.00403	8	524
negative regulation of cell migration (GO:0030336)	9.88	3.45e-05	0.00411	6	255
growth plate cartilage chondrocyte differentiation (GO:0003418)	52.49	3.55e-05	0.00418	3	24
anatomical structure formation involved in morphogenesis (GO:0048646)	4.78	3.8e-05	0.00445	10	879
positive regulation of locomotion (GO:0040017)	6.21	4.17e-05	0.00485	8	541
enzyme linked receptor protein signaling pathway (GO:0007167)	5.32	4.3e-05	0.00497	9	710
negative regulation of embryonic development (GO:0045992)	48.45	4.41e-05	0.00506	3	26
negative regulation of cell motility (GO:2000146)	9.33	4.72e-05	0.00537	6	270
regulation of proteolysis (GO:0030162)	5.25	4.79e-05	0.00541	9	720
regulation of cellular process (GO:0050794)	1.54	5.18e-05	0.00581	40	10904
negative regulation of endodermal cell differentiation (GO:1903225)	> 100	5.51e-05	0.00613	2	3
cell-substrate adhesion (GO:0031589)	12.35	5.88e-05	0.0065	5	170
cartilage morphogenesis (GO:0060536)	43.44	5.96e-05	0.00655	3	29
positive regulation of cellular process (GO:0048522)	2.04	6.1e-05	0.00666	26	5342
negative regulation of cysteine-type endopeptidase activity involved in apoptotic process (GO:0043154)	19.53	6.2e-05	0.00671	4	86
positive regulation of cell population proliferation (GO:0008284)	4.5	6.29e-05	0.00677	10	934
cell migration (GO:0016477)	4.49	6.35e-05	0.00679	10	935
protein-containing complex subunit organization (GO:0043933)	3.22	6.63e-05	0.00704	14	1825
regulation of cell population proliferation (GO:0042127)	3.38	8.02e-05	0.00845	13	1616
negative regulation of cysteine-type endopeptidase activity (GO:2000117)	18.06	8.3e-05	0.00864	4	93
response to vitamin K (GO:0032571)	> 100	8.25e-05	0.00864	2	4
organ growth (GO:0035265)	17.68	8.99e-05	0.00923	4	95
negative regulation of cellular component movement (GO:0051271)	8.29	8.96e-05	0.00927	6	304
cellular response to stimulus (GO:0051716)	1.86	9.94e-05	0.0101	29	6559
secretion by cell (GO:0032940)	4.25	0.000101	0.0102	10	989
cellular response to cytokine stimulus (GO:0071345)	4.24	0.000102	0.0102	10	990
negative regulation of hydrolase activity (GO:0051346)	6.45	0.000105	0.0105	7	456
regulation of signal transduction (GO:0009966)	2.43	0.000106	0.0106	19	3278
angiogenesis (GO:0001525)	8	0.000109	0.0107	6	315
regulation of cytokine secretion (GO:0050707)	10.77	0.00011	0.0108	5	195
negative regulation of locomotion (GO:0040013)	7.92	0.000114	0.0111	6	318
regulation of endodermal cell differentiation (GO:1903224)	> 100	0.000115	0.0112	2	5
regulation of cell death (GO:0010941)	3.26	0.000117	0.0112	13	1677
regulation of gastrulation (GO:0010470)	33.15	0.000126	0.012	3	38
negative regulation of endothelial cell proliferation (GO:0001937)	33.15	0.000126	0.0121	3	38
negative regulation of angiogenesis (GO:0016525)	15.85	0.000135	0.0128	4	106
negative regulation of plasminogen activation (GO:0010757)	> 100	0.000153	0.014	2	6
cellular response to fibroblast growth factor stimulus (GO:0044344)	15.41	0.00015	0.014	4	109
direct ossification (GO:0036072)	> 100	0.000153	0.0141	2	6
negative regulation of blood vessel morphogenesis (GO:2000181)	15.41	0.00015	0.0141	4	109
endodermal cell differentiation (GO:0035987)	30.73	0.000156	0.0142	3	41
cell motility (GO:0048870)	4.02	0.000158	0.0142	10	1045
tendon development (GO:0035989)	> 100	0.000153	0.0142	2	6
localization of cell (GO:0051674)	4.02	0.000158	0.0143	10	1045
intramembranous ossification (GO:0001957)	> 100	0.000153	0.0143	2	6
regulation of cysteine-type endopeptidase activity involved in apoptotic process (GO:0043281)	9.9	0.000162	0.0144	5	212
cell activation (GO:0001775)	4.01	0.000162	0.0144	10	1048
protein metabolic process (GO:0019538)	2.14	0.000166	0.0147	22	4311
response to hypoxia (GO:0001666)	7.32	0.000174	0.0153	6	344
regulation of hydrolase activity (GO:0051336)	3.62	0.000177	0.0154	11	1277
collagen catabolic process (GO:0030574)	29.3	0.000178	0.0155	3	43
multi-multicellular organism process (GO:0044706)	9.68	0.00018	0.0155	5	217
odontogenesis (GO:0042476)	14.48	0.000189	0.0162	4	116
positive regulation of transforming growth factor beta1 production (GO:0032914)	> 100	0.000197	0.0168	2	7
regulation of apoptotic process (GO:0042981)	3.28	0.000208	0.0177	12	1534
regulation of cytokine production (GO:0001817)	4.9	0.00021	0.0177	8	685
negative regulation of vasculature development (GO:1901343)	14	0.000214	0.018	4	120
endoderm formation (GO:0001706)	26.8	0.000229	0.0191	3	47
regulation of programmed cell death (GO:0043067)	3.24	0.000234	0.0194	12	1553
negative regulation of cell differentiation (GO:0045596)	4.81	0.000238	0.0197	8	698
secretion (GO:0046903)	3.81	0.000244	0.02	10	1103
response to axon injury (GO:0048678)	26.25	0.000242	0.02	3	48
negative regulation of epithelial cell proliferation (GO:0050680)	13.44	0.000249	0.02	4	125
bone trabecula formation (GO:0060346)	> 100	0.000246	0.02	2	8
cell-matrix adhesion (GO:0007160)	13.44	0.000249	0.0201	4	125
response to hormone (GO:0009725)	4.21	0.000249	0.0202	9	897
regulation of cysteine-type endopeptidase activity (GO:2000116)	8.93	0.000258	0.0206	5	235
platelet degranulation (GO:0002576)	13.12	0.000272	0.0215	4	128
regulation of endothelial cell apoptotic process (GO:2000351)	25.2	0.000272	0.0216	3	50
skin development (GO:0043588)	6.67	0.000286	0.0223	6	378
macromolecule metabolic process (GO:0043170)	1.84	0.000284	0.0223	27	6170
regulation of nervous system development (GO:0051960)	4.13	0.000286	0.0224	9	914
negative regulation of response to stimulus (GO:0048585)	3.16	0.000297	0.023	12	1594
vascular smooth muscle cell development (GO:0097084)	93.32	0.0003	0.023	2	9
skin morphogenesis (GO:0043589)	93.32	0.0003	0.0232	2	9
response to organonitrogen compound (GO:0010243)	4.09	0.000307	0.0235	9	923
regulation of response to stimulus (GO:0048583)	2.11	0.000315	0.024	22	4388
regulation of cell development (GO:0060284)	4.07	0.00032	0.0241	9	928
blood circulation (GO:0008015)	6.53	0.00032	0.0242	6	386
circulatory system process (GO:0003013)	6.39	0.000356	0.0267	6	394
protein trimerization (GO:0070206)	22.1	0.000392	0.0293	3	57
positive regulation of cell adhesion (GO:0045785)	6.24	0.000406	0.03	6	404
cell surface receptor signaling pathway (GO:0007166)	2.58	0.000404	0.03	15	2441
cellular response to extracellular stimulus (GO:0031668)	8.04	0.000414	0.0304	5	261
bone trabecula morphogenesis (GO:0061430)	76.35	0.000424	0.0309	2	11
regulation of transforming growth factor beta1 production (GO:0032908)	76.35	0.000424	0.0311	2	11
regulation of cell communication (GO:0010646)	2.2	0.000492	0.0355	19	3634
chondrocyte proliferation (GO:0035988)	69.99	0.000494	0.0355	2	12
regulation of biological process (GO:0050789)	1.45	0.000491	0.0357	40	11621
reproductive structure development (GO:0048608)	5.98	0.000503	0.036	6	421
cellular response to transforming growth factor beta stimulus (GO:0071560)	11.05	0.000513	0.0365	4	152
negative regulation of cell death (GO:0060548)	3.81	0.000518	0.0367	9	992
regulation of endothelial cell migration (GO:0010594)	10.98	0.000526	0.0369	4	153
reproductive system development (GO:0061458)	5.93	0.000528	0.037	6	425
cellular response to oxygen-containing compound (GO:1901701)	3.8	0.000525	0.0371	9	994
regulation of molecular function (GO:0065009)	2.32	0.000534	0.0372	18	3257
negative regulation of cytokine secretion (GO:0050710)	19.68	0.000543	0.0377	3	64
regulation of signaling (GO:0023051)	2.17	0.000548	0.0378	19	3674
negative regulation of catalytic activity (GO:0043086)	4.24	0.000553	0.038	8	793
regeneration (GO:0031099)	10.77	0.000564	0.0386	4	156
negative regulation of signal transduction (GO:0009968)	3.41	0.000575	0.0392	10	1230
response to unfolded protein (GO:0006986)	10.56	0.000605	0.0409	4	159
neuron development (GO:0048666)	4.18	0.000605	0.0411	8	804
response to nitrogen compound (GO:1901698)	3.72	0.000614	0.0414	9	1016
regulation of neurogenesis (GO:0050767)	4.16	0.00062	0.0414	8	807
response to transforming growth factor beta (GO:0071559)	10.5	0.000619	0.0415	4	160
positive regulation of cytokine production (GO:0001819)	5.73	0.000632	0.042	6	440
regulation of plasminogen activation (GO:0010755)	59.99	0.00065	0.0428	2	14
vascular smooth muscle cell differentiation (GO:0035886)	59.99	0.00065	0.043	2	14
positive regulation of angiogenesis (GO:0045766)	10.18	0.000693	0.0455	4	165
response to corticosteroid (GO:0031960)	10.06	0.000724	0.0473	4	167
endoderm development (GO:0007492)	17.5	0.000755	0.0492	3	72
biological regulation (GO:0065007)	1.4	0.00076	0.0492	41	12307
regulation of catalytic activity (GO:0050790)	2.55	0.000766	0.0494	14	2309
locomotion (GO:0040011)	3.28	0.000777	0.0499	10	1279
