# Supplementary material for: Myofibroblast transcriptome indicates SFRP2hi fibroblast progenitors in systemic sclerosis skin
Source: Nat Commun. 2021 Jul 19;12:4384. doi: 10.1038/s41467-021-24607-6 (PMC8289865; doi:10.1038/s41467-021-24607-6)
Supplement: Supplementary file 10 — Supplementary Dataset 7 [file 41467_2021_24607_MOESM10_ESM.xlsx]

## Sheet: sclust4v3_fibroblast_wilcox
Supplementary Data 7. Genes differentially expressed between cluster 4 compared to cluster 3 SFRP2hi fibroblasts
Gene	avg_logFC_cluster4vcluster3	pct.1 cluster4	pct.2 cluster3	p_val wilcox	p_val_adj wilcox bonferroni	p_val MAST	p_val_adj MAST bonferroni
SFRP4	4.80728	0.072	0.003	3.9106e-19	7.39259e-15	4.30652e-22	8.14105e-18
CD177	4.78364	0.004	0	0.036632	1	0.0243105	1
SAA2	4.47577	0.05	0.001	1.20936e-14	2.28617e-10	4.18901e-17	7.91891e-13
ASPN	3.92742	0.267	0.016	8.73997e-71	1.6522e-66	3.65604e-82	6.91138e-78
CYP26A1	3.77919	0.016	0	8.69954e-06	0.164456	4.40154e-07	0.00832068
SCG2	3.77873	0.109	0.007	2.3794e-27	4.49801e-23	3.07761e-31	5.81791e-27
COL11A1	3.77645	0.097	0.004	1.02217e-25	1.93231e-21	8.33089e-30	1.57487e-25
ALDH1A3	3.62004	0.054	0.001	6.68093e-16	1.26296e-11	1.1207e-18	2.11857e-14
SRD5A2	3.57612	0.09	0.003	3.05909e-24	5.7829e-20	3.82139e-28	7.22395e-24
TNFSF18	3.56971	0.118	0.002	1.31444e-33	2.48481e-29	3.9715e-41	7.50772e-37
PRSS23	3.46749	0.623	0.087	2.78976e-178	5.27377e-174	1.35847e-214	2.56806e-210
SCT	3.36731	0.022	0.001	6.99191e-07	0.0132175	2.51601e-07	0.00475626
AC062004.1	3.29014	0.023	0	8.59461e-08	0.00162473	9.69686e-10	1.83309e-05
LUZP2	3.29014	0.021	0	2.71986e-07	0.00514163	4.46981e-09	8.44973e-05
FOLH1	3.22144	0.02	0	8.61635e-07	0.0162884	2.06155e-08	0.000389715
KCNJ15	3.13624	0.062	0.002	6.6751e-17	1.26186e-12	4.1943e-19	7.9289e-15
MARCH3	3.06801	0.02	0	8.61597e-07	0.0162876	2.06155e-08	0.000389715
NOX4	3.05443	0.066	0.002	6.51187e-18	1.231e-13	2.38612e-20	4.51072e-16
NR2F1	3.05443	0.056	0.002	3.86565e-15	7.30762e-11	5.90849e-17	1.11694e-12
PDZRN4	3.02567	0.018	0	2.73438e-06	0.0516908	9.51797e-08	0.00179928
CEMIP	2.95591	0.112	0.007	2.62289e-28	4.95832e-24	6.06334e-32	1.14621e-27
DRD4	2.9352	0.011	0	0.000287407	1	4.43916e-05	0.839179
STEAP1B	2.9352	0.016	0	8.69851e-06	0.164437	4.40154e-07	0.00832068
SLC38A4	2.9285	0.032	0.001	1.27204e-09	2.40467e-05	1.26162e-10	2.38497e-06
SAA1	2.89377	0.263	0.029	7.54789e-60	1.42685e-55	2.38187e-65	4.50269e-61
ITGB2	2.85274	0.053	0.002	3.97749e-14	7.51904e-10	1.27258e-15	2.40568e-11
PRG4	2.83573	0.01	0	0.000518054	1	9.62508e-05	1
KLK4	2.78201	0.011	0	0.000287406	1	4.43916e-05	0.839179
CILP2	2.77724	0.109	0.006	9.23922e-28	1.74658e-23	1.94519e-31	3.6772e-27
LINC00310	2.77419	0.082	0.005	1.09413e-20	2.06835e-16	4.72301e-23	8.92837e-19
IGF2.1	2.76913	0.038	0.002	9.72272e-11	1.83798e-06	1.08465e-11	2.05043e-07
TNFSF4	2.76472	0.076	0.005	6.47329e-19	1.22371e-14	5.91761e-21	1.11866e-16
AL356277.3	2.72525	0.014	0	2.77634e-05	0.52484	2.04045e-06	0.0385727
CST2	2.72525	0.011	0	0.000287402	1	4.43916e-05	0.839179
BCHE	2.69058	0.056	0.006	6.61245e-13	1.25002e-08	5.555e-14	1.05012e-09
MATN3	2.68557	0.042	0.005	1.62655e-09	3.07483e-05	5.73917e-10	1.08493e-05
KCNMA1	2.66507	0.012	0	8.90359e-05	1	9.49278e-06	0.179451
TSHR	2.65578	0.047	0.002	1.27086e-12	2.40244e-08	1.00195e-13	1.89408e-09
COL10A1	2.65302	0.114	0.009	4.6159e-27	8.7259e-23	9.07961e-30	1.71641e-25
SLC22A4	2.60104	0.012	0	8.90342e-05	1	9.49278e-06	0.179451
HAPLN1	2.58307	0.011	0.002	0.00439427	1	0.00751486	1
GJA5	2.53262	0.009	0	0.000936395	1	0.000209172	1
LINC01638	2.53262	0.012	0	0.000159808	1	2.05122e-05	0.387762
MAPK12	2.53262	0.012	0	0.000159808	1	2.05122e-05	0.387762
NECAB1	2.53262	0.011	0	0.000287398	1	4.43916e-05	0.839179
SMOC1	2.45918	0.01	0	0.000518041	1	9.62508e-05	1
LAT2	2.37991	0.005	0	0.0104434	1	0.00484175	1
SNX10	2.36277	0.034	0.002	6.62271e-09	0.000125196	3.1347e-09	5.92585e-05
NR2F1-AS1	2.29907	0.062	0.006	1.40002e-14	2.6466e-10	1.93216e-15	3.65255e-11
AL445183.2	2.29381	0.009	0	0.000936374	1	0.000209172	1
CSMD2	2.29381	0.009	0	0.000936374	1	0.000209172	1
LINC01443	2.29381	0.008	0	0.00169833	1	0.000455865	1
LINC02279	2.29381	0.008	0	0.00169833	1	0.000455865	1
NPNT	2.29381	0.008	0	0.00169833	1	0.000455865	1
TSPAN2	2.29381	0.007	0	0.0030933	1	0.000997044	1
PLA2G2A	2.28945	0.162	0.028	9.4017e-30	1.7773e-25	1.40622e-31	2.65832e-27
PTGER3	2.27924	0.203	0.026	1.04023e-42	1.96646e-38	5.00379e-46	9.45916e-42
PTX3	2.27027	0.094	0.022	2.47309e-14	4.67513e-10	1.17364e-14	2.21866e-10
PDE1A	2.25767	0.191	0.016	8.65822e-45	1.63675e-40	4.25202e-50	8.03801e-46
KCNJ6	2.23854	0.016	0.001	3.97272e-05	0.751002	4.55419e-05	0.860924
WNT2	2.21673	0.016	0.001	4.01059e-05	0.758162	3.11868e-05	0.589556
AC013271.1	2.1996	0.008	0	0.00169832	1	0.000455865	1
AP003059.1	2.1996	0.008	0	0.00169832	1	0.000455865	1
C11orf98	2.1996	0.008	0	0.00169832	1	0.000455865	1
CHRDL2	2.1996	0.008	0	0.00169832	1	0.000455865	1
GJC1	2.1996	0.008	0	0.00169832	1	0.000455865	1
GNLY	2.1996	0.008	0	0.00169832	1	0.000455865	1
SDCBP2-AS1	2.1996	0.007	0	0.0030933	1	0.000997044	1
GALNT14	2.18116	0.073	0.008	5.66949e-16	1.07176e-11	7.36699e-17	1.39266e-12
PAWR	2.17012	0.076	0.008	1.0787e-16	2.03917e-12	1.52859e-17	2.88965e-13
CDKN3	2.14643	0.026	0.002	1.06423e-06	0.0201182	1.27443e-06	0.0240918
PLPP4	2.13777	0.099	0.012	1.24286e-20	2.3495e-16	6.48301e-22	1.22555e-17
SLC5A3	2.13664	0.345	0.06	5.01314e-69	9.47683e-65	3.35411e-74	6.34061e-70
BBS12	2.12807	0.012	0.001	0.000401486	1	0.000649535	1
GCH1	2.12807	0.014	0.001	0.000126175	1	0.000179361	1
AC010255.1	2.09558	0.006	0	0.00566417	1	0.00219062	1
AC010883.1	2.09558	0.004	0	0.036632	1	0.0243105	1
AC104653.1	2.09558	0.007	0	0.00309328	1	0.000997044	1
BGLAP	2.09558	0.007	0	0.00309328	1	0.000997044	1
FGF13-AS1	2.09558	0.006	0	0.00566417	1	0.00219062	1
LHX8	2.09558	0.006	0	0.00566417	1	0.00219062	1
LINC00672	2.09558	0.005	0	0.0104434	1	0.00484175	1
LINC01303	2.09558	0.007	0	0.00309328	1	0.000997044	1
SMILR	2.09558	0.007	0	0.00309328	1	0.000997044	1
TAF1A-AS1	2.09558	0.006	0	0.00566417	1	0.00219062	1
TFF3	2.09558	0.004	0	0.0194335	1	0.0107877	1
XCL1	2.09558	0.003	0	0.0703971	1	0.0557343	1
ADAM12	2.09261	0.078	0.011	5.97181e-16	1.12891e-11	1.52082e-16	2.87495e-12
HTR2A	2.08989	0.039	0.004	2.7996e-09	5.29236e-05	2.15707e-09	4.07772e-05
KERA	2.08414	0.018	0.002	0.000159387	1	0.000303082	1
VIPR2	2.07454	0.031	0.003	1.26144e-07	0.00238463	1.3274e-07	0.00250931
PRKAR1B	2.06789	0.013	0.001	0.000225142	1	0.00035374	1
SLC28A3	2.06789	0.013	0.001	0.000225142	1	0.00035374	1
TMEM132A	2.05717	0.019	0.002	2.73926e-05	0.517831	4.18963e-05	0.792008
AC103770.1	2.05148	0.017	0.002	0.000274816	1	0.000407835	1
FGF13	2.04382	0.042	0.004	5.38182e-10	1.01738e-05	1.85613e-10	3.50883e-06
EPYC	2.01296	0.006	0.002	0.0715199	1	0.157175	1
DPEP1	2.01251	0.046	0.006	3.5279e-10	6.66915e-06	3.06161e-10	5.78766e-06
ACTC1	2.00385	0.011	0.001	0.00128581	1	0.00242905	1
IGF1	1.99558	0.082	0.011	1.9818e-16	3.7464e-12	7.03561e-17	1.33001e-12
PCSK5	1.98883	0.175	0.031	1.80269e-31	3.40781e-27	1.46106e-33	2.76199e-29
AC025754.2	1.97946	0.005	0	0.0104434	1	0.00484175	1
AC092376.1	1.97946	0.006	0	0.00566414	1	0.00219062	1
BX470102.1	1.97946	0.006	0	0.00566414	1	0.00219062	1
ICA1	1.97946	0.006	0	0.00566414	1	0.00219062	1
IGF2-AS	1.97946	0.006	0	0.00566414	1	0.00219062	1
IL24	1.97946	0.003	0	0.0703971	1	0.0557343	1
LINC00160	1.97946	0.006	0	0.00566414	1	0.00219062	1
RAVER1	1.97946	0.006	0	0.00566414	1	0.00219062	1
TENM3	1.97946	0.006	0	0.00566414	1	0.00219062	1
LGR5	1.97492	0.169	0.027	5.39119e-32	1.01915e-27	1.36706e-33	2.58429e-29
FZD8	1.9667	0.017	0.002	8.50806e-05	1	0.000153018	1
ZDHHC2	1.96369	0.029	0.003	3.85924e-07	0.0072955	5.27478e-07	0.00997144
SLC1A7	1.93544	0.01	0.001	0.00230649	1	0.00464035	1
COMP	1.9343	0.957	0.645	8.39812e-263	1.58758e-258	0	0
CCDC144NL-AS1	1.92775	0.017	0.005	0.00460829	1	0.0149362	1
THBS1	1.92465	0.623	0.231	3.43018e-101	6.48441e-97	2.63133e-110	4.97427e-106
CHRDL1	1.91014	0.127	0.017	2.23013e-25	4.21584e-21	1.35498e-26	2.56145e-22
BCAR3	1.90901	0.02	0.002	3.03855e-05	0.574408	5.81203e-05	1
LINC01750	1.90329	0.027	0.003	2.02498e-06	0.0382803	3.33564e-06	0.0630569
LINC02544	1.88673	0.063	0.011	6.42116e-12	1.21386e-07	3.77157e-12	7.12978e-08
SPHK1	1.87649	0.071	0.011	1.4441e-13	2.72993e-09	8.53133e-14	1.61276e-09
MKX	1.87364	0.036	0.005	8.04971e-08	0.00152172	1.12875e-07	0.00213379
NALCN	1.86723	0.016	0.002	0.000150092	1	0.000302023	1
HIST1H4J	1.86199	0.011	0.001	0.00128791	1	0.00262987	1
TRIM59	1.86199	0.01	0.001	0.00230836	1	0.0048963	1
GPX3	1.85077	0.294	0.077	8.05904e-45	1.52348e-40	1.80251e-48	3.40747e-44
COL12A1	1.84932	0.608	0.239	1.64154e-91	3.10318e-87	1.3879e-101	2.62368e-97
AC009779.3	1.84808	0.005	0	0.0104434	1	0.00484175	1
ANXA13	1.84808	0.005	0	0.0104434	1	0.00484175	1
C16orf89	1.84808	0.004	0	0.0194335	1	0.0107877	1
EPB41L4A-DT	1.84808	0.005	0	0.0104434	1	0.00484175	1
GTSF1	1.84808	0.004	0	0.0194335	1	0.0107877	1
ITIH3	1.84808	0.005	0	0.0104434	1	0.00484175	1
LINC00535	1.84808	0.005	0	0.0104434	1	0.00484175	1
LINC00922	1.84808	0.005	0	0.0104434	1	0.00484175	1
LINC01969	1.84808	0.005	0	0.0104434	1	0.00484175	1
MECOM	1.84808	0.005	0	0.0104434	1	0.00484175	1
NGFR	1.84808	0.005	0	0.0104434	1	0.00484175	1
ROBO4	1.84808	0.004	0	0.0194335	1	0.0107877	1
SCN2B	1.84808	0.004	0	0.0194335	1	0.0107877	1
SH3RF2	1.84808	0.005	0	0.0104434	1	0.00484175	1
SLCO2A1	1.84808	0.005	0	0.0104434	1	0.00484175	1
NPR3	1.82291	0.1	0.015	2.55969e-19	4.83884e-15	5.10707e-20	9.65441e-16
COL4A4	1.81489	0.119	0.016	1.66023e-23	3.1385e-19	7.20032e-25	1.36115e-20
AC009501.1	1.81352	0.015	0.002	0.000264267	1	0.000570153	1
GPR78	1.81352	0.014	0.002	0.000464387	1	0.00102107	1
KRT31	1.81352	0.013	0.002	0.000815635	1	0.00175942	1
CADM3	1.80674	0.255	0.071	6.06333e-36	1.14621e-31	6.38893e-40	1.20776e-35
GAP43	1.78701	0.018	0.002	0.000159726	1	0.000341026	1
COL8A1	1.78329	0.271	0.069	1.24233e-40	2.34849e-36	9.54212e-43	1.80384e-38
AC015712.1	1.78273	0.01	0.001	0.00231024	1	0.00506631	1
AC062029.1	1.78273	0.01	0.001	0.00231024	1	0.00506631	1
ANOS1	1.78273	0.009	0.001	0.00414875	1	0.00932024	1
GHRL	1.78273	0.01	0.001	0.00231024	1	0.00506631	1
MNDA	1.78273	0.008	0.001	0.00747353	1	0.0173554	1
TPSB2	1.78273	0.01	0.001	0.00231024	1	0.00506631	1
MME	1.77629	0.03	0.005	2.04102e-06	0.0385835	3.33395e-06	0.0630251
LINC00603	1.75675	0.013	0.002	0.000816845	1	0.00189427	1
DEPP1	1.7467	0.102	0.026	3.53447e-14	6.68156e-10	3.01863e-14	5.70641e-10
C11orf87	1.7428	0.016	0.002	0.00047907	1	0.00100022	1
FHL2	1.73862	0.083	0.018	2.94734e-13	5.57166e-09	1.54368e-13	2.91817e-09
CCL21	1.73486	0.009	0.007	0.510233	1	0.597562	1
LTBP2	1.72721	0.171	0.038	4.60688e-27	8.70885e-23	2.47175e-28	4.6726e-24
WISP1	1.70543	0.083	0.016	2.07636e-14	3.92516e-10	2.02465e-14	3.8274e-10
IGFBP3	1.70291	0.16	0.088	7.85304e-08	0.00148454	2.39699e-08	0.000453127
KCNE4	1.7013	0.144	0.025	4.10644e-26	7.76282e-22	5.56232e-27	1.0515e-22
AC000403.1	1.69678	0.004	0	0.036632	1	0.0243105	1
AC004080.2	1.69678	0.004	0	0.0194335	1	0.0107877	1
AC011472.4	1.69678	0.004	0	0.0194335	1	0.0107877	1
AC012510.1	1.69678	0.004	0	0.0194335	1	0.0107877	1
AC091563.1	1.69678	0.004	0	0.0194335	1	0.0107877	1
AC093503.2	1.69678	0.004	0	0.0194335	1	0.0107877	1
AF001548.2	1.69678	0.003	0	0.0703971	1	0.0557343	1
AL159169.2	1.69678	0.004	0	0.0194335	1	0.0107877	1
AL365275.1	1.69678	0.004	0	0.0194335	1	0.0107877	1
AL691447.2	1.69678	0.004	0	0.0194335	1	0.0107877	1
AP001189.5	1.69678	0.004	0	0.036632	1	0.0243105	1
ELAVL2	1.69678	0.004	0	0.0194335	1	0.0107877	1
GIPC2	1.69678	0.004	0	0.0194335	1	0.0107877	1
LINC01152	1.69678	0.004	0	0.0194335	1	0.0107877	1
LINC01905	1.69678	0.004	0	0.0194335	1	0.0107877	1
LINC02084	1.69678	0.004	0	0.036632	1	0.0243105	1
LRP4-AS1	1.69678	0.004	0	0.036632	1	0.0243105	1
MS4A7	1.69678	0.004	0	0.0194335	1	0.0107877	1
NCF4	1.69678	0.004	0	0.0194335	1	0.0107877	1
PATL2	1.69678	0.004	0	0.0194335	1	0.0107877	1
PHKA1	1.69678	0.004	0	0.036632	1	0.0243105	1
PLA1A	1.69678	0.004	0	0.0194335	1	0.0107877	1
POMK	1.69678	0.004	0	0.036632	1	0.0243105	1
PRSS53	1.69678	0.004	0	0.0194335	1	0.0107877	1
RFPL4B	1.69678	0.004	0	0.0194335	1	0.0107877	1
ST14	1.69678	0.004	0	0.0194335	1	0.0107877	1
TMEM184A	1.69678	0.004	0	0.0194335	1	0.0107877	1
VWA3B	1.69678	0.004	0	0.0194335	1	0.0107877	1
WFDC5	1.69678	0.004	0	0.0194335	1	0.0107877	1
CD200	1.69663	0.008	0.001	0.00747353	1	0.0175514	1
TMEM200C	1.69663	0.008	0.001	0.00747353	1	0.0175514	1
ASCL2	1.69657	0.013	0.002	0.000818056	1	0.00198973	1
CDS1	1.69657	0.013	0.002	0.000818056	1	0.00198973	1
KRT85	1.69657	0.012	0.002	0.0014359	1	0.00348316	1
AIF1	1.69653	0.021	0.002	1.77361e-05	0.335284	7.95779e-06	0.150434
AL359764.1	1.69649	0.04	0.007	1.24014e-07	0.00234437	2.03066e-07	0.00383876
MRPS6	1.69341	0.594	0.233	4.36756e-87	8.25643e-83	1.33231e-95	2.5186e-91
GRP	1.65805	0.053	0.012	1.36838e-08	0.000258679	2.74352e-08	0.000518634
SMCO3	1.65749	0.021	0.003	5.42198e-05	1	0.000135641	1
SERPINE1	1.65692	0.16	0.047	6.22137e-20	1.17609e-15	1.76986e-20	3.34575e-16
P4HA3	1.63666	0.068	0.012	3.68962e-12	6.97485e-08	4.90262e-12	9.26791e-08
FBN2	1.63254	0.012	0.002	0.001438	1	0.00367216	1
FGF11	1.63254	0.012	0.002	0.001438	1	0.00367216	1
MOV10L1	1.63254	0.012	0.002	0.001438	1	0.00367216	1
PCOLCE-AS1	1.63254	0.012	0.002	0.00252214	1	0.00634047	1
SLC26A7	1.63254	0.012	0.002	0.00252214	1	0.00634047	1
LMCD1	1.62816	0.288	0.083	6.56225e-40	1.24053e-35	1.10688e-43	2.09244e-39
LINC01013	1.62075	0.029	0.005	6.02902e-06	0.113973	1.52315e-05	0.287936
TMTC1	1.6117	0.063	0.012	5.00537e-11	9.46215e-07	8.53021e-11	1.61255e-06
AC027288.3	1.60242	0.008	0.001	0.00747951	1	0.0183099	1
ACSM3	1.60242	0.008	0.001	0.00747951	1	0.0183099	1
AL583785.1	1.60242	0.008	0.001	0.00747951	1	0.0183099	1
ANK1	1.60242	0.006	0.001	0.0244439	1	0.0541513	1
CXCL10	1.60242	0.008	0.001	0.00747951	1	0.0183099	1
ACOT1	1.59707	0.016	0.002	0.000482067	1	0.00128929	1
DAPP1	1.59707	0.015	0.002	0.000831694	1	0.00217027	1
HSF2BP	1.59707	0.016	0.002	0.000482067	1	0.00128929	1
TAGLN	1.59495	0.231	0.112	6.69327e-16	1.2653e-11	5.85805e-19	1.10741e-14
KRT7	1.57498	0.078	0.018	7.30867e-12	1.38163e-07	1.31193e-11	2.48006e-07
CHI3L2	1.56984	0.057	0.008	1.37283e-11	2.5952e-07	1.01944e-11	1.92715e-07
SEMA3C	1.5675	0.258	0.06	4.85862e-40	9.18473e-36	5.21052e-41	9.84996e-37
AC068282.1	1.56412	0.012	0.002	0.00252579	1	0.0067131	1
DGKI	1.56412	0.012	0.002	0.00252579	1	0.0067131	1
IGFL2	1.56412	0.005	0.002	0.12311	1	0.214717	1
CD72	1.54336	0.014	0.002	0.00143475	1	0.00384488	1
AC093772.1	1.53032	0.016	0.003	0.00133934	1	0.00337395	1
AARD	1.51843	0.004	0	0.036632	1	0.0243105	1
AC005291.1	1.51843	0.004	0	0.036632	1	0.0243105	1
AC007529.2	1.51843	0.004	0	0.036632	1	0.0243105	1
AC010325.1	1.51843	0.004	0	0.036632	1	0.0243105	1
AC016590.1	1.51843	0.003	0	0.0703971	1	0.0557343	1
AC019117.1	1.51843	0.004	0	0.036632	1	0.0243105	1
AC073352.1	1.51843	0.004	0	0.036632	1	0.0243105	1
AC080023.1	1.51843	0.004	0	0.036632	1	0.0243105	1
AC083837.1	1.51843	0.004	0	0.036632	1	0.0243105	1
AC091488.1	1.51843	0.004	0	0.036632	1	0.0243105	1
AC093390.2	1.51843	0.004	0	0.036632	1	0.0243105	1
AC231981.1	1.51843	0.004	0	0.036632	1	0.0243105	1
AL096828.3	1.51843	0.004	0	0.036632	1	0.0243105	1
AL162632.3	1.51843	0.004	0	0.036632	1	0.0243105	1
AL355596.1	1.51843	0.004	0	0.036632	1	0.0243105	1
AL445493.3	1.51843	0.004	0	0.036632	1	0.0243105	1
ALPK3	1.51843	0.003	0	0.0703971	1	0.0557343	1
AP002490.1	1.51843	0.004	0	0.036632	1	0.0243105	1
AP003062.1	1.51843	0.004	0	0.036632	1	0.0243105	1
ARAP3	1.51843	0.003	0	0.0703971	1	0.0557343	1
ASPM	1.51843	0.004	0	0.036632	1	0.0243105	1
ATP8B4	1.51843	0.004	0	0.036632	1	0.0243105	1
B3GNT10	1.51843	0.004	0	0.036632	1	0.0243105	1
BBOX1	1.51843	0.004	0	0.036632	1	0.0243105	1
BNC1	1.51843	0.003	0	0.0703971	1	0.0557343	1
BRINP1	1.51843	0.004	0	0.036632	1	0.0243105	1
CCDC78	1.51843	0.004	0	0.036632	1	0.0243105	1
CCDC85C	1.51843	0.004	0	0.036632	1	0.0243105	1
CD226	1.51843	0.004	0	0.036632	1	0.0243105	1
CD40LG	1.51843	0.004	0	0.036632	1	0.0243105	1
CD79A	1.51843	0.004	0	0.036632	1	0.0243105	1
CDCA2	1.51843	0.004	0	0.036632	1	0.0243105	1
CKMT2	1.51843	0.004	0	0.036632	1	0.0243105	1
CLDN3	1.51843	0.004	0	0.036632	1	0.0243105	1
CLSTN2	1.51843	0.004	0	0.036632	1	0.0243105	1
CNTN2	1.51843	0.004	0	0.036632	1	0.0243105	1
COL2A1	1.51843	0.002	0	0.139727	1	0.131518	1
CSF2RB	1.51843	0.004	0	0.036632	1	0.0243105	1
CTSG	1.51843	0.004	0	0.036632	1	0.0243105	1
DCST2	1.51843	0.004	0	0.036632	1	0.0243105	1
DYDC2	1.51843	0.003	0	0.0703971	1	0.0557343	1
GGN	1.51843	0.004	0	0.036632	1	0.0243105	1
GGT6	1.51843	0.004	0	0.036632	1	0.0243105	1
GSTA1	1.51843	0.004	0	0.036632	1	0.0243105	1
HOXA6	1.51843	0.004	0	0.036632	1	0.0243105	1
IL21R	1.51843	0.004	0	0.036632	1	0.0243105	1
IL2RB	1.51843	0.004	0	0.036632	1	0.0243105	1
ITGAM	1.51843	0.003	0	0.0703971	1	0.0557343	1
ITGB2-AS1	1.51843	0.004	0	0.036632	1	0.0243105	1
KLB	1.51843	0.004	0	0.036632	1	0.0243105	1
LINC00571	1.51843	0.002	0	0.139727	1	0.131518	1
LINC00605	1.51843	0.004	0	0.036632	1	0.0243105	1
LINC01918	1.51843	0.004	0	0.036632	1	0.0243105	1
MCPH1-AS1	1.51843	0.004	0	0.036632	1	0.0243105	1
MFNG	1.51843	0.004	0	0.036632	1	0.0243105	1
MSTN	1.51843	0.004	0	0.036632	1	0.0243105	1
NCAPG	1.51843	0.003	0	0.0703971	1	0.0557343	1
PCDH15	1.51843	0.004	0	0.036632	1	0.0243105	1
PDE1C	1.51843	0.004	0	0.036632	1	0.0243105	1
PKHD1	1.51843	0.003	0	0.0703971	1	0.0557343	1
PLCE1-AS1	1.51843	0.004	0	0.036632	1	0.0243105	1
RDH12	1.51843	0.004	0	0.036632	1	0.0243105	1
SLC4A8	1.51843	0.004	0	0.036632	1	0.0243105	1
SPATA6L	1.51843	0.004	0	0.036632	1	0.0243105	1
STMND1	1.51843	0.004	0	0.036632	1	0.0243105	1
SYCP2L	1.51843	0.004	0	0.036632	1	0.0243105	1
SYN3	1.51843	0.004	0	0.036632	1	0.0243105	1
TAPT1-AS1	1.51843	0.004	0	0.036632	1	0.0243105	1
TFAP2A-AS1	1.51843	0.004	0	0.036632	1	0.0243105	1
TGM2	1.51843	0.004	0	0.036632	1	0.0243105	1
USP30-AS1	1.51843	0.004	0	0.036632	1	0.0243105	1
ZNF365	1.51843	0.004	0	0.036632	1	0.0243105	1
KCND3	1.51783	0.043	0.007	2.66499e-08	0.000503789	2.02204e-08	0.000382246
AC007496.2	1.49839	0.007	0.001	0.0135101	1	0.0342238	1
AC008763.2	1.49839	0.007	0.001	0.0135101	1	0.0342238	1
C9orf43	1.49839	0.007	0.001	0.0135101	1	0.0342238	1
DENND2D	1.49839	0.007	0.001	0.0135101	1	0.0342238	1
FTCDNL1	1.49839	0.007	0.001	0.0135101	1	0.0342238	1
GZMA	1.49839	0.007	0.001	0.0135101	1	0.0342238	1
PRR15	1.49839	0.007	0.001	0.0135101	1	0.0342238	1
C5orf46	1.49068	0.01	0.002	0.00775672	1	0.0202536	1
RASGEF1B	1.49068	0.01	0.002	0.00775672	1	0.0202536	1
GDF6	1.48659	0.013	0.002	0.00246886	1	0.00673728	1
NT5DC3	1.48659	0.013	0.002	0.000826085	1	0.000491117	1
RASIP1	1.48659	0.014	0.002	0.00143765	1	0.00411902	1
LUM	1.48522	0.948	0.889	2.17964e-107	4.12039e-103	3.1609e-130	5.97536e-126
BNC2-AS1	1.48406	0.017	0.003	0.000791662	1	0.0022178	1
EFEMP1	1.47262	0.598	0.259	4.49935e-74	8.50557e-70	1.1396e-79	2.1543e-75
LRRC15	1.46302	0.255	0.06	1.59644e-39	3.01792e-35	4.26336e-40	8.05945e-36
IL6	1.46082	0.124	0.06	3.54548e-08	0.000670238	6.64873e-11	1.25688e-06
C1orf167	1.45557	0.07	0.019	1.32466e-09	2.50414e-05	1.51125e-09	2.85687e-05
PLAU	1.44335	0.209	0.069	7.18354e-24	1.35798e-19	2.4245e-25	4.58328e-21
ME3	1.44159	0.096	0.024	6.28007e-14	1.18718e-09	5.4587e-14	1.03191e-09
LRRC69	1.43556	0.012	0.003	0.0106566	1	0.0285188	1
CDR1	1.42641	0.008	0.002	0.0588418	1	0.132534	1
PI16	1.42533	0.345	0.138	3.11392e-33	5.88655e-29	7.99561e-34	1.51149e-29
TNK1	1.41787	0.025	0.005	4.98305e-05	0.941996	0.000115319	1
BCL2A1	1.41141	0.01	0.002	0.0077676	1	0.0216811	1
CFAP57	1.41141	0.01	0.002	0.0077676	1	0.0216811	1
HSD17B6	1.41141	0.009	0.002	0.0135725	1	0.0353891	1
LINC00545	1.41141	0.01	0.002	0.0077676	1	0.0216811	1
ODF3L1	1.41141	0.01	0.002	0.0077676	1	0.0216811	1
SLC45A2	1.41141	0.009	0.002	0.0135725	1	0.0353891	1
MIF-AS1	1.40995	0.023	0.005	0.000138865	1	0.000439017	1
LINC00968	1.4089	0.166	0.043	9.59445e-23	1.81374e-18	9.85102e-23	1.86224e-18
MAFIP	1.39938	0.02	0.004	0.00043108	1	0.00135231	1
STMN2	1.3973	0.586	0.192	4.63475e-89	8.76153e-85	7.41416e-92	1.40157e-87
GPSM3	1.38459	0.015	0.003	0.00226908	1	0.00650782	1
AMPD3	1.38228	0.006	0.001	0.0244821	1	0.0630249	1
CA5A	1.38228	0.006	0.001	0.0244821	1	0.0630249	1
CADM4	1.38228	0.006	0.001	0.0244821	1	0.0630249	1
CEP72	1.38228	0.003	0.001	0.276294	1	0.44267	1
CFAP53	1.38228	0.006	0.001	0.0244821	1	0.0630249	1
IL23A	1.38228	0.005	0.001	0.0445028	1	0.106612	1
LINC01140	1.38228	0.006	0.001	0.0244821	1	0.0630249	1
SERPINB7	1.38228	0.006	0.001	0.0244821	1	0.0630249	1
TNNT3	1.38228	0.004	0.001	0.0812732	1	0.15823	1
CTHRC1	1.38093	0.946	0.636	7.75363e-174	1.46575e-169	3.88223e-200	7.33897e-196
GACAT2	1.37648	0.031	0.005	1.23862e-06	0.0234149	3.10384e-07	0.0058675
AVEN	1.37238	0.022	0.005	0.000231858	1	0.000749942	1
OMG	1.37238	0.012	0.005	0.0458783	1	0.0760354	1
RELT	1.37238	0.022	0.005	0.000231858	1	0.000749942	1
BOK	1.36981	0.053	0.011	1.04674e-08	0.000197876	8.03089e-09	0.000151816
KCTD1	1.3663	0.045	0.011	3.79663e-07	0.00717714	1.22888e-06	0.0232307
FOXP1	1.36515	0.142	0.038	3.91927e-19	7.409e-15	4.41597e-19	8.34795e-15
EPHB3	1.36422	0.066	0.015	1.83623e-10	3.47121e-06	5.83011e-11	1.10212e-06
DNAH6	1.36238	0.002	0.002	0.727017	1	0.30031	1
LINC00910	1.36238	0.012	0.002	0.00424421	1	0.0126211	1
PAM16	1.36238	0.012	0.002	0.00424421	1	0.0126211	1
RAB3IP	1.36238	0.012	0.002	0.00424421	1	0.0126211	1
ZNF746	1.36088	0.03	0.007	3.50604e-05	0.662782	0.000119328	1
CHL1	1.36053	0.054	0.011	3.92101e-09	7.41228e-05	1.4059e-09	2.65772e-05
SLC46A3	1.35683	0.066	0.016	9.37828e-10	1.77287e-05	2.80594e-09	5.30435e-05
AC011484.1	1.35145	0.025	0.006	0.000123912	1	0.000410789	1
IL18BP	1.35145	0.025	0.005	5.02042e-05	0.949061	2.50956e-05	0.474408
TBC1D2	1.33474	0.028	0.007	6.59229e-05	1	0.000222984	1
POSTN	1.33288	0.698	0.404	1.79731e-73	3.39763e-69	3.96245e-82	7.49062e-78
MBOAT1	1.33087	0.006	0.003	0.291985	1	0.352825	1
DIO3	1.32963	0.121	0.033	1.1455e-15	2.16545e-11	2.49015e-15	4.70737e-11
ABCG2	1.32531	0.006	0.002	0.0715199	1	0.158933	1
AC009961.1	1.32531	0.008	0.002	0.0236975	1	0.0606686	1
ANGPTL7	1.32531	0.004	0.002	0.210558	1	0.358938	1
BEAN1	1.32531	0.008	0.001	0.00752798	1	0.00208795	1
LINC01048	1.32531	0.007	0.002	0.0412001	1	0.0867293	1
SAMD11	1.32531	0.007	0.002	0.0412537	1	0.0990417	1
JAG1	1.32031	0.051	0.012	6.60065e-08	0.00124779	1.31754e-07	0.00249068
UBE2QL1	1.31651	0.023	0.006	0.000335739	1	0.00104723	1
GLIS3	1.30975	0.032	0.008	2.99775e-05	0.566695	9.69298e-05	1
SLC2A5	1.30975	0.029	0.007	5.71317e-05	1	0.000199823	1
MAPK11	1.30891	0.014	0.004	0.00894862	1	0.0244981	1
DIO2	1.30694	0.448	0.248	1.30322e-30	2.4636e-26	1.51102e-35	2.85643e-31
AC004988.1	1.30123	0.002	0	0.139727	1	0.131518	1
AC007370.2	1.30123	0.003	0	0.0703971	1	0.0557343	1
AC009509.4	1.30123	0.003	0	0.0703971	1	0.0557343	1
AC010201.1	1.30123	0.003	0	0.0703971	1	0.0557343	1
AC010601.1	1.30123	0.003	0	0.0703971	1	0.0557343	1
AC010761.1	1.30123	0.003	0	0.0703971	1	0.0557343	1
AC015660.2	1.30123	0.003	0	0.0703971	1	0.0557343	1
AC020594.1	1.30123	0.003	0	0.0703971	1	0.0557343	1
AC022098.3	1.30123	0.003	0	0.0703971	1	0.0557343	1
AC022893.2	1.30123	0.003	0	0.0703971	1	0.0557343	1
AC073655.2	1.30123	0.003	0	0.0703971	1	0.0557343	1
AC079949.2	1.30123	0.003	0	0.0703971	1	0.0557343	1
AC087521.1	1.30123	0.003	0	0.0703971	1	0.0557343	1
AC091057.6	1.30123	0.003	0	0.0703971	1	0.0557343	1
AC093151.3	1.30123	0.003	0	0.0703971	1	0.0557343	1
AC093326.1	1.30123	0.003	0	0.0703971	1	0.0557343	1
AC096564.1	1.30123	0.003	0	0.0703971	1	0.0557343	1
AC096887.1	1.30123	0.003	0	0.0703971	1	0.0557343	1
AC097505.1	1.30123	0.003	0	0.0703971	1	0.0557343	1
AC097634.1	1.30123	0.003	0	0.0703971	1	0.0557343	1
AC098934.4	1.30123	0.003	0	0.0703971	1	0.0557343	1
AC105411.1	1.30123	0.003	0	0.0703971	1	0.0557343	1
AC127070.1	1.30123	0.002	0	0.139727	1	0.131518	1
AC174065.1	1.30123	0.003	0	0.0703971	1	0.0557343	1
AC244021.1	1.30123	0.003	0	0.0703971	1	0.0557343	1
AC246817.2	1.30123	0.003	0	0.0703971	1	0.0557343	1
AIM2	1.30123	0.003	0	0.0703971	1	0.0557343	1
AL031709.1	1.30123	0.003	0	0.0703971	1	0.0557343	1
AL035448.1	1.30123	0.003	0	0.0703971	1	0.0557343	1
AL121929.2	1.30123	0.003	0	0.0703971	1	0.0557343	1
AL136164.2	1.30123	0.003	0	0.0703971	1	0.0557343	1
AL139385.1	1.30123	0.003	0	0.0703971	1	0.0557343	1
AL353613.1	1.30123	0.003	0	0.0703971	1	0.0557343	1
AL356108.1	1.30123	0.003	0	0.0703971	1	0.0557343	1
AL359198.1	1.30123	0.003	0	0.0703971	1	0.0557343	1
AL391095.1	1.30123	0.003	0	0.0703971	1	0.0557343	1
AL445248.1	1.30123	0.003	0	0.0703971	1	0.0557343	1
AL451050.2	1.30123	0.003	0	0.0703971	1	0.0557343	1
AL590648.3	1.30123	0.003	0	0.0703971	1	0.0557343	1
AL627309.1	1.30123	0.003	0	0.0703971	1	0.0557343	1
ALB	1.30123	0.003	0	0.0703971	1	0.0557343	1
AP000769.2	1.30123	0.003	0	0.0703971	1	0.0557343	1
AP001363.2	1.30123	0.003	0	0.0703971	1	0.0557343	1
ARMCX3-AS1	1.30123	0.003	0	0.0703971	1	0.0557343	1
ATAD3C	1.30123	0.003	0	0.0703971	1	0.0557343	1
ATP6V0C	1.30123	0.003	0	0.0703971	1	0.0557343	1
BIN2	1.30123	0.003	0	0.0703971	1	0.0557343	1
BSN	1.30123	0.003	0	0.0703971	1	0.0557343	1
BUB1	1.30123	0.003	0	0.0703971	1	0.0557343	1
BX005266.2	1.30123	0.003	0	0.0703971	1	0.0557343	1
C10orf55	1.30123	0.003	0	0.0703971	1	0.0557343	1
C2orf50	1.30123	0.003	0	0.0703971	1	0.0557343	1
CAGE1	1.30123	0.003	0	0.0703971	1	0.0557343	1
CBLC	1.30123	0.003	0	0.0703971	1	0.0557343	1
CCDC116	1.30123	0.003	0	0.0703971	1	0.0557343	1
CCDC168	1.30123	0.002	0	0.139727	1	0.131518	1
CCR6	1.30123	0.002	0	0.139727	1	0.131518	1
CDCA7	1.30123	0.003	0	0.0703971	1	0.0557343	1
CDKN2B-AS1	1.30123	0.003	0	0.0703971	1	0.0557343	1
CIRBP-AS1	1.30123	0.003	0	0.0703971	1	0.0557343	1
CNGA3	1.30123	0.003	0	0.0703971	1	0.0557343	1
CPLX1	1.30123	0.003	0	0.0703971	1	0.0557343	1
DNAH10	1.30123	0.002	0	0.139727	1	0.131518	1
DNM1P35	1.30123	0.003	0	0.0703971	1	0.0557343	1
FAM182B	1.30123	0.003	0	0.0703971	1	0.0557343	1
FAM92B	1.30123	0.003	0	0.0703971	1	0.0557343	1
FLRT1	1.30123	0.003	0	0.0703971	1	0.0557343	1
FOXS1	1.30123	0.003	0	0.0703971	1	0.0557343	1
FSCN2	1.30123	0.003	0	0.0703971	1	0.0557343	1
GAPDHS	1.30123	0.003	0	0.0703971	1	0.0557343	1
GPIHBP1	1.30123	0.003	0	0.0703971	1	0.0557343	1
GRM5	1.30123	0.003	0	0.0703971	1	0.0557343	1
GRM6	1.30123	0.003	0	0.0703971	1	0.0557343	1
GZMK	1.30123	0.003	0	0.0703971	1	0.0557343	1
HCK	1.30123	0.003	0	0.0703971	1	0.0557343	1
HIST1H2BG	1.30123	0.003	0	0.0703971	1	0.0557343	1
HPSE	1.30123	0.003	0	0.0703971	1	0.0557343	1
HTRA4	1.30123	0.003	0	0.0703971	1	0.0557343	1
IL11	1.30123	0.003	0	0.0703971	1	0.0557343	1
IL27	1.30123	0.003	0	0.0703971	1	0.0557343	1
IL2RA	1.30123	0.003	0	0.0703971	1	0.0557343	1
KANK3	1.30123	0.003	0	0.0703971	1	0.0557343	1
LINC00592	1.30123	0.003	0	0.0703971	1	0.0557343	1
LINC00907	1.30123	0.003	0	0.0703971	1	0.0557343	1
LINC01102	1.30123	0.003	0	0.0703971	1	0.0557343	1
LINC01381	1.30123	0.003	0	0.0703971	1	0.0557343	1
LINC01532	1.30123	0.003	0	0.0703971	1	0.0557343	1
LINC01561	1.30123	0.001	0	0.296665	1	0.329177	1
LINC01641	1.30123	0.003	0	0.0703971	1	0.0557343	1
LINC01871	1.30123	0.003	0	0.0703971	1	0.0557343	1
LPAR5	1.30123	0.003	0	0.0703971	1	0.0557343	1
LRRC39	1.30123	0.003	0	0.0703971	1	0.0557343	1
LYPD6B	1.30123	0.003	0	0.0703971	1	0.0557343	1
MARCO	1.30123	0.003	0	0.0703971	1	0.0557343	1
MATN1	1.30123	0.003	0	0.0703971	1	0.0557343	1
MEGF11	1.30123	0.003	0	0.0703971	1	0.0557343	1
MIS18A-AS1	1.30123	0.003	0	0.0703971	1	0.0557343	1
MKI67	1.30123	0.003	0	0.0703971	1	0.0557343	1
MMRN1	1.30123	0.001	0	0.296665	1	0.329177	1
NRROS	1.30123	0.003	0	0.0703971	1	0.0557343	1
OLR1	1.30123	0.003	0	0.0703971	1	0.0557343	1
OPRL1	1.30123	0.003	0	0.0703971	1	0.0557343	1
OR3A2	1.30123	0.003	0	0.0703971	1	0.0557343	1
ORC1	1.30123	0.003	0	0.0703971	1	0.0557343	1
OSTN-AS1	1.30123	0.003	0	0.0703971	1	0.0557343	1
OVGP1	1.30123	0.003	0	0.0703971	1	0.0557343	1
PCDH9-AS1	1.30123	0.003	0	0.0703971	1	0.0557343	1
PLCB2	1.30123	0.003	0	0.0703971	1	0.0557343	1
POU4F3	1.30123	0.003	0	0.0703971	1	0.0557343	1
PPP1R1A	1.30123	0.003	0	0.0703971	1	0.0557343	1
RASA4B	1.30123	0.003	0	0.0703971	1	0.0557343	1
RNASEK-C17orf49	1.30123	0.003	0	0.0703971	1	0.0557343	1
S1PR4	1.30123	0.003	0	0.0703971	1	0.0557343	1
SCN3B	1.30123	0.002	0	0.139727	1	0.131518	1
SERPINA1	1.30123	0.003	0	0.0703971	1	0.0557343	1
SLC14A2-AS1	1.30123	0.003	0	0.0703971	1	0.0557343	1
SLC26A4	1.30123	0.003	0	0.0703971	1	0.0557343	1
SOX2	1.30123	0.003	0	0.0703971	1	0.0557343	1
SPATA42	1.30123	0.003	0	0.0703971	1	0.0557343	1
SPN	1.30123	0.003	0	0.0703971	1	0.0557343	1
SPP1	1.30123	0.003	0	0.0703971	1	0.0557343	1
SPTB	1.30123	0.001	0	0.296665	1	0.329177	1
ST6GALNAC3	1.30123	0.003	0	0.0703971	1	0.0557343	1
TIGIT	1.30123	0.003	0	0.0703971	1	0.0557343	1
TMED7-TICAM2	1.30123	0.003	0	0.0703971	1	0.0557343	1
TMEM244	1.30123	0.003	0	0.0703971	1	0.0557343	1
TMPO-AS1	1.30123	0.003	0	0.0703971	1	0.0557343	1
TMPRSS9	1.30123	0.003	0	0.0703971	1	0.0557343	1
TNNT1	1.30123	0.002	0	0.139727	1	0.131518	1
VAV1	1.30123	0.003	0	0.0703971	1	0.0557343	1
ZNF724	1.30123	0.003	0	0.0703971	1	0.0557343	1
ADAMTS6	1.29396	0.008	0.002	0.0587429	1	0.114651	1
CCDC13	1.29396	0.012	0.002	0.00725664	1	0.0216774	1
CLCNKB	1.29396	0.011	0.002	0.00446414	1	0.0042401	1
FAM167B	1.29396	0.011	0.002	0.0123334	1	0.0334208	1
KCNB2	1.29396	0.009	0.002	0.0351986	1	0.0855008	1
POPDC2	1.29396	0.011	0.002	0.0123334	1	0.0334208	1
ZBTB7C	1.29396	0.011	0.002	0.0123334	1	0.0334208	1
AC107294.2	1.29273	0.02	0.005	0.000639096	1	0.00213371	1
HR	1.29222	0.028	0.007	0.000150065	1	0.00042424	1
DHRS3	1.29117	0.164	0.047	1.44526e-20	2.73213e-16	2.56127e-20	4.84182e-16
SERPINE2	1.28996	0.591	0.316	3.67735e-49	6.95166e-45	3.69079e-52	6.97707e-48
STEAP4	1.28872	0.18	0.071	1.58923e-16	3.00427e-12	4.71597e-18	8.91508e-14
GMIP	1.27411	0.014	0.003	0.00382804	1	0.0120019	1
LINC01547	1.27411	0.014	0.003	0.00382804	1	0.0120019	1
MFAP3L	1.27411	0.013	0.003	0.0063966	1	0.0181714	1
OSBPL10	1.26901	0.037	0.009	6.07492e-06	0.11484	1.33984e-05	0.253283
ASTN1	1.26041	0.016	0.004	0.00331963	1	0.00980837	1
IGDCC4	1.25995	0.052	0.013	9.3915e-08	0.00177537	1.85736e-07	0.00351116
INMT	1.25904	0.064	0.019	2.55219e-08	0.000482466	9.59842e-08	0.00181449
EPHB2	1.25586	0.031	0.007	2.17137e-05	0.410476	1.69797e-05	0.320984
AC009948.4	1.25089	0.005	0.001	0.0445369	1	0.113878	1
AC068790.8	1.25089	0.005	0.001	0.0445369	1	0.113878	1
AC093157.2	1.25089	0.004	0.001	0.149457	1	0.297813	1
AC104532.2	1.25089	0.005	0.001	0.0445369	1	0.113878	1
AL021391.1	1.25089	0.005	0.001	0.0445369	1	0.113878	1
AL080250.1	1.25089	0.004	0.001	0.149349	1	0.24541	1
AL662797.1	1.25089	0.005	0.001	0.0445369	1	0.113878	1
ATP8A2	1.25089	0.004	0.001	0.149457	1	0.297813	1
FSIP1	1.25089	0.005	0.001	0.0445369	1	0.113878	1
GRB14	1.25089	0.005	0.001	0.0445369	1	0.113878	1
GRIK4	1.25089	0.004	0.001	0.149457	1	0.297813	1
JAK3	1.25089	0.005	0.001	0.0445369	1	0.113878	1
KIF2C	1.25089	0.005	0.001	0.0445369	1	0.113878	1
KREMEN2	1.25089	0.005	0.001	0.0445369	1	0.113878	1
PKN3	1.25089	0.005	0.001	0.0445369	1	0.113878	1
PPIP5K1	1.25089	0.005	0.001	0.0445369	1	0.113878	1
PTK6	1.25089	0.005	0.001	0.0445369	1	0.113878	1
SHISAL2A	1.25089	0.005	0.001	0.0445369	1	0.113878	1
TCP10L	1.25089	0.005	0.001	0.0445369	1	0.113878	1
TP53AIP1	1.25089	0.004	0.001	0.149457	1	0.297813	1
TPSAB1	1.25089	0.005	0.001	0.0445369	1	0.113878	1
FGF18	1.25039	0.017	0.005	0.00454684	1	0.00953709	1
CCL4	1.24555	0.035	0.01	3.43938e-05	0.65018	0.000101415	1
PPP1R13L	1.24372	0.05	0.014	5.18457e-07	0.00980092	1.9424e-06	0.0367191
CTGF	1.24137	0.575	0.474	1.29141e-13	2.44129e-09	4.12581e-24	7.79942e-20
CTSB	1.24071	0.813	0.505	3.13199e-93	5.92071e-89	5.6172e-100	1.06188e-95
BSCL2	1.2367	0.025	0.007	0.000289394	1	0.00102312	1
SLAMF8	1.23608	0.053	0.016	5.61977e-07	0.0106236	2.00132e-06	0.037833
DEPTOR	1.23195	0.045	0.012	1.92766e-06	0.0364405	7.19756e-06	0.136063
ELN	1.23187	0.75	0.481	4.48476e-69	8.47798e-65	1.36469e-77	2.5798e-73
AC079834.2	1.2311	0.008	0.002	0.0237293	1	0.066006	1
ADGRL4	1.2311	0.008	0.002	0.0237293	1	0.066006	1
AL049597.2	1.2311	0.008	0.002	0.0237293	1	0.066006	1
ARAP2	1.2311	0.008	0.002	0.0237293	1	0.066006	1
LRRC61	1.2311	0.008	0.001	0.00753401	1	5.91143e-05	1
POU2F2	1.2311	0.005	0.002	0.12311	1	0.202814	1
STAB1	1.2311	0.008	0.002	0.0237293	1	0.066006	1
TEX29	1.2311	0.008	0.002	0.0237293	1	0.066006	1
MGARP	1.22152	0.034	0.007	4.88141e-06	0.0922781	2.24561e-06	0.0424511
AL034376.1	1.22052	0.01	0.002	0.0208985	1	0.0550886	1
PLA2G5	1.22052	0.01	0.002	0.0208985	1	0.0550886	1
ZNF781	1.22052	0.011	0.002	0.0123564	1	0.0366789	1
ALPK2	1.21861	0.116	0.028	1.08712e-16	2.05509e-12	1.69248e-19	3.19947e-15
CHRNE	1.21393	0.013	0.002	0.00249871	1	0.000932891	1
STAG3	1.21393	0.012	0.003	0.0106566	1	0.0296919	1
ULBP2	1.21393	0.013	0.003	0.00641177	1	0.0200445	1
LAYN	1.21229	0.072	0.017	8.03087e-11	1.51816e-06	2.02004e-11	3.81868e-07
CHN1	1.21153	0.148	0.046	2.33235e-17	4.40908e-13	6.71281e-17	1.26899e-12
BDKRB2	1.21045	0.047	0.014	2.109e-06	0.0398685	7.95822e-06	0.150442
IPO9-AS1	1.20944	0.013	0.003	0.00643495	1	0.0194265	1
LINC01503	1.20858	0.188	0.052	3.07039e-24	5.80426e-20	1.39078e-24	2.62914e-20
ARSI	1.2037	0.019	0.005	0.001739	1	0.00573717	1
ZNF544	1.2037	0.021	0.006	0.000901351	1	0.00313237	1
KCNK15	1.19133	0.062	0.019	6.35488e-08	0.00120133	2.46084e-07	0.00465196
FSTL3	1.19127	0.283	0.099	8.38365e-31	1.58484e-26	4.45192e-31	8.41591e-27
CRISPLD1	1.19	0.077	0.024	3.00465e-09	5.68e-05	1.16273e-08	0.000219802
LRRN1	1.18328	0.161	0.046	2.19838e-20	4.15582e-16	2.88251e-20	5.4491e-16
FAM198A	1.17695	0.051	0.014	3.42501e-07	0.00647464	7.27087e-07	0.0137449
ADAMTS17	1.17492	0.043	0.013	1.01054e-05	0.191032	3.1269e-05	0.59111
PVR	1.17051	0.029	0.009	0.000267721	1	0.000773343	1
COL4A3	1.16753	0.025	0.005	5.09421e-05	0.96301	5.80954e-06	0.109824
SYNDIG1	1.16753	0.026	0.007	0.000180393	1	0.000160796	1
EPHA4	1.16308	0.016	0.005	0.00742604	1	0.0240844	1
BGN	1.15845	0.898	0.637	4.88353e-114	9.23182e-110	9.76684e-126	1.84632e-121
THY1	1.15791	0.882	0.565	3.00228e-128	5.67551e-124	4.19798e-139	7.93585e-135
AL359915.2	1.15573	0.015	0.003	0.00229895	1	0.0013262	1
STX1A	1.15573	0.015	0.004	0.00548234	1	0.0177528	1
AL136418.1	1.1499	0.012	0.003	0.0176419	1	0.047671	1
NOP2	1.1499	0.012	0.003	0.0106812	1	0.0329926	1
SPATA17	1.1499	0.012	0.003	0.0106812	1	0.0329926	1
C1QTNF6	1.1492	0.3	0.104	2.87035e-33	5.4261e-29	4.06507e-33	7.68461e-29
CLCF1	1.14862	0.036	0.011	4.61367e-05	0.872168	0.000180251	1
CD68	1.14817	0.307	0.099	1.06967e-36	2.02211e-32	2.42855e-36	4.59093e-32
MMP7	1.14577	0.029	0.007	5.85344e-05	1	0.000104859	1
LAMP5	1.14353	0.098	0.043	1.3061e-07	0.00246906	5.0524e-08	0.000955105
AOX1	1.14342	0.212	0.064	8.57177e-26	1.62041e-21	1.36582e-25	2.58195e-21
ANGPTL2	1.14278	0.516	0.2	1.49361e-60	2.82352e-56	1.73245e-61	3.27502e-57
AC069503.2	1.14125	0.01	0.002	0.0209364	1	0.0610011	1
AC083880.1	1.14125	0.01	0.002	0.0209364	1	0.0610011	1
AL135905.1	1.14125	0.01	0.002	0.0209364	1	0.0610011	1
ANKRD2	1.14125	0.01	0.002	0.0209364	1	0.0610011	1
AP005205.2	1.14125	0.01	0.002	0.0209364	1	0.0610011	1
APOB	1.14125	0.008	0.002	0.0238094	1	0.0501998	1
DACT1	1.14125	0.008	0.002	0.0588418	1	0.134975	1
GATA6	1.14125	0.01	0.002	0.0209364	1	0.0610011	1
GNA15	1.14125	0.01	0.002	0.0209364	1	0.0610011	1
KIF26B	1.14125	0.01	0.002	0.00782811	1	0.00184862	1
MFSD13A	1.14125	0.009	0.002	0.0351986	1	0.0888322	1
PLSCR3	1.14125	0.01	0.002	0.0209364	1	0.0610011	1
SIX1	1.14125	0.01	0.002	0.0209364	1	0.0610011	1
AVIL	1.1385	0.027	0.008	0.000519112	1	0.00172867	1
IL32	1.13506	0.383	0.147	1.47961e-40	2.79705e-36	3.95069e-40	7.46838e-36
HAGHL	1.13333	0.047	0.016	8.84925e-06	0.167286	3.67456e-05	0.694639
RASSF5	1.13181	0.037	0.011	2.90766e-05	0.549663	0.000105991	1
ACKR3	1.12839	0.12	0.042	1.62642e-12	3.07458e-08	4.37012e-12	8.26128e-08
PLXNC1	1.12798	0.022	0.007	0.0012202	1	0.00435036	1
AC009053.2	1.12708	0.006	0.002	0.0715199	1	0.165255	1
AC009318.4	1.12708	0.007	0.002	0.0413073	1	0.111811	1
AC107029.2	1.12708	0.007	0.002	0.0413073	1	0.111811	1
AL359513.1	1.12708	0.007	0.002	0.0413073	1	0.111811	1
AL449266.1	1.12708	0.007	0.002	0.0413073	1	0.111811	1
DNAH1	1.12708	0.007	0.002	0.0413073	1	0.111811	1
FBXL19	1.12708	0.006	0.002	0.0715199	1	0.165255	1
FZD5	1.12708	0.005	0.002	0.12311	1	0.205041	1
GTF2H4	1.12708	0.007	0.002	0.0413073	1	0.111811	1
HIST4H4	1.12708	0.007	0.002	0.0413073	1	0.111811	1
KRTAP11-1	1.12708	0.007	0.002	0.0413073	1	0.111811	1
LGI1	1.12708	0.007	0.002	0.0413073	1	0.111811	1
LINC00649	1.12708	0.007	0.002	0.0413073	1	0.111811	1
LINC01788	1.12708	0.007	0.001	0.0135965	1	0.000203691	1
MYLK4	1.12708	0.005	0.002	0.123257	1	0.249527	1
RNF122	1.12708	0.007	0.002	0.0413073	1	0.111811	1
WFDC2	1.12708	0.006	0.001	0.0245977	1	0.0123226	1
ZNF774	1.12708	0.006	0.002	0.0715199	1	0.165255	1
RUBCNL	1.12246	0.065	0.021	1.33673e-07	0.00252695	5.61546e-07	0.0106155
CARHSP1	1.12207	0.443	0.18	2.9953e-47	5.66232e-43	4.87758e-49	9.22058e-45
ADAMTS3	1.11919	0.03	0.009	0.000171591	1	0.000610578	1
CD3EAP	1.11919	0.031	0.01	0.000220588	1	0.000761915	1
FNDC1	1.11234	0.127	0.054	2.38582e-10	4.51015e-06	1.31339e-10	2.48283e-06
ACY1	1.11142	0.017	0.005	0.00459076	1	0.0153118	1
NANOS3	1.11142	0.016	0.005	0.00738325	1	0.0215295	1
OLFML2B	1.11073	0.309	0.102	2.24984e-35	4.25309e-31	1.39452e-35	2.63621e-31
PTGES	1.10542	0.162	0.054	1.80577e-17	3.41363e-13	6.02274e-17	1.13854e-12
C11orf96	1.1032	0.149	0.06	6.95139e-13	1.31409e-08	1.4128e-12	2.67076e-08
AC004069.1	1.09959	0.004	0.001	0.0813948	1	0.200637	1
AC007938.3	1.09959	0.004	0.001	0.0813948	1	0.200637	1
AC009005.1	1.09959	0.004	0.001	0.0813948	1	0.200637	1
AC009831.1	1.09959	0.004	0.001	0.0813948	1	0.200637	1
AC015987.1	1.09959	0.004	0.001	0.0813948	1	0.200637	1
AC024560.1	1.09959	0.004	0.001	0.0813948	1	0.200637	1
AC084757.3	1.09959	0.004	0.001	0.0813948	1	0.200637	1
AC093495.1	1.09959	0.004	0.001	0.0813948	1	0.200637	1
AC104695.2	1.09959	0.004	0.001	0.0813948	1	0.200637	1
AC124067.4	1.09959	0.004	0.001	0.0813948	1	0.200637	1
AL109917.1	1.09959	0.004	0.001	0.0813948	1	0.200637	1
AL157904.1	1.09959	0.004	0.001	0.149457	1	0.307322	1
AL355816.2	1.09959	0.004	0.001	0.0813948	1	0.200637	1
AL445183.1	1.09959	0.004	0.001	0.0813948	1	0.200637	1
AL732292.2	1.09959	0.004	0.001	0.0813948	1	0.200637	1
ASAH2	1.09959	0.004	0.001	0.0813948	1	0.200637	1
BARX2	1.09959	0.004	0.001	0.0813948	1	0.200637	1
CCNF	1.09959	0.004	0.001	0.0813948	1	0.200637	1
CD1C	1.09959	0.004	0.001	0.0813948	1	0.200637	1
CD3E	1.09959	0.004	0.001	0.149457	1	0.307322	1
CST7	1.09959	0.004	0.001	0.0813948	1	0.200637	1
DNAH5	1.09959	0.004	0.001	0.0813948	1	0.200637	1
EXOC3L4	1.09959	0.003	0.001	0.276294	1	0.452568	1
FCGR2A	1.09959	0.004	0.001	0.0813948	1	0.200637	1
FGF10	1.09959	0.004	0.001	0.0813948	1	0.200637	1
GPR137C	1.09959	0.004	0.001	0.0813948	1	0.200637	1
GPR150	1.09959	0.004	0.001	0.0813948	1	0.200637	1
HPDL	1.09959	0.004	0.001	0.0813948	1	0.200637	1
INAVA	1.09959	0.004	0.001	0.0813948	1	0.200637	1
LINC00163	1.09959	0.004	0.001	0.0813948	1	0.200637	1
LINC01554	1.09959	0.004	0.001	0.0813948	1	0.200637	1
LINC02449	1.09959	0.004	0.001	0.0813948	1	0.200637	1
LINC02542	1.09959	0.004	0.001	0.0813948	1	0.200637	1
MROH7	1.09959	0.003	0.001	0.276294	1	0.452568	1
MYOSLID	1.09959	0.004	0.001	0.0813948	1	0.200637	1
PLA2G1B	1.09959	0.004	0.001	0.0813948	1	0.200637	1
PNLDC1	1.09959	0.004	0.001	0.0813948	1	0.200637	1
PTPN22	1.09959	0.004	0.001	0.149457	1	0.307322	1
RET	1.09959	0.003	0.001	0.276294	1	0.452568	1
SCTR	1.09959	0.004	0.001	0.0813948	1	0.200637	1
SLC19A3	1.09959	0.004	0.001	0.0813948	1	0.200637	1
SMIM11B	1.09959	0.004	0.001	0.0813948	1	0.200637	1
SMTNL2	1.09959	0.004	0.001	0.0813948	1	0.200637	1
SPOCK2	1.09959	0.004	0.001	0.149457	1	0.307322	1
TENM2	1.09959	0.004	0.001	0.0813948	1	0.200637	1
TRAPPC12-AS1	1.09959	0.004	0.001	0.0813948	1	0.200637	1
TSACC	1.09959	0.004	0.001	0.0813948	1	0.200637	1
TSIX	1.09959	0.004	0.001	0.0813948	1	0.200637	1
TSPAN32	1.09959	0.004	0.001	0.149457	1	0.307322	1
ZFP3	1.09959	0.004	0.001	0.0813948	1	0.200637	1
ZNF286B	1.09959	0.004	0.001	0.0813948	1	0.200637	1
AL354920.1	1.09896	0.014	0.004	0.00897301	1	0.0286324	1
GALNT13	1.09896	0.013	0.002	0.00249541	1	0.00149522	1
PANO1	1.09896	0.014	0.003	0.00386562	1	0.00247304	1
RBPMS2	1.09896	0.014	0.004	0.00897301	1	0.0286324	1
SPAST	1.09873	0.033	0.011	0.000360373	1	0.00140741	1
PIM1	1.09238	0.112	0.04	2.22753e-11	4.21091e-07	7.15096e-11	1.35182e-06
AC018816.1	1.09188	0.029	0.01	0.000832103	1	0.00190682	1
GPR12	1.08895	0.021	0.006	0.000913406	1	0.000863535	1
UPRT	1.08895	0.021	0.007	0.00195042	1	0.00691156	1
IL33	1.08381	0.024	0.007	0.00101945	1	0.00348995	1
AL928654.1	1.08148	0.01	0.003	0.0471306	1	0.0934665	1
OXCT2	1.08148	0.012	0.003	0.0176815	1	0.0534214	1
TMEM44	1.08148	0.012	0.003	0.0176815	1	0.0534214	1
ZNF208	1.08148	0.012	0.003	0.0176815	1	0.0534214	1
ZNF788P	1.08148	0.012	0.002	0.00731735	1	0.00364813	1
ZNF805	1.08148	0.012	0.002	0.00731735	1	0.00364813	1
LGMN	1.07824	0.348	0.127	4.52815e-37	8.56002e-33	1.07098e-36	2.02459e-32
ANGPT1	1.0772	0.075	0.02	4.39924e-10	8.31633e-06	1.78329e-10	3.37112e-06
KCNAB2	1.07653	0.017	0.006	0.00949897	1	0.0226591	1
PCDH7	1.07653	0.019	0.006	0.00379047	1	0.0129761	1
PIF1	1.07653	0.018	0.006	0.00602165	1	0.0179223	1
SKAP2	1.07653	0.017	0.006	0.00949897	1	0.0226591	1
APOL2	1.07512	0.156	0.056	1.32801e-15	2.51047e-11	4.86591e-15	9.19851e-11
OGN	1.07478	0.09	0.032	2.89849e-09	5.47931e-05	1.25717e-08	0.000237655
ALKAL2	1.07467	0.096	0.038	8.46206e-09	0.000159967	2.48748e-08	0.000470233
NUDT11	1.072	0.037	0.013	0.000144514	1	0.000358611	1
NNMT	1.06882	0.827	0.628	7.22791e-78	1.36636e-73	5.13763e-93	9.71218e-89
CPXM1	1.06807	0.422	0.169	2.76257e-43	5.22236e-39	4.41386e-43	8.34396e-39
SMIM25	1.06455	0.034	0.011	0.000226535	1	0.000860409	1
DNLZ	1.06262	0.023	0.007	0.000769763	1	0.000806819	1
RELL1	1.06262	0.023	0.007	0.00159658	1	0.00578316	1
CDT1	1.06044	0.016	0.004	0.0033639	1	0.00270524	1
LINC02384	1.06044	0.015	0.004	0.00551962	1	0.0120758	1
PECAM1	1.06044	0.014	0.005	0.0187937	1	0.0493622	1
PIH1D2	1.06044	0.016	0.004	0.0033639	1	0.00270524	1
TMEM86A	1.06044	0.015	0.005	0.0118271	1	0.0334508	1
RARRES2	1.05775	0.418	0.193	6.34916e-35	1.20024e-30	3.78968e-35	7.16401e-31
AC099066.2	1.05515	0.009	0.002	0.0352603	1	0.0994355	1
AC120049.1	1.05515	0.009	0.002	0.0136853	1	0.0040466	1
ADAT3	1.05515	0.009	0.002	0.0352603	1	0.0994355	1
AL031846.2	1.05515	0.008	0.002	0.0588418	1	0.139533	1
CADM2	1.05515	0.004	0.002	0.404495	1	0.316154	1
CRACR2B	1.05515	0.009	0.002	0.0352603	1	0.0994355	1
CTXN1	1.05515	0.008	0.002	0.0588418	1	0.139533	1
LCTL	1.05515	0.009	0.002	0.0352603	1	0.0994355	1
PAFAH1B3	1.05515	0.009	0.002	0.0352603	1	0.0994355	1
RBPMS-AS1	1.05515	0.009	0.002	0.0352603	1	0.0994355	1
STAC	1.05515	0.009	0.002	0.0352603	1	0.0994355	1
URB2	1.05515	0.009	0.002	0.0352603	1	0.0994355	1
CGAS	1.05315	0.025	0.009	0.00249469	1	0.0065173	1
RABGAP1	1.04841	0.17	0.06	2.8082e-17	5.30861e-13	1.19724e-16	2.26326e-12
CCL4L2	1.04833	0.02	0.006	0.0014815	1	0.0014787	1
SLC25A48	1.04833	0.02	0.007	0.00309881	1	0.0108615	1
HRH1	1.04045	0.023	0.008	0.0031254	1	0.00811231	1
LINC00839	1.04045	0.023	0.008	0.0031254	1	0.00811231	1
RAB33A	1.04045	0.02	0.004	0.000260344	1	0.000173221	1
WNT4	1.04045	0.023	0.008	0.00313986	1	0.00955078	1
VXN	1.03878	0.012	0.004	0.0374892	1	0.0909315	1
WDHD1	1.03878	0.013	0.004	0.0145846	1	0.0454741	1
SCRG1	1.03492	0.02	0.007	0.00493984	1	0.0164671	1
LMO7	1.0309	0.21	0.082	4.31605e-19	8.15906e-15	1.26313e-18	2.38782e-14
PAK3	1.03082	0.028	0.011	0.00427504	1	0.0125686	1
ARHGAP20	1.03027	0.018	0.006	0.00604278	1	0.0203544	1
UBE2T	1.03027	0.017	0.006	0.0095314	1	0.0275467	1
C3	1.02864	0.261	0.1	6.51951e-25	1.23245e-20	2.07931e-24	3.93073e-20
NHSL1	1.02505	0.022	0.007	0.00123632	1	0.00135621	1
ABCB6	1.02336	0.001	0	0.296665	1	0.329177	1
AC005009.2	1.02336	0.002	0	0.139727	1	0.131518	1
AC005523.1	1.02336	0.002	0	0.139727	1	0.131518	1
AC005537.1	1.02336	0.002	0	0.139727	1	0.131518	1
AC005899.8	1.02336	0.002	0	0.139727	1	0.131518	1
AC006213.1	1.02336	0.002	0	0.139727	1	0.131518	1
AC006460.1	1.02336	0.002	0	0.139727	1	0.131518	1
AC007216.1	1.02336	0.002	0	0.139727	1	0.131518	1
AC007370.1	1.02336	0.002	0	0.139727	1	0.131518	1
AC009148.1	1.02336	0.001	0	0.296665	1	0.329177	1
AC010173.1	1.02336	0.002	0	0.139727	1	0.131518	1
AC010422.2	1.02336	0.002	0	0.139727	1	0.131518	1
AC010422.3	1.02336	0.002	0	0.139727	1	0.131518	1
AC010547.1	1.02336	0.002	0	0.139727	1	0.131518	1
AC011374.2	1.02336	0.002	0	0.139727	1	0.131518	1
AC011450.1	1.02336	0.002	0	0.139727	1	0.131518	1
AC012557.2	1.02336	0.002	0	0.139727	1	0.131518	1
AC015849.3	1.02336	0.002	0	0.139727	1	0.131518	1
AC016957.2	1.02336	0.002	0	0.139727	1	0.131518	1
AC019080.4	1.02336	0.002	0	0.139727	1	0.131518	1
AC021086.1	1.02336	0.002	0	0.139727	1	0.131518	1
AC022201.2	1.02336	0.002	0	0.139727	1	0.131518	1
AC022784.7	1.02336	0.002	0	0.139727	1	0.131518	1
AC025569.1	1.02336	0.002	0	0.139727	1	0.131518	1
AC026741.1	1.02336	0.002	0	0.139727	1	0.131518	1
AC027682.4	1.02336	0.002	0	0.139727	1	0.131518	1
AC034102.4	1.02336	0.002	0	0.139727	1	0.131518	1
AC064836.2	1.02336	0.002	0	0.139727	1	0.131518	1
AC068870.1	1.02336	0.002	0	0.139727	1	0.131518	1
AC074050.4	1.02336	0.002	0	0.139727	1	0.131518	1
AC079907.1	1.02336	0.002	0	0.139727	1	0.131518	1
AC079907.2	1.02336	0.002	0	0.139727	1	0.131518	1
AC087516.2	1.02336	0.002	0	0.139727	1	0.131518	1
AC091551.1	1.02336	0.002	0	0.139727	1	0.131518	1
AC092155.1	1.02336	0.002	0	0.139727	1	0.131518	1
AC092301.1	1.02336	0.002	0	0.139727	1	0.131518	1
AC093424.1	1.02336	0.002	0	0.139727	1	0.131518	1
AC093525.7	1.02336	0.002	0	0.139727	1	0.131518	1
AC099518.6	1.02336	0.002	0	0.139727	1	0.131518	1
AC106786.1	1.02336	0.002	0	0.139727	1	0.131518	1
AC107027.1	1.02336	0.002	0	0.139727	1	0.131518	1
AC109361.1	1.02336	0.002	0	0.139727	1	0.131518	1
AC110597.1	1.02336	0.002	0	0.139727	1	0.131518	1
AC115618.1	1.02336	0.002	0	0.139727	1	0.131518	1
AC116351.1	1.02336	0.002	0	0.139727	1	0.131518	1
AC117402.1	1.02336	0.002	0	0.139727	1	0.131518	1
AC125494.2	1.02336	0.002	0	0.139727	1	0.131518	1
AC128688.2	1.02336	0.002	0	0.139727	1	0.131518	1
AGBL4	1.02336	0.002	0	0.139727	1	0.131518	1
AKR1B15	1.02336	0.001	0	0.296665	1	0.329177	1
AL031663.3	1.02336	0.002	0	0.139727	1	0.131518	1
AL031665.2	1.02336	0.002	0	0.139727	1	0.131518	1
AL121652.1	1.02336	0.002	0	0.139727	1	0.131518	1
AL137786.1	1.02336	0.002	0	0.139727	1	0.131518	1
AL138963.3	1.02336	0.002	0	0.139727	1	0.131518	1
AL139147.1	1.02336	0.002	0	0.139727	1	0.131518	1
AL139353.2	1.02336	0.002	0	0.139727	1	0.131518	1
AL157911.1	1.02336	0.002	0	0.139727	1	0.131518	1
AL353804.1	1.02336	0.002	0	0.139727	1	0.131518	1
AL356020.1	1.02336	0.002	0	0.139727	1	0.131518	1
AL358234.1	1.02336	0.002	0	0.139727	1	0.131518	1
AL359736.1	1.02336	0.002	0	0.139727	1	0.131518	1
AL391832.1	1.02336	0.001	0	0.296665	1	0.329177	1
AL512306.3	1.02336	0.002	0	0.139727	1	0.131518	1
AL583856.2	1.02336	0.002	0	0.139727	1	0.131518	1
AL592295.4	1.02336	0.002	0	0.139727	1	0.131518	1
AL596442.2	1.02336	0.002	0	0.139727	1	0.131518	1
AL645940.1	1.02336	0.002	0	0.139727	1	0.131518	1
ALOXE3	1.02336	0.002	0	0.139727	1	0.131518	1
AMDHD1	1.02336	0.002	0	0.139727	1	0.131518	1
ANKRD20A8P	1.02336	0.002	0	0.139727	1	0.131518	1
AOAH	1.02336	0.001	0	0.296665	1	0.329177	1
AP000695.2	1.02336	0.002	0	0.139727	1	0.131518	1
AP001434.1	1.02336	0.002	0	0.139727	1	0.131518	1
AP001619.2	1.02336	0.002	0	0.139727	1	0.131518	1
ARHGAP31-AS1	1.02336	0.002	0	0.139727	1	0.131518	1
ATP1A3	1.02336	0.002	0	0.139727	1	0.131518	1
ATP6V1C2	1.02336	0.002	0	0.139727	1	0.131518	1
AUNIP	1.02336	0.002	0	0.139727	1	0.131518	1
BACH1-IT2	1.02336	0.002	0	0.139727	1	0.131518	1
BPIFB4	1.02336	0.002	0	0.139727	1	0.131518	1
C20orf141	1.02336	0.002	0	0.139727	1	0.131518	1
C3orf80	1.02336	0.002	0	0.139727	1	0.131518	1
C5orf60	1.02336	0.002	0	0.139727	1	0.131518	1
C6	1.02336	0.002	0	0.139727	1	0.131518	1
CA9	1.02336	0.002	0	0.139727	1	0.131518	1
CACNG8	1.02336	0.002	0	0.139727	1	0.131518	1
CARD18	1.02336	0.002	0	0.139727	1	0.131518	1
CARMIL3	1.02336	0.002	0	0.139727	1	0.131518	1
CBX2	1.02336	0.002	0	0.139727	1	0.131518	1
CCDC39	1.02336	0.002	0	0.139727	1	0.131518	1
CD274	1.02336	0.002	0	0.139727	1	0.131518	1
CD33	1.02336	0.002	0	0.139727	1	0.131518	1
CD8A	1.02336	0.001	0	0.296665	1	0.329177	1
CDC42BPG	1.02336	0.002	0	0.139727	1	0.131518	1
CDH12	1.02336	0.002	0	0.139727	1	0.131518	1
CDHR4	1.02336	0.002	0	0.139727	1	0.131518	1
CEP55	1.02336	0.002	0	0.139727	1	0.131518	1
CIITA	1.02336	0.002	0	0.139727	1	0.131518	1
CLEC7A	1.02336	0.002	0	0.139727	1	0.131518	1
CNTNAP3B	1.02336	0.002	0	0.139727	1	0.131518	1
CSDC2	1.02336	0.002	0	0.139727	1	0.131518	1
CSNK2A3	1.02336	0.002	0	0.139727	1	0.131518	1
CTLA4	1.02336	0.002	0	0.139727	1	0.131518	1
CXCL5	1.02336	0.001	0	0.296665	1	0.329177	1
CYTH4	1.02336	0.002	0	0.139727	1	0.131518	1
DIAPH3	1.02336	0.002	0	0.139727	1	0.131518	1
DLK1	1.02336	0.002	0	0.139727	1	0.131518	1
DM1-AS	1.02336	0.002	0	0.139727	1	0.131518	1
DNAAF1	1.02336	0.002	0	0.139727	1	0.131518	1
DPF1	1.02336	0.002	0	0.139727	1	0.131518	1
ENTPD3	1.02336	0.002	0	0.139727	1	0.131518	1
EPPK1	1.02336	0.002	0	0.139727	1	0.131518	1
ERN2	1.02336	0.002	0	0.139727	1	0.131518	1
ERVW-1	1.02336	0.002	0	0.139727	1	0.131518	1
ESR2	1.02336	0.002	0	0.139727	1	0.131518	1
EXO1	1.02336	0.002	0	0.139727	1	0.131518	1
FAM66D	1.02336	0.002	0	0.139727	1	0.131518	1
FGF10-AS1	1.02336	0.002	0	0.139727	1	0.131518	1
FIGNL2	1.02336	0.002	0	0.139727	1	0.131518	1
FO393415.1	1.02336	0.002	0	0.139727	1	0.131518	1
FOLR3	1.02336	0.001	0	0.296665	1	0.329177	1
FOXN1	1.02336	0.002	0	0.139727	1	0.131518	1
FSD1	1.02336	0.002	0	0.139727	1	0.131518	1
GABRP	1.02336	0.002	0	0.139727	1	0.131518	1
GATA2	1.02336	0.002	0	0.139727	1	0.131518	1
GIMAP6	1.02336	0.002	0	0.139727	1	0.131518	1
GLIS3-AS1	1.02336	0.002	0	0.139727	1	0.131518	1
GLS2	1.02336	0.002	0	0.139727	1	0.131518	1
GPR62	1.02336	0.002	0	0.139727	1	0.131518	1
GTSE1-DT	1.02336	0.002	0	0.139727	1	0.131518	1
HAVCR2	1.02336	0.002	0	0.139727	1	0.131518	1
HCN2	1.02336	0.002	0	0.139727	1	0.131518	1
HEATR4	1.02336	0.002	0	0.139727	1	0.131518	1
HIST1H2AB	1.02336	0.002	0	0.139727	1	0.131518	1
HIST1H2AE	1.02336	0.002	0	0.139727	1	0.131518	1
HIST2H4A	1.02336	0.002	0	0.139727	1	0.131518	1
HLA-DOA	1.02336	0.002	0	0.139727	1	0.131518	1
HOXB7	1.02336	0.002	0	0.139727	1	0.131518	1
IDO1	1.02336	0.002	0	0.139727	1	0.131518	1
IGSF21	1.02336	0.001	0	0.296665	1	0.329177	1
IGSF9	1.02336	0.002	0	0.139727	1	0.131518	1
INSRR	1.02336	0.002	0	0.139727	1	0.131518	1
IQUB	1.02336	0.002	0	0.139727	1	0.131518	1
ITGB1-DT	1.02336	0.002	0	0.139727	1	0.131518	1
KCNJ5	1.02336	0.002	0	0.139727	1	0.131518	1
KCNS2	1.02336	0.002	0	0.139727	1	0.131518	1
KCTD14	1.02336	0.002	0	0.139727	1	0.131518	1
KIAA1614-AS1	1.02336	0.002	0	0.139727	1	0.131518	1
KIF15	1.02336	0.002	0	0.139727	1	0.131518	1
KLHDC7B	1.02336	0.002	0	0.139727	1	0.131518	1
KLHL34	1.02336	0.002	0	0.139727	1	0.131518	1
KLRB1	1.02336	0.002	0	0.139727	1	0.131518	1
KRT71	1.02336	0.002	0	0.139727	1	0.131518	1
LDLRAD2	1.02336	0.002	0	0.139727	1	0.131518	1
LINC00028	1.02336	0.002	0	0.139727	1	0.131518	1
LINC00484	1.02336	0.002	0	0.139727	1	0.131518	1
LINC00519	1.02336	0.002	0	0.139727	1	0.131518	1
LINC00644	1.02336	0.002	0	0.139727	1	0.131518	1
LINC00911	1.02336	0.002	0	0.139727	1	0.131518	1
LINC01018	1.02336	0.002	0	0.139727	1	0.131518	1
LINC01229	1.02336	0.002	0	0.139727	1	0.131518	1
LINC01597	1.02336	0.002	0	0.139727	1	0.131518	1
LINC01724	1.02336	0.002	0	0.139727	1	0.131518	1
LINC01970	1.02336	0.002	0	0.139727	1	0.131518	1
LINC02067	1.02336	0.002	0	0.139727	1	0.131518	1
LINC02076	1.02336	0.002	0	0.139727	1	0.131518	1
LINC02139	1.02336	0.002	0	0.139727	1	0.131518	1
LINC02206	1.02336	0.002	0	0.139727	1	0.131518	1
LINC02210-CRHR1	1.02336	0.002	0	0.139727	1	0.131518	1
LINC02226	1.02336	0.002	0	0.139727	1	0.131518	1
LINC02267	1.02336	0.002	0	0.139727	1	0.131518	1
LINC02349	1.02336	0.002	0	0.139727	1	0.131518	1
LRRC43	1.02336	0.002	0	0.139727	1	0.131518	1
LRRIQ3	1.02336	0.002	0	0.139727	1	0.131518	1
LYG1	1.02336	0.002	0	0.139727	1	0.131518	1
LYPD6	1.02336	0.002	0	0.139727	1	0.131518	1
MARVELD3	1.02336	0.002	0	0.139727	1	0.131518	1
MKX-AS1	1.02336	0.002	0	0.139727	1	0.131518	1
MLIP	1.02336	0.002	0	0.139727	1	0.131518	1
MMP2-AS1	1.02336	0.002	0	0.139727	1	0.131518	1
MRLN	1.02336	0.002	0	0.139727	1	0.131518	1
MS4A2	1.02336	0.002	0	0.139727	1	0.131518	1
MYH14	1.02336	0.002	0	0.139727	1	0.131518	1
MYOCD	1.02336	0.002	0	0.139727	1	0.131518	1
MYRFL	1.02336	0.002	0	0.139727	1	0.131518	1
NBAT1	1.02336	0.002	0	0.139727	1	0.131518	1
NCCRP1	1.02336	0.002	0	0.139727	1	0.131518	1
NETO2	1.02336	0.002	0	0.139727	1	0.131518	1
OLFM3	1.02336	0.002	0	0.139727	1	0.131518	1
OTOA	1.02336	0.002	0	0.139727	1	0.131518	1
OTUB2	1.02336	0.002	0	0.139727	1	0.131518	1
P2RX1	1.02336	0.002	0	0.139727	1	0.131518	1
PAK6	1.02336	0.002	0	0.139727	1	0.131518	1
PARD3-AS1	1.02336	0.002	0	0.139727	1	0.131518	1
PARD6B	1.02336	0.002	0	0.139727	1	0.131518	1
PBK	1.02336	0.002	0	0.139727	1	0.131518	1
PDZK1	1.02336	0.002	0	0.139727	1	0.131518	1
PERM1	1.02336	0.002	0	0.139727	1	0.131518	1
PITX1	1.02336	0.002	0	0.139727	1	0.131518	1
PNLIPRP3	1.02336	0.002	0	0.139727	1	0.131518	1
PON1	1.02336	0.001	0	0.296665	1	0.329177	1
PRR29	1.02336	0.002	0	0.139727	1	0.131518	1
PRR36	1.02336	0.002	0	0.139727	1	0.131518	1
PTPRQ	1.02336	0.002	0	0.139727	1	0.131518	1
RAD21-AS1	1.02336	0.002	0	0.139727	1	0.131518	1
RASGRF2	1.02336	0.002	0	0.139727	1	0.131518	1
RELN	1.02336	0.002	0	0.139727	1	0.131518	1
RGSL1	1.02336	0.002	0	0.139727	1	0.131518	1
RYR3	1.02336	0.002	0	0.139727	1	0.131518	1
SALL4	1.02336	0.002	0	0.139727	1	0.131518	1
SAP30L-AS1	1.02336	0.002	0	0.139727	1	0.131518	1
SCN4B	1.02336	0.002	0	0.139727	1	0.131518	1
SGCZ	1.02336	0.002	0	0.139727	1	0.131518	1
SHANK3	1.02336	0.002	0	0.139727	1	0.131518	1
SHISA3	1.02336	0.002	0	0.139727	1	0.131518	1
SIX4	1.02336	0.002	0	0.139727	1	0.131518	1
SKA1	1.02336	0.002	0	0.139727	1	0.131518	1
SLC34A2	1.02336	0.002	0	0.139727	1	0.131518	1
SLC38A3	1.02336	0.002	0	0.139727	1	0.131518	1
SLCO2B1	1.02336	0.002	0	0.139727	1	0.131518	1
SMC5-AS1	1.02336	0.002	0	0.139727	1	0.131518	1
SPATA12	1.02336	0.002	0	0.139727	1	0.131518	1
SPDYE3	1.02336	0.002	0	0.139727	1	0.131518	1
ST3GAL5-AS1	1.02336	0.002	0	0.139727	1	0.131518	1
STARD8	1.02336	0.002	0	0.139727	1	0.131518	1
STK31	1.02336	0.002	0	0.139727	1	0.131518	1
SUCLA2-AS1	1.02336	0.002	0	0.139727	1	0.131518	1
TCAP	1.02336	0.002	0	0.139727	1	0.131518	1
TFAP2B	1.02336	0.002	0	0.139727	1	0.131518	1
TICAM2	1.02336	0.002	0	0.139727	1	0.131518	1
TMEM156	1.02336	0.002	0	0.139727	1	0.131518	1
TPRG1-AS1	1.02336	0.002	0	0.139727	1	0.131518	1
TRIML2	1.02336	0.002	0	0.139727	1	0.131518	1
TTLL6	1.02336	0.002	0	0.139727	1	0.131518	1
U51244.1	1.02336	0.002	0	0.139727	1	0.131518	1
U91328.3	1.02336	0.002	0	0.139727	1	0.131518	1
UNC5C	1.02336	0.002	0	0.139727	1	0.131518	1
UPK3A	1.02336	0.002	0	0.139727	1	0.131518	1
UXT-AS1	1.02336	0.002	0	0.139727	1	0.131518	1
VSIG1	1.02336	0.002	0	0.139727	1	0.131518	1
Z95114.2	1.02336	0.002	0	0.139727	1	0.131518	1
Z97198.1	1.02336	0.002	0	0.139727	1	0.131518	1
ZBTB9	1.02336	0.002	0	0.139727	1	0.131518	1
ZNF233	1.02336	0.002	0	0.139727	1	0.131518	1
ZNF451-AS1	1.02336	0.002	0	0.139727	1	0.131518	1
ZNF705E	1.02336	0.002	0	0.139727	1	0.131518	1
ZNF835	1.02336	0.002	0	0.139727	1	0.131518	1
ZRANB2-AS1	1.02336	0.002	0	0.139727	1	0.131518	1
SMOC2	1.02171	0.8	0.427	7.60159e-100	1.437e-95	1.80342e-103	3.40919e-99
IL1B	1.02153	0.026	0.008	0.000833202	1	0.0023441	1
BLOC1S3	1.01898	0.031	0.011	0.00043938	1	0.00172553	1
NOV	1.0165	0.387	0.158	3.23152e-36	6.10886e-32	1.22247e-35	2.31096e-31
CXCL12	1.01135	0.687	0.464	3.9122e-51	7.39563e-47	9.57914e-56	1.81084e-51
AC022916.1	1.01096	0.001	0.002	0.616192	1	0.618321	1
AL109924.2	1.01096	0.006	0.002	0.0716094	1	0.18458	1
AL391834.1	1.01096	0.006	0.002	0.0716094	1	0.18458	1
B3GALT2	1.01096	0.006	0.002	0.0716094	1	0.18458	1
CFAP221	1.01096	0.006	0.002	0.0716094	1	0.18458	1
DDX43	1.01096	0.006	0.002	0.0716094	1	0.18458	1
DIRC3	1.01096	0.006	0.002	0.0716094	1	0.18458	1
ELOVL3	1.01096	0.006	0.002	0.0716094	1	0.18458	1
EREG	1.01096	0.006	0.002	0.0716094	1	0.18458	1
FOLR2	1.01096	0.006	0.002	0.0716094	1	0.18458	1
GJB3	1.01096	0.005	0.002	0.123257	1	0.258718	1
HES2	1.01096	0.006	0.002	0.0716094	1	0.18458	1
KCNN4	1.01096	0.005	0.002	0.123257	1	0.258718	1
KRTCAP3	1.01096	0.006	0.002	0.0716094	1	0.18458	1
LAIR1	1.01096	0.006	0.002	0.0716094	1	0.18458	1
LINC01616	1.01096	0.006	0.002	0.0716094	1	0.18458	1
MIR503HG	1.01096	0.006	0.002	0.0716094	1	0.18458	1
PIK3IP1-AS1	1.01096	0.006	0.002	0.0716094	1	0.18458	1
PRR5L	1.01096	0.005	0.001	0.0447086	1	0.029192	1
TLR6	1.01096	0.006	0.002	0.0716094	1	0.18458	1
TRIM63	1.01096	0.004	0.002	0.210558	1	0.367464	1
VGLL2	1.01096	0.005	0.002	0.123257	1	0.258718	1
Z73429.1	1.01096	0.004	0.002	0.210558	1	0.367464	1
AURKC	1.00804	0.011	0.003	0.0290543	1	0.0849018	1
LRRC7	1.00804	0.01	0.003	0.0472287	1	0.115319	1
LRRN3	1.00804	0.01	0.003	0.0472287	1	0.115319	1
SNAI3-AS1	1.00804	0.011	0.003	0.0290543	1	0.0849018	1
THPO	1.00804	0.011	0.003	0.0290543	1	0.0849018	1
AC008622.2	1.00673	0.015	0.005	0.011863	1	0.0380581	1
CHAC2	1.00673	0.014	0.004	0.00902741	1	0.0202782	1
HSD17B1	1.00673	0.015	0.005	0.011863	1	0.0380581	1
RNASE1	1.00551	0.018	0.007	0.0217219	1	0.0525161	1
BNC2	1.00518	0.028	0.009	0.000678623	1	0.00197796	1
CISH	1.00518	0.027	0.009	0.0010544	1	0.0038378	1
SPINT2	1.00518	0.029	0.01	0.00084611	1	0.00324402	1
DOK5	1.00474	0.037	0.011	6.19488e-05	1	6.7533e-05	1
ME1	1.00437	0.049	0.016	7.2434e-06	0.136929	1.77113e-05	0.334815
ADM	1.00367	0.537	0.317	6.76189e-33	1.27827e-28	1.0371e-34	1.96054e-30
SMCO4	1.0035	0.229	0.078	4.73898e-24	8.95857e-20	3.51971e-24	6.65366e-20
IRF2BP1	0.993642	0.037	0.014	0.000411447	1	0.00119067	1
NT5DC2	0.993171	0.078	0.027	1.95676e-08	0.000369906	3.87523e-08	0.000732574
NRP2	0.992227	0.101	0.035	2.09646e-10	3.96315e-06	7.04788e-10	1.33233e-05
MPP3	0.990908	0.029	0.01	0.000550011	1	0.00165378	1
BOLA2B	0.986017	0.021	0.007	0.0019746	1	0.00225662	1
GAD1	0.986017	0.02	0.005	0.000645901	1	0.000581477	1
S100A7	0.986017	0.017	0.007	0.0324828	1	0.0480465	1
PIEZO2	0.981278	0.033	0.01	9.18057e-05	1	0.000110624	1
TEAD4	0.978348	0.032	0.011	0.00028758	1	0.000405783	1
AL137003.2	0.974749	0.012	0.004	0.0374892	1	0.0942994	1
BACE1-AS	0.974749	0.012	0.004	0.0374892	1	0.0942994	1
HK2	0.974749	0.012	0.004	0.0374892	1	0.0942994	1
KIAA0040	0.974749	0.012	0.004	0.0235184	1	0.0709918	1
ZNF615	0.974749	0.012	0.004	0.0235184	1	0.0709918	1
PLXDC1	0.974711	0.266	0.083	4.83406e-31	9.1383e-27	1.94972e-33	3.68575e-29
PKP1	0.969302	0.021	0.008	0.00742346	1	0.0212956	1
TMEM92	0.969302	0.023	0.008	0.00315437	1	0.0113571	1
HIF1A	0.968369	0.281	0.112	1.51253e-25	2.85929e-21	7.80401e-25	1.47527e-20
C1QTNF3	0.967961	0.401	0.139	1.73211e-44	3.27439e-40	3.83368e-47	7.24718e-43
GALNT1	0.967875	0.153	0.064	1.38463e-12	2.61751e-08	3.61492e-12	6.83364e-08
ZWILCH	0.962212	0.051	0.017	5.94889e-06	0.112458	2.31525e-06	0.0437674
AL445250.1	0.962142	0.039	0.011	1.60638e-05	0.30367	2.39706e-06	0.045314
RGS7	0.962023	0.028	0.01	0.0013182	1	0.00478659	1
ZFP64	0.962023	0.029	0.01	0.000854129	1	0.0025907	1
GRHL1	0.961775	0.018	0.007	0.0118741	1	0.0338513	1
LGALS7	0.961775	0.019	0.007	0.00766474	1	0.0258745	1
MAMLD1	0.961775	0.018	0.007	0.0118741	1	0.0338513	1
NREP	0.961079	0.266	0.124	2.17237e-19	4.10664e-15	1.73393e-20	3.27782e-16
AC006273.1	0.96094	0.008	0.002	0.0589408	1	0.158289	1
AC024060.1	0.96094	0.008	0.002	0.0589408	1	0.158289	1
AL021707.2	0.96094	0.008	0.002	0.0238733	1	0.00870715	1
CPZ	0.96094	0.008	0.002	0.0589408	1	0.158289	1
ICAM4	0.96094	0.007	0.002	0.0974443	1	0.212266	1
IGSF3	0.96094	0.008	0.002	0.0589408	1	0.158289	1
LINC01483	0.96094	0.008	0.002	0.0589408	1	0.158289	1
NLGN1	0.96094	0.007	0.002	0.0974443	1	0.212266	1
PNMA8A	0.96094	0.008	0.002	0.0589408	1	0.158289	1
RASGRF1	0.96094	0.008	0.002	0.0589408	1	0.158289	1
SPC24	0.96094	0.008	0.002	0.0589408	1	0.158289	1
TMEM92-AS1	0.96094	0.006	0.002	0.159436	1	0.296721	1
XCL2	0.96094	0.004	0.002	0.620782	1	0.568796	1
CLIC6	0.96035	0.085	0.031	2.12624e-08	0.000401944	8.55164e-08	0.0016166
EFNA1	0.955104	0.025	0.009	0.00251963	1	0.0092519	1
KLF12	0.955104	0.021	0.009	0.0130951	1	0.0171286	1
ARNT2	0.949967	0.014	0.003	0.00390352	1	0.000137164	1
GALNT8	0.949967	0.014	0.005	0.0188489	1	0.058634	1
PXDN	0.947449	0.154	0.058	3.17233e-14	5.99698e-10	1.09952e-13	2.07854e-09
DCBLD1	0.946339	0.043	0.014	2.14418e-05	0.405336	1.7991e-05	0.340102
ADGRD1	0.945593	0.065	0.021	1.53994e-07	0.00291111	1.33085e-07	0.00251585
CCL11	0.942893	0.01	0.007	0.378105	1	0.595451	1
CRLF1	0.942772	0.048	0.017	2.1037e-05	0.397684	7.99956e-05	1
PYCR1	0.942187	0.393	0.161	3.3241e-37	6.28387e-33	1.96046e-36	3.70606e-32
NCDN	0.941311	0.032	0.012	0.000997981	1	0.00340518	1
DIRC1	0.940222	0.036	0.013	0.000351049	1	0.0013452	1
GBGT1	0.940222	0.038	0.014	0.000183135	1	0.000618813	1
THAP8	0.939426	0.042	0.016	0.000205795	1	0.000827256	1
IMPA2	0.933208	0.051	0.02	3.56267e-05	0.673488	0.000158794	1
ZNF787	0.932632	0.035	0.012	0.000288492	1	0.000446196	1
LRRC1	0.932278	0.028	0.011	0.00241074	1	0.00780974	1
FGF9	0.931735	0.02	0.006	0.00237477	1	0.00569125	1
ARMC4	0.930794	0.015	0.006	0.0232947	1	0.0620326	1
CCL3L1	0.930794	0.016	0.006	0.0150163	1	0.0480429	1
NAALAD2	0.930794	0.015	0.005	0.0119297	1	0.0291312	1
AC044839.1	0.92877	0.01	0.003	0.047327	1	0.132078	1
BAALC	0.92877	0.01	0.003	0.047327	1	0.132078	1
POLR1B	0.92877	0.01	0.003	0.047327	1	0.132078	1
PRSS8	0.92877	0.01	0.003	0.047327	1	0.132078	1
OSBPL10-AS1	0.92877	0.01	0.002	0.0210765	1	0.0134345	1
SPINT1	0.92877	0.01	0.002	0.0210765	1	0.0134345	1
COL5A2	0.928746	0.694	0.374	1.40221e-66	2.65074e-62	1.74132e-67	3.29179e-63
POLR2D	0.923101	0.056	0.02	3.13037e-06	0.0591765	1.47861e-06	0.0279516
SULF1	0.92176	0.037	0.017	0.00232026	1	0.00442328	1
AC007336.1	0.921249	0.004	0.001	0.149565	1	0.341252	1
AC007563.2	0.921249	0.004	0.001	0.149565	1	0.341252	1
AC008738.2	0.921249	0.002	0.001	0.5134	1	0.519142	1
AC009630.1	0.921249	0.004	0.001	0.149565	1	0.341252	1
AC011472.1	0.921249	0.004	0.001	0.149565	1	0.341252	1
AC023481.1	0.921249	0.004	0.001	0.149565	1	0.341252	1
AC026401.1	0.921249	0.004	0.001	0.149565	1	0.341252	1
AC027271.1	0.921249	0.004	0.001	0.149565	1	0.341252	1
AC067838.1	0.921249	0.004	0.001	0.149565	1	0.341252	1
AC078883.1	0.921249	0.004	0.001	0.149565	1	0.341252	1
AC090198.1	0.921249	0.004	0.001	0.149565	1	0.341252	1
AC098864.1	0.921249	0.004	0.001	0.149565	1	0.341252	1
AC123777.1	0.921249	0.004	0.001	0.149565	1	0.341252	1
AC131097.4	0.921249	0.004	0.001	0.149565	1	0.341252	1
AC137630.4	0.921249	0.004	0.001	0.149565	1	0.341252	1
AC233992.3	0.921249	0.004	0.001	0.149565	1	0.341252	1
ADAM19	0.921249	0.004	0.001	0.149565	1	0.341252	1
AL031429.1	0.921249	0.004	0.001	0.149565	1	0.341252	1
AL121821.1	0.921249	0.004	0.001	0.149565	1	0.341252	1
AL157373.2	0.921249	0.004	0.001	0.149565	1	0.341252	1
AL157935.2	0.921249	0.004	0.001	0.149565	1	0.341252	1
AL356481.1	0.921249	0.004	0.001	0.149565	1	0.341252	1
AL357873.1	0.921249	0.004	0.001	0.149565	1	0.341252	1
AL359182.1	0.921249	0.004	0.001	0.149565	1	0.341252	1
AL359921.2	0.921249	0.004	0.001	0.149565	1	0.341252	1
AL591686.1	0.921249	0.004	0.001	0.149565	1	0.341252	1
AP001574.1	0.921249	0.004	0.001	0.149565	1	0.341252	1
AP1M2	0.921249	0.004	0.001	0.149565	1	0.341252	1
APLNR	0.921249	0.004	0.001	0.149565	1	0.341252	1
BBOX1-AS1	0.921249	0.004	0.001	0.149565	1	0.341252	1
C6orf141	0.921249	0.004	0.001	0.149565	1	0.341252	1
CCIN	0.921249	0.004	0.001	0.149565	1	0.341252	1
CCL14	0.921249	0.004	0.001	0.149565	1	0.341252	1
CELSR1	0.921249	0.004	0.001	0.149565	1	0.341252	1
CENPA	0.921249	0.004	0.001	0.149565	1	0.341252	1
CRX	0.921249	0.004	0.001	0.149565	1	0.341252	1
CTSV	0.921249	0.004	0.001	0.149565	1	0.341252	1
DSG2	0.921249	0.003	0.001	0.276294	1	0.474784	1
FLG-AS1	0.921249	0.004	0.001	0.149565	1	0.341252	1
FRRS1L	0.921249	0.004	0.001	0.149565	1	0.341252	1
FTCD	0.921249	0.004	0.001	0.149565	1	0.341252	1
GIMAP4	0.921249	0.004	0.001	0.149565	1	0.341252	1
GJB6	0.921249	0.004	0.001	0.149565	1	0.341252	1
GLUD2	0.921249	0.004	0.001	0.149565	1	0.341252	1
GRHL2	0.921249	0.004	0.001	0.149565	1	0.341252	1
HDHD5-AS1	0.921249	0.004	0.001	0.149565	1	0.341252	1
HIF1A-AS2	0.921249	0.004	0.001	0.149565	1	0.341252	1
IGSF5	0.921249	0.004	0.001	0.149565	1	0.341252	1
KIAA2012	0.921249	0.004	0.001	0.149565	1	0.341252	1
KRT27	0.921249	0.004	0.001	0.149565	1	0.341252	1
KRT75	0.921249	0.004	0.001	0.149565	1	0.341252	1
KRT77	0.921249	0.003	0.001	0.276294	1	0.474784	1
LEP	0.921249	0.004	0.001	0.149565	1	0.341252	1
LINC01144	0.921249	0.003	0.001	0.276294	1	0.474784	1
LINC01209	0.921249	0.004	0.001	0.149565	1	0.341252	1
LINC01270	0.921249	0.004	0.001	0.149565	1	0.341252	1
LINC02066	0.921249	0.004	0.001	0.149565	1	0.341252	1
LINC02259	0.921249	0.004	0.001	0.149565	1	0.341252	1
LINC02574	0.921249	0.004	0.001	0.149565	1	0.341252	1
LRRC74B	0.921249	0.004	0.001	0.149565	1	0.341252	1
MMACHC	0.921249	0.004	0.001	0.149565	1	0.341252	1
MPP7	0.921249	0.004	0.001	0.149565	1	0.341252	1
PGA5	0.921249	0.004	0.001	0.149565	1	0.341252	1
PGAM2	0.921249	0.003	0.001	0.276294	1	0.474784	1
PLGLB1	0.921249	0.004	0.001	0.149565	1	0.341252	1
PROM2	0.921249	0.003	0.001	0.276294	1	0.474784	1
PRR4	0.921249	0.004	0.001	0.149565	1	0.341252	1
PTPN6	0.921249	0.004	0.001	0.149565	1	0.341252	1
RGMB-AS1	0.921249	0.004	0.001	0.149565	1	0.341252	1
RPS6KA1	0.921249	0.004	0.001	0.149565	1	0.341252	1
SAMD3	0.921249	0.004	0.001	0.149565	1	0.341252	1
SAMMSON	0.921249	0.004	0.001	0.149565	1	0.341252	1
SELPLG	0.921249	0.004	0.001	0.149565	1	0.341252	1
SEMA4G	0.921249	0.004	0.001	0.149565	1	0.341252	1
SLC22A18AS	0.921249	0.004	0.001	0.149565	1	0.341252	1
SLC29A4	0.921249	0.004	0.001	0.149565	1	0.341252	1
SNPH	0.921249	0.004	0.001	0.149565	1	0.341252	1
SPATA9	0.921249	0.004	0.001	0.149565	1	0.341252	1
SPOCD1	0.921249	0.004	0.001	0.149565	1	0.341252	1
STRC	0.921249	0.002	0.001	0.5134	1	0.519142	1
TEX35	0.921249	0.004	0.001	0.149565	1	0.341252	1
TMC8	0.921249	0.004	0.001	0.149565	1	0.341252	1
TRHDE	0.921249	0.004	0.001	0.149565	1	0.341252	1
TTC36	0.921249	0.004	0.001	0.149565	1	0.341252	1
Z83851.1	0.921249	0.004	0.001	0.149565	1	0.341252	1
ZC3H12D	0.921249	0.004	0.001	0.149565	1	0.341252	1
ZGPAT	0.921249	0.004	0.001	0.149565	1	0.341252	1
ZNF543	0.921249	0.004	0.001	0.149565	1	0.341252	1
AC134312.6	0.920162	0.02	0.008	0.011389	1	0.0377831	1
EFL1	0.920162	0.022	0.008	0.00487897	1	0.0169174	1
SLC41A2	0.918102	0.088	0.033	2.34093e-08	0.000442529	9.75624e-08	0.00184432
BEST1	0.91781	0.038	0.014	0.000184507	1	0.000301625	1
AC006946.2	0.915518	0.017	0.005	0.00462556	1	0.00699145	1
FBN1	0.913564	0.726	0.374	1.09973e-70	2.07893e-66	3.4448e-73	6.51204e-69
PRELID3A	0.910234	0.025	0.01	0.00461733	1	0.0143147	1
ITGBL1	0.909384	0.692	0.395	1.48493e-59	2.80711e-55	5.82718e-61	1.10157e-56
RAI14	0.908321	0.159	0.057	1.89151e-15	3.57571e-11	2.28118e-15	4.31234e-11
GPR68	0.907626	0.052	0.02	4.26298e-05	0.805874	0.000192492	1
SMN2	0.907393	0.033	0.013	0.00118686	1	0.00403424	1
EDN1	0.907001	0.127	0.05	5.06828e-11	9.58107e-07	2.02914e-10	3.83589e-06
CCL18	0.906332	0.011	0.004	0.0592866	1	0.139528	1
FIZ1	0.906332	0.012	0.004	0.0375815	1	0.108708	1
KRTAP1-5	0.906332	0.012	0.004	0.0375815	1	0.108708	1
MAP7D2	0.906332	0.008	0.003	0.121226	1	0.266513	1
AL391422.3	0.903523	0.057	0.023	2.04356e-05	0.386314	8.27855e-05	1
ADTRP	0.903058	0.02	0.005	0.00108135	1	8.23994e-05	1
C1GALT1C1L	0.903058	0.017	0.007	0.032601	1	0.064198	1
KLHL25	0.903058	0.02	0.007	0.0049439	1	0.0060419	1
SPOPL	0.900299	0.042	0.016	0.000207591	1	0.000876268	1
STK17A	0.896879	0.101	0.035	2.63533e-10	4.98182e-06	6.71774e-11	1.26992e-06
ERAP1	0.896275	0.068	0.025	9.45383e-07	0.0178715	1.35244e-06	0.0255665
PARP16	0.895412	0.042	0.017	0.000357245	1	0.00133865	1
CGREF1	0.894095	0.08	0.03	9.44835e-08	0.00178612	3.32446e-07	0.00628455
AC108734.4	0.894081	0.028	0.011	0.00425104	1	0.0106466	1
AC020637.1	0.892701	0.021	0.008	0.007456	1	0.025702	1
S100A9	0.892701	0.021	0.007	0.00398143	1	0.00516088	1
FNIP2	0.891908	0.052	0.021	7.23074e-05	1	0.000291114	1
FAM133A	0.889787	0.012	0.004	0.0236276	1	0.0544279	1
KCNJ2	0.889787	0.013	0.005	0.0296783	1	0.0887622	1
LARS2	0.889787	0.012	0.005	0.0710678	1	0.154501	1
PNMA2	0.889787	0.013	0.004	0.0147013	1	0.0142454	1
ZNF341-AS1	0.889787	0.004	0.005	0.87604	1	0.497451	1
ZNRF2	0.889787	0.013	0.004	0.0147013	1	0.0142454	1
SYT11	0.889511	0.037	0.015	0.000738912	1	0.00293684	1
OAF	0.88769	0.104	0.044	2.00037e-08	0.00037815	9.15382e-08	0.00173044
AC245595.1	0.886977	0.253	0.101	2.99169e-22	5.6555e-18	1.77556e-21	3.35652e-17
SDK1	0.886743	0.045	0.013	2.8482e-06	0.0538424	1.75023e-07	0.00330863
TTC21A	0.883955	0.021	0.008	0.00746964	1	0.0254318	1
ZNF665	0.883955	0.02	0.009	0.029029	1	0.070209	1
GAS6-DT	0.882881	0.049	0.02	8.04131e-05	1	0.000356462	1
MYO1E	0.881697	0.056	0.021	1.05125e-05	0.198729	2.65425e-05	0.501759
LINC00595	0.881499	0.032	0.012	0.00101357	1	0.00331864	1
PAQR3	0.881499	0.029	0.013	0.00567877	1	0.0163904	1
AC009093.5	0.879577	0.005	0.002	0.123404	1	0.294913	1
AC010894.2	0.879577	0.005	0.002	0.123404	1	0.294913	1
AC079610.2	0.879577	0.005	0.002	0.123404	1	0.294913	1
AC092835.1	0.879577	0.003	0.002	0.584681	1	0.304711	1
AC093702.1	0.879577	0.005	0.002	0.123404	1	0.294913	1
AC105345.1	0.879577	0.005	0.002	0.123404	1	0.294913	1
AC135012.1	0.879577	0.005	0.002	0.123404	1	0.294913	1
AC136604.3	0.879577	0.005	0.002	0.123404	1	0.294913	1
AL161908.1	0.879577	0.004	0.002	0.210558	1	0.384562	1
AP001528.1	0.879577	0.005	0.002	0.123404	1	0.294913	1
BEST4	0.879577	0.005	0.002	0.123404	1	0.294913	1
C1QC	0.879577	0.005	0.002	0.123404	1	0.294913	1
C2orf91	0.879577	0.005	0.002	0.123404	1	0.294913	1
C3orf52	0.879577	0.005	0.002	0.123404	1	0.294913	1
C5AR1	0.879577	0.005	0.002	0.123404	1	0.294913	1
CCDC17	0.879577	0.005	0.002	0.123404	1	0.294913	1
CNTNAP2	0.879577	0.004	0.001	0.0816392	1	0.0675298	1
DGAT2	0.879577	0.004	0.002	0.210558	1	0.384562	1
ESRP1	0.879577	0.005	0.002	0.123404	1	0.294913	1
FAM66B	0.879577	0.005	0.002	0.123404	1	0.294913	1
GNAS-AS1	0.879577	0.005	0.002	0.123404	1	0.294913	1
KCND1	0.879577	0.005	0.002	0.123404	1	0.294913	1
LINC00524	0.879577	0.005	0.002	0.123404	1	0.294913	1
LINC01625	0.879577	0.005	0.002	0.123404	1	0.294913	1
LINGO2	0.879577	0.004	0.002	0.210558	1	0.384562	1
MELK	0.879577	0.005	0.002	0.123404	1	0.294913	1
MIR3681HG	0.879577	0.005	0.002	0.123404	1	0.294913	1
MMP15	0.879577	0.005	0.002	0.123404	1	0.294913	1
MMRN2	0.879577	0.005	0.002	0.123404	1	0.294913	1
PDGFB	0.879577	0.005	0.002	0.123404	1	0.294913	1
RASAL2-AS1	0.879577	0.005	0.002	0.123404	1	0.294913	1
RBM47	0.879577	0.005	0.002	0.123404	1	0.294913	1
RYR2	0.879577	0.005	0.002	0.123404	1	0.294913	1
SH2D3A	0.879577	0.005	0.002	0.123404	1	0.294913	1
SLC37A2	0.879577	0.005	0.002	0.123404	1	0.294913	1
STX1B	0.879577	0.004	0.002	0.210558	1	0.384562	1
TLL2	0.879577	0.005	0.002	0.123404	1	0.294913	1
UCN	0.879577	0.005	0.002	0.123404	1	0.294913	1
XRCC2	0.879577	0.005	0.002	0.123404	1	0.294913	1
ZNF594	0.879577	0.005	0.002	0.123404	1	0.294913	1
MFAP5	0.878495	0.452	0.208	1.3778e-35	2.60459e-31	5.43384e-36	1.02721e-31
UCHL1	0.878204	0.107	0.042	2.58793e-09	4.89222e-05	1.02703e-08	0.00019415
CNNM3	0.877081	0.013	0.004	0.0147407	1	0.0211509	1
IGHA1	0.877081	0.014	0.004	0.00903235	1	0.0126995	1
PIK3R2	0.877081	0.015	0.006	0.0233691	1	0.0721036	1
TST	0.877081	0.015	0.006	0.0233691	1	0.0721036	1
TSTD1	0.875939	0.051	0.019	2.10812e-05	0.398518	3.4958e-05	0.660846
BASP1	0.874618	0.503	0.222	9.89103e-46	1.8698e-41	1.45697e-45	2.75425e-41
SLC38A5	0.874598	0.154	0.061	3.23621e-13	6.11773e-09	1.09301e-12	2.06623e-08
APOL1	0.874422	0.121	0.052	1.86171e-09	3.51938e-05	8.07098e-09	0.000152574
CRIM1	0.873786	0.168	0.07	2.13958e-13	4.04465e-09	1.32462e-12	2.50406e-08
FAP	0.873594	0.458	0.23	2.09044e-34	3.95177e-30	2.07173e-34	3.9164e-30
ARRDC4	0.871422	0.034	0.014	0.00140537	1	0.0054787	1
LINC00640	0.871422	0.036	0.01	2.30104e-05	0.434989	1.46323e-06	0.0276608
SUPT3H	0.871422	0.037	0.013	0.000235263	1	9.61987e-05	1
CLDN11	0.870843	0.064	0.033	0.000514781	1	0.00145152	1
GCNT1	0.869996	0.027	0.011	0.00365708	1	0.0134285	1
LRP12	0.869877	0.051	0.024	0.000464811	1	0.000983816	1
ELL2	0.867125	0.053	0.02	2.02167e-05	0.382177	5.16089e-05	0.975614
TENM4	0.867016	0.017	0.005	0.00468546	1	0.000639909	1
CDR2L	0.865526	0.049	0.019	4.70418e-05	0.889277	8.10756e-05	1
KIAA1217	0.865526	0.044	0.019	0.000485019	1	0.00197126	1
GREM1	0.86435	0.27	0.1	8.48358e-27	1.60374e-22	7.49886e-26	1.41758e-21
KCNA4	0.863169	0.039	0.016	0.000396477	1	0.00139653	1
PTS	0.861758	0.223	0.095	1.10223e-17	2.08366e-13	7.81271e-17	1.47692e-12
XPNPEP2	0.859711	0.052	0.021	7.37999e-05	1	0.00033273	1
LINC00294	0.859347	0.029	0.011	0.00290085	1	0.0105935	1
LINC01119	0.858846	0.019	0.007	0.0144312	1	0.0471101	1
SGMS1-AS1	0.858846	0.019	0.007	0.0144312	1	0.0471101	1
TMEM176A	0.858337	0.396	0.188	1.55557e-29	2.94066e-25	5.83312e-29	1.10269e-24
ATP13A3	0.857997	0.078	0.03	3.45081e-07	0.00652342	2.50041e-07	0.00472678
SH3BP4	0.85709	0.051	0.023	0.000285624	1	0.000392986	1
AC008741.2	0.856918	0.007	0.002	0.0976004	1	0.24491	1
AC013652.1	0.856918	0.007	0.002	0.0976004	1	0.24491	1
AC015726.1	0.856918	0.007	0.002	0.0976004	1	0.24491	1
ATP2A1-AS1	0.856918	0.005	0.002	0.123625	1	0.271721	1
EVI2B	0.856918	0.007	0.002	0.0415232	1	0.0183514	1
FUT8-AS1	0.856918	0.007	0.002	0.0976004	1	0.24491	1
FZD9	0.856918	0.007	0.002	0.0976004	1	0.24491	1
HOXD10	0.856918	0.007	0.002	0.0976004	1	0.24491	1
LINC01679	0.856918	0.007	0.002	0.0976004	1	0.24491	1
REPS2	0.856918	0.007	0.002	0.0976004	1	0.24491	1
SLC25A34	0.856918	0.004	0.002	0.405006	1	0.510454	1
TNFSF14	0.856918	0.006	0.002	0.159436	1	0.310236	1
VASH1-AS1	0.856918	0.007	0.002	0.0976004	1	0.24491	1
ZNF334	0.856918	0.007	0.002	0.0976004	1	0.24491	1
ZNF69	0.856918	0.007	0.002	0.0976004	1	0.24491	1
FGF1	0.854917	0.029	0.012	0.00495917	1	0.0164607	1
ZNF436	0.854917	0.029	0.013	0.00564475	1	0.0135087	1
C1GALT1	0.853608	0.066	0.028	1.0695e-05	0.202179	5.13747e-05	0.971186
LOX	0.848149	0.703	0.349	1.46085e-67	2.76158e-63	1.01176e-69	1.91264e-65
ALDH1B1	0.848136	0.061	0.025	1.31668e-05	0.248905	4.3558e-05	0.82342
INO80B	0.846388	0.022	0.009	0.00889372	1	0.0305161	1
CPB1	0.844175	0.029	0.013	0.00577714	1	0.0206142	1
RUNX1	0.843562	0.369	0.161	2.18507e-30	4.13066e-26	9.75954e-30	1.84494e-25
UBE2D1	0.843309	0.201	0.081	9.74402e-17	1.84201e-12	1.10904e-16	2.09652e-12
SLC25A19	0.843215	0.049	0.02	8.32024e-05	1	0.000270295	1
SLC35C1	0.842678	0.065	0.022	3.09971e-07	0.00585969	1.15535e-08	0.000218407
AC008946.1	0.842673	0.009	0.003	0.076293	1	0.20043	1
AC100814.1	0.842673	0.009	0.003	0.076293	1	0.20043	1
AL359397.2	0.842673	0.008	0.003	0.121225	1	0.249786	1
AL731661.1	0.842673	0.009	0.003	0.076293	1	0.20043	1
CAND2	0.842673	0.008	0.003	0.121225	1	0.249786	1
CCNE1	0.842673	0.009	0.003	0.076293	1	0.20043	1
CLEC10A	0.842673	0.009	0.003	0.076293	1	0.20043	1
KHDC1	0.842673	0.009	0.003	0.076293	1	0.20043	1
PPP4R4	0.842673	0.008	0.003	0.121225	1	0.249786	1
SPEG	0.842673	0.009	0.003	0.076293	1	0.20043	1
WFDC3	0.842673	0.007	0.003	0.190073	1	0.330563	1
ZNF236-DT	0.842673	0.009	0.003	0.076293	1	0.20043	1
ZNF517	0.842673	0.009	0.003	0.076293	1	0.20043	1
ACKR2	0.842673	0.009	0.002	0.0354674	1	0.0250552	1
CRYGN	0.842673	0.007	0.002	0.0978098	1	0.233675	1
NEXN-AS1	0.842673	0.008	0.002	0.0591402	1	0.113968	1
NSG1	0.842673	0.007	0.002	0.0978098	1	0.233675	1
ARL4C	0.84218	0.15	0.065	2.66044e-11	5.02929e-07	1.68466e-10	3.18467e-06
ACKR1	0.841121	0.054	0.021	2.34924e-05	0.444101	1.35989e-05	0.257074
CNTLN	0.839502	0.062	0.028	4.75893e-05	0.899627	0.000210248	1
PENK	0.83883	0.09	0.024	2.96205e-12	5.59946e-08	6.47597e-13	1.22422e-08
SDC1	0.836482	0.092	0.042	1.37595e-06	0.026011	5.27792e-06	0.0997738
HAPLN3	0.836059	0.182	0.072	1.5145e-15	2.86301e-11	8.88126e-16	1.67891e-11
FLNC	0.833679	0.026	0.009	0.00166119	1	0.00250598	1
HSD11B1	0.833058	0.065	0.029	2.53175e-05	0.478603	0.000120179	1
AC120053.1	0.832889	0.011	0.004	0.0594263	1	0.162854	1
AL139339.1	0.832889	0.011	0.004	0.0594263	1	0.162854	1
CACNB2	0.832889	0.011	0.004	0.0594263	1	0.162854	1
FOXL2	0.832889	0.009	0.004	0.14234	1	0.209028	1
LINC01290	0.832889	0.011	0.004	0.0594263	1	0.162854	1
LINC01914	0.832889	0.011	0.004	0.0594263	1	0.162854	1
NUAK2	0.832889	0.011	0.004	0.0594263	1	0.162854	1
PCSK6	0.832889	0.011	0.004	0.0594263	1	0.162854	1
PRR34	0.832889	0.01	0.004	0.0926201	1	0.200866	1
RASSF3	0.832889	0.011	0.004	0.0594263	1	0.162854	1
SUV39H1	0.832889	0.011	0.004	0.0594263	1	0.162854	1
TRIM45	0.832889	0.008	0.003	0.121682	1	0.295408	1
WHRN	0.832889	0.011	0.004	0.0594263	1	0.162854	1
SLC25A16	0.831807	0.045	0.02	0.000543108	1	0.00155924	1
H2AFY2	0.830462	0.029	0.011	0.00194365	1	0.00309595	1
NAGPA	0.830462	0.029	0.011	0.00194365	1	0.00309595	1
FGF7	0.83026	0.417	0.229	3.11056e-24	5.88021e-20	1.16479e-24	2.20193e-20
METRN	0.830255	0.093	0.038	5.81923e-08	0.00110007	1.39926e-07	0.00264516
SH2D4A	0.829885	0.046	0.018	9.03345e-05	1	0.000126854	1
TRABD2A	0.829885	0.044	0.019	0.000481177	1	0.00201563	1
PDLIM5	0.829386	0.094	0.04	1.79186e-07	0.00338734	8.90161e-07	0.0168276
PLA2G15	0.827482	0.085	0.033	7.6221e-08	0.00144088	7.50243e-08	0.00141826
ABHD4	0.826442	0.052	0.02	4.44322e-05	0.839947	2.59245e-05	0.490077
MALL	0.825753	0.012	0.004	0.0236881	1	0.0240028	1
MICALL1	0.825753	0.012	0.004	0.0236881	1	0.0240028	1
PIWIL4	0.825753	0.012	0.005	0.0710678	1	0.161376	1
SLC51A	0.825753	0.012	0.005	0.0462535	1	0.131768	1
TPD52	0.825753	0.012	0.003	0.0107683	1	0.0056059	1
ZFHX4	0.823444	0.054	0.021	2.32537e-05	0.439589	3.1114e-05	0.588179
NCBP1	0.822777	0.033	0.013	0.001216	1	0.00327179	1
GPN2	0.822087	0.053	0.023	0.000140422	1	0.00062473	1
AC005076.1	0.820319	0.014	0.005	0.0189976	1	0.0212185	1
ADCK1	0.820319	0.013	0.006	0.054725	1	0.129548	1
AP001453.2	0.820319	0.014	0.006	0.0360114	1	0.10632	1
C19orf33	0.820319	0.014	0.006	0.0360114	1	0.10632	1
LINC01118	0.820319	0.014	0.006	0.0360114	1	0.10632	1
ZNF319	0.820319	0.014	0.006	0.0360114	1	0.10632	1
STC2	0.820253	0.655	0.454	3.66265e-33	6.92387e-29	2.06832e-35	3.90996e-31
FBLN7	0.819846	0.28	0.123	2.84304e-21	5.37449e-17	7.83599e-21	1.48131e-16
VANGL1	0.818837	0.032	0.015	0.00512122	1	0.0185887	1
THBS3	0.817573	0.266	0.115	1.77799e-20	3.36111e-16	6.3184e-20	1.19443e-15
STARD4-AS1	0.817544	0.077	0.031	8.69394e-07	0.016435	3.11804e-06	0.0589434
RFLNA	0.817129	0.037	0.016	0.00126407	1	0.00510235	1
DGKD	0.816042	0.016	0.006	0.015145	1	0.0182281	1
KYAT1	0.816042	0.016	0.007	0.0280564	1	0.0856143	1
LXN	0.816042	0.015	0.007	0.0422641	1	0.103922	1
RARRES1	0.816042	0.011	0.003	0.029118	1	0.0710355	1
SLC30A6	0.815565	0.042	0.016	0.000215246	1	0.000113249	1
B4GALT1	0.813603	0.184	0.085	9.88531e-13	1.86872e-08	6.33644e-12	1.19784e-07
GFRA1	0.81317	0.197	0.083	1.98371e-15	3.75e-11	7.56536e-15	1.43015e-10
AL450384.2	0.812589	0.018	0.007	0.012028	1	0.0153796	1
RASAL2	0.811577	0.045	0.018	0.000198987	1	0.000482868	1
HEG1	0.809943	0.076	0.029	4.61827e-07	0.00873038	2.51591e-07	0.00475607
SLC25A10	0.809742	0.02	0.008	0.0170708	1	0.0552699	1
ZNF558	0.809742	0.017	0.008	0.0544427	1	0.0711358	1
LRRC32	0.80807	0.227	0.093	1.23084e-18	2.32679e-14	9.41085e-19	1.77903e-14
TGFB3	0.8078	0.16	0.071	1.042e-11	1.9698e-07	6.3415e-11	1.1988e-06
FZD6	0.805801	0.055	0.022	2.70567e-05	0.51148	7.40909e-05	1
ZNF579	0.805323	0.023	0.01	0.0104169	1	0.0355212	1
DKK1	0.805039	0.037	0.017	0.00238709	1	0.0089716	1
MTCL1	0.805039	0.059	0.021	3.05042e-06	0.0576652	8.5725e-07	0.0162055
FAM180A	0.803824	0.237	0.109	2.08136e-16	3.93461e-12	9.17473e-16	1.73439e-11
C15orf39	0.803575	0.022	0.011	0.0251072	1	0.0378123	1
GSR	0.803575	0.025	0.011	0.00814462	1	0.0284372	1
REXO5	0.803575	0.022	0.01	0.0154889	1	0.0507854	1
ZNF398	0.803575	0.022	0.011	0.0252248	1	0.0502402	1
HOXD-AS2	0.802395	0.065	0.025	3.32483e-06	0.0628526	1.50918e-06	0.0285296
GLCCI1	0.802053	0.024	0.011	0.019476	1	0.0304827	1
HIVEP2	0.801819	0.062	0.027	2.80161e-05	0.529616	0.000137917	1
SLC39A11	0.800717	0.029	0.011	0.00164193	1	0.000660892	1
TMEM104	0.799535	0.028	0.011	0.00433478	1	0.0143153	1
SOAT1	0.797727	0.081	0.034	1.06611e-06	0.0201537	2.71759e-06	0.0513733
IL4I1	0.796685	0.029	0.013	0.0058185	1	0.0202921	1
ZNF275	0.796685	0.036	0.015	0.00112145	1	0.00197873	1
TNFRSF12A	0.795925	0.383	0.204	4.62988e-23	8.75232e-19	2.1805e-22	4.12202e-18
NRG1	0.795912	0.032	0.016	0.00793889	1	0.0172607	1
CYP1B1	0.794679	0.064	0.036	0.00144997	1	0.00167551	1
CPNE7	0.793974	0.039	0.016	0.000700823	1	0.0021922	1
RGMB	0.792028	0.049	0.02	0.000143044	1	0.000275873	1
STRN4	0.791247	0.053	0.021	5.28055e-05	0.998235	3.77189e-05	0.713038
LINC02202	0.790894	0.053	0.024	0.000232734	1	0.000994175	1
SRM	0.788687	0.429	0.215	5.00769e-29	9.46653e-25	1.23277e-28	2.33043e-24
HTRA3	0.788267	0.2	0.099	6.52565e-12	1.23361e-07	3.64208e-11	6.885e-07
TGFBR3	0.787096	0.173	0.081	1.5568e-11	2.94298e-07	9.46281e-11	1.78885e-06
HMOX1	0.78457	0.105	0.054	3.72604e-06	0.070437	1.36084e-05	0.257254
VGLL3	0.784095	0.301	0.133	5.07366e-23	9.59124e-19	1.99707e-22	3.77527e-18
CERCAM	0.781471	0.624	0.362	5.09824e-45	9.63771e-41	2.40005e-46	4.53706e-42
FAM198B	0.777255	0.094	0.039	1.15428e-07	0.00218206	1.46671e-07	0.00277267
STARD10	0.776701	0.077	0.033	2.4907e-06	0.0470841	8.85391e-06	0.167374
RAC3	0.775649	0.061	0.022	1.72677e-06	0.0326428	5.35365e-08	0.00101205
MPV17L2	0.775384	0.053	0.025	0.000589969	1	0.00217752	1
AC092069.1	0.77524	0.045	0.023	0.00239759	1	0.00639392	1
UAP1L1	0.77524	0.056	0.025	0.000143834	1	0.000657039	1
LINC01426	0.774565	0.049	0.016	3.8904e-06	0.0735442	6.96134e-07	0.0131597
BTN3A1	0.774367	0.044	0.019	0.000511227	1	0.00153789	1
STAT1	0.774214	0.256	0.121	3.25054e-17	6.14483e-13	2.71931e-16	5.14058e-12
EHD3	0.773923	0.045	0.019	0.000340323	1	0.000643748	1
VPS50	0.773675	0.039	0.018	0.00190167	1	0.00748727	1
POLR3F	0.773407	0.041	0.017	0.000541131	1	0.00148947	1
AC068491.3	0.773115	0.04	0.016	0.000477642	1	0.000269317	1
MMD	0.773115	0.039	0.014	0.000122294	1	7.43788e-05	1
RP2	0.773115	0.04	0.015	0.000150073	1	7.00286e-05	1
NUP50-DT	0.772066	0.033	0.013	0.00123487	1	0.00158757	1
RLIM	0.772066	0.033	0.015	0.00351472	1	0.0130982	1
ABCC4	0.771643	0.032	0.014	0.00307863	1	0.0102156	1
DPH3	0.771422	0.124	0.053	1.4655e-09	2.77039e-05	2.84379e-09	5.37591e-05
KCTD13	0.771174	0.03	0.013	0.00393044	1	0.0127807	1
CILP	0.770752	0.136	0.055	1.2615e-11	2.38474e-07	5.94653e-11	1.12413e-06
KNSTRN	0.769394	0.025	0.011	0.00819376	1	0.0248813	1
LTBP1	0.769235	0.481	0.248	1.04177e-33	1.96936e-29	9.91293e-33	1.87394e-28
DTX2	0.768633	0.02	0.011	0.0514758	1	0.0913296	1
GDNF	0.767756	0.02	0.007	0.00622023	1	0.00930453	1
OTUD6B	0.767756	0.021	0.01	0.0225095	1	0.0599429	1
PPP1R14A	0.767756	0.012	0.009	0.404549	1	0.0527535	1
CDH11	0.767641	0.474	0.259	4.09298e-30	7.73736e-26	1.19855e-29	2.26575e-25
MEGF6	0.766953	0.354	0.176	2.03249e-23	3.84223e-19	2.01488e-22	3.80893e-18
IGFALS	0.766734	0.018	0.009	0.0607202	1	0.103475	1
SLC43A3	0.765985	0.271	0.12	3.24268e-20	6.12996e-16	1.11524e-19	2.10825e-15
BEND7	0.76553	0.017	0.007	0.0328528	1	0.0988818	1
CYB5D1	0.76553	0.019	0.008	0.025482	1	0.0793233	1
NLGN4X	0.76553	0.018	0.007	0.0219781	1	0.0593568	1
SENP1	0.76553	0.017	0.008	0.0546425	1	0.097345	1
AQP11	0.764087	0.016	0.005	0.00752753	1	0.00355599	1
LIG4	0.764087	0.017	0.005	0.00468547	1	0.000586043	1
MICB	0.764087	0.017	0.007	0.0328384	1	0.0989752	1
TTLL4	0.764087	0.016	0.007	0.0485986	1	0.116569	1
ZKSCAN4	0.764087	0.016	0.007	0.0485986	1	0.116569	1
AL158151.1	0.762329	0.015	0.007	0.0424031	1	0.123405	1
CHAF1B	0.762329	0.014	0.006	0.0361548	1	0.0903991	1
PCDHGB6	0.762329	0.015	0.007	0.0424031	1	0.123405	1
RBM24	0.762329	0.015	0.006	0.0235516	1	0.0288542	1
CP	0.761719	0.314	0.157	1.23255e-19	2.33001e-15	7.64917e-19	1.446e-14
AC087203.3	0.760139	0.013	0.002	0.00252386	1	1.48588e-05	0.28089
ACOT4	0.760139	0.012	0.006	0.0823979	1	0.180991	1
ALOX5AP	0.760139	0.013	0.005	0.0298898	1	0.0342021	1
KLF15	0.760139	0.013	0.006	0.054886	1	0.153743	1
RELL2	0.760139	0.013	0.005	0.0298898	1	0.0342021	1
TENT5B	0.760139	0.012	0.006	0.122359	1	0.234115	1
TTC12	0.760139	0.013	0.006	0.054886	1	0.153743	1
FOSL2	0.759571	0.226	0.109	1.82342e-14	3.447e-10	1.14323e-13	2.16116e-09
CXCL8	0.759257	0.093	0.038	1.06613e-07	0.00201541	3.77425e-08	0.000713483
GLRX	0.759041	0.271	0.128	3.0985e-18	5.85741e-14	2.51313e-17	4.75082e-13
CALHM5	0.757978	0.047	0.023	0.00121313	1	0.00336378	1
AC005899.6	0.757336	0.012	0.003	0.0179419	1	0.00136836	1
KIAA0408	0.757336	0.012	0.005	0.0712521	1	0.191365	1
KIF23	0.757336	0.012	0.004	0.0378235	1	0.0396712	1
LAMB3	0.757336	0.011	0.005	0.108048	1	0.225249	1
PHLPP1	0.757336	0.012	0.005	0.0712521	1	0.191365	1
TIPARP-AS1	0.757336	0.012	0.005	0.0712521	1	0.191365	1
TRIM61	0.757336	0.012	0.005	0.0712521	1	0.191365	1
WDR76	0.757336	0.012	0.005	0.0712521	1	0.191365	1
NABP1	0.756935	0.143	0.06	2.80121e-11	5.29541e-07	2.57133e-11	4.86084e-07
ALDH1L2	0.75673	0.083	0.036	1.38864e-06	0.0262508	2.84873e-06	0.0538524
SLC16A3	0.755244	0.16	0.073	3.44688e-11	6.51599e-07	1.43235e-10	2.70772e-06
BET1L	0.753924	0.101	0.047	4.40149e-07	0.00832057	2.43335e-06	0.0460001
AC104574.2	0.753621	0.01	0.004	0.0928274	1	0.237934	1
AL365203.2	0.753621	0.01	0.004	0.0928274	1	0.237934	1
AL441992.1	0.753621	0.01	0.003	0.0475993	1	0.0442813	1
AL445423.1	0.753621	0.009	0.004	0.142641	1	0.280041	1
CSN1S1	0.753621	0.008	0.004	0.215576	1	0.269636	1
FBXL22	0.753621	0.009	0.004	0.142641	1	0.280041	1
GOLGA6L9	0.753621	0.009	0.004	0.142641	1	0.280041	1
MYOM2	0.753621	0.01	0.004	0.0928274	1	0.237934	1
RTN4IP1	0.753621	0.01	0.004	0.0928274	1	0.237934	1
SLC24A3	0.753522	0.043	0.019	0.000718699	1	0.00139359	1
AEBP1	0.752942	0.932	0.733	5.07627e-95	9.59618e-91	1.6966e-101	3.20725e-97
XRCC4	0.752407	0.04	0.018	0.00131925	1	0.00473079	1
SLC29A1	0.752383	0.221	0.103	8.10787e-15	1.53271e-10	4.1771e-14	7.8964e-10
ZC3H4	0.751195	0.036	0.018	0.00746771	1	0.0094465	1
AC003986.1	0.748459	0.007	0.003	0.190073	1	0.347662	1
AC011825.4	0.748459	0.008	0.003	0.121453	1	0.295409	1
AC233263.6	0.748459	0.008	0.003	0.121453	1	0.295409	1
AC245060.6	0.748459	0.008	0.003	0.121453	1	0.295409	1
AL022344.2	0.748459	0.008	0.003	0.121453	1	0.295409	1
AL023581.2	0.748459	0.008	0.003	0.121453	1	0.295409	1
AL132656.2	0.748459	0.008	0.003	0.121453	1	0.295409	1
AL139246.5	0.748459	0.007	0.003	0.190073	1	0.347662	1
AL162258.2	0.748459	0.008	0.003	0.121453	1	0.295409	1
AP001062.1	0.748459	0.007	0.003	0.190073	1	0.347662	1
ASIC2	0.748459	0.008	0.003	0.121453	1	0.295409	1
ATP8B3	0.748459	0.007	0.003	0.190073	1	0.347662	1
C19orf73	0.748459	0.008	0.003	0.121453	1	0.295409	1
EIF3CL	0.748459	0.008	0.003	0.121453	1	0.295409	1
HPSE2	0.748459	0.007	0.003	0.190073	1	0.347662	1
HYAL3	0.748459	0.007	0.003	0.190073	1	0.347662	1
IL1RL1	0.748459	0.004	0.003	0.640504	1	0.374324	1
IL6R-AS1	0.748459	0.008	0.003	0.121453	1	0.295409	1
PIM2	0.748459	0.008	0.003	0.121453	1	0.295409	1
PRPH2	0.748459	0.008	0.003	0.121453	1	0.295409	1
SLC5A1	0.748459	0.007	0.003	0.190073	1	0.347662	1
LINC01504	0.748459	0.007	0.002	0.097862	1	0.188941	1
ZNF57	0.748459	0.008	0.002	0.0592397	1	0.0456389	1
AL160153.1	0.748422	0.035	0.016	0.00275094	1	0.0093676	1
PIEZO1	0.747526	0.06	0.025	2.1116e-05	0.399177	5.45755e-06	0.10317
UGCG	0.747155	0.082	0.038	8.05871e-06	0.152342	4.1139e-05	0.777691
MAGED1	0.746662	0.457	0.233	1.19057e-31	2.25065e-27	1.42204e-30	2.68823e-26
SORBS1	0.746584	0.059	0.027	0.000127784	1	0.000525466	1
JCAD	0.746378	0.148	0.066	1.33015e-10	2.51452e-06	4.74147e-10	8.96328e-06
OMD	0.744717	0.34	0.168	7.4405e-22	1.40655e-17	4.28795e-21	8.10593e-17
RCAN1	0.744116	0.106	0.052	1.24784e-06	0.0235891	6.30966e-06	0.119278
N4BP2	0.7431	0.029	0.013	0.00575015	1	0.0184358	1
P3H4	0.741914	0.298	0.145	4.19201e-19	7.92458e-15	2.80765e-18	5.30757e-14
STRBP	0.740905	0.028	0.013	0.0119017	1	0.0340142	1
AC008014.1	0.740805	0.006	0.002	0.159677	1	0.365959	1
AC010280.2	0.740805	0.005	0.002	0.256791	1	0.430556	1
AC069503.1	0.740805	0.006	0.002	0.159677	1	0.365959	1
AC090136.3	0.740805	0.006	0.002	0.159677	1	0.365959	1
ACSL5	0.740805	0.006	0.002	0.159677	1	0.365959	1
ADAMTSL2	0.740805	0.004	0.002	0.404495	1	0.358408	1
AL031055.1	0.740805	0.006	0.002	0.159677	1	0.365959	1
AL356056.2	0.740805	0.006	0.002	0.159677	1	0.365959	1
AMN	0.740805	0.005	0.002	0.256791	1	0.430556	1
ARHGDIG	0.740805	0.006	0.002	0.159677	1	0.365959	1
C16orf71	0.740805	0.006	0.002	0.159677	1	0.365959	1
CA13	0.740805	0.006	0.002	0.0719242	1	0.0377038	1
CASZ1	0.740805	0.006	0.002	0.159677	1	0.365959	1
ECSCR	0.740805	0.005	0.002	0.256791	1	0.430556	1
FAM83G	0.740805	0.006	0.002	0.159677	1	0.365959	1
FGF12	0.740805	0.006	0.002	0.159677	1	0.365959	1
FSIP2-AS1	0.740805	0.005	0.002	0.256791	1	0.430556	1
GPRC5C	0.740805	0.006	0.002	0.159677	1	0.365959	1
IGFLR1	0.740805	0.006	0.002	0.0719242	1	0.0377038	1
KIAA1024	0.740805	0.006	0.002	0.159677	1	0.365959	1
LINC02427	0.740805	0.004	0.002	0.405006	1	0.520985	1
LINC02452	0.740805	0.006	0.002	0.159677	1	0.365959	1
PLEKHB1	0.740805	0.006	0.002	0.159677	1	0.365959	1
RCOR2	0.740805	0.006	0.002	0.159677	1	0.365959	1
TDO2	0.740805	0.006	0.002	0.159677	1	0.365959	1
TMEM40	0.740805	0.006	0.002	0.159677	1	0.365959	1
TPH1	0.740805	0.006	0.002	0.159677	1	0.365959	1
UBE2C	0.740805	0.006	0.002	0.159677	1	0.365959	1
UCKL1-AS1	0.740805	0.006	0.002	0.159677	1	0.365959	1
ZNRF3-AS1	0.740805	0.006	0.002	0.159677	1	0.365959	1
ZSWIM1	0.740805	0.006	0.002	0.159677	1	0.365959	1
PLEKHO2	0.739549	0.048	0.023	0.000873046	1	0.00308733	1
APOL4	0.738435	0.025	0.012	0.0217832	1	0.0443565	1
C17orf97	0.738435	0.027	0.011	0.00644688	1	0.010415	1
CLDN5	0.738435	0.015	0.011	0.431743	1	0.580701	1
DUOX1	0.738435	0.026	0.012	0.0152922	1	0.0425318	1
LIPE-AS1	0.738435	0.026	0.012	0.0152922	1	0.0425318	1
CH25H	0.738268	0.14	0.074	1.81238e-07	0.00342612	9.30223e-07	0.0175849
MFSD14B	0.73661	0.119	0.056	3.82523e-08	0.000723122	1.89957e-07	0.00359094
VCAM1	0.736505	0.25	0.129	6.44528e-14	1.21842e-09	3.62854e-13	6.85939e-09
MITF	0.736264	0.176	0.085	4.54303e-11	8.58814e-07	2.6044e-10	4.92336e-06
AL133346.1	0.734796	0.042	0.02	0.00165443	1	0.00666623	1
DNAJC16	0.734796	0.026	0.02	0.310106	1	0.460765	1
STEAP1	0.734376	0.457	0.233	3.29568e-31	6.23015e-27	3.97725e-30	7.5186e-26
ACE	0.732955	0.039	0.02	0.00458822	1	0.00831053	1
TEX2	0.732955	0.04	0.019	0.00211594	1	0.00838164	1
TUBA1C	0.732736	0.299	0.158	9.00838e-17	1.70294e-12	1.64208e-16	3.10419e-12
CCDC8	0.732426	0.022	0.011	0.0253429	1	0.066354	1
FAM222B	0.732426	0.023	0.01	0.0105265	1	0.0160506	1
LINC00900	0.732426	0.023	0.01	0.0105265	1	0.0160506	1
MRAP	0.732426	0.02	0.007	0.00317447	1	0.00182468	1
SUOX	0.732426	0.023	0.011	0.0175681	1	0.0574383	1
DAPK2	0.730347	0.054	0.025	0.000299024	1	0.00126341	1
HSPA13	0.729801	0.087	0.039	1.63721e-06	0.0309497	2.66626e-06	0.0504029
PODN	0.729086	0.659	0.358	7.88014e-50	1.48966e-45	4.82617e-50	9.1234e-46
CTPS1	0.728808	0.055	0.023	5.00608e-05	0.94635	2.62303e-06	0.0495857
MED20	0.728784	0.037	0.018	0.00538431	1	0.0127968	1
MUC1	0.728722	0.021	0.008	0.00761523	1	0.00277628	1
TMEM220-AS1	0.728722	0.02	0.009	0.0199007	1	0.0561135	1
AC007383.3	0.728277	0.004	0.002	0.210793	1	0.451454	1
AC009171.2	0.728277	0.004	0.002	0.210793	1	0.451454	1
AC011815.1	0.728277	0.004	0.002	0.210793	1	0.451454	1
AC068790.9	0.728277	0.004	0.002	0.210793	1	0.451454	1
AC082651.3	0.728277	0.004	0.002	0.210793	1	0.451454	1
AC107032.2	0.728277	0.004	0.002	0.210793	1	0.451454	1
AC107072.2	0.728277	0.004	0.002	0.210793	1	0.451454	1
AC107959.4	0.728277	0.004	0.002	0.354859	1	0.530039	1
AC120036.4	0.728277	0.004	0.002	0.210793	1	0.451454	1
AC124319.2	0.728277	0.004	0.002	0.210793	1	0.451454	1
AC145212.1	0.728277	0.004	0.002	0.210793	1	0.451454	1
AC239809.3	0.728277	0.004	0.002	0.210793	1	0.451454	1
AL136307.1	0.728277	0.004	0.002	0.210793	1	0.451454	1
AL137024.1	0.728277	0.004	0.001	0.0817002	1	0.0075059	1
AL160272.1	0.728277	0.004	0.002	0.210793	1	0.451454	1
AL357497.1	0.728277	0.004	0.002	0.210793	1	0.451454	1
AP001065.1	0.728277	0.004	0.002	0.210793	1	0.451454	1
ARHGEF39	0.728277	0.004	0.002	0.210793	1	0.451454	1
ASGR1	0.728277	0.004	0.002	0.210793	1	0.451454	1
ATP6V1FNB	0.728277	0.004	0.002	0.210793	1	0.451454	1
BHLHE40-AS1	0.728277	0.004	0.002	0.210793	1	0.451454	1
BIRC5	0.728277	0.004	0.002	0.210793	1	0.451454	1
C5orf17	0.728277	0.004	0.002	0.354859	1	0.530039	1
CENPM	0.728277	0.004	0.002	0.210793	1	0.451454	1
CKAP2L	0.728277	0.004	0.002	0.210793	1	0.451454	1
COL25A1	0.728277	0.004	0.002	0.354859	1	0.530039	1
CYP1B1-AS1	0.728277	0.004	0.002	0.210793	1	0.451454	1
EFCAB6	0.728277	0.004	0.002	0.210793	1	0.451454	1
GRM7	0.728277	0.004	0.002	0.210793	1	0.451454	1
HHEX	0.728277	0.004	0.002	0.210793	1	0.451454	1
HOXD3	0.728277	0.004	0.002	0.210793	1	0.451454	1
HPX	0.728277	0.004	0.002	0.210793	1	0.451454	1
IQCH	0.728277	0.004	0.002	0.210793	1	0.451454	1
JAG2	0.728277	0.004	0.002	0.210793	1	0.451454	1
KRT23	0.728277	0.004	0.002	0.354859	1	0.530039	1
KRTAP2-3	0.728277	0.004	0.002	0.210793	1	0.451454	1
LINC00240	0.728277	0.004	0.002	0.210793	1	0.451454	1
LINC00852	0.728277	0.004	0.002	0.210793	1	0.451454	1
LINC00906	0.728277	0.004	0.002	0.210793	1	0.451454	1
LINC01572	0.728277	0.004	0.002	0.210793	1	0.451454	1
LINC01778	0.728277	0.004	0.002	0.210793	1	0.451454	1
LINC02407	0.728277	0.004	0.002	0.210793	1	0.451454	1
LY6G5B	0.728277	0.004	0.001	0.0817002	1	0.0075059	1
MS4A4A	0.728277	0.004	0.002	0.210793	1	0.451454	1
NOMO2	0.728277	0.004	0.002	0.210793	1	0.451454	1
PLPP2	0.728277	0.004	0.002	0.210793	1	0.451454	1
SALRNA2	0.728277	0.004	0.002	0.210793	1	0.451454	1
SCIMP	0.728277	0.004	0.001	0.149889	1	0.151159	1
TACR2	0.728277	0.004	0.002	0.210793	1	0.451454	1
TJP2	0.728277	0.004	0.002	0.210793	1	0.451454	1
ZNF610	0.728277	0.004	0.002	0.210793	1	0.451454	1
ZNF613	0.728277	0.004	0.002	0.210793	1	0.451454	1
SETBP1	0.727821	0.083	0.037	2.40417e-06	0.0454484	3.1322e-06	0.0592111
WISP2	0.726094	0.78	0.519	1.38071e-52	2.6101e-48	5.09279e-53	9.62741e-49
DPT	0.72517	0.82	0.745	2.04153e-29	3.85931e-25	4.46523e-39	8.44106e-35
C1QA	0.724395	0.019	0.008	0.0255946	1	0.0699092	1
MFSD4B	0.724395	0.02	0.009	0.0291499	1	0.0897277	1
PIGA	0.724395	0.02	0.009	0.0291499	1	0.0897277	1
OMA1	0.723804	0.029	0.012	0.00502362	1	0.0167826	1
PHTF1	0.723564	0.049	0.022	0.000395863	1	0.00082444	1
LIMS2	0.723298	0.092	0.039	2.58495e-07	0.0048866	9.55255e-08	0.00180581
MDFIC	0.720056	0.085	0.041	1.03854e-05	0.196326	5.47318e-05	1
AC087190.1	0.719272	0.017	0.007	0.0329722	1	0.0869907	1
KCNIP1	0.719272	0.018	0.007	0.0121391	1	0.00358792	1
PRR12	0.719272	0.018	0.007	0.022061	1	0.0301429	1
COL1A1	0.719136	0.996	0.998	5.49155e-83	1.03812e-78	8.42742e-83	1.59312e-78
EGFL6	0.717127	0.029	0.011	0.00286363	1	0.0102833	1
AKR1C1	0.716854	0.197	0.096	4.77904e-12	9.03429e-08	3.15879e-11	5.97137e-07
CALU	0.716463	0.742	0.444	2.37574e-57	4.4911e-53	1.02378e-57	1.93535e-53
CAMK2N1	0.715233	0.104	0.044	3.04254e-08	0.000575162	1.83129e-09	3.46188e-05
TGFBR2	0.715195	0.282	0.141	3.19373e-17	6.03744e-13	2.95957e-16	5.59478e-12
DARS2	0.713113	0.015	0.007	0.0425613	1	0.108087	1
MAGIX	0.713113	0.015	0.007	0.0713422	1	0.159844	1
PDSS1	0.713113	0.016	0.007	0.048768	1	0.13986	1
CXCL3	0.709686	0.123	0.087	0.00304288	1	0.000749215	1
MMP25-AS1	0.705776	0.026	0.011	0.00560977	1	0.00262328	1
C19orf54	0.705567	0.014	0.007	0.0633548	1	0.174473	1
LIN54	0.705567	0.013	0.007	0.0931852	1	0.198577	1
MROH8	0.705567	0.013	0.005	0.0300176	1	0.02871	1
OSCAR	0.705567	0.014	0.007	0.0633548	1	0.174473	1
PAPLN	0.705567	0.013	0.004	0.0147875	1	0.00609864	1
GJA1	0.704912	0.576	0.368	2.22438e-28	4.20497e-24	1.54197e-29	2.91494e-25
TSPAN17	0.704166	0.068	0.03	2.23815e-05	0.423101	8.937e-05	1
AC002070.1	0.704042	0.003	0.001	0.276483	1	0.550485	1
AC005696.4	0.704042	0.003	0.001	0.276483	1	0.550485	1
AC005775.1	0.704042	0.002	0.001	0.5134	1	0.519142	1
AC006547.3	0.704042	0.003	0.001	0.276483	1	0.550485	1
AC007216.4	0.704042	0.003	0.001	0.276483	1	0.550485	1
AC008040.5	0.704042	0.003	0.001	0.276483	1	0.550485	1
AC008731.1	0.704042	0.003	0.001	0.276483	1	0.550485	1
AC008972.2	0.704042	0.003	0.001	0.276483	1	0.550485	1
AC009120.4	0.704042	0.003	0.001	0.276483	1	0.550485	1
AC010273.2	0.704042	0.003	0.001	0.276483	1	0.550485	1
AC012557.1	0.704042	0.003	0.001	0.276483	1	0.550485	1
AC013644.1	0.704042	0.003	0.001	0.276483	1	0.550485	1
AC020558.1	0.704042	0.003	0.001	0.276483	1	0.550485	1
AC020763.1	0.704042	0.003	0.001	0.276483	1	0.550485	1
AC022167.1	0.704042	0.003	0.001	0.276483	1	0.550485	1
AC022762.2	0.704042	0.003	0.001	0.276483	1	0.550485	1
AC025271.4	0.704042	0.003	0.001	0.276483	1	0.550485	1
AC034243.1	0.704042	0.003	0.001	0.276483	1	0.550485	1
AC053503.5	0.704042	0.003	0.001	0.276483	1	0.550485	1
AC073316.1	0.704042	0.003	0.001	0.276483	1	0.550485	1
AC073575.2	0.704042	0.003	0.001	0.276483	1	0.550485	1
AC078795.2	0.704042	0.003	0.001	0.276483	1	0.550485	1
AC078802.1	0.704042	0.003	0.001	0.276483	1	0.550485	1
AC078881.1	0.704042	0.003	0.001	0.276483	1	0.550485	1
AC079322.1	0.704042	0.003	0.001	0.276483	1	0.550485	1
AC079447.1	0.704042	0.003	0.001	0.276483	1	0.550485	1
AC079760.2	0.704042	0.003	0.001	0.276483	1	0.550485	1
AC087482.1	0.704042	0.003	0.001	0.276483	1	0.550485	1
AC092287.1	0.704042	0.003	0.001	0.276483	1	0.550485	1
AC093512.1	0.704042	0.003	0.001	0.276483	1	0.550485	1
AC096733.2	0.704042	0.003	0.001	0.276483	1	0.550485	1
AC105285.1	0.704042	0.003	0.001	0.276483	1	0.550485	1
AC107214.1	0.704042	0.003	0.001	0.276483	1	0.550485	1
AC107294.1	0.704042	0.003	0.001	0.276483	1	0.550485	1
AC110615.1	0.704042	0.003	0.001	0.276483	1	0.550485	1
AC112503.1	0.704042	0.003	0.001	0.276483	1	0.550485	1
AC113383.1	0.704042	0.003	0.001	0.276483	1	0.550485	1
AC125807.2	0.704042	0.003	0.001	0.276483	1	0.550485	1
AC130324.1	0.704042	0.003	0.001	0.276483	1	0.550485	1
AC234582.1	0.704042	0.003	0.001	0.276483	1	0.550485	1
AC239804.1	0.704042	0.003	0.001	0.276483	1	0.550485	1
AC245884.8	0.704042	0.003	0.001	0.276483	1	0.550485	1
ADGRG6	0.704042	0.003	0.001	0.276483	1	0.550485	1
ADM5	0.704042	0.003	0.001	0.276483	1	0.550485	1
AGBL5-AS1	0.704042	0.003	0.001	0.276483	1	0.550485	1
AICDA	0.704042	0.003	0.001	0.276483	1	0.550485	1
AIPL1	0.704042	0.003	0.001	0.276483	1	0.550485	1
AL022097.1	0.704042	0.003	0.001	0.276483	1	0.550485	1
AL022323.3	0.704042	0.003	0.001	0.276483	1	0.550485	1
AL049840.2	0.704042	0.003	0.001	0.276483	1	0.550485	1
AL109976.1	0.704042	0.003	0.001	0.276483	1	0.550485	1
AL117339.4	0.704042	0.003	0.001	0.276483	1	0.550485	1
AL132822.1	0.704042	0.003	0.001	0.276483	1	0.550485	1
AL133492.1	0.704042	0.003	0.001	0.276483	1	0.550485	1
AL137077.2	0.704042	0.003	0.001	0.276483	1	0.550485	1
AL139099.1	0.704042	0.003	0.001	0.276483	1	0.550485	1
AL158151.4	0.704042	0.003	0.001	0.276483	1	0.550485	1
AL158211.3	0.704042	0.003	0.001	0.276483	1	0.550485	1
AL353708.3	0.704042	0.003	0.001	0.276483	1	0.550485	1
AL355916.1	0.704042	0.003	0.001	0.276483	1	0.550485	1
AL359220.1	0.704042	0.003	0.001	0.276483	1	0.550485	1
AL359317.1	0.704042	0.003	0.001	0.276483	1	0.550485	1
AL359715.3	0.704042	0.003	0.001	0.276483	1	0.550485	1
AL589684.1	0.704042	0.003	0.001	0.276483	1	0.550485	1
ANKRD62	0.704042	0.003	0.001	0.276483	1	0.550485	1
AP001107.4	0.704042	0.003	0.001	0.276483	1	0.550485	1
AP002387.2	0.704042	0.003	0.001	0.276483	1	0.550485	1
AP003419.3	0.704042	0.003	0.001	0.276483	1	0.550485	1
AP005209.1	0.704042	0.003	0.001	0.276483	1	0.550485	1
ASIC1	0.704042	0.003	0.001	0.276483	1	0.550485	1
ATCAY	0.704042	0.003	0.001	0.276483	1	0.550485	1
BX004987.1	0.704042	0.003	0.001	0.276483	1	0.550485	1
C2orf71	0.704042	0.003	0.001	0.276483	1	0.550485	1
C8orf37-AS1	0.704042	0.002	0.001	0.5134	1	0.519142	1
CBARP	0.704042	0.003	0.001	0.276483	1	0.550485	1
CDC45	0.704042	0.003	0.001	0.276483	1	0.550485	1
CENPI	0.704042	0.003	0.001	0.276483	1	0.550485	1
CFAP74	0.704042	0.003	0.001	0.276483	1	0.550485	1
CHRNA10	0.704042	0.003	0.001	0.276483	1	0.550485	1
CHRNA5	0.704042	0.003	0.001	0.276483	1	0.550485	1
CLDN8	0.704042	0.003	0.001	0.276483	1	0.550485	1
CPS1	0.704042	0.003	0.001	0.276483	1	0.550485	1
CXCR3	0.704042	0.003	0.001	0.276483	1	0.550485	1
DDIAS	0.704042	0.003	0.001	0.276483	1	0.550485	1
DDX11-AS1	0.704042	0.003	0.001	0.276483	1	0.550485	1
DLGAP5	0.704042	0.003	0.001	0.276483	1	0.550485	1
DLX2	0.704042	0.003	0.001	0.276483	1	0.550485	1
DMTN	0.704042	0.003	0.001	0.276483	1	0.550485	1
DOC2B	0.704042	0.003	0.001	0.276483	1	0.550485	1
EHHADH	0.704042	0.003	0.001	0.276483	1	0.550485	1
ELOVL7	0.704042	0.003	0.001	0.276483	1	0.550485	1
EVPL	0.704042	0.003	0.001	0.276483	1	0.550485	1
FAXC	0.704042	0.003	0.001	0.276483	1	0.550485	1
FPR3	0.704042	0.003	0.001	0.276483	1	0.550485	1
FRG1-DT	0.704042	0.003	0.001	0.276483	1	0.550485	1
GFRA2	0.704042	0.003	0.001	0.276483	1	0.550485	1
GH1	0.704042	0.002	0.001	0.5134	1	0.519142	1
GHET1	0.704042	0.003	0.001	0.276483	1	0.550485	1
GPR158	0.704042	0.003	0.001	0.276483	1	0.550485	1
GPR171	0.704042	0.003	0.001	0.276483	1	0.550485	1
GPR87	0.704042	0.003	0.001	0.276483	1	0.550485	1
GPT	0.704042	0.003	0.001	0.276483	1	0.550485	1
GPX2	0.704042	0.003	0.001	0.276483	1	0.550485	1
HFM1	0.704042	0.003	0.001	0.276483	1	0.550485	1
HHIP-AS1	0.704042	0.003	0.001	0.276483	1	0.550485	1
HOMER3-AS1	0.704042	0.003	0.001	0.276483	1	0.550485	1
IL10	0.704042	0.003	0.001	0.276483	1	0.550485	1
IL1RAPL1	0.704042	0.002	0.001	0.5134	1	0.519142	1
IL2RG	0.704042	0.003	0.001	0.276483	1	0.550485	1
KCNK5	0.704042	0.003	0.001	0.276483	1	0.550485	1
KIAA1755	0.704042	0.003	0.001	0.276483	1	0.550485	1
KIFC1	0.704042	0.003	0.001	0.276483	1	0.550485	1
KRT25	0.704042	0.003	0.001	0.276483	1	0.550485	1
KRT83	0.704042	0.003	0.001	0.276483	1	0.550485	1
LINC00449	0.704042	0.003	0.001	0.276483	1	0.550485	1
LINC01393	0.704042	0.003	0.001	0.276483	1	0.550485	1
LINC01423	0.704042	0.003	0.001	0.276483	1	0.550485	1
LRRN2	0.704042	0.003	0.001	0.276483	1	0.550485	1
LUADT1	0.704042	0.003	0.001	0.276483	1	0.550485	1
LY6G6C	0.704042	0.003	0.001	0.276483	1	0.550485	1
MC5R	0.704042	0.003	0.001	0.276483	1	0.550485	1
MCF2L	0.704042	0.003	0.001	0.276483	1	0.550485	1
MIA-RAB4B	0.704042	0.002	0.001	0.5134	1	0.519142	1
MOGAT1	0.704042	0.003	0.001	0.276483	1	0.550485	1
MPP4	0.704042	0.003	0.001	0.276483	1	0.550485	1
MYEF2	0.704042	0.003	0.001	0.276483	1	0.550485	1
MYO1F	0.704042	0.003	0.001	0.276483	1	0.550485	1
MYRIP	0.704042	0.003	0.001	0.276483	1	0.550485	1
NCKAP1L	0.704042	0.003	0.001	0.276483	1	0.550485	1
NETO1	0.704042	0.002	0.001	0.5134	1	0.519142	1
NIPAL1	0.704042	0.003	0.001	0.276483	1	0.550485	1
NIPAL4	0.704042	0.003	0.001	0.276483	1	0.550485	1
NUTM2D	0.704042	0.003	0.001	0.276483	1	0.550485	1
OXTR	0.704042	0.003	0.001	0.276483	1	0.550485	1
P2RY6	0.704042	0.003	0.001	0.276483	1	0.550485	1
PALM3	0.704042	0.003	0.001	0.276483	1	0.550485	1
PCDHGA1	0.704042	0.003	0.001	0.276483	1	0.550485	1
PCSK4	0.704042	0.003	0.001	0.276483	1	0.550485	1
PDE9A	0.704042	0.002	0.001	0.5134	1	0.519142	1
PDZRN3-AS1	0.704042	0.003	0.001	0.276483	1	0.550485	1
POU5F1	0.704042	0.003	0.001	0.276483	1	0.550485	1
PPP1R16B	0.704042	0.003	0.001	0.276483	1	0.550485	1
PPP1R26-AS1	0.704042	0.003	0.001	0.276483	1	0.550485	1
PROSER2-AS1	0.704042	0.003	0.001	0.276483	1	0.550485	1
RAB40A	0.704042	0.003	0.001	0.276483	1	0.550485	1
RNFT1-DT	0.704042	0.003	0.001	0.276483	1	0.550485	1
ROR1-AS1	0.704042	0.003	0.001	0.276483	1	0.550485	1
RTKN2	0.704042	0.003	0.001	0.276483	1	0.550485	1
SCEL	0.704042	0.003	0.001	0.276483	1	0.550485	1
SHISA2	0.704042	0.003	0.001	0.276483	1	0.550485	1
SLA2	0.704042	0.003	0.001	0.276483	1	0.550485	1
SLC4A11	0.704042	0.003	0.001	0.276483	1	0.550485	1
SMUG1-AS1	0.704042	0.003	0.001	0.276483	1	0.550485	1
SOX3	0.704042	0.003	0.001	0.276483	1	0.550485	1
SPDYA	0.704042	0.003	0.001	0.276483	1	0.550485	1
SPTBN5	0.704042	0.003	0.001	0.276483	1	0.550485	1
STIL	0.704042	0.003	0.001	0.276483	1	0.550485	1
SV2A	0.704042	0.003	0.001	0.276483	1	0.550485	1
TAF7L	0.704042	0.003	0.001	0.276483	1	0.550485	1
TBX6	0.704042	0.003	0.001	0.276483	1	0.550485	1
TEK	0.704042	0.003	0.001	0.276483	1	0.550485	1
TG	0.704042	0.003	0.001	0.276483	1	0.550485	1
TMEM182	0.704042	0.003	0.001	0.276483	1	0.550485	1
TMEM88	0.704042	0.003	0.001	0.276483	1	0.550485	1
TULP1	0.704042	0.003	0.001	0.276483	1	0.550485	1
ZFP2	0.704042	0.003	0.001	0.276483	1	0.550485	1
ZMYND12	0.704042	0.003	0.001	0.276483	1	0.550485	1
ZNF154	0.704042	0.003	0.001	0.276483	1	0.550485	1
ZNF492	0.704042	0.003	0.001	0.276483	1	0.550485	1
ZNF571-AS1	0.704042	0.003	0.001	0.276483	1	0.550485	1
SLX4IP	0.70069	0.023	0.01	0.0105863	1	0.0155912	1
MAP7D1	0.699898	0.213	0.106	1.20542e-12	2.27872e-08	9.08966e-12	1.71831e-07
TRIM11	0.699154	0.052	0.025	0.000539308	1	0.00222186	1
METRNL	0.698751	0.128	0.056	2.23743e-09	4.22964e-05	2.78174e-10	5.2586e-06
CADM1	0.697522	0.139	0.07	4.32391e-08	0.000817393	2.63393e-07	0.00497918
ACSL4	0.696611	0.05	0.02	0.000101022	1	5.3124e-05	1
ADA2	0.696105	0.012	0.006	0.0826287	1	0.217539	1
BOLA2-SMG1P6	0.696105	0.012	0.006	0.0826287	1	0.217539	1
PHEX	0.696105	0.012	0.005	0.0465484	1	0.0540637	1
THEMIS2	0.696105	0.011	0.006	0.178439	1	0.234367	1
ZNF530	0.696105	0.012	0.006	0.0826287	1	0.217539	1
NEXN	0.69529	0.283	0.136	4.0502e-18	7.6565e-14	9.59456e-18	1.81376e-13
PDZK1IP1	0.694859	0.02	0.01	0.0328369	1	0.0999123	1
SLC35F6	0.694678	0.109	0.056	3.26655e-06	0.0617508	1.21591e-05	0.229855
EFNB2	0.694076	0.038	0.019	0.00426277	1	0.0161059	1
KRI1	0.694076	0.038	0.018	0.00276589	1	0.00901614	1
AL158071.1	0.693903	0.048	0.022	0.000574796	1	0.00139909	1
EDIL3	0.691794	0.055	0.026	0.000334179	1	0.00140061	1
SLC7A1	0.690506	0.039	0.018	0.0019332	1	0.00375242	1
GGT5	0.690239	0.066	0.031	7.74485e-05	1	0.000318	1
ALDH18A1	0.689294	0.137	0.062	1.10536e-09	2.08957e-05	1.66191e-09	3.14167e-05
ACAD10	0.688102	0.019	0.007	0.0147172	1	0.0139598	1
CCDC69	0.688102	0.018	0.009	0.0609124	1	0.154542	1
PAQR8	0.688102	0.018	0.01	0.093677	1	0.141957	1
POMT2	0.686626	0.037	0.016	0.000920614	1	0.000191867	1
CKAP4	0.685308	0.393	0.204	3.46984e-24	6.55939e-20	4.82577e-23	9.12263e-19
CCDC85A	0.684677	0.061	0.027	4.60662e-05	0.870836	2.62012e-05	0.495307
TRIM29	0.68447	0.029	0.014	0.0133289	1	0.0452541	1
SFN	0.684181	0.211	0.104	1.07268e-12	2.02779e-08	4.29957e-12	8.1279e-08
ABTB2	0.683893	0.01	0.004	0.0930781	1	0.204312	1
AC004803.1	0.683893	0.01	0.005	0.16179	1	0.304764	1
LIPT2	0.683893	0.01	0.005	0.16179	1	0.304764	1
ZNF222	0.683893	0.01	0.005	0.16179	1	0.304764	1
ADGRB2	0.683893	0.011	0.004	0.0597639	1	0.06415	1
CYP51A1	0.683893	0.011	0.005	0.108314	1	0.271102	1
LINC00997	0.683893	0.011	0.005	0.108314	1	0.271102	1
MAOA	0.683893	0.011	0.005	0.108314	1	0.271102	1
TRIP13	0.683893	0.008	0.004	0.21668	1	0.458602	1
ZNF79	0.683893	0.009	0.005	0.238052	1	0.375148	1
LATS2	0.682815	0.112	0.054	3.06655e-07	0.00579701	9.21687e-07	0.0174236
ADAMTSL1	0.682395	0.034	0.016	0.00636074	1	0.0223004	1
LINC01936	0.682395	0.035	0.014	0.000976055	1	0.000814567	1
EBF1	0.681939	0.101	0.049	1.77702e-06	0.0335927	8.6047e-06	0.162663
MAOB	0.681171	0.13	0.066	1.56601e-07	0.00296038	9.6404e-07	0.0182242
HOXC5	0.680183	0.018	0.009	0.0609531	1	0.139711	1
PPP2R3B	0.680183	0.019	0.009	0.0424656	1	0.124763	1
RANGAP1	0.680115	0.049	0.026	0.00328151	1	0.0043758	1
CACNB4	0.679421	0.056	0.022	2.11063e-05	0.398993	5.15721e-07	0.0097492
FPGT	0.676844	0.045	0.022	0.0023004	1	0.00849463	1
AC007920.2	0.67657	0.057	0.024	4.15344e-05	0.785167	1.0577e-06	0.0199948
C12orf49	0.67636	0.064	0.032	0.000234558	1	0.001042	1
FN1	0.675867	0.727	0.573	1.24557e-20	2.35462e-16	3.84578e-23	7.27006e-19
ADAMTS5	0.675711	0.1	0.047	7.77669e-07	0.0147011	1.56459e-06	0.029577
CAPZA1	0.673998	0.269	0.136	1.08569e-15	2.05239e-11	4.61387e-15	8.72207e-11
ITGAV	0.672876	0.203	0.099	1.85622e-12	3.50899e-08	4.81078e-12	9.09429e-08
AC098487.1	0.67267	0.031	0.016	0.0114677	1	0.0396128	1
NCKIPSD	0.67267	0.029	0.016	0.0445994	1	0.0542654	1
AC087239.1	0.672014	0.024	0.012	0.0310681	1	0.0787741	1
DLG4	0.672014	0.025	0.012	0.0220094	1	0.0706649	1
RBBP9	0.672014	0.025	0.012	0.0220094	1	0.0706649	1
ZC3H10	0.672014	0.024	0.012	0.0310681	1	0.0787741	1
GARS	0.671866	0.242	0.117	4.6712e-15	8.83045e-11	2.34877e-15	4.44011e-11
METTL1	0.670907	0.061	0.03	0.000276985	1	0.0010213	1
EFNA3	0.670771	0.017	0.008	0.055044	1	0.155598	1
F12	0.670771	0.017	0.008	0.055044	1	0.155598	1
NAT1	0.670771	0.014	0.008	0.158909	1	0.273229	1
PRDM15	0.670771	0.015	0.008	0.112628	1	0.166986	1
AEN	0.670353	0.05	0.025	0.00165649	1	0.00674511	1
TMEM64	0.66975	0.139	0.069	3.36434e-08	0.000635994	1.62837e-07	0.00307828
GPR1	0.669616	0.045	0.018	0.000141009	1	1.46086e-05	0.276161
MMP14	0.668614	0.57	0.371	1.55676e-25	2.94289e-21	2.59716e-26	4.90967e-22
P3H3	0.668285	0.274	0.126	1.51283e-18	2.85985e-14	5.5902e-20	1.05677e-15
AC002467.1	0.667524	0.009	0.003	0.0766733	1	0.0740833	1
AC007773.1	0.667524	0.008	0.004	0.215999	1	0.37582	1
CCDC96	0.667524	0.007	0.004	0.320593	1	0.452334	1
ENTPD7	0.667524	0.009	0.004	0.142941	1	0.337697	1
FBXL14	0.667524	0.009	0.004	0.142941	1	0.337697	1
LINC00960	0.667524	0.009	0.004	0.142941	1	0.337697	1
LSM11	0.667524	0.009	0.003	0.0766733	1	0.0740833	1
SLC2A12	0.667524	0.009	0.004	0.142941	1	0.337697	1
UGDH-AS1	0.667524	0.009	0.004	0.142941	1	0.337697	1
AC093157.1	0.666004	0.053	0.033	0.0123985	1	0.0260905	1
LOXL1	0.665842	0.481	0.303	6.25754e-21	1.18293e-16	3.56687e-21	6.7428e-17
PODNL1	0.665018	0.174	0.092	4.57662e-09	8.65164e-05	2.39242e-08	0.000452263
WDR75	0.664848	0.053	0.026	0.00070464	1	0.00208799	1
NINJ2	0.664357	0.103	0.055	1.1523e-05	0.21783	5.77635e-05	1
[truncated: 16,346 more rows]
