# Supplementary material for: Myofibroblast transcriptome indicates SFRP2hi fibroblast progenitors in systemic sclerosis skin
Source: Nat Commun. 2021 Jul 19;12:4384. doi: 10.1038/s41467-021-24607-6 (PMC8289865; doi:10.1038/s41467-021-24607-6)
Supplement: Supplementary file 11 — Supplementary Dataset 8 [file 41467_2021_24607_MOESM11_ESM.xlsx]

## Sheet: fibroblast_AvgExp_health_SCT (1
Supplementary Data 8. Gene expression in control and SSc fibroblast subclusters
	0_CONTROL	0_SSC	1_CONTROL	1_SSC	2_CONTROL	2_SSC	3_CONTROL	3_SSC	4_CONTROL	4_SSC	5_CONTROL	5_SSC	6_CONTROL	6_SSC	7_CONTROL	7_SSC	8_CONTROL	8_SSC	9_CONTROL	9_SSC
AL627309.1	0	0.000832639	0.00210674	0	0.00382044	0.0010846	0	0	0	0.00337079	0.00257732	0	0	0	0.00641026	0	0	0	0	0
AL669831.5	0.0202381	0.020816	0.0175562	0.0273224	0.0200573	0.0206074	0.0292621	0.0365297	0.0172414	0.0370787	0.0206186	0.0141243	0.0120898	0	0.0128205	0.0238095	0.0148148	0.0322581	0	0
FAM87B	0.0119048	0.00666112	0.00421348	0.00364299	0.00286533	0.0021692	0.00381679	0.00228311	0	0.00449438	0	0.00282486	0.0207254	0.0136054	0.025641	0	0	0	0	0
LINC00115	0.0119048	0.0141549	0.0147472	0.0346084	0.0152818	0.0140998	0.00636132	0.0205479	0.0301724	0.011236	0	0.019774	0.00690846	0	0	0	0	0.0107527	0	0
FAM41C	0.00476191	0.0166528	0.0133427	0.0218579	0.00764088	0.0195228	0.0254453	0.0114155	0.0431034	0.0280899	0.0128866	0.00564972	0.015544	0.00680272	0.0128205	0	0.0148148	0.0107527	0	0
AL645608.3	0	0.000832639	0.000702247	0.00182149	0.00095511	0.0010846	0	0	0	0.0011236	0	0	0	0	0	0	0	0	0	0
AL645608.1	0	0	0	0	0.00191022	0.0010846	0	0	0	0.0011236	0	0	0.0103627	0	0	0	0	0	0	0
SAMD11	0.00357143	0.0041632	0.000702247	0.00546448	0.00382044	0.0021692	0.00127227	0.00228311	0	0.011236	0	0	0.0224525	0.0680272	0	0.047619	0	0	0	0
NOC2L	0.134524	0.143214	0.162921	0.129326	0.127985	0.149675	0.122137	0.166667	0.163793	0.142697	0.0798969	0.107345	0.141623	0.190476	0.166667	0.107143	0.0888889	0.204301	0.5	0.0810811
KLHL17	0.00119048	0.00666112	0.00210674	0.00182149	0.00095511	0.0043384	0.00254453	0.00684931	0.00431035	0.00224719	0	0.00282486	0.00172712	0	0	0.0119048	0	0.0107527	0	0.0540541
PLEKHN1	0.00238095	0.00249792	0	0.00182149	0	0.0043384	0	0.00456621	0	0.0011236	0	0	0	0.00680272	0	0	0	0	0	0
PERM1	0	0	0	0.00364299	0	0.0010846	0	0	0	0.00224719	0	0.00282486	0	0	0	0	0	0	0	0
AL645608.8	0.00119048	0.000832639	0.00140449	0	0	0.0043384	0	0.00228311	0	0	0	0	0	0.00680272	0.00641026	0	0	0	0	0
HES4	0.204762	0.221482	0.00983146	0.0473588	0.0487106	0.0835141	0.0585242	0.0936073	0.012931	0.0370787	0.0128866	0.0169492	0.0241796	0.170068	0.102564	0.0952381	0.111111	0.301075	1.5	0.297297
ISG15	0.35	0.566195	0.27809	0.566485	0.245463	0.574837	0.917303	1.17808	0.655172	0.970787	0.216495	0.485876	0.28152	0.85034	0.25641	0.404762	0.437037	0.44086	0	0.567568
AGRN	0.0214286	0.0224813	0.00912921	0.010929	0.00573066	0.0249458	0.0178117	0.022831	0.00431035	0.0269663	0.0154639	0.0282486	0.0103627	0.0272109	0.0192308	0	0.037037	0.0322581	0	0
C1orf159	0.0166667	0.020816	0.0182584	0.0273224	0.0181471	0.0347072	0.0279898	0.0273973	0.012931	0.0348315	0.0257732	0.0169492	0.0138169	0.0272109	0.0128205	0.0119048	0.0296296	0.0430108	0	0.108108
TNFRSF18	0.00595238	0.0124896	0.00351124	0.00728597	0.00668577	0.0173536	0.0101781	0.0205479	0.012931	0.00561798	0.00257732	0.0112994	0.0103627	0	0.0192308	0.0119048	0	0.0215054	0	0
TNFRSF4	0.00476191	0.0083264	0.000702247	0.00364299	0.00573066	0.00759219	0.00636132	0.00684931	0	0.00786517	0.00515464	0.00847458	0	0.0136054	0	0	0	0	0	0.0540541
SDF4	0.483333	0.553705	0.759831	0.606557	0.507163	0.593275	0.707379	0.753425	0.793103	0.870787	0.551546	0.581921	0.611399	0.585034	0.391026	0.345238	0.785185	0.548387	0	0.972973
B3GALT6	0.00833333	0.0258118	0.0154494	0.00910747	0.00764088	0.0336226	0.0254453	0.0456621	0.0258621	0.0359551	0.00515464	0.00847458	0.015544	0.00680272	0.00641026	0	0.0222222	0.0430108	0	0.027027
C1QTNF12	0.00238095	0.00333056	0.00140449	0.00364299	0.00286533	0.0021692	0	0.00456621	0	0.0011236	0	0.00282486	0.00345423	0	0	0	0	0	0	0
UBE2J2	0.166667	0.189009	0.189607	0.162113	0.12703	0.172451	0.199746	0.173516	0.193966	0.186517	0.164948	0.19209	0.250432	0.217687	0.134615	0.178571	0.148148	0.172043	1.5	0.108108
LINC01786	0.00238095	0	0.000702247	0.00364299	0	0.0021692	0	0.00228311	0	0.00224719	0	0	0	0	0	0	0	0	0	0
SCNN1D	0.00119048	0.00582848	0.00491573	0.00182149	0	0.0021692	0.00508906	0.00913242	0	0.00224719	0.00515464	0.00564972	0.00172712	0	0.00641026	0	0	0	0	0
ACAP3	0.0571429	0.0549542	0.0772472	0.111111	0.0773639	0.0802603	0.0916031	0.0799087	0.0862069	0.0921348	0.0489691	0.0706215	0.0777202	0.0748299	0.185897	0.0833333	0.0814815	0.16129	0	0.162162
PUSL1	0.0380952	0.050791	0.0428371	0.0437158	0.0219675	0.0412148	0.0419847	0.0684932	0.0474138	0.1	0.0335052	0.0706215	0.029361	0.0408163	0.0128205	0.0595238	0.0888889	0.0752688	0	0.027027
INTS11	0.144048	0.153206	0.160815	0.12204	0.112703	0.138829	0.133588	0.164384	0.237069	0.140449	0.121134	0.141243	0.214162	0.176871	0.237179	0.202381	0.103704	0.172043	0	0.216216
CPTP	0.0511905	0.050791	0.0547753	0.0601093	0.0468004	0.0509761	0.0699746	0.0799087	0.0775862	0.0696629	0.0257732	0.0536723	0.0708117	0.0816327	0.0192308	0.0714286	0.0148148	0.0752688	0	0.0540541
DVL1	0.0214286	0.0174854	0.0280899	0.0364299	0.0229226	0.0249458	0.0343511	0.0342466	0.0215517	0.0325843	0.0128866	0.0169492	0.0431779	0.0204082	0.0576923	0.047619	0.0444444	0.0107527	0	0.027027
MXRA8	1.19167	1.25562	1.61447	2.05282	1.47469	2.46529	1.5229	2.03425	1.84483	3.3427	1.59794	1.72881	1.82902	1.91156	1.19872	1.5119	1.77037	1.46237	0	1.54054
AURKAIP1	0.446429	0.55204	0.567416	0.612022	0.436485	0.505423	0.531807	0.639269	0.646552	0.682022	0.389175	0.457627	0.571675	0.55102	0.429487	0.333333	0.42963	0.44086	0.5	0.891892
CCNL2	0.217857	0.22398	0.219101	0.20765	0.226361	0.241866	0.260814	0.269406	0.206897	0.164045	0.229381	0.177966	0.212435	0.183673	0.166667	0.22619	0.251852	0.204301	0	0.0540541
MRPL20	0.520238	0.522065	0.634129	0.56102	0.47851	0.425163	0.580153	0.614155	0.543103	0.549438	0.345361	0.423729	0.56304	0.585034	0.5	0.392857	0.422222	0.344086	0	0.432432
AL391244.3	0	0.0041632	0.00140449	0	0.00286533	0.0010846	0.00381679	0.00684931	0	0.00561798	0	0	0	0	0.00641026	0	0	0	0	0
ANKRD65	0.077381	0.100749	0.00983146	0.0455373	0.0143266	0.0260304	0.00763359	0.0296804	0.00862069	0.0359551	0.00515464	0.00564972	0.0794473	0.176871	0.0705128	0.0714286	0	0	0	0.0540541
VWA1	0.0559524	0.114904	0.00632022	0.0200364	0.0162369	0.0357918	0.0101781	0.0182648	0.00431035	0.0235955	0.0206186	0.0734463	0.0345423	0.0340136	0.0512821	0.154762	0	0.0107527	0	0
ATAD3C	0.00238095	0.0041632	0.00210674	0.00910747	0.00382044	0.00759219	0	0	0	0.00337079	0	0	0.00518135	0.0136054	0	0	0.00740741	0	0	0
ATAD3B	0.0119048	0.0249792	0.0133427	0.0163934	0.00859599	0.0260304	0.019084	0.0182648	0.0215517	0.0202247	0.0206186	0.039548	0.0310881	0.0136054	0.0128205	0.0119048	0.0148148	0.0322581	0	0.027027
ATAD3A	0.0369048	0.0516236	0.0393258	0.0491803	0.0210124	0.0455531	0.0368957	0.0913242	0.0474138	0.094382	0.0360825	0.0423729	0.0224525	0.047619	0.025641	0.0357143	0.0740741	0.0752688	0	0.216216
TMEM240	0.00357143	0.00582848	0.00210674	0.00364299	0.00191022	0.0043384	0.00508906	0.00456621	0.00862069	0.00449438	0.00515464	0.00564972	0	0	0	0.0119048	0.00740741	0	0	0.027027
SSU72	0.222619	0.287261	0.251404	0.327869	0.229226	0.339479	0.290076	0.296804	0.267241	0.303371	0.265464	0.364407	0.350604	0.394558	0.339744	0.345238	0.185185	0.27957	0	0.216216
AL645728.1	0.00833333	0.0083264	0.011236	0.00546448	0.00859599	0.0119306	0.0152672	0.0136986	0	0.00786517	0.0103093	0.00564972	0.0120898	0.0136054	0.0320513	0.0238095	0.037037	0.0107527	0	0.027027
FNDC10	0.00833333	0.0133222	0.000702247	0.00546448	0.00286533	0.0140998	0.00763359	0.00913242	0	0.00786517	0	0.00564972	0	0.0204082	0	0	0	0.0215054	0	0.0540541
AL691432.2	0.0392857	0.0324729	0.0491573	0.0346084	0.0515759	0.0629067	0.0394402	0.0410959	0.0474138	0.0617978	0.0979381	0.0621469	0.0397237	0.0272109	0.0384615	0.0357143	0.037037	0.0537634	0	0.0540541
MIB2	0.0511905	0.0749376	0.070927	0.0673953	0.0477555	0.0737527	0.0839695	0.0799087	0.0818966	0.0662921	0.0438144	0.059322	0.0673575	0.0952381	0.0897436	0.0833333	0.0740741	0.0860215	0	0.0540541
MMP23B	0.334524	0.708576	0.662219	0.903461	0.632283	0.869848	0.90458	1.26941	0.952586	1.34045	0.868557	1.09322	0.186528	0.251701	0.025641	0	0.488889	0.795699	0	0.891892
CDK11B	0.0821429	0.0874271	0.0786517	0.102004	0.108883	0.118221	0.0916031	0.0799087	0.116379	0.088764	0.0850515	0.0847458	0.0639033	0.0816327	0.0833333	0.0833333	0.103704	0.11828	1.5	0.189189
FO704657.1	0	0.00333056	0.000702247	0.00364299	0.00191022	0	0.00127227	0.00228311	0	0.00449438	0	0.00564972	0.00172712	0.00680272	0	0	0	0	0	0
SLC35E2B	0.0428571	0.0324729	0.0449438	0.0364299	0.0429799	0.0422993	0.0496183	0.0502283	0.0689655	0.0168539	0.064433	0.039548	0.0535406	0.0340136	0.0128205	0.0238095	0.037037	0.0107527	0.5	0
CDK11A	0.0607143	0.0549542	0.0533708	0.0582878	0.0668577	0.0737527	0.0763359	0.043379	0.0732759	0.0426966	0.0541237	0.0621469	0.0587219	0.0408163	0.0384615	0.0357143	0.0666667	0.0537634	0	0.027027
SLC35E2A	0.0178571	0.0274771	0.0287921	0.0382514	0.0315186	0.0238612	0.0267176	0.0273973	0.0431034	0.0269663	0.0335052	0.0282486	0.0172712	0.047619	0.025641	0.0238095	0.0148148	0.0537634	0	0
NADK	0.052381	0.0882598	0.0702247	0.0637523	0.0420248	0.0596529	0.0483461	0.0639269	0.0603448	0.058427	0.0231959	0.059322	0.0397237	0.0748299	0.0384615	0.0357143	0.0740741	0.0537634	1.5	0.0810811
GNB1	0.154762	0.169026	0.236657	0.213115	0.162369	0.248373	0.30916	0.289954	0.366379	0.289888	0.201031	0.206215	0.207254	0.278912	0.211538	0.119048	0.185185	0.344086	0	0.324324
AL109917.1	0	0.000832639	0.00280899	0.00182149	0.00286533	0.0021692	0	0.00228311	0.00431035	0.00449438	0.00257732	0	0	0.00680272	0	0	0	0	0	0
CALML6	0	0.000832639	0	0.00182149	0.00191022	0	0.00254453	0	0	0.0011236	0.00257732	0	0	0	0	0	0	0	0	0
TMEM52	0.027381	0.0549542	0.0308989	0.0346084	0.0620821	0.0650759	0.335878	0.538813	0.25431	0.11573	0.154639	0.152542	0.0138169	0.0136054	0	0	0	0.0107527	0	0
CFAP74	0.00119048	0.00249792	0.00140449	0.00182149	0.00191022	0.0010846	0	0.00228311	0.00431035	0.00224719	0.00257732	0	0.00172712	0.0272109	0.00641026	0	0	0	0	0
GABRD	0.00357143	0.00249792	0	0.00546448	0.00095511	0	0.0139949	0.00913242	0.00431035	0	0.00257732	0	0.00345423	0.00680272	0	0	0	0	0	0.027027
PRKCZ	0	0.000832639	0.00140449	0.00546448	0	0.00650759	0.00890585	0.0159817	0.00431035	0	0.00257732	0	0.00518135	0	0	0	0	0	0	0
AL590822.2	0.00952381	0.00166528	0.000702247	0.00364299	0	0.0021692	0.00890585	0	0.0172414	0.00674157	0.00257732	0.00564972	0	0.00680272	0.0192308	0	0	0	0	0
PRKCZ-AS1	0	0.00166528	0.00140449	0	0	0	0.00127227	0	0.00431035	0	0.00515464	0	0	0	0	0	0	0	0	0
FAAP20	0.383333	0.415487	0.294242	0.480874	0.320917	0.452278	0.42112	0.751142	0.538793	0.55618	0.324742	0.477401	0.317789	0.421769	0.339744	0.22619	0.451852	0.505376	0	0.621622
SKI	0.0916667	0.11657	0.164326	0.15847	0.0744986	0.12256	0.167939	0.150685	0.24569	0.173034	0.0721649	0.0762712	0.0949914	0.156463	0.160256	0.0238095	0.0666667	0.107527	0	0.108108
MORN1	0.0107143	0.0124896	0.0189607	0.0182149	0.00859599	0.00650759	0.0127226	0.00228311	0.012931	0.0134831	0.0103093	0.0225989	0.0172712	0	0.0192308	0.0119048	0.00740741	0	0.5	0
RER1	0.520238	0.528726	0.747191	0.586521	0.532951	0.536876	0.706107	0.694064	0.883621	0.786517	0.489691	0.423729	0.709845	0.503401	0.403846	0.392857	0.511111	0.408602	1	1.10811
PEX10	0.0690476	0.0840966	0.0730337	0.0856102	0.0515759	0.0900217	0.086514	0.0684932	0.0818966	0.0955056	0.0695876	0.0706215	0.105354	0.102041	0.0641026	0.130952	0.0814815	0.0752688	0	0.0810811
PLCH2	0.00238095	0.000832639	0	0.00182149	0.00286533	0.0021692	0	0.00456621	0	0.0011236	0	0.00282486	0	0	0	0	0.00740741	0	0	0
PANK4	0.0142857	0.0258118	0.0203652	0.0255009	0.0219675	0.0292842	0.0203562	0.0456621	0.0258621	0.0269663	0.0309278	0.0225989	0.0397237	0.00680272	0.0897436	0.0238095	0.0222222	0.0107527	0	0
AL139246.5	0.00119048	0.00333056	0.00421348	0.00910747	0.00286533	0.00976139	0.00381679	0.00228311	0.00862069	0.00786517	0.0257732	0	0.00345423	0	0.00641026	0	0.00740741	0	0	0
TNFRSF14-AS1	0.00238095	0.00333056	0.00140449	0.010929	0.00095511	0.0032538	0.00381679	0.00913242	0.00431035	0.00561798	0	0.0112994	0.00172712	0.00680272	0.0128205	0	0	0	0	0.027027
TNFRSF14	0.125	0.169858	0.139045	0.154827	0.0936008	0.14859	0.101781	0.1621	0.107759	0.176404	0.0721649	0.118644	0.126079	0.14966	0.0833333	0.0238095	0.0222222	0.0430108	0	0.162162
FAM213B	0.00238095	0.0233139	0.00632022	0.00728597	0.00764088	0.0390456	0.00763359	0.0342466	0.012931	0.00674157	0.0154639	0.0169492	0.0138169	0.047619	0.00641026	0.0357143	0.037037	0.0430108	0	0.0540541
MMEL1	0	0.00249792	0	0.00364299	0.00095511	0	0	0	0	0	0	0.00564972	0	0	0	0	0	0	0	0
TTC34	0.00357143	0.000832639	0.000702247	0	0.00286533	0	0	0.00456621	0.00431035	0	0	0	0.00345423	0	0	0	0	0	0	0
LINC00982	0	0	0.00140449	0	0	0.0010846	0.00127227	0.00228311	0	0.00224719	0	0	0	0	0.00641026	0	0	0	0	0
PRDM16	0	0.00166528	0.00421348	0	0.00095511	0	0	0.00228311	0	0.00224719	0.00257732	0	0.00172712	0	0.00641026	0	0	0	0	0
MEGF6	0.077381	0.0832639	0.230337	0.369763	0.195798	0.266811	0.277354	0.136986	0.491379	0.489888	0.440722	0.403955	0.044905	0.0680272	0.0128205	0	0.125926	0.150538	0	0.189189
AL513320.1	0	0.00249792	0.000702247	0.00364299	0.00286533	0.0010846	0.00127227	0.00456621	0.00431035	0.00224719	0.00257732	0.00282486	0.00345423	0	0.00641026	0	0	0	0	0
TPRG1L	0.05	0.0474605	0.0933989	0.0746812	0.0458453	0.0607375	0.122137	0.0799087	0.107759	0.0539326	0.0463918	0.0508475	0.0708117	0.0680272	0.0641026	0.0595238	0.0444444	0.0215054	0	0.027027
WRAP73	0.0345238	0.0491257	0.0582865	0.0582878	0.0391595	0.0563991	0.0585242	0.0479452	0.107759	0.0674157	0.0592784	0.0480226	0.0466321	0.0680272	0.0833333	0.0357143	0.0740741	0.0430108	0	0.0810811
TP73	0.00119048	0.00249792	0.000702247	0.00182149	0	0	0.00127227	0.00228311	0	0	0	0.00282486	0	0	0.00641026	0	0	0	0	0.027027
SMIM1	0.0190476	0.0149875	0.00912921	0.00182149	0.0238777	0.0238612	0.024173	0.0205479	0.00862069	0.00449438	0.056701	0.0677966	0.0362694	0	0	0	0.0222222	0	0	0
LRRC47	0.0690476	0.080766	0.111657	0.0528233	0.0649475	0.101952	0.0776081	0.0799087	0.125	0.101124	0.100515	0.101695	0.1019	0.0952381	0.102564	0.107143	0.0888889	0.0215054	0	0.0540541
CEP104	0.0404762	0.0432973	0.0301966	0.0400729	0.0305635	0.0422993	0.0381679	0.0319635	0.0603448	0.0359551	0.0309278	0.0254237	0.0673575	0.0272109	0.0320513	0.047619	0.037037	0.0430108	0	0
DFFB	0.00476191	0.00666112	0.00421348	0.00728597	0.00382044	0.0130152	0.00890585	0.00228311	0	0.011236	0.00773196	0.00282486	0.00518135	0.00680272	0.00641026	0.0119048	0.0148148	0	0	0
C1orf174	0.1	0.092423	0.0884831	0.127505	0.086915	0.0965293	0.103053	0.105023	0.0991379	0.107865	0.0824742	0.124294	0.112263	0.136054	0.173077	0.047619	0.0962963	0.139785	0	0.027027
NPHP4	0.0238095	0.0216486	0.0175562	0.0163934	0.00859599	0.0206074	0.0279898	0.0182648	0.0344828	0.0292135	0.00515464	0.00564972	0.0103627	0.0272109	0.00641026	0.0119048	0.0444444	0.0322581	0	0
KCNAB2	0.00952381	0.00999167	0.011236	0.0145719	0.00668577	0.0140998	0.00508906	0.00684931	0.012931	0.0202247	0.00515464	0.00564972	0.00345423	0.00680272	0.00641026	0.0238095	0.00740741	0.0107527	0	0
CHD5	0	0	0.000702247	0	0.00477555	0.00542299	0.00127227	0	0.00862069	0	0.0206186	0.019774	0.00172712	0	0	0	0	0	0	0
RPL22	5.83214	5.35137	4.54073	4.16576	6.92741	6.11063	5.0598	4.51598	4.24138	3.68652	6.13918	6.11582	4.71157	6.03401	5.27564	4.79762	6.26667	5.70968	3	3.35135
AL031847.1	0.00238095	0.000832639	0	0	0	0	0.00127227	0	0	0	0	0	0.00172712	0	0	0	0	0	0	0
RNF207	0.00357143	0.00166528	0	0	0.00573066	0.0032538	0.00636132	0.00228311	0	0.0011236	0	0	0	0.00680272	0.00641026	0	0.0148148	0	0	0
ICMT	0.0547619	0.0840966	0.0779494	0.132969	0.0592168	0.0932755	0.101781	0.0844749	0.107759	0.142697	0.0592784	0.0875706	0.0552677	0.0884354	0.0384615	0.107143	0.0962963	0.11828	0	0.513514
LINC00337	0	0	0	0	0	0.0010846	0	0.00228311	0.00431035	0	0.00257732	0	0	0	0	0	0	0	0	0
GPR153	0.0511905	0.0824313	0.107444	0.0947177	0.0916905	0.173536	0.170483	0.111872	0.112069	0.11236	0.110825	0.127119	0.0345423	0.0748299	0.00641026	0	0.0592593	0.182796	0	0
ACOT7	0.027381	0.0407993	0.0168539	0.0273224	0.0181471	0.0509761	0.0279898	0.0616438	0.0474138	0.0460674	0.0489691	0.10452	0.0138169	0.0952381	0.025641	0.0238095	0.0444444	0.150538	0	0.594595
AL031848.2	0.00238095	0.00749376	0.00210674	0.00182149	0.00191022	0.0043384	0.00890585	0.0114155	0.012931	0.00674157	0.00257732	0.00282486	0	0	0.00641026	0.0119048	0.00740741	0	0	0
HES2	0.00119048	0.00249792	0.00140449	0.00364299	0	0.0021692	0.00127227	0.00228311	0.00862069	0.00561798	0.00515464	0.00564972	0	0	0.0128205	0.0119048	0	0	0	0
ESPN	0	0.00333056	0	0.00182149	0	0.0043384	0.00127227	0	0	0.0011236	0	0.00847458	0	0	0	0	0	0	0	0.027027
TNFRSF25	0.00357143	0.0124896	0.00491573	0.010929	0.0191022	0.0206074	0.00890585	0.0159817	0.00431035	0.0101124	0.0824742	0.0988701	0.00172712	0.00680272	0.0128205	0.0119048	0	0	0	0
PLEKHG5	0.0107143	0.00582848	0.00421348	0.010929	0.0276982	0.0227766	0.0229008	0.0159817	0.00862069	0.0123596	0.113402	0.149718	0.00172712	0	0	0	0.00740741	0	0	0
NOL9	0.0440476	0.0383014	0.0308989	0.0564663	0.025788	0.0249458	0.0394402	0.0319635	0.0344828	0.0370787	0.0386598	0.0621469	0.0414508	0.0340136	0.0641026	0.0595238	0.037037	0.0215054	0	0.0810811
TAS1R1	0.00714286	0.000832639	0.000702247	0.00364299	0.0105062	0.0195228	0.0127226	0.0273973	0.00431035	0.00224719	0.0335052	0.0649718	0	0	0.00641026	0	0.0296296	0	0	0
ZBTB48	0.0261905	0.0241465	0.0421348	0.0473588	0.0267431	0.0281996	0.0394402	0.0365297	0.0775862	0.0314607	0.0335052	0.0225989	0.0345423	0.0408163	0.0192308	0.0238095	0.0444444	0.0107527	0	0
KLHL21	0.0392857	0.0474605	0.0646067	0.0418944	0.0362942	0.0444685	0.0330789	0.0251142	0.0431034	0.058427	0.0747423	0.0282486	0.110535	0.102041	0.25	0.0952381	0.037037	0.0752688	0	0.0540541
PHF13	0.0285714	0.0441299	0.0449438	0.0437158	0.0334288	0.0422993	0.0203562	0.0342466	0.0517241	0.0280899	0.10567	0.0480226	0.0621762	0.0680272	0.134615	0.0238095	0.00740741	0.0107527	0.5	0.162162
THAP3	0.0619048	0.0741049	0.0786517	0.0928962	0.0764088	0.0813449	0.0801527	0.100457	0.12931	0.0786517	0.0876289	0.0819209	0.1019	0.0952381	0.0769231	0.130952	0.0592593	0.0967742	0	0
DNAJC11	0.0357143	0.0258118	0.0189607	0.0346084	0.0114613	0.0260304	0.0394402	0.0479452	0.0258621	0.0258427	0.0309278	0.019774	0.0276339	0.0544218	0.0512821	0.0357143	0.0222222	0	0	0.0540541
CAMTA1-DT	0.00119048	0.00166528	0	0.00182149	0	0.00542299	0	0	0	0.0011236	0	0	0.00172712	0	0.00641026	0.0119048	0	0	0	0.027027
CAMTA1	0.288095	0.297252	0.268961	0.364299	0.242598	0.318872	0.360051	0.495434	0.37931	0.348315	0.309278	0.322034	0.309154	0.353741	0.487179	0.380952	0.385185	0.344086	2.5	0.945946
VAMP3	0.170238	0.204829	0.1875	0.154827	0.153773	0.165944	0.165394	0.180365	0.193966	0.213483	0.115979	0.183616	0.278066	0.190476	0.262821	0.22619	0.2	0.215054	0.5	0.216216
PER3	0.122619	0.0682764	0.138343	0.0965392	0.136581	0.0845987	0.204835	0.157534	0.172414	0.120225	0.278351	0.158192	0.158895	0.163265	0.102564	0.166667	0.111111	0.0752688	0	0.135135
TNFRSF9	0	0.00249792	0	0.00182149	0.00286533	0.0010846	0	0.00228311	0	0	0.00257732	0	0.00172712	0	0	0	0	0	0	0
PARK7	1.89762	1.81932	1.6559	1.59927	1.52053	1.55965	1.87786	1.94064	1.82759	1.6618	1.23196	1.33616	1.67185	1.53061	1.09615	1.34524	2.02222	1.91398	1.5	1.97297
AL034417.4	0.00595238	0.00249792	0.00491573	0.00546448	0.00191022	0.00542299	0.00381679	0.00456621	0	0.00561798	0	0.00282486	0	0	0	0.0119048	0	0	0	0
AL034417.3	0.0214286	0.0291424	0.0245787	0.010929	0.0114613	0.0151844	0.00763359	0.043379	0.00431035	0.0179775	0.0154639	0.0112994	0.044905	0.0136054	0.0192308	0.0238095	0.0222222	0	0	0.027027
ERRFI1	0.12381	0.140716	0.0976124	0.0765027	0.0534862	0.0759219	0.0508906	0.0821918	0.0646552	0.0808989	0.0695876	0.0338983	0.483592	0.326531	0.378205	0.27381	0.037037	0.0322581	0	0.162162
AL034417.2	0	0.00249792	0	0	0	0.0021692	0	0.00228311	0	0.00224719	0.00257732	0	0.00345423	0	0	0	0	0	0	0
SLC45A1	0	0.00666112	0.00140449	0	0	0.0021692	0	0.00228311	0	0.0011236	0.00257732	0.00564972	0.00863558	0	0.00641026	0.0238095	0	0	0	0.027027
RERE	0.075	0.0865945	0.11868	0.0783242	0.0773639	0.0813449	0.137405	0.0913242	0.137931	0.0752809	0.0670103	0.0706215	0.0984456	0.108844	0.0961538	0.0595238	0.155556	0.0967742	0	0.027027
AL096855.1	0	0	0.000702247	0	0	0.0010846	0	0.00228311	0	0.0011236	0	0	0	0	0	0	0	0	0	0
ENO1	1.10952	1.38718	1.15941	1.29508	1.01242	1.43059	1.19975	1.48402	1.5819	1.87865	0.889175	1.10734	1.19344	1.18367	1.05769	0.952381	0.933333	1.15054	2	3.18919
ENO1-AS1	0.00119048	0.0166528	0.00421348	0.00728597	0.00764088	0.0043384	0.00381679	0.00913242	0.00862069	0.00674157	0.00257732	0.00564972	0.00863558	0.0136054	0.00641026	0	0	0	0	0
CA6	0.0119048	0.00499584	0.00491573	0.00546448	0.00477555	0.00759219	0.00508906	0.00228311	0.00862069	0.00449438	0	0.00564972	0.00518135	0.00680272	0.0192308	0	0.0148148	0	0	0
SLC2A5	0.00119048	0.0383014	0.000702247	0.010929	0	0.0151844	0.00127227	0.0205479	0.00431035	0.0404494	0.00257732	0	0.00172712	0.0204082	0.00641026	0.0238095	0	0	0	0.0540541
GPR157	0	0.00999167	0.00210674	0.00728597	0.00859599	0.00542299	0.0127226	0.0114155	0.012931	0.00674157	0.0231959	0.0310734	0.00863558	0.00680272	0.0192308	0.0357143	0	0.0322581	0	0
MIR34AHG	0.00476191	0.00582848	0.00351124	0.0145719	0.00477555	0.00867679	0.00636132	0.0136986	0.0258621	0.00898876	0	0	0	0	0	0	0	0.0107527	0	0
LINC01759	0.00595238	0.0141549	0.00983146	0.0182149	0.00191022	0.0043384	0.0139949	0.00228311	0.00431035	0.0202247	0	0.00564972	0.00345423	0.0136054	0.025641	0	0	0	0	0.027027
H6PD	0.110714	0.157369	0.141152	0.114754	0.0888252	0.111714	0.120865	0.159817	0.12931	0.124719	0.0876289	0.110169	0.08981	0.163265	0.0897436	0.119048	0.118519	0.0860215	0.5	0.0540541
SPSB1	0.0583333	0.110741	0.0358146	0.0510018	0.0305635	0.0585683	0.0318066	0.0547945	0.0818966	0.0617978	0.0257732	0.039548	0.234888	0.204082	0.224359	0.214286	0.0444444	0.150538	0	0.0540541
BX323043.1	0	0	0.000702247	0	0.00191022	0	0.00127227	0.00228311	0	0	0	0	0.00172712	0	0	0	0	0	0.5	0
AL928921.2	0.00833333	0.00499584	0.00280899	0.00182149	0.00382044	0.0010846	0.00636132	0.00456621	0.012931	0.00898876	0.00257732	0.0141243	0	0	0	0.0119048	0	0	0	0
SLC25A33	0.0452381	0.0341382	0.0238764	0.0382514	0.0181471	0.0357918	0.0381679	0.0365297	0.0258621	0.0325843	0.0953608	0.0536723	0.107081	0.0612245	0.25641	0.0833333	0.0888889	0.0860215	0	0.108108
TMEM201	0.00357143	0.00915903	0.00421348	0.00546448	0.00477555	0.0119306	0.0101781	0.00456621	0.00431035	0.00674157	0.0154639	0.00564972	0.00863558	0.0272109	0.00641026	0.0119048	0.0148148	0.0107527	0	0.0540541
PIK3CD	0.00238095	0.0041632	0.00140449	0	0.00573066	0.00650759	0.00381679	0.0136986	0	0.00224719	0.00773196	0.00564972	0.00518135	0.00680272	0	0	0.00740741	0	0	0
PIK3CD-AS2	0.0166667	0.0399667	0.00351124	0.0182149	0.025788	0.0238612	0.0292621	0.0296804	0.0344828	0.0168539	0.00773196	0.0310734	0.00172712	0.0136054	0.00641026	0	0.0222222	0.0107527	0	0
CLSTN1	0.140476	0.0890924	0.144663	0.120219	0.190067	0.154013	0.217557	0.207763	0.228448	0.141573	0.353093	0.214689	0.214162	0.183673	0.173077	0.202381	0.244444	0.16129	0	0.135135
CTNNBIP1	0.0880952	0.100749	0.0919944	0.142077	0.0649475	0.113883	0.122137	0.155251	0.168103	0.165169	0.0850515	0.0734463	0.112263	0.156463	0.0384615	0.130952	0.111111	0.193548	0.5	0.243243
LZIC	0.075	0.0757702	0.101826	0.103825	0.0926457	0.100868	0.0954198	0.107306	0.107759	0.129213	0.0902062	0.0847458	0.103627	0.190476	0.0961538	0.047619	0.111111	0.0430108	0.5	0.162162
NMNAT1	0.0190476	0.0241465	0.0266854	0.0163934	0.0229226	0.0140998	0.0229008	0.0365297	0.0258621	0.0247191	0.0206186	0.0225989	0.00690846	0.0204082	0.0128205	0.0119048	0.0222222	0.0322581	0	0
RBP7	0.0166667	0.0108243	0.00280899	0.00728597	0.00477555	0.00650759	0.0178117	0.0159817	0.012931	0.011236	0.00257732	0.00564972	0.00518135	0.0204082	0.108974	0.0833333	0.0148148	0	0	0.027027
UBE4B	0.047619	0.0499584	0.0976124	0.167577	0.0382044	0.0835141	0.284987	0.351598	0.409483	0.298876	0.0206186	0.0338983	0.0518135	0.0816327	0.0576923	0.0595238	0.0222222	0.0430108	0	0.108108
KIF1B	0.075	0.0824313	0.133427	0.112933	0.0859599	0.0737527	0.167939	0.114155	0.198276	0.101124	0.0798969	0.0649718	0.124352	0.0748299	0.108974	0.119048	0.0592593	0.0537634	0	0.0540541
AL139424.3	0.00119048	0.00166528	0.00210674	0	0	0.0021692	0.00254453	0.00228311	0	0.00224719	0	0.00282486	0	0	0	0	0	0	0	0
AL139424.2	0.00476191	0.000832639	0.00140449	0	0.00191022	0	0	0.00456621	0	0	0	0	0	0	0	0	0	0	0	0
PGD	0.117857	0.144879	0.103933	0.0837887	0.0850048	0.126898	0.06743	0.0684932	0.0689655	0.0707865	0.113402	0.101695	0.129534	0.176871	0.128205	0.178571	0.133333	0.172043	0.5	0.189189
AL139424.1	0	0	0	0.00182149	0	0.0021692	0	0	0	0.0011236	0	0	0	0	0	0	0	0	0	0
CENPS-CORT	0	0.000832639	0.00140449	0	0	0.0010846	0	0	0	0.0011236	0	0	0.00518135	0	0	0	0	0	0	0.027027
CENPS	0.0285714	0.0383014	0.0323034	0.0473588	0.0200573	0.0303688	0.0445293	0.0319635	0.0431034	0.0404494	0.056701	0.0367232	0.0397237	0.0680272	0.0448718	0.047619	0.0592593	0.0322581	0.5	0.27027
CORT	0	0.000832639	0	0	0	0.0043384	0.00127227	0	0.00431035	0	0	0	0	0	0	0	0.00740741	0	0	0.027027
DFFA	0.0642857	0.0832639	0.0941011	0.0746812	0.052531	0.0672451	0.0877863	0.10274	0.0991379	0.094382	0.056701	0.0508475	0.0880829	0.156463	0.0641026	0.047619	0.0814815	0.0860215	0	0.162162
PEX14	0.022619	0.041632	0.0358146	0.0437158	0.0477555	0.032538	0.0343511	0.0639269	0.0474138	0.0516854	0.0386598	0.0508475	0.0310881	0.047619	0.0320513	0.047619	0.037037	0.0322581	0	0
CASZ1	0.00476191	0.00249792	0	0.00364299	0	0.0010846	0.00127227	0.00456621	0.00431035	0.00674157	0.00257732	0	0	0	0.00641026	0	0	0.0107527	0	0
TARDBP	0.135714	0.149875	0.150281	0.167577	0.113658	0.161605	0.128499	0.155251	0.146552	0.177528	0.157216	0.183616	0.124352	0.204082	0.262821	0.238095	0.0888889	0.204301	0.5	0.216216
AL109811.4	0	0	0.000702247	0	0	0	0.00127227	0.00228311	0	0	0	0	0.00172712	0	0	0	0	0	0	0
AL109811.3	0.00476191	0.00166528	0.00210674	0.00546448	0.00668577	0.0043384	0.00254453	0.0136986	0.00862069	0.00337079	0.00515464	0.0141243	0	0.00680272	0	0	0	0.0107527	0	0
SRM	0.216667	0.337219	0.248596	0.418944	0.209169	0.488069	0.225191	0.349315	0.318966	0.666292	0.67268	0.785311	0.234888	0.380952	0.5	0.77381	0.548148	0.612903	2	0.540541
EXOSC10	0.0666667	0.0591174	0.0828652	0.0655738	0.0926457	0.0889371	0.0928753	0.0593607	0.0948276	0.0764045	0.164948	0.101695	0.0777202	0.102041	0.0769231	0.047619	0.0740741	0.0752688	0	0.216216
AL109811.1	0	0.00166528	0	0	0	0.00650759	0.00127227	0	0	0	0	0.00564972	0	0	0	0	0	0	0	0
AL109811.2	0	0.00333056	0.00140449	0.00546448	0.00286533	0.00542299	0.00127227	0.00913242	0.00431035	0.00786517	0.0180412	0.0141243	0	0	0.00641026	0	0.0222222	0	0	0
MTOR	0.00952381	0.00999167	0.0133427	0.010929	0.0181471	0.0281996	0.0165394	0.00913242	0.0387931	0.0157303	0.0309278	0.0225989	0.00690846	0.00680272	0.0384615	0.0357143	0.0222222	0.0215054	0.5	0
ANGPTL7	0.0119048	0	0.00210674	0.00910747	0.0133715	0.0509761	0.00254453	0	0.00431035	0.0101124	0.141753	0.234463	0.00345423	0	6.1859	3.2381	0	0.0107527	0	0
UBIAD1	0.0404762	0.0291424	0.0400281	0.0327869	0.0276982	0.0390456	0.0419847	0.0410959	0.0646552	0.0359551	0.0541237	0.079096	0.0466321	0.047619	0.0512821	0.047619	0.00740741	0.0537634	0	0.0810811
AL031731.1	0.00238095	0	0.000702247	0	0.00191022	0.0043384	0.00127227	0	0	0.00224719	0.00515464	0	0.00172712	0	0.00641026	0	0.00740741	0.0107527	0	0
FBXO2	0.0166667	0.0308077	0.00421348	0.00546448	0.017192	0.0195228	0.00636132	0.00456621	0.00431035	0.00337079	0.0412371	0.059322	0.0224525	0	0.025641	0.0119048	0	0.0322581	0	0
FBXO44	0.075	0.114072	0.0674157	0.0928962	0.0964661	0.145336	0.0737913	0.123288	0.0517241	0.104494	0.146907	0.180791	0.0587219	0.0680272	0.0897436	0.047619	0.0444444	0.11828	0	0.0540541
FBXO6	0.0357143	0.062448	0.0589888	0.0692168	0.0429799	0.10846	0.0661578	0.086758	0.0431034	0.111236	0.0541237	0.0536723	0.060449	0.0612245	0.0512821	0.0595238	0.0740741	0.0322581	1	0.0810811
MAD2L2	0.160714	0.210658	0.133427	0.162113	0.107927	0.173536	0.143766	0.152968	0.185345	0.182022	0.113402	0.129944	0.177893	0.136054	0.115385	0.142857	0.17037	0.247312	0.5	0.837838
DRAXIN	0.00714286	0.00249792	0.00351124	0.00364299	0.00191022	0.00542299	0.00890585	0.00456621	0.00431035	0	0	0	0.00345423	0.00680272	0	0	0.00740741	0	0	0
AGTRAP	0.203571	0.373022	0.323034	0.347905	0.188157	0.314534	0.256997	0.315068	0.396552	0.473034	0.291237	0.336158	0.222798	0.360544	0.0961538	0.130952	0.162963	0.0537634	0	0.567568
C1orf167	0.0178571	0.109908	0.0582865	0.0783242	0.0229226	0.0704989	0.0139949	0.0296804	0.0517241	0.0966292	0.0206186	0.0706215	0.060449	0.047619	0.0512821	0.0714286	0.0888889	0.107527	0	0
MTHFR	0.0690476	0.0974188	0.0962079	0.0765027	0.0706781	0.0878525	0.0508906	0.0547945	0.0387931	0.0382022	0.0927835	0.0621469	0.0880829	0.0952381	0.0448718	0.119048	0.0296296	0.0322581	0	0
CLCN6	0.0154762	0.0199833	0.0280899	0.0273224	0.0296084	0.0151844	0.0254453	0.0251142	0.0474138	0.0404494	0.0180412	0.0141243	0.0362694	0.047619	0.00641026	0	0.0444444	0.0107527	0	0.027027
NPPA-AS1	0.00119048	0.00249792	0.00140449	0.00182149	0	0	0.00254453	0	0.00431035	0.00224719	0.00515464	0	0	0	0	0	0	0	0	0
KIAA2013	0.0619048	0.050791	0.0779494	0.0655738	0.0448902	0.0726681	0.0814249	0.0684932	0.0689655	0.0651685	0.0618557	0.0536723	0.074266	0.0272109	0.0576923	0.0357143	0.0222222	0.0860215	0	0
PLOD1	0.097619	0.179017	0.0912921	0.182149	0.0830946	0.204989	0.165394	0.280822	0.137931	0.357303	0.128866	0.149718	0.0811744	0.170068	0.282051	0.214286	0.148148	0.290323	0.5	0.459459
MFN2	0.0488095	0.0424646	0.0337079	0.0455373	0.0439351	0.0477223	0.0508906	0.0388128	0.0689655	0.0460674	0.0541237	0.0254237	0.0379965	0.0408163	0.0192308	0.047619	0.0148148	0.0645161	0	0
MIIP	0.0571429	0.0815987	0.054073	0.0728597	0.0401146	0.0629067	0.0534351	0.0593607	0.0775862	0.0640449	0.0670103	0.0649718	0.0569948	0.0884354	0.0384615	0.0714286	0.0444444	0.0860215	0	0.027027
TNFRSF1B	0.0321429	0.0524563	0.0105337	0.010929	0.0191022	0.0173536	0.0127226	0.0388128	0.012931	0.0235955	0.0180412	0.0367232	0.0241796	0.047619	0.0192308	0.0357143	0	0	0.5	0.027027
VPS13D	0.027381	0.0341382	0.0477528	0.0327869	0.0315186	0.0227766	0.0508906	0.0342466	0.0431034	0.0325843	0.0206186	0.0225989	0.0310881	0.047619	0.0320513	0.0357143	0.037037	0.0645161	0	0
DHRS3	0.0547619	0.150708	0.123596	0.182149	0.0362942	0.0932755	0.0636132	0.0365297	0.0344828	0.241573	0.0180412	0.0649718	0.184801	0.244898	0.0961538	0.107143	0.037037	0.16129	0	0.0810811
AC254633.1	0	0.00333056	0.00280899	0	0	0.0010846	0.00381679	0	0	0	0	0	0.0207254	0.00680272	0.00641026	0	0	0	0	0
LRRC38	0	0	0.000702247	0.00182149	0	0	0.00254453	0	0	0	0	0	0	0	0.0705128	0.0357143	0	0	0	0
PDPN	0.097619	0.3597	0.268961	0.455373	0.0821394	0.218004	0.283715	0.399543	0.310345	0.625843	0.0335052	0.0423729	0.0880829	0.217687	0.0833333	0.0119048	0.355556	0.236559	0	0.810811
PRDM2	0.105952	0.104913	0.113764	0.0983607	0.0936008	0.127983	0.143766	0.210046	0.142241	0.158427	0.0695876	0.110169	0.103627	0.197279	0.179487	0.107143	0.125926	0.193548	0	0.0810811
KAZN	0.0535714	0.0840966	0.0632022	0.105647	0.034384	0.0932755	0.103053	0.13242	0.12931	0.1	0.0128866	0.0225989	0.0328152	0.108844	0.0128205	0	0.0444444	0.182796	0	0.0540541
AL357873.1	0	0	0	0.00182149	0	0	0	0.00228311	0	0.00449438	0	0	0.00172712	0	0	0	0	0	0	0
TMEM51	0.00119048	0.0166528	0	0.00182149	0	0.00650759	0	0.022831	0	0.00224719	0.00257732	0.00564972	0.00345423	0.00680272	0.0576923	0.0357143	0	0	0.5	0.0540541
FHAD1	0.0119048	0.011657	0.00702247	0.010929	0.0315186	0.027115	0.0114504	0.022831	0.00431035	0.0134831	0.00515464	0.0112994	0.00345423	0.0204082	0.0192308	0.0119048	0.0518519	0.0430108	0	0.027027
AL031283.2	0	0.000832639	0	0.00182149	0.00382044	0	0.00254453	0	0.00431035	0.00224719	0	0	0	0	0	0	0	0	0	0
AL031283.1	0.00238095	0.000832639	0.00210674	0	0.00095511	0.0021692	0.00127227	0	0	0	0	0	0	0	0	0	0	0	0	0
EFHD2	0.025	0.0574521	0.0337079	0.0601093	0.0324737	0.0704989	0.0547074	0.06621	0.0301724	0.0853933	0.0335052	0.0480226	0.0362694	0.0544218	0.0384615	0.0238095	0.0222222	0.0430108	0	0.108108
CELA2B	0	0.00166528	0	0	0	0	0	0	0	0	0	0	0	0	0	0	0	0	0	0
CASP9	0.0107143	0.0166528	0.0210674	0.010929	0.0105062	0.0173536	0.00763359	0.0159817	0.0301724	0.0157303	0.00773196	0.0225989	0.0172712	0.0340136	0.0192308	0.047619	0	0.0215054	0	0.027027
DNAJC16	0.0107143	0.0291424	0.0224719	0.0182149	0.00764088	0.0249458	0.0203562	0.0205479	0.00862069	0.052809	0.0128866	0.0112994	0.00863558	0.0272109	0.0320513	0	0.00740741	0.0215054	0	0
AGMAT	0	0.00333056	0.000702247	0	0.00095511	0.0021692	0	0.00228311	0	0.0011236	0	0	0.00345423	0.0136054	0.00641026	0	0	0	0	0
AL121992.1	0	0.00166528	0	0	0	0	0.00127227	0	0	0	0.00257732	0.00282486	0.00172712	0.00680272	0	0	0	0	0	0
DDI2	0.0297619	0.0466278	0.0379213	0.0400729	0.0305635	0.0260304	0.0458015	0.0388128	0.0646552	0.0539326	0.0412371	0.0169492	0.0259067	0.108844	0.0192308	0.0119048	0.0222222	0.0430108	0	0
PLEKHM2	0.0392857	0.05995	0.056882	0.0874317	0.0229226	0.0694143	0.0737913	0.0753425	0.12069	0.0797753	0.0231959	0.0169492	0.0500864	0.0884354	0.0705128	0.0119048	0.0296296	0.0107527	0	0.027027
SLC25A34	0.00119048	0.00249792	0.00210674	0.010929	0	0.00542299	0.00127227	0.00456621	0	0.00898876	0	0.00282486	0.00518135	0	0.00641026	0	0	0	0	0
FBLIM1	0.0440476	0.0990841	0.0231742	0.0364299	0.0410697	0.0748373	0.0381679	0.0388128	0.0517241	0.0606742	0.0283505	0.0536723	0.0535406	0.0816327	0.0833333	0.0952381	0.0666667	0.11828	0.5	0.0540541
UQCRHL	0.0142857	0.00999167	0.0168539	0.00910747	0.0124164	0.0130152	0.0178117	0.0136986	0.012931	0.011236	0.0103093	0.0112994	0.0207254	0.0136054	0.00641026	0	0.0222222	0.0537634	0	0
AL450998.2	0.0333333	0.0407993	0.0477528	0.0473588	0.0439351	0.0390456	0.0483461	0.0410959	0.0732759	0.0269663	0.0798969	0.0508475	0.0120898	0.0612245	0.0320513	0.0119048	0.0296296	0.0107527	0	0.027027
SPEN	0.0797619	0.071607	0.120787	0.0746812	0.112703	0.0726681	0.119593	0.0593607	0.116379	0.0808989	0.141753	0.0734463	0.11399	0.0816327	0.141026	0.0833333	0.0518519	0.0860215	0	0.0540541
ZBTB17	0.0345238	0.0499584	0.0428371	0.0510018	0.0353391	0.0292842	0.0458015	0.0410959	0.0517241	0.0348315	0.0386598	0.0423729	0.0466321	0.047619	0.0320513	0.047619	0.0740741	0.0430108	0	0.027027
HSPB7	0.027381	0.0424646	0.0639045	0.0418944	0.0267431	0.016269	0.267176	0.203196	0.478448	0.106742	0	0	0.0414508	0.00680272	0	0.0119048	0	0.0107527	0	0.027027
CLCNKA	0.00238095	0.00249792	0.000702247	0.00182149	0.00286533	0	0.00508906	0.00228311	0.0172414	0.00224719	0	0.00282486	0	0	0	0	0	0.0107527	0	0
CLCNKB	0	0.000832639	0.00210674	0.00364299	0.00286533	0.0021692	0.00381679	0	0.00862069	0.0123596	0.00257732	0.00282486	0.00172712	0	0	0	0	0.0215054	0	0
FAM131C	0	0.000832639	0.0126404	0.010929	0.00477555	0.0010846	0.0101781	0	0.0387931	0.00561798	0.0180412	0.019774	0.00690846	0	0	0	0	0	0	0
EPHA2	0.0107143	0.0166528	0.0105337	0.0163934	0.00764088	0.0238612	0.00890585	0.0182648	0.00431035	0.0123596	0.0283505	0.0225989	0.0120898	0.0272109	0.025641	0.0714286	0	0.0107527	0	0
ARHGEF19	0.0166667	0.0266445	0.011236	0.0255009	0.0200573	0.0444685	0.0343511	0.0479452	0.0215517	0.0505618	0.0412371	0.0734463	0.0120898	0.0204082	0.0128205	0.0238095	0.0740741	0.0322581	0	0.0810811
CPLANE2	0.00238095	0.00249792	0.000702247	0.00546448	0.00095511	0.00759219	0.00636132	0.00456621	0	0.00898876	0.00773196	0.00564972	0.00345423	0.00680272	0.0512821	0.0119048	0	0.0215054	0	0
FBXO42	0.0333333	0.0324729	0.0294944	0.0473588	0.025788	0.032538	0.0458015	0.0525114	0.0646552	0.0269663	0.0463918	0.0338983	0.0276339	0.0272109	0.0320513	0.047619	0.037037	0.0537634	0	0.027027
SZRD1	0.0928571	0.149042	0.110955	0.151184	0.113658	0.170282	0.137405	0.159817	0.215517	0.219101	0.0824742	0.135593	0.151986	0.156463	0.25	0.190476	0.0962963	0.0430108	0	0.27027
SPATA21	0.00119048	0	0.000702247	0.00182149	0	0.0032538	0	0	0	0.0011236	0	0	0	0	0	0	0	0	0	0
NECAP2	0.154762	0.16403	0.174157	0.17122	0.143266	0.13449	0.20229	0.16895	0.163793	0.186517	0.134021	0.10452	0.260794	0.183673	0.211538	0.119048	0.103704	0.0752688	0.5	0.162162
LINC01772	0.00119048	0.00333056	0.00210674	0.00364299	0.00191022	0.0010846	0.00508906	0.00228311	0.00431035	0.00337079	0	0	0	0.00680272	0	0	0.00740741	0	0	0
AL137802.2	0.00476191	0.00499584	0.00351124	0.00910747	0.00286533	0.00650759	0	0.00684931	0.00862069	0.00449438	0.0128866	0	0.00345423	0.00680272	0.0128205	0	0	0	0	0
AL137802.1	0	0.000832639	0	0.00182149	0	0	0.00127227	0.00228311	0	0.0011236	0	0	0	0	0	0	0	0	0	0
NBPF1	0.0285714	0.0249792	0.0259831	0.0364299	0.0210124	0.0303688	0.024173	0.0342466	0.0215517	0.041573	0.0206186	0.0536723	0.029361	0.0408163	0.0448718	0	0.0296296	0.0430108	0	0
CROCC	0.0547619	0.0641132	0.0561798	0.0491803	0.0668577	0.0607375	0.0763359	0.06621	0.0732759	0.0370787	0.0824742	0.0480226	0.0794473	0.129252	0.192308	0.0833333	0.0518519	0.0752688	0	0
BX284668.5	0.0404762	0.0399667	0.0358146	0.0455373	0.0191022	0.0347072	0.0356234	0.0593607	0.0344828	0.0539326	0.0128866	0.0451977	0.029361	0.0816327	0.0320513	0.0833333	0.0148148	0.0107527	0	0.027027
BX284668.6	0.0190476	0.0133222	0.0154494	0.0327869	0.0181471	0.0238612	0.00890585	0.00913242	0.00862069	0.00337079	0.0412371	0.0225989	0.0138169	0.0204082	0.00641026	0	0.0296296	0.0322581	0	0.027027
MFAP2	0.17619	0.308077	0.327247	0.659381	0.428844	0.83731	0.725191	0.97032	0.62069	0.929213	0.417526	0.610169	0.184801	0.251701	0.115385	0.178571	1.03704	1.08602	0	0.783784
ATP13A2	0.0107143	0.0149875	0.0105337	0.0236794	0.0114613	0.0173536	0.0127226	0.0319635	0.0172414	0.0247191	0.0257732	0.0225989	0.00690846	0.0136054	0.0769231	0.0357143	0	0.0537634	0	0
SDHB	0.319048	0.28393	0.344803	0.311475	0.271251	0.237527	0.391858	0.349315	0.366379	0.295506	0.360825	0.313559	0.388601	0.292517	0.352564	0.309524	0.207407	0.129032	0	0.27027
RCC2	0.0261905	0.0566195	0.0280899	0.0309654	0.0248329	0.0509761	0.0356234	0.0456621	0.0172414	0.0460674	0.0231959	0.0169492	0.0379965	0.102041	0.0384615	0.0238095	0.0666667	0.0860215	0	0.135135
ARHGEF10L	0.0214286	0.0191507	0.0407303	0.0473588	0.0276982	0.0347072	0.0381679	0.0456621	0.0560345	0.041573	0.0128866	0.00847458	0.0466321	0.0272109	0.0128205	0.0119048	0.0148148	0.0322581	0	0.027027
IGSF21	0	0.000832639	0.000702247	0	0.00191022	0	0	0	0	0.00224719	0	0	0	0	0	0	0	0	0	0
ALDH4A1	0.00714286	0.00999167	0.00491573	0.00364299	0.00095511	0.0021692	0.00254453	0.0159817	0.00862069	0.0123596	0	0.00282486	0.00518135	0	0.0128205	0.0119048	0.00740741	0	0	0.027027
IFFO2	0.00714286	0.011657	0.0168539	0.0182149	0.0095511	0.0043384	0.0127226	0.0114155	0.0172414	0.0179775	0.00257732	0.0141243	0.00863558	0.0272109	0	0.0119048	0.0222222	0.0107527	0	0.027027
UBR4	0.0845238	0.112406	0.164326	0.189435	0.0773639	0.0986985	0.129771	0.182648	0.193966	0.189888	0.0360825	0.0367232	0.08981	0.108844	0.0320513	0.0238095	0.0814815	0.0430108	0	0.108108
AL035413.1	0.0130952	0.0199833	0.0308989	0.0291439	0.017192	0.0195228	0.0139949	0.0456621	0.0431034	0.0269663	0.00773196	0.0169492	0.0259067	0.0136054	0.0833333	0	0.0148148	0.0107527	0	0
EMC1	0.0357143	0.0641132	0.0646067	0.0564663	0.0401146	0.0596529	0.0572519	0.0707763	0.0603448	0.0921348	0.0670103	0.0508475	0.0690846	0.0952381	0.0833333	0.119048	0.0592593	0.0537634	0	0.135135
MRTO4	0.104762	0.0990841	0.106039	0.0765027	0.0840497	0.0824295	0.0877863	0.107306	0.0905172	0.11573	0.110825	0.0536723	0.119171	0.122449	0.0833333	0.154762	0.0740741	0.150538	0	0.162162
AKR7A3	0.00119048	0.00249792	0.000702247	0.00728597	0	0.00650759	0.00127227	0.00684931	0.012931	0.00449438	0	0	0.00345423	0.00680272	0	0	0	0	0	0
AKR7A2	0.346429	0.350541	0.396067	0.471767	0.321872	0.312364	0.559796	0.849315	0.612069	0.707865	0.322165	0.310734	0.426598	0.408163	0.217949	0.261905	0.251852	0.365591	1	0.891892
PQLC2	0.0214286	0.0274771	0.0217697	0.0437158	0.0191022	0.0455531	0.0343511	0.0388128	0.0344828	0.0685393	0.0206186	0.0141243	0.0224525	0.0272109	0.00641026	0.0119048	0	0.0322581	0	0.0810811
CAPZB	0.632143	0.73189	0.966292	1.03643	0.604585	0.77115	1.42621	1.66667	1.60776	1.52472	0.670103	0.788136	0.887737	0.727891	0.628205	0.559524	0.614815	0.870968	0.5	1.02703
MINOS1	0.47619	0.683597	0.705758	0.901639	0.454632	0.60846	0.914758	1.08904	1.05603	1.01011	0.453608	0.581921	0.48532	0.605442	0.448718	0.238095	0.266667	0.483871	0.5	1.48649
NBL1	0.744048	0.789342	2.13202	1.88889	0.980898	1.13232	4.95293	3.19406	5.17241	3.20562	1.80928	1.85593	1.1468	0.938776	0.621795	0.928571	0.162963	0.258065	0	2.32432
TMCO4	0.0321429	0.041632	0.0358146	0.0309654	0.0334288	0.0303688	0.0381679	0.0136986	0.0387931	0.0337079	0.0154639	0.0141243	0.0466321	0.047619	0.025641	0	0.037037	0.0215054	0	0.0810811
OTUD3	0.027381	0.00999167	0.0175562	0.0127505	0.0210124	0.0151844	0.0178117	0.0182648	0.012931	0.0123596	0.0180412	0.00847458	0.00690846	0.0136054	0.025641	0.0119048	0	0.0107527	0	0.027027
PLA2G2A	0.417857	6.00749	0.700843	1.23497	0.0592168	0.288503	0.024173	0.152968	0.0258621	0.878652	0	0.0282486	3.48532	12.1973	0.025641	0.702381	0.0148148	0	0	0.891892
PLA2G5	0.0488095	0.0482931	0.0189607	0.0309654	0.0152818	0.0140998	0	0.00684931	0.00862069	0.011236	0	0	0.134715	0.197279	0	0	0	0	0	0.0540541
PLA2G2D	0	0.00249792	0	0.00182149	0	0.0010846	0	0	0	0.0011236	0	0	0	0	0	0	0	0	0	0
UBXN10-AS1	0	0.00333056	0.000702247	0	0.00095511	0.0010846	0.00127227	0.00228311	0	0.0011236	0	0	0	0.00680272	0.00641026	0	0	0	0	0
UBXN10	0.00238095	0.00582848	0.000702247	0	0.00095511	0	0.00127227	0	0	0.0011236	0	0.00282486	0.00172712	0	0	0	0	0	0	0
CAMK2N1	0.0369048	0.0632806	0.0238764	0.0983607	0.0200573	0.0737527	0.0279898	0.0981735	0.0387931	0.12809	0.0438144	0.0536723	0.044905	0.0204082	0.025641	0	0.0444444	0.129032	0	0.135135
MUL1	0.05	0.0666112	0.0646067	0.0746812	0.0515759	0.0878525	0.0661578	0.0981735	0.0775862	0.0921348	0.0360825	0.101695	0.0759931	0.0680272	0.0641026	0.0714286	0.0296296	0.0537634	0	0.108108
FAM43B	0.00119048	0.0041632	0.00421348	0	0.0124164	0.00650759	0	0.00228311	0	0.0011236	0	0	0.00863558	0	0	0	0	0.0107527	0	0
CDA	0	0.000832639	0.0133427	0.010929	0	0.0010846	0	0.00228311	0	0.0011236	0	0	0.015544	0.0612245	0	0	0	0	0	0
PINK1	0.075	0.118235	0.123596	0.102004	0.0735435	0.101952	0.0928753	0.118721	0.125	0.135955	0.0695876	0.135593	0.0949914	0.129252	0.128205	0.154762	0.103704	0.247312	0	0.027027
PINK1-AS	0.00238095	0.000832639	0.00491573	0.00364299	0.00382044	0.0032538	0.00381679	0.00456621	0.0172414	0.00449438	0.00257732	0.00282486	0.00518135	0	0.00641026	0	0	0.0215054	0	0
DDOST	0.446429	0.468776	0.484551	0.435337	0.430755	0.43167	0.430025	0.472603	0.517241	0.596629	0.28866	0.387006	0.492228	0.340136	0.230769	0.22619	0.57037	0.483871	1	0.567568
KIF17	0.00238095	0	0.00351124	0	0.00286533	0	0	0	0	0	0	0	0	0	0	0	0	0	0	0
HP1BP3	0.509524	0.394671	0.531601	0.473588	0.593123	0.534707	0.587786	0.493151	0.469828	0.42809	0.489691	0.59887	0.469775	0.564626	0.487179	0.345238	0.481481	0.430108	1	0.324324
EIF4G3	0.0416667	0.0741049	0.065309	0.0564663	0.0334288	0.0683297	0.0610687	0.0753425	0.0905172	0.0719101	0.0412371	0.0423729	0.0414508	0.0884354	0.0641026	0.0833333	0.0962963	0.150538	1	0.027027
ECE1	0.0690476	0.0982515	0.127809	0.136612	0.0850048	0.117137	0.114504	0.0936073	0.0775862	0.125843	0.0927835	0.118644	0.108808	0.115646	0.0512821	0.107143	0.0222222	0.0322581	0	0.027027
NBPF3	0.0107143	0.00749376	0.0105337	0.0127505	0.00382044	0.0173536	0.0178117	0.00684931	0.012931	0.0123596	0.0154639	0.00564972	0.0138169	0.00680272	0.00641026	0.0119048	0.0222222	0	0	0
ALPL	0.00357143	0.00915903	0.000702247	0.00546448	0	0.00976139	0	0.00913242	0	0.00337079	0.00257732	0	0.00172712	0.00680272	0	0	0	0	0	0
RAP1GAP	0	0.00166528	0.000702247	0	0	0.0032538	0.0101781	0.0273973	0.012931	0.00337079	0	0.00282486	0	0	0	0.0119048	0	0	0	0
USP48	0.14881	0.0949209	0.119382	0.131148	0.156638	0.125813	0.175573	0.134703	0.206897	0.133708	0.0979381	0.144068	0.188256	0.136054	0.173077	0.0952381	0.140741	0.107527	0	0.0810811
LDLRAD2	0	0.00166528	0.000702247	0	0.00095511	0	0	0	0	0.00224719	0	0	0	0	0	0	0	0	0	0
HSPG2	0.391667	0.457119	0.401685	0.513661	0.191022	0.357918	0.358779	0.408676	0.443966	0.679775	0.0721649	0.132768	0.464594	0.748299	0.0961538	0.178571	0.192593	0.473118	0	0.486486
LINC01635	0.00357143	0.00166528	0	0	0	0	0.00254453	0	0	0.0011236	0	0	0.00172712	0	0	0	0	0	0	0
CDC42	0.447619	0.664446	0.511938	0.92714	0.4766	0.737527	0.651399	0.742009	0.581897	0.967416	0.634021	0.892655	0.483592	0.47619	0.730769	0.559524	0.481481	0.903226	0	0.756757
WNT4	0.00238095	0.020816	0.00351124	0.0163934	0	0.0119306	0.00381679	0.0159817	0.00862069	0.0292135	0	0.00847458	0.00172712	0.0136054	0	0	0	0	0	0
ZBTB40	0.0428571	0.0216486	0.0175562	0.0145719	0.0124164	0.0292842	0.0267176	0.0319635	0.0258621	0.0123596	0.0180412	0.0338983	0.0224525	0.00680272	0.0128205	0	0.0222222	0.0215054	0	0.0540541
C1QA	0.00476191	0.0383014	0.00140449	0.010929	0.0152818	0.0119306	0.0114504	0.00456621	0.00431035	0.0235955	0	0.00564972	0.00518135	0.00680272	0.00641026	0	0	0	0	0
C1QC	0.00476191	0.0158202	0.000702247	0.00910747	0.00191022	0.00976139	0	0.00456621	0.00431035	0.00561798	0.00257732	0.00282486	0.00172712	0.00680272	0.00641026	0	0	0	0	0.0540541
C1QB	0	0.011657	0.00140449	0.00364299	0	0.00650759	0.00254453	0.00913242	0	0.00898876	0	0.00564972	0	0	0.00641026	0	0	0	0	0
EPHB2	0.00357143	0.0174854	0.0217697	0.0163934	0.00573066	0.00976139	0.0114504	0.00228311	0.0344828	0.0303371	0.00515464	0	0.0120898	0.0544218	0.025641	0.0595238	0	0	0	0.027027
KDM1A	0.0309524	0.0524563	0.0505618	0.0710383	0.034384	0.0639913	0.062341	0.043379	0.0431034	0.0606742	0.0592784	0.039548	0.0362694	0.0884354	0.0641026	0.0714286	0.111111	0.0430108	0	0.0540541
LUZP1	0.242857	0.203997	0.234551	0.211293	0.298949	0.373102	0.367684	0.223744	0.284483	0.213483	0.64433	0.474576	0.200345	0.210884	0.25641	0.166667	0.244444	0.268817	0.5	0.135135
LINC01355	0.0107143	0.0133222	0.011236	0.0163934	0.017192	0.0173536	0.0216285	0.0114155	0	0.0258427	0.00515464	0.0112994	0.015544	0.00680272	0.0641026	0	0.0222222	0.0215054	0	0
AL109936.6	0	0.000832639	0.00140449	0	0.00095511	0	0.00127227	0.00228311	0	0	0.00257732	0	0.00172712	0	0	0	0	0	0	0
HNRNPR	0.404762	0.373855	0.353933	0.338798	0.418338	0.507592	0.458015	0.417808	0.400862	0.457303	0.492268	0.528249	0.38342	0.442177	0.525641	0.357143	0.518519	0.301075	2.5	0.675676
ZNF436	0.0261905	0.050791	0.0217697	0.0255009	0.0181471	0.0455531	0.00763359	0.022831	0.012931	0.0370787	0.0360825	0.0338983	0.0397237	0.108844	0.0192308	0.0357143	0	0.0215054	0	0.0540541
ZNF436-AS1	0.0369048	0.0249792	0.0421348	0.0382514	0.0448902	0.0292842	0.0534351	0.0456621	0.0258621	0.0348315	0.0386598	0.0310734	0.0189983	0.0340136	0.0384615	0.0119048	0.0148148	0.0215054	0	0
AL109936.2	0	0.00166528	0.00140449	0	0.00095511	0.0010846	0.00127227	0.00228311	0	0.0011236	0	0	0.00345423	0	0	0	0.00740741	0	0	0.027027
TCEA3	0.246429	0.201499	0.309691	0.140255	0.2617	0.233189	0.292621	0.150685	0.340517	0.183146	0.335052	0.327684	0.243523	0.285714	0.301282	0.190476	0.266667	0.172043	0	0.27027
ASAP3	0.0285714	0.0391341	0.0463483	0.0582878	0.0324737	0.0422993	0.0394402	0.043379	0.0775862	0.0730337	0.0360825	0.0423729	0.060449	0.102041	0.0705128	0	0.0148148	0.0537634	0	0.027027
E2F2	0	0.00333056	0	0	0	0	0	0	0	0.0011236	0	0.00282486	0	0	0	0	0	0	0	0.0810811
ID3	2.52381	2.57702	3.6861	3.35883	3.21203	3.51952	3.40331	2.52055	3.60776	2.61011	5.78866	3.65537	3.74957	2.80952	4.87179	4.57143	2.3037	2.03226	1	1.97297
RPL11	20.606	16.8618	16.0864	11.9162	20.6055	16.782	15.3906	13.0388	14.4612	11.8742	14.1289	14.1412	21.38	20.4694	15.5769	14.0833	22.563	18.2581	26.5	10.8649
ELOA	0.0571429	0.0732723	0.0758427	0.0655738	0.0401146	0.0553145	0.0903308	0.0776256	0.116379	0.0752809	0.0670103	0.059322	0.105354	0.136054	0.0512821	0.107143	0.0888889	0.0752688	0	0.108108
ELOA-AS1	0.022619	0.0358035	0.0484551	0.0291439	0.0210124	0.0151844	0.0407125	0.0365297	0.0603448	0.0393258	0.0360825	0.0423729	0.0259067	0.0544218	0.0512821	0	0.0888889	0.0107527	0	0.027027
PITHD1	0.242857	0.21149	0.242978	0.211293	0.202483	0.197397	0.231552	0.237443	0.25431	0.216854	0.224227	0.268362	0.283247	0.319728	0.365385	0.380952	0.222222	0.139785	0	0.243243
LYPLA2	0.0607143	0.0799334	0.0575843	0.0856102	0.0487106	0.0639913	0.0725191	0.086758	0.0732759	0.110112	0.0515464	0.0649718	0.0708117	0.0612245	0.0320513	0.047619	0.037037	0.0537634	0	0.0540541
GALE	0.00952381	0.0241465	0.00702247	0.010929	0.0133715	0.021692	0.0279898	0.022831	0.0172414	0.0247191	0.00773196	0.0141243	0.0189983	0.00680272	0	0.0119048	0.0518519	0.0107527	0	0.108108
HMGCL	0.115476	0.0849292	0.144663	0.10929	0.0706781	0.10846	0.104326	0.127854	0.181034	0.140449	0.0850515	0.0819209	0.151986	0.0952381	0.0576923	0.0833333	0.0814815	0.0860215	0	0.108108
FUCA1	0.0916667	0.0849292	0.146067	0.123862	0.107927	0.110629	0.136132	0.0844749	0.176724	0.1	0.146907	0.177966	0.122625	0.115646	0.0384615	0.047619	0.0814815	0.0537634	0.5	0.027027
CNR2	0	0	0.000702247	0	0	0	0	0	0	0	0	0.00282486	0.00172712	0.0136054	0	0	0.00740741	0	0	0
PNRC2	0.285714	0.358868	0.310393	0.333333	0.195798	0.251627	0.335878	0.328767	0.284483	0.3	0.296392	0.29096	0.506045	0.387755	0.596154	0.380952	0.22963	0.333333	0	0.243243
SRSF10	0.234524	0.285595	0.298455	0.364299	0.250239	0.266811	0.28117	0.269406	0.215517	0.265169	0.21134	0.285311	0.291883	0.319728	0.365385	0.166667	0.318519	0.387097	0	0.648649
MYOM3	0.00119048	0.00166528	0.000702247	0	0	0.00542299	0.00381679	0	0.00862069	0.00224719	0	0	0	0	0	0	0	0	0	0
IL22RA1	0	0.0108243	0.00983146	0.010929	0.0124164	0.016269	0.0279898	0.00913242	0.0301724	0.0146067	0.0180412	0.0141243	0	0	0	0	0	0	0	0
IFNLR1	0.00119048	0	0	0	0.00095511	0.0010846	0.00254453	0.00228311	0	0	0	0	0.00172712	0	0	0	0.00740741	0	0	0
GRHL3	0.00595238	0.00166528	0.00210674	0.00364299	0.00191022	0.0021692	0.00636132	0.00228311	0	0.00674157	0	0.019774	0.00172712	0.00680272	0	0	0	0.0107527	0	0
STPG1	0.0238095	0.0183181	0.0119382	0.0218579	0.0181471	0.016269	0.0152672	0.00913242	0.00862069	0.0191011	0.0257732	0.0225989	0.0172712	0.0204082	0.0128205	0.0119048	0.00740741	0	0	0.027027
NIPAL3	0.0107143	0.0308077	0.0287921	0.0364299	0.0276982	0.0140998	0.024173	0.0205479	0.012931	0.0314607	0.0128866	0.0451977	0.0103627	0.00680272	0.0192308	0.0238095	0	0.0215054	0	0
RCAN3	0.022619	0.0424646	0.0407303	0.0437158	0.0420248	0.0433839	0.0661578	0.0410959	0.0775862	0.0426966	0.0463918	0.059322	0.0138169	0.0544218	0.0192308	0.0119048	0.0296296	0.0430108	0	0.0540541
AL445686.2	0.0107143	0.0174854	0.00351124	0.0127505	0.00668577	0.0140998	0.0139949	0.0136986	0.0172414	0.0146067	0.0335052	0.0225989	0.00345423	0	0	0.0119048	0	0	0	0
NCMAP	0.00238095	0	0	0	0	0.0010846	0.00127227	0	0.00431035	0	0	0	0	0	0.0128205	0	0	0	0	0
SRRM1	0.529762	0.455454	0.497191	0.517304	0.595033	0.624729	0.651399	0.525114	0.581897	0.42809	0.729381	0.757062	0.438687	0.380952	0.442308	0.488095	0.525926	0.451613	0.5	0.432432
CLIC4	0.158333	0.16403	0.194522	0.200364	0.17765	0.260304	0.209924	0.210046	0.219828	0.211236	0.283505	0.333333	0.183074	0.210884	0.576923	0.416667	0.288889	0.344086	0	0.324324
RUNX3	0.00714286	0.0141549	0.00983146	0.0218579	0.0143266	0.0401302	0.0178117	0.0502283	0.0344828	0.0123596	0.0953608	0.0988701	0.00863558	0.0204082	0	0.0119048	0.0296296	0.0537634	0	0
AL445471.2	0.00119048	0	0	0	0.00191022	0.0010846	0	0	0	0	0.0154639	0.00282486	0	0	0	0	0	0	0	0
AL031432.1	0.00119048	0	0.000702247	0	0	0	0.00254453	0	0	0.0011236	0	0.00282486	0.00172712	0	0	0	0	0	0	0
SYF2	0.740476	0.576187	0.65941	0.551913	0.897803	0.733189	0.671756	0.570776	0.594828	0.401124	0.912371	0.881356	0.901554	0.462585	0.711538	0.571429	0.592593	0.516129	0	0.189189
RSRP1	0.722619	0.611157	0.753511	0.632058	0.78319	0.714751	0.63486	0.648402	0.534483	0.404494	1.20876	0.824859	1.34888	0.952381	1.37179	1.17857	0.755556	0.591398	0.5	0.189189
AL031432.3	0.00595238	0.00166528	0.00421348	0.00364299	0.00191022	0.00867679	0.00636132	0.00456621	0.00431035	0.00224719	0.00257732	0	0.00863558	0.00680272	0	0	0.00740741	0.0215054	0	0
TMEM50A	0.920238	1.1557	0.986657	1.06922	0.69532	0.94577	0.926209	1.15525	0.956897	1.25618	0.680412	0.824859	0.906736	0.952381	0.461538	0.559524	0.57037	0.860215	0.5	1.05405
RHCE	0.00357143	0.00915903	0.00772472	0.00728597	0.00382044	0.0043384	0.00890585	0.0114155	0.0172414	0.0179775	0.00257732	0.00282486	0.00345423	0	0	0	0	0	0	0
MACO1	0.0654762	0.0649459	0.0926966	0.0673953	0.0649475	0.0780911	0.0928753	0.107306	0.12069	0.0696629	0.146907	0.118644	0.0984456	0.0884354	0.0897436	0.0357143	0.140741	0.129032	0	0.108108
LDLRAP1	0.0119048	0.0283097	0.0625	0.0601093	0.0114613	0.0574837	0.0839695	0.0799087	0.0948276	0.0853933	0.0798969	0.0621469	0.0328152	0.0136054	0.025641	0.047619	0.00740741	0.0322581	0	0.0810811
AL606491.1	0.00595238	0.00499584	0.0105337	0.00182149	0.00382044	0.00976139	0.0139949	0.00913242	0.00862069	0.00561798	0.00515464	0.0112994	0.00518135	0.00680272	0	0	0	0	0	0
MAN1C1	0.0630952	0.0907577	0.0786517	0.100182	0.0391595	0.0542299	0.0483461	0.0570776	0.0603448	0.110112	0.0747423	0.0621469	0.131261	0.108844	0.0512821	0.047619	0.0148148	0	0	0.027027
AL031280.1	0.0119048	0.0199833	0.0161517	0.0127505	0.00764088	0.0151844	0.00763359	0.00913242	0.00431035	0.00786517	0.0257732	0.0141243	0.00690846	0.00680272	0.0512821	0.0119048	0	0	0	0
SELENON	0.0357143	0.0990841	0.0463483	0.0728597	0.0238777	0.0694143	0.06743	0.0981735	0.0862069	0.11236	0.0412371	0.0960452	0.0345423	0.0952381	0.0705128	0.0357143	0.0222222	0.225806	0	0.162162
AL020996.1	0.00357143	0.00582848	0.00561798	0.00364299	0.00095511	0	0.00254453	0.00913242	0.00862069	0.00224719	0.00257732	0	0	0	0	0	0	0	0	0
MTFR1L	0.117857	0.145712	0.170646	0.136612	0.148042	0.167028	0.171756	0.171233	0.258621	0.159551	0.110825	0.158192	0.202073	0.176871	0.185897	0.0714286	0.0962963	0.215054	0	0.027027
AUNIP	0	0.00166528	0	0	0	0.0021692	0	0	0	0.00224719	0	0	0	0	0	0	0	0	0	0
PAQR7	0.0154762	0.0374688	0.0133427	0.0309654	0.0181471	0.032538	0.0292621	0.0319635	0.0215517	0.047191	0.0231959	0.0225989	0.0120898	0.0272109	0.0128205	0	0	0.0537634	0	0
STMN1	0.0940476	0.147377	0.0667135	0.129326	0.212989	0.400217	0.368957	0.652968	0.112069	0.1	0.121134	0.175141	0.183074	0.136054	1.08333	0.571429	0.911111	0.623656	10	6.97297
PAFAH2	0.00833333	0.0166528	0.0119382	0.00910747	0.00573066	0.0140998	0.0127226	0.0136986	0.00431035	0.0134831	0.0231959	0.0112994	0.00863558	0.0272109	0.00641026	0	0.00740741	0.0107527	0	0
EXTL1	0.00714286	0.00915903	0.000702247	0.00364299	0.00095511	0.00759219	0.00381679	0.00228311	0	0	0	0.00847458	0	0.00680272	0	0	0	0	0	0
SLC30A2	0.00238095	0.00166528	0.000702247	0	0.00191022	0	0.00127227	0.00228311	0	0	0	0	0	0.00680272	0	0.0119048	0	0	0	0
TRIM63	0	0.000832639	0.00140449	0.00182149	0.00191022	0.0021692	0.00127227	0.00228311	0.00862069	0.00561798	0	0	0	0.00680272	0	0	0	0	0	0
PDIK1L	0.0178571	0.00749376	0.0196629	0.0163934	0.00859599	0.0119306	0.0178117	0.00456621	0.0344828	0.0123596	0.0154639	0.0141243	0.015544	0.0272109	0.0128205	0.0119048	0.0296296	0.0322581	0	0
FAM110D	0	0.0083264	0.000702247	0.00364299	0	0.0032538	0.00127227	0	0	0.00224719	0	0	0	0	0	0	0	0	0	0
ZNF593	0.115476	0.196503	0.143258	0.218579	0.0830946	0.150759	0.160305	0.230594	0.133621	0.240449	0.0747423	0.107345	0.119171	0.170068	0.153846	0.107143	0.162963	0.139785	0	0.108108
CNKSR1	0	0.00249792	0.00140449	0.00364299	0.00191022	0.0032538	0.00508906	0.00228311	0	0.00224719	0.00515464	0.00847458	0.00345423	0.00680272	0.00641026	0	0.00740741	0.0215054	0	0
CEP85	0.00714286	0.000832639	0.00351124	0.0163934	0.00573066	0.0032538	0.00508906	0.00456621	0.012931	0.00674157	0.00773196	0	0.00863558	0.0136054	0	0	0	0.0107527	0	0.027027
SH3BGRL3	1.6631	2.54038	2.95365	3.2204	1.59694	1.8872	2.54453	3.28767	2.95259	2.85506	1.19072	1.23164	2.58722	2.80952	0.634615	0.607143	1.18519	1.65591	2.5	5.54054
UBXN11	0.047619	0.0674438	0.0617978	0.0655738	0.0496657	0.0574837	0.0458015	0.0410959	0.0474138	0.0348315	0.0180412	0.0254237	0.074266	0.0748299	0.0576923	0.0357143	0.037037	0.0752688	0	0.162162
CD52	0.0166667	0.0291424	0.00632022	0.010929	0	0.0140998	0.00254453	0.0273973	0.00431035	0.0224719	0.00257732	0.019774	0.00172712	0.00680272	0	0	0.0222222	0	0	0.027027
CRYBG2	0.00119048	0.000832639	0	0	0	0.0010846	0	0.00228311	0	0.0011236	0.00515464	0	0	0	0	0	0	0.0107527	0	0
DHDDS	0.027381	0.0499584	0.0505618	0.0673953	0.0286533	0.0596529	0.0470738	0.0547945	0.0775862	0.0719101	0.0283505	0.0423729	0.0414508	0.0544218	0.0192308	0.0595238	0.0296296	0.11828	0	0.0540541
HMGN2	1.76071	1.41882	1.67205	1.54098	1.83572	1.81887	1.69084	1.66438	1.77155	1.55618	2.38918	2.24294	1.5924	1.70068	1.84615	2.08333	1.65185	1.65591	7	5.7027
RPS6KA1	0.00238095	0.00249792	0	0	0	0.0021692	0	0.00228311	0	0.00449438	0	0	0	0	0.0128205	0	0	0	0	0
AL512408.1	0.00238095	0.00749376	0.000702247	0	0.00382044	0.0043384	0.00127227	0.00684931	0	0.0011236	0	0.00564972	0.00172712	0.0136054	0.00641026	0	0	0	0	0
ARID1A	0.0678571	0.0732723	0.0575843	0.0692168	0.0458453	0.0607375	0.0483461	0.0570776	0.0818966	0.0539326	0.0592784	0.0536723	0.103627	0.136054	0.160256	0.0714286	0.103704	0.0967742	0	0
PIGV	0.0380952	0.050791	0.0428371	0.0546448	0.0477555	0.0509761	0.0648855	0.0707763	0.0603448	0.0674157	0.0592784	0.0225989	0.0621762	0.0816327	0.00641026	0	0.0148148	0.0537634	0	0.0540541
ZDHHC18	0.0107143	0.0158202	0.0140449	0.0218579	0.00573066	0.0260304	0.0165394	0.0342466	0.0258621	0.0292135	0.00773196	0.00564972	0.0224525	0.0544218	0.0128205	0.0238095	0.00740741	0	0	0
SFN	0.0857143	0.358868	0.0877809	0.26776	0.109838	0.339479	0.10687	0.171233	0.0905172	0.302247	0.0798969	0.279661	0.112263	0.360544	0.0897436	0.238095	0.0666667	0.268817	0	0.162162
GPN2	0.0357143	0.0491257	0.0386236	0.0564663	0.0143266	0.0357918	0.0203562	0.0319635	0.0818966	0.0505618	0.0231959	0.0225989	0.0414508	0.0748299	0.0320513	0.0595238	0.0148148	0.0537634	0	0.0540541
GPATCH3	0.0333333	0.0366361	0.0280899	0.0200364	0.0200573	0.0314534	0.0178117	0.0205479	0.00431035	0.0235955	0.0412371	0.0225989	0.044905	0.0204082	0.0448718	0.0119048	0.00740741	0.0215054	0	0.027027
NUDC	0.594048	0.470441	0.588483	0.531876	0.540592	0.527115	0.639949	0.563927	0.594828	0.489888	0.569588	0.581921	0.71848	0.55102	0.717949	0.642857	0.496296	0.376344	0	0.648649
KDF1	0.00119048	0	0	0	0	0	0.00127227	0.00456621	0	0.00224719	0	0	0	0	0	0	0	0	0	0
TRNP1	0.00238095	0.00915903	0.000702247	0.00364299	0.00095511	0.0021692	0.00508906	0.00913242	0	0.0011236	0	0.00282486	0.00172712	0	0.0128205	0.0238095	0	0	0	0
TENT5B	0.00833333	0.0124896	0.00140449	0.0182149	0.0105062	0.0151844	0.00381679	0.00913242	0.0172414	0.0123596	0.00257732	0.0112994	0.00518135	0.0272109	0.0705128	0.0714286	0	0.0107527	0	0
SLC9A1	0.0238095	0.041632	0.0301966	0.0382514	0.0152818	0.0357918	0.0318066	0.0410959	0.0603448	0.0393258	0.0103093	0.0254237	0.0379965	0.0204082	0.0448718	0.047619	0	0	0	0
WDTC1	0.0142857	0.0333056	0.0231742	0.0309654	0.0152818	0.0303688	0.0279898	0.0296804	0.0474138	0.0314607	0.0154639	0.0367232	0.0138169	0.0544218	0.0192308	0.0238095	0.0148148	0.0215054	0	0.0540541
TMEM222	0.17381	0.160699	0.160815	0.154827	0.169054	0.150759	0.167939	0.173516	0.189655	0.206742	0.195876	0.223164	0.174439	0.170068	0.128205	0.154762	0.185185	0.182796	0.5	0.135135
SYTL1	0.00357143	0.00333056	0.00210674	0.00546448	0.00382044	0.00867679	0.00254453	0.0114155	0	0.00449438	0.00773196	0.00564972	0.0103627	0.00680272	0.00641026	0	0.0296296	0	0	0
MAP3K6	0.0369048	0.0574521	0.0688202	0.0746812	0.0286533	0.0488069	0.0585242	0.0365297	0.0732759	0.0651685	0.0515464	0.0225989	0.060449	0.0680272	0.0705128	0.130952	0.037037	0.0107527	0	0.0540541
FCN3	0	0.00166528	0	0	0.00095511	0	0	0	0	0.0011236	0	0	0	0	0.0128205	0	0	0.0107527	0	0
CD164L2	0.00119048	0	0.000702247	0	0.00095511	0	0	0	0	0.0011236	0.00257732	0	0	0	0	0	0	0	0	0
GPR3	0	0.000832639	0.000702247	0	0	0	0	0	0	0	0	0	0	0	0.00641026	0	0	0	0	0.0540541
WASF2	0.692857	0.522065	0.719803	0.570128	0.771729	0.754881	0.755725	0.481735	0.672414	0.426966	0.814433	0.720339	0.870466	0.816327	0.801282	0.547619	1.02963	1.11828	2	0.351351
BX293535.1	0	0	0.00140449	0	0.00382044	0.0010846	0.00127227	0.00456621	0.00862069	0	0	0	0	0	0	0	0	0	0	0
AHDC1	0.072619	0.0749376	0.0730337	0.0892532	0.0544413	0.0943601	0.0763359	0.0684932	0.0646552	0.047191	0.139175	0.127119	0.0863558	0.0816327	0.211538	0.166667	0.0444444	0.0967742	0	0.108108
FGR	0	0.0041632	0	0.00182149	0	0.0010846	0.00254453	0.00456621	0	0.00224719	0	0	0	0	0	0	0	0	0	0
LINC02574	0	0.000832639	0.000702247	0.00182149	0	0.00542299	0.00127227	0	0.00431035	0.00337079	0.00257732	0	0.00345423	0	0	0	0	0	0	0
IFI6	0.469048	0.920899	0.67486	1.41894	0.275072	0.886117	1.03944	1.73288	1.35776	2.07753	0.301546	0.525424	0.291883	0.795918	0.282051	0.845238	0.259259	0.473118	0	2.37838
FAM76A	0.0571429	0.0524563	0.0639045	0.120219	0.0477555	0.0976139	0.0636132	0.0525114	0.0862069	0.0921348	0.0747423	0.127119	0.0345423	0.0612245	0.0448718	0.0952381	0.0518519	0.0967742	0	0.0540541
STX12	0.171429	0.189842	0.161517	0.142077	0.137536	0.139913	0.147583	0.143836	0.12069	0.170787	0.121134	0.129944	0.210708	0.163265	0.230769	0.119048	0.162963	0.258065	0	0.0810811
PPP1R8	0.0857143	0.101582	0.0941011	0.100182	0.0754537	0.110629	0.110687	0.123288	0.112069	0.106742	0.0695876	0.0649718	0.0656304	0.163265	0.0641026	0.0714286	0.111111	0.0752688	1.5	0.0540541
THEMIS2	0.00238095	0.0124896	0.000702247	0.00182149	0.00573066	0.00542299	0.00636132	0.00456621	0.00431035	0.0146067	0.00257732	0.00282486	0	0.00680272	0	0	0.00740741	0	0	0.0540541
RPA2	0.292857	0.262281	0.321629	0.253188	0.222541	0.23102	0.208651	0.1621	0.284483	0.231461	0.275773	0.316384	0.329879	0.319728	0.173077	0.178571	0.133333	0.193548	0	0.702703
XKR8	0.027381	0.0216486	0.0294944	0.0218579	0.0276982	0.0173536	0.024173	0.0296804	0.0215517	0.0280899	0.0231959	0.0310734	0.0138169	0.00680272	0.025641	0.0357143	0.0148148	0.0537634	0	0.027027
EYA3	0.0130952	0.0308077	0.0168539	0.0309654	0.0210124	0.0455531	0.0216285	0.0205479	0.0215517	0.0269663	0.0438144	0.0451977	0.0120898	0.0204082	0.0448718	0.0357143	0.00740741	0.0322581	0	0.027027
PTAFR	0	0.000832639	0	0.00182149	0.00095511	0.0021692	0.00127227	0	0	0.00224719	0	0	0	0	0	0	0	0	0	0
DNAJC8	0.411905	0.43214	0.545646	0.433515	0.401146	0.498915	0.491094	0.611872	0.517241	0.507865	0.435567	0.548023	0.531952	0.62585	0.455128	0.392857	0.348148	0.483871	1	0.486486
ATP5IF1	0.685714	0.672773	0.764747	0.945355	0.696275	0.799349	0.852417	1.05708	0.719828	0.929213	0.747423	0.937853	0.521589	0.557823	0.641026	0.607143	0.659259	0.774194	0	0.810811
AL353622.1	0.00238095	0.00582848	0.00140449	0.00546448	0.00095511	0.0032538	0.00254453	0.00456621	0.00431035	0.00337079	0	0.00564972	0	0.00680272	0	0	0	0	0	0.027027
SESN2	0.0202381	0.0432973	0.0344101	0.0528233	0.0143266	0.0390456	0.0356234	0.0547945	0.0603448	0.0483146	0.0618557	0.0254237	0.0915371	0.0748299	0.0512821	0.047619	0.0148148	0.0322581	0	0.027027
MED18	0.00238095	0.0174854	0.0154494	0.0163934	0.0114613	0.0173536	0.00890585	0.00913242	0.00862069	0.0157303	0.00773196	0.0112994	0.0138169	0.0408163	0.00641026	0	0.00740741	0.0215054	0	0
PHACTR4	0.0416667	0.0657785	0.0589888	0.0546448	0.0630372	0.0824295	0.0597964	0.0479452	0.0948276	0.0730337	0.0670103	0.0706215	0.0276339	0.0816327	0.0897436	0.0952381	0.22963	0.193548	0	0.0540541
RCC1	0.0297619	0.0491257	0.0147472	0.0236794	0.0210124	0.0422993	0.0305344	0.0388128	0.0258621	0.041573	0.0412371	0.0367232	0.0466321	0.0680272	0.0833333	0.047619	0.0592593	0.0645161	0.5	0.297297
TRNAU1AP	0.108333	0.11657	0.120084	0.127505	0.0850048	0.109544	0.138677	0.107306	0.185345	0.0966292	0.0773196	0.0734463	0.134715	0.0952381	0.0961538	0.0833333	0.0518519	0.139785	0	0.351351
SNHG12	0.0535714	0.0424646	0.0301966	0.0546448	0.0582617	0.0715835	0.0483461	0.0547945	0.0301724	0.0494382	0.0824742	0.039548	0.107081	0.115646	0.121795	0.0952381	0.0222222	0.0537634	0	0.0540541
TAF12	0.227381	0.227311	0.246489	0.271403	0.191977	0.234273	0.250636	0.3379	0.387931	0.273034	0.170103	0.234463	0.238342	0.183673	0.230769	0.119048	0.177778	0.182796	0.5	0.324324
RAB42	0.0214286	0.0158202	0.00772472	0.0127505	0.025788	0.032538	0.019084	0.0296804	0.012931	0.0370787	0.0309278	0.0169492	0.0259067	0.0544218	0	0.0119048	0.0444444	0.0215054	0	0.0540541
LINC01715	0.00238095	0.00749376	0.00632022	0.010929	0.00286533	0.00867679	0.0101781	0.0114155	0.00431035	0.011236	0.00515464	0.00564972	0.00345423	0.00680272	0	0	0.00740741	0	0	0
AL360012.1	0	0.00166528	0.00351124	0.00182149	0.00095511	0	0.00381679	0.00228311	0	0.00224719	0	0.00282486	0.00690846	0.00680272	0.0128205	0	0	0	0	0
GMEB1	0.00714286	0.0266445	0.0224719	0.0200364	0.0219675	0.021692	0.0165394	0.0319635	0.0215517	0.0247191	0.0154639	0.0367232	0.0172712	0.0340136	0.0512821	0.047619	0.037037	0.0860215	0	0
YTHDF2	0.167857	0.174854	0.214185	0.211293	0.122254	0.140998	0.150127	0.200913	0.0948276	0.164045	0.180412	0.177966	0.24525	0.258503	0.185897	0.130952	0.140741	0.139785	0	0.243243
OPRD1	0.00238095	0	0.000702247	0	0	0.0010846	0	0	0	0.0011236	0	0.00282486	0	0	0	0	0	0.0107527	0	0
EPB41	0.0130952	0.0124896	0.0259831	0.0236794	0.0296084	0.0151844	0.0178117	0.022831	0.0560345	0.0303371	0.0180412	0.0169492	0.0138169	0.0272109	0	0.0119048	0.0296296	0.0322581	0	0.027027
TMEM200B	0.0583333	0.05995	0.0765449	0.0819672	0.0487106	0.0704989	0.0508906	0.0479452	0.0689655	0.0651685	0.056701	0.059322	0.0811744	0.0272109	0.0320513	0.0357143	0.0296296	0.0860215	0	0.135135
SRSF4	0.25119	0.199833	0.20014	0.213115	0.170965	0.250542	0.220102	0.214612	0.206897	0.21573	0.286082	0.30791	0.307427	0.265306	0.346154	0.297619	0.22963	0.27957	0	0.324324
MECR	0.0678571	0.080766	0.0926966	0.0801457	0.0592168	0.0672451	0.0954198	0.06621	0.0775862	0.0865169	0.115979	0.0706215	0.107081	0.0748299	0.0320513	0.0952381	0.037037	0.0752688	0	0.027027
PTPRU	0.0214286	0.0216486	0.0189607	0.0255009	0.0200573	0.021692	0.0292621	0.0273973	0.0474138	0.0191011	0.00773196	0.0338983	0.0189983	0.0136054	0.0128205	0	0.0148148	0.0107527	0	0
MATN1	0.00357143	0.0041632	0.00491573	0.00364299	0.00095511	0	0	0	0.00431035	0.00224719	0.00257732	0	0	0	0.00641026	0	0	0	0	0
MATN1-AS1	0.0119048	0.00915903	0.00983146	0.00910747	0.0124164	0.00650759	0.0101781	0.00456621	0.00431035	0.00786517	0.0128866	0.0169492	0.0138169	0.00680272	0.00641026	0.0238095	0.00740741	0.0107527	0	0.027027
LAPTM5	0.0119048	0.0158202	0.00561798	0.0127505	0.00477555	0.0238612	0.0381679	0.0525114	0.0387931	0.0269663	0.00515464	0.0141243	0.00345423	0.00680272	0	0	0.00740741	0	0	0.027027
LINC01778	0.00119048	0.00166528	0	0	0	0.0021692	0.00127227	0.00228311	0	0.00561798	0	0	0	0	0	0.0119048	0	0	0	0
SDC3	0.025	0.071607	0.0252809	0.0837887	0.0315186	0.0683297	0.06743	0.0913242	0.0775862	0.117978	0.0180412	0.0423729	0.0207254	0.047619	0.0192308	0.0238095	0.0444444	0.0752688	0	0.189189
PUM1	0.0821429	0.0707744	0.0962079	0.0765027	0.095511	0.0759219	0.0763359	0.0821918	0.0862069	0.0820225	0.131443	0.0480226	0.151986	0.136054	0.282051	0.190476	0.133333	0.182796	0	0.0540541
NKAIN1	0.00238095	0.000832639	0	0.00182149	0	0	0.00254453	0.00456621	0	0.0011236	0	0	0.00172712	0	0	0	0	0	0	0
SNRNP40	0.160714	0.206495	0.177669	0.200364	0.100287	0.160521	0.150127	0.260274	0.25431	0.260674	0.149485	0.206215	0.196891	0.156463	0.173077	0.22619	0.103704	0.215054	0	0.432432
ZCCHC17	0.210714	0.170691	0.197331	0.198543	0.182426	0.185466	0.178117	0.214612	0.25	0.213483	0.136598	0.20339	0.238342	0.156463	0.166667	0.0952381	0.185185	0.215054	0	0.108108
FABP3	0	0.0108243	0.0730337	0.125683	0.0162369	0.0455531	0.0750636	0.0365297	0.181034	0.0606742	0.00515464	0.00847458	0.0984456	0.047619	0	0	0.0888889	0.129032	0	0
SERINC2	0.00476191	0.0083264	0.00561798	0.0145719	0.00191022	0.010846	0.00763359	0.0159817	0.00862069	0.0134831	0.00257732	0.00282486	0.00518135	0.0204082	0.00641026	0	0.0222222	0.0215054	0	0
TINAGL1	0.00952381	0.041632	0.00421348	0.0163934	0.0114613	0.0151844	0.00636132	0.0182648	0.00862069	0.0157303	0.00773196	0	0.0259067	0.0816327	0.0512821	0.0238095	0.0296296	0.0322581	0	0.0810811
PEF1	0.175	0.178185	0.216994	0.189435	0.12894	0.234273	0.198473	0.219178	0.219828	0.233708	0.170103	0.228814	0.222798	0.176871	0.198718	0.190476	0.207407	0.193548	0	0.189189
COL16A1	0.267857	0.253122	0.52809	0.551913	0.575931	0.714751	0.826972	1.10274	1.09914	1.07191	0.474227	0.579096	0.288428	0.251701	0.0897436	0.154762	0.725926	0.752688	0	0.513514
ADGRB2	0.00238095	0.00249792	0.000702247	0	0.00859599	0.00976139	0.00508906	0.00456621	0.0172414	0.00898876	0.00257732	0.00847458	0	0.0136054	0	0	0.0296296	0.0107527	0	0
SPOCD1	0	0.00666112	0.00140449	0.00364299	0	0.0021692	0	0.00228311	0	0.00449438	0	0	0.00172712	0	0	0	0	0.0107527	0	0
AL354919.1	0.00119048	0.000832639	0.00140449	0.00182149	0	0	0	0	0	0.0011236	0.00257732	0.00282486	0	0	0	0	0	0.0107527	0	0
AL136115.2	0.00119048	0.00249792	0	0	0	0.0010846	0	0.00228311	0	0	0	0.00282486	0	0	0	0	0	0	0	0
PTP4A2	0.170238	0.319734	0.211376	0.289617	0.147087	0.264642	0.270992	0.257991	0.211207	0.370787	0.18299	0.220339	0.295337	0.292517	0.532051	0.404762	0.125926	0.698925	0	0.567568
KHDRBS1	0.384524	0.302248	0.399579	0.307832	0.430755	0.442516	0.370229	0.283105	0.396552	0.277528	0.618557	0.567797	0.573402	0.428571	0.634615	0.595238	0.674074	0.451613	3.5	0.486486
AL445248.1	0	0.00333056	0.00280899	0.00182149	0.00573066	0.0043384	0	0	0	0.00337079	0	0.00282486	0.00518135	0	0	0	0	0.0107527	0	0
TMEM39B	0.0690476	0.0865945	0.0526685	0.0801457	0.0439351	0.0802603	0.0687023	0.0913242	0.0603448	0.0662921	0.0670103	0.0621469	0.0587219	0.129252	0.0705128	0.0833333	0.140741	0.0645161	0	0.135135
KPNA6	0.0595238	0.0707744	0.0526685	0.0601093	0.0659026	0.0802603	0.0470738	0.0502283	0.0344828	0.0741573	0.0927835	0.0960452	0.044905	0.122449	0.0833333	0.130952	0.0444444	0.11828	0	0.027027
TXLNA	0.0559524	0.0466278	0.0589888	0.0728597	0.0448902	0.0683297	0.06743	0.06621	0.12069	0.0573034	0.0515464	0.0480226	0.0587219	0.108844	0.0576923	0.0714286	0.0666667	0.0860215	0.5	0.162162
CCDC28B	0.178571	0.20816	0.134831	0.176685	0.114613	0.173536	0.131043	0.187215	0.193966	0.219101	0.0979381	0.112994	0.0967185	0.176871	0.0512821	0.0714286	0.237037	0.236559	0	0.0810811
AL049795.1	0.00238095	0.00249792	0.00140449	0.00182149	0.00191022	0.0010846	0	0.00456621	0	0.00337079	0	0	0.00172712	0	0	0	0	0	0	0
IQCC	0.00952381	0.00915903	0.0119382	0.00546448	0.00573066	0.00650759	0.0139949	0.0114155	0.00862069	0.00898876	0.00773196	0.00564972	0.015544	0.00680272	0.0128205	0	0.0222222	0	0	0
TMEM234	0.0380952	0.0607827	0.0301966	0.0783242	0.0210124	0.0520607	0.0407125	0.0684932	0.0517241	0.0853933	0.0412371	0.0367232	0.0310881	0.0544218	0.0128205	0.047619	0.0740741	0.0752688	0	0.027027
EIF3I	0.708333	0.64363	0.747191	0.67031	0.510984	0.64859	0.746819	0.680365	0.715517	0.71236	0.543814	0.49435	0.837651	0.829932	0.551282	0.535714	0.614815	0.494624	0.5	0.648649
FAM167B	0.00714286	0.0183181	0.00421348	0.010929	0	0.00650759	0.00127227	0.00456621	0.00431035	0.0134831	0	0	0.00345423	0.00680272	0.0128205	0.0119048	0	0	0	0
LCK	0.00119048	0.00582848	0	0.00182149	0.00095511	0.00759219	0.00127227	0.00456621	0	0.0011236	0	0.00564972	0	0.00680272	0	0	0	0	0	0
HDAC1	0.0952381	0.125729	0.106742	0.102004	0.106017	0.121475	0.109415	0.107306	0.0991379	0.119101	0.141753	0.19774	0.0673575	0.0884354	0.0448718	0.0833333	0.0740741	0.0645161	0.5	0.216216
MARCKSL1	0.2	0.254788	0.054073	0.0746812	0.0802292	0.213666	0.0559796	0.0684932	0.0732759	0.0932584	0.0541237	0.0621469	0.174439	0.258503	1.36538	0.607143	0.281481	0.365591	0.5	0.189189
TSSK3	0	0.00249792	0.00280899	0	0.00382044	0	0.00254453	0.00456621	0	0.00337079	0.00257732	0	0.00345423	0	0.00641026	0	0	0	0	0
FAM229A	0.0178571	0.0216486	0.0337079	0.0200364	0.0200573	0.0184382	0.0687023	0.043379	0.0387931	0.0382022	0	0.0169492	0.0120898	0.0204082	0	0.0119048	0.0222222	0.0107527	0	0.0540541
BSDC1	0.153571	0.133222	0.148174	0.142077	0.158548	0.182213	0.215013	0.191781	0.198276	0.167416	0.149485	0.19774	0.17962	0.265306	0.211538	0.130952	0.17037	0.193548	0	0
ZBTB8B	0	0.0041632	0	0.00182149	0.00095511	0.0010846	0.00254453	0.00228311	0	0	0	0	0	0.00680272	0	0	0	0	0	0
ZBTB8A	0.0511905	0.0349709	0.0695225	0.0346084	0.0515759	0.0607375	0.0496183	0.0388128	0.0689655	0.0505618	0.0773196	0.0621469	0.0656304	0.108844	0.0705128	0.0952381	0.0814815	0.107527	0	0
ZBTB8OS	0.133333	0.16403	0.102528	0.15847	0.105062	0.14859	0.143766	0.200913	0.142241	0.198876	0.118557	0.135593	0.0915371	0.210884	0.0705128	0.0238095	0.0296296	0.139785	0	0.324324
RBBP4	0.175	0.225645	0.150281	0.211293	0.153773	0.198482	0.164122	0.232877	0.224138	0.222472	0.185567	0.254237	0.160622	0.22449	0.205128	0.154762	0.118519	0.311828	0	0.513514
SYNC	0.0404762	0.0799334	0.0554775	0.0765027	0.061127	0.104121	0.086514	0.0958904	0.0387931	0.0977528	0.0927835	0.10452	0.0483592	0.0952381	0.0897436	0.178571	0.0222222	0.150538	0	0.0810811
KIAA1522	0.00476191	0.0149875	0.0140449	0.0127505	0.0124164	0.0281996	0.0178117	0.0159817	0.00431035	0.0179775	0.0103093	0.0112994	0.00345423	0.0136054	0.0769231	0	0.0222222	0.0322581	0	0.0540541
YARS	0.0464286	0.0732723	0.0730337	0.0983607	0.0496657	0.0976139	0.0941476	0.173516	0.137931	0.139326	0.0824742	0.079096	0.0759931	0.0408163	0.108974	0.154762	0.0814815	0.11828	0	0.162162
S100PBP	0.0333333	0.041632	0.0379213	0.0418944	0.0267431	0.0314534	0.0496183	0.0365297	0.0344828	0.0426966	0.0438144	0.0508475	0.029361	0.0272109	0.0448718	0.107143	0	0.0860215	0.5	0.0810811
FNDC5	0.00476191	0.00249792	0.00702247	0.00364299	0.00095511	0.0021692	0.00508906	0.00913242	0.00862069	0.00674157	0	0	0.00172712	0	0.0320513	0	0.0518519	0.0107527	0.5	0
HPCA	0.00238095	0.0041632	0.00140449	0.00182149	0.00859599	0.0010846	0.00254453	0	0	0.0011236	0.0103093	0.0141243	0	0	0	0	0	0.0107527	0	0
TMEM54	0.0261905	0.0657785	0.0273876	0.0255009	0.0305635	0.0368764	0.0356234	0.0479452	0.0431034	0.0449438	0.00515464	0.0564972	0.00863558	0.0408163	0.0384615	0.0238095	0.0296296	0.0107527	0.5	0.27027
RNF19B	0.0119048	0.0199833	0.0168539	0.0182149	0.0133715	0.0119306	0.019084	0.0114155	0.012931	0.0258427	0.0309278	0.0338983	0.015544	0.0272109	0.0192308	0	0.0296296	0.0107527	0	0.027027
AK2	0.17381	0.224813	0.197331	0.191257	0.148997	0.211497	0.170483	0.232877	0.193966	0.250562	0.195876	0.245763	0.217617	0.265306	0.153846	0.130952	0.0888889	0.16129	0	0.27027
AZIN2	0.025	0.0266445	0.0175562	0.0418944	0.0382044	0.0759219	0.0292621	0.0182648	0.0172414	0.0449438	0.0979381	0.20904	0.0241796	0.0204082	0.0320513	0.0357143	0.0444444	0.0645161	0	0.0810811
TRIM62	0.00119048	0.00499584	0.00210674	0	0.00286533	0.00759219	0.00381679	0.00684931	0	0.00449438	0.00773196	0.00847458	0	0	0.0192308	0.0238095	0.0148148	0	0	0
AL662907.3	0	0	0	0	0	0.0010846	0	0	0	0	0.00257732	0	0	0	0	0	0.0148148	0.0107527	0	0
ZNF362	0.0404762	0.0457952	0.0379213	0.0601093	0.0477555	0.0596529	0.0470738	0.0388128	0.0387931	0.0640449	0.0721649	0.059322	0.0328152	0.0680272	0.0448718	0.0357143	0.037037	0.129032	0	0
PHC2	0.0333333	0.0999167	0.0393258	0.0892532	0.0496657	0.0780911	0.101781	0.136986	0.103448	0.0808989	0.0309278	0.0423729	0.0397237	0.136054	0.0641026	0.047619	0.0666667	0.0967742	0	0.0540541
ZSCAN20	0.00357143	0.00582848	0.00280899	0.010929	0.00286533	0.0021692	0.00763359	0.00228311	0	0.00561798	0	0	0.00172712	0	0	0	0	0	0	0
CSMD2	0.00238095	0.0108243	0.00140449	0.00364299	0.00095511	0.00976139	0	0	0.00431035	0.0101124	0.00257732	0.00282486	0	0.00680272	0	0	0.0222222	0	0	0
SMIM12	0.0404762	0.0974188	0.0835674	0.0965392	0.0496657	0.0780911	0.0954198	0.134703	0.0818966	0.144944	0.0618557	0.059322	0.0518135	0.0816327	0.0705128	0.0714286	0.037037	0.0645161	0	0.0540541
GJB5	0.00119048	0	0.00140449	0	0.00095511	0.0021692	0.00381679	0	0	0.00337079	0	0	0.00172712	0	0.00641026	0	0	0	0	0
GJB4	0.00119048	0.00166528	0	0	0.00095511	0	0.00127227	0	0	0	0	0	0	0	0	0	0	0	0	0
GJB3	0.00714286	0.0158202	0.00210674	0	0.00095511	0.0119306	0.00127227	0.00228311	0	0.00786517	0	0.00282486	0.00518135	0.00680272	0.0320513	0.0357143	0.00740741	0	0	0.0540541
GJA4	0.00357143	0.0341382	0.000702247	0.00182149	0.00191022	0.0043384	0.00254453	0.0136986	0.00431035	0.00337079	0.00515464	0.00847458	0.0103627	0.0408163	0.0192308	0.0595238	0	0	0	0.0540541
AC114490.3	0.0238095	0.00999167	0.0133427	0.00910747	0.0124164	0.010846	0.0165394	0.0136986	0.012931	0.0146067	0.0206186	0.00282486	0.00518135	0	0.0192308	0.0119048	0.00740741	0	0	0
AC114490.2	0.0309524	0.0258118	0.0344101	0.0218579	0.0200573	0.0130152	0.0267176	0.0273973	0.0344828	0.0348315	0.0103093	0.00282486	0.0241796	0.0408163	0	0.0119048	0	0	0	0
TMEM35B	0	0.00166528	0	0.00182149	0	0	0.00127227	0	0	0.0011236	0	0	0	0	0	0	0	0	0	0.027027
ZMYM6	0.0154762	0.0308077	0.0358146	0.0437158	0.0229226	0.0292842	0.0229008	0.022831	0.0301724	0.0235955	0.00773196	0.0141243	0.0224525	0.0544218	0.0192308	0.0595238	0.0222222	0.0215054	0	0.027027
ZMYM1	0.0369048	0.0224813	0.0344101	0.0236794	0.0305635	0.016269	0.0458015	0.0273973	0.0172414	0.0303371	0.0283505	0.0225989	0.0345423	0.0272109	0.0576923	0.0714286	0	0.0322581	0	0.0540541
AL590434.1	0.00476191	0.000832639	0.00140449	0.00546448	0.00191022	0	0	0	0	0	0.00257732	0	0.00172712	0	0	0	0	0	0	0
SFPQ	0.442857	0.568693	0.475421	0.608379	0.418338	0.56833	0.492366	0.550228	0.405172	0.494382	0.621134	0.556497	0.47323	0.408163	0.653846	0.75	0.503704	0.516129	1	0.648649
ZMYM4	0.072619	0.080766	0.0519663	0.0692168	0.0687679	0.0542299	0.0763359	0.06621	0.0517241	0.0640449	0.103093	0.0903955	0.0690846	0.0952381	0.102564	0.142857	0.111111	0.0752688	0	0
KIAA0319L	0.047619	0.0366361	0.0407303	0.0455373	0.0324737	0.0466377	0.0559796	0.0479452	0.0603448	0.0449438	0.0360825	0.0169492	0.0483592	0.047619	0.0448718	0.0357143	0.0666667	0.0860215	0.5	0.027027
NCDN	0.00238095	0.0258118	0.00491573	0.0145719	0.00382044	0.00759219	0.0101781	0.0159817	0.00431035	0.0404494	0	0.00282486	0.00345423	0.0272109	0.0192308	0.0357143	0.0148148	0.0215054	0	0.027027
AC004865.2	0.00119048	0.00249792	0	0	0	0.00542299	0	0.00684931	0.00431035	0.00449438	0	0	0.00172712	0.00680272	0	0	0	0	0	0
TFAP2E	0	0	0	0.00182149	0	0	0.00127227	0.00228311	0	0.00449438	0	0	0.00172712	0	0	0	0	0	0	0
PSMB2	0.295238	0.371357	0.320927	0.382514	0.286533	0.310195	0.33715	0.408676	0.25431	0.419101	0.268041	0.313559	0.38342	0.326531	0.24359	0.25	0.22963	0.172043	1	0.405405
C1orf216	0.0404762	0.0566195	0.0407303	0.0673953	0.0429799	0.0455531	0.0508906	0.0707763	0.107759	0.0752809	0.056701	0.0423729	0.0794473	0.0748299	0.0833333	0.107143	0.0740741	0.11828	0	0
CLSPN	0.00357143	0.00582848	0.000702247	0.00182149	0.00286533	0.00650759	0.00508906	0.0114155	0.00862069	0.00786517	0.00257732	0.00282486	0.00345423	0	0	0.0238095	0.0148148	0.0215054	1.5	0.540541
AGO4	0.0178571	0.0308077	0.0161517	0.0236794	0.0133715	0.0249458	0.024173	0.0319635	0.00862069	0.0280899	0.00773196	0.0423729	0.00863558	0.0272109	0.0128205	0	0.00740741	0.0322581	0	0
AGO1	0.0309524	0.041632	0.0280899	0.0309654	0.0382044	0.0455531	0.0699746	0.0410959	0.0172414	0.0348315	0.0618557	0.0677966	0.0241796	0.0340136	0.0448718	0	0.0222222	0.0860215	0	0.0540541
AL139286.2	0.00119048	0.00166528	0	0	0	0.0010846	0	0	0	0	0	0	0	0	0	0.0119048	0	0	0	0
AGO3	0.0785714	0.101582	0.106742	0.0910747	0.0716332	0.0813449	0.0941476	0.107306	0.0948276	0.0820225	0.0876289	0.0677966	0.0984456	0.0884354	0.115385	0.154762	0.0740741	0.11828	0	0.027027
ADPRHL2	0.0833333	0.0666112	0.122191	0.10929	0.0687679	0.0878525	0.0890585	0.100457	0.0991379	0.119101	0.0773196	0.0875706	0.153713	0.115646	0.0641026	0.0595238	0.037037	0.129032	0.5	0.108108
COL8A2	0.0654762	0.0532889	0.0575843	0.0655738	0.0744986	0.124729	0.142494	0.125571	0.0905172	0.162921	0.190722	0.161017	0.0345423	0.108844	0.025641	0.0119048	0.296296	0.505376	1.5	0.0540541
TRAPPC3	0.257143	0.247294	0.275983	0.278689	0.234002	0.357918	0.318066	0.360731	0.426724	0.395506	0.291237	0.387006	0.367876	0.29932	0.326923	0.261905	0.288889	0.462366	0	0.27027
MAP7D1	0.105952	0.144047	0.158006	0.173042	0.113658	0.226681	0.115776	0.134703	0.181034	0.265169	0.188144	0.240113	0.136442	0.22449	0.198718	0.285714	0.266667	0.408602	0	0.297297
THRAP3	0.482143	0.297252	0.426264	0.296903	0.442216	0.376356	0.428753	0.308219	0.551724	0.332584	0.528351	0.375706	0.547496	0.380952	0.358974	0.321429	0.444444	0.322581	3.5	0.27027
SH3D21	0.00119048	0.0041632	0.00140449	0.00364299	0.00573066	0.00650759	0.0101781	0.0136986	0.00431035	0.00674157	0	0.00847458	0.00172712	0	0	0	0	0.0215054	0	0
EVA1B	0.134524	0.241465	0.135534	0.174863	0.122254	0.248373	0.195929	0.267123	0.202586	0.293258	0.108247	0.155367	0.145078	0.14966	0.0833333	0.0952381	0.125926	0.215054	0.5	0.27027
AL591845.1	0.0107143	0.0149875	0.00561798	0.00364299	0.0191022	0.0281996	0.0356234	0.0456621	0.00431035	0.0134831	0.0103093	0.0225989	0.00172712	0.0204082	0.0320513	0	0.0222222	0.0322581	0	0.027027
STK40	0.027381	0.0341382	0.0308989	0.0382514	0.034384	0.0455531	0.0407125	0.0365297	0.0603448	0.0382022	0.0257732	0.0508475	0.0656304	0.0544218	0.0512821	0.0238095	0.037037	0.0645161	0	0
LSM10	0.160714	0.201499	0.242978	0.240437	0.144222	0.172451	0.217557	0.305936	0.310345	0.225843	0.123711	0.155367	0.260794	0.244898	0.166667	0.190476	0.177778	0.215054	0	0.297297
OSCP1	0.025	0.0383014	0.0484551	0.0418944	0.0248329	0.0292842	0.0368957	0.0296804	0.0431034	0.0337079	0.0103093	0.0141243	0.044905	0.0340136	0.0512821	0.0357143	0.0518519	0.0322581	0	0
MRPS15	0.197619	0.282265	0.263343	0.278689	0.188157	0.258134	0.306616	0.326484	0.392241	0.364045	0.175258	0.251412	0.255613	0.435374	0.179487	0.166667	0.207407	0.258065	0	0.27027
CSF3R	0.00119048	0.00166528	0	0	0	0.0010846	0	0	0	0	0	0.00282486	0	0	0	0	0	0	0	0
GRIK3	0.00119048	0.00499584	0.000702247	0	0.00668577	0.0021692	0	0	0	0	0.0386598	0.0225989	0	0	0.0128205	0	0	0	0	0
AL031430.1	0	0	0	0	0.00668577	0.00976139	0	0	0	0	0.0824742	0.0536723	0	0	0	0	0.0444444	0.0107527	0	0.027027
LINC01137	0.0154762	0.0174854	0.0175562	0.0273224	0.00668577	0.0260304	0.019084	0.0205479	0.012931	0.0269663	0.0154639	0.0141243	0.0120898	0.00680272	0	0	0.00740741	0.0107527	0	0
ZC3H12A	0.0738095	0.152373	0.0941011	0.0655738	0.0458453	0.0585683	0.0343511	0.0684932	0.0474138	0.0382022	0.139175	0.0508475	0.302245	0.312925	0.128205	0.190476	0.0666667	0.0322581	0	0
MEAF6	0.330952	0.298085	0.46559	0.404372	0.327603	0.364425	0.440204	0.431507	0.474138	0.385393	0.28866	0.432203	0.490501	0.401361	0.358974	0.297619	0.303704	0.27957	0	0.324324
SNIP1	0.0130952	0.0233139	0.0161517	0.0200364	0.0238777	0.027115	0.0216285	0.0273973	0.0301724	0.0202247	0.0128866	0.0169492	0.0103627	0.00680272	0.0448718	0.0119048	0.0148148	0.0107527	0	0.027027
DNALI1	0.00357143	0.0141549	0.00842697	0.0145719	0.00764088	0.00867679	0.0139949	0.0136986	0.00862069	0.00786517	0.0154639	0.0225989	0.0189983	0.0204082	0.0448718	0.0714286	0	0	0	0
GNL2	0.0952381	0.092423	0.113764	0.112933	0.0802292	0.0911063	0.131043	0.100457	0.172414	0.142697	0.0592784	0.0621469	0.172712	0.163265	0.185897	0.142857	0.125926	0.0967742	0	0.108108
RSPO1	0.0761905	0.0965862	0.127809	0.0728597	0.0506208	0.0520607	0.384224	0.308219	0.469828	0.178652	0.0412371	0.059322	0.0120898	0.0204082	0.00641026	0	0	0	0	0.027027
C1orf109	0.0690476	0.0691091	0.0667135	0.0746812	0.0659026	0.0563991	0.0661578	0.0730594	0.0818966	0.0707865	0.0463918	0.0423729	0.0725389	0.0408163	0.0512821	0.047619	0.0444444	0.0645161	0	0.0540541
CDCA8	0	0	0.00140449	0.00364299	0	0.0021692	0	0.00913242	0.012931	0.00337079	0	0	0.00863558	0	0	0	0	0.0107527	0.5	0.108108
MANEAL	0	0.00249792	0	0	0	0.0010846	0.00127227	0	0	0	0	0.00282486	0.00345423	0	0.0128205	0	0	0	0	0
YRDC	0.0166667	0.0358035	0.0210674	0.0418944	0.00859599	0.0401302	0.024173	0.0296804	0.0215517	0.0516854	0.0283505	0.0310734	0.0414508	0.0408163	0.025641	0.0238095	0.00740741	0.0107527	0	0.027027
C1orf122	0.217857	0.387177	0.311096	0.435337	0.256925	0.434924	0.487277	0.616438	0.469828	0.825843	0.337629	0.483051	0.309154	0.333333	0.217949	0.130952	0.466667	0.526882	2	0.783784
MTF1	0.0261905	0.029975	0.0308989	0.0163934	0.0305635	0.0357918	0.0292621	0.022831	0.0387931	0.0292135	0.0257732	0.0254237	0.0466321	0.0748299	0.0576923	0.0238095	0.00740741	0	0	0.027027
INPP5B	0.0166667	0.0266445	0.0189607	0.0327869	0.0152818	0.016269	0.0279898	0.0159817	0.0301724	0.0213483	0.0154639	0.0169492	0.00690846	0.0340136	0	0	0.0148148	0.0107527	0.5	0
SF3A3	0.169048	0.109908	0.135534	0.132969	0.122254	0.116052	0.128499	0.159817	0.0862069	0.138202	0.108247	0.10452	0.186528	0.115646	0.134615	0.142857	0.118519	0.0537634	0	0.135135
FHL3	0.157143	0.145712	0.106742	0.112933	0.121299	0.170282	0.169211	0.205479	0.137931	0.135955	0.0876289	0.0847458	0.107081	0.163265	0.160256	0.202381	0.2	0.268817	0	0.0540541
UTP11	0.0988095	0.105745	0.11868	0.127505	0.0936008	0.117137	0.0852417	0.114155	0.0991379	0.116854	0.0721649	0.0988701	0.143351	0.163265	0.198718	0.107143	0.103704	0.107527	0.5	0.135135
POU3F1	0.0107143	0.00666112	0.00351124	0.00364299	0.00095511	0.00650759	0.00636132	0.00684931	0	0.00561798	0.00773196	0.00564972	0.00690846	0	0.0512821	0.047619	0	0.0107527	0	0
AL139158.2	0	0.000832639	0	0.00182149	0	0.0032538	0.00127227	0	0	0.0011236	0	0	0	0	0	0	0	0	0	0
RRAGC	0.105952	0.129059	0.143961	0.154827	0.0773639	0.132321	0.117048	0.146119	0.159483	0.130337	0.0798969	0.0762712	0.262522	0.22449	0.237179	0.178571	0.0592593	0.129032	0	0.0810811
AL139260.1	0.00714286	0.0108243	0.00210674	0.00546448	0.00286533	0.00650759	0.00381679	0.0205479	0.00431035	0.0179775	0.00515464	0.00282486	0.0138169	0.00680272	0	0	0	0.0215054	0	0
MYCBP	0.0297619	0.0474605	0.0203652	0.0218579	0.0143266	0.0195228	0.0330789	0.022831	0.00862069	0.0314607	0.0206186	0.0225989	0.0138169	0.0272109	0.0512821	0	0	0.0322581	0	0.0810811
RHBDL2	0.0119048	0.0258118	0.00210674	0.00546448	0.00764088	0.00867679	0.00254453	0.0114155	0	0.00898876	0.0257732	0.00847458	0.00345423	0.0136054	0	0	0	0	0	0.027027
AKIRIN1	0.0642857	0.121565	0.0779494	0.116576	0.0601719	0.0845987	0.0839695	0.114155	0.172414	0.0932584	0.0798969	0.10452	0.148532	0.190476	0.269231	0.238095	0.0962963	0.172043	0	0.135135
NDUFS5	1.0131	1.22315	1.24017	1.28962	1.19771	1.24078	1.3117	1.35845	1.3319	1.18202	0.762887	1.14689	1.12435	1.04762	1.21154	1.27381	1.31111	1.50538	1.5	1.2973
MACF1	0.0916667	0.127394	0.150281	0.147541	0.168099	0.208243	0.176845	0.248858	0.176724	0.21236	0.170103	0.166667	0.124352	0.170068	0.0897436	0.0952381	0.155556	0.290323	0	0.135135
PABPC4	0.246429	0.203164	0.205758	0.165756	0.245463	0.229935	0.220102	0.194064	0.241379	0.189888	0.188144	0.146893	0.246978	0.204082	0.25641	0.22619	0.237037	0.204301	0.5	0.162162
HEYL	0.0202381	0.0308077	0.00280899	0.00182149	0.00191022	0.00867679	0.0114504	0.0205479	0	0.00449438	0.00515464	0.019774	0.00690846	0.0136054	0.0705128	0.130952	0	0.0107527	0	0.027027
PPIE	0.184524	0.164863	0.231039	0.127505	0.189112	0.139913	0.209924	0.237443	0.327586	0.166292	0.17268	0.172316	0.279793	0.265306	0.205128	0.190476	0.0592593	0.150538	0	0.135135
BMP8B	0	0.000832639	0	0	0	0	0	0	0	0	0	0	0.00345423	0	0.0512821	0.0357143	0	0	0	0
OXCT2	0.00357143	0.00333056	0.00280899	0.00546448	0.00477555	0.0021692	0.00254453	0.00456621	0.0172414	0.0101124	0.00257732	0.00564972	0.00172712	0.0136054	0	0	0	0.0107527	0	0
TRIT1	0.0511905	0.0374688	0.0407303	0.0291439	0.0276982	0.0368764	0.0470738	0.0159817	0.0560345	0.0314607	0.0103093	0.0338983	0.0483592	0.047619	0.0384615	0.0357143	0.0518519	0.0430108	0	0
MYCL	0	0.00166528	0.000702247	0	0.00095511	0.0032538	0	0	0	0.0011236	0	0	0	0.00680272	0.0128205	0	0	0	0	0
MFSD2A	0.00119048	0.0149875	0.00561798	0.0127505	0.00477555	0.0119306	0.00763359	0.00456621	0.012931	0.00898876	0.00257732	0.0112994	0.00345423	0.0136054	0.00641026	0	0	0.0107527	0	0.0540541
CAP1	0.432143	0.472939	0.572331	0.495446	0.332378	0.433839	0.463104	0.486301	0.556034	0.601124	0.407216	0.5	0.614853	0.530612	0.50641	0.583333	0.422222	0.451613	0.5	0.675676
PPT1	0.22619	0.313905	0.203652	0.238616	0.231137	0.302603	0.21883	0.394977	0.297414	0.251685	0.363402	0.531073	0.260794	0.29932	0.25	0.261905	0.222222	0.322581	0	0.216216
RLF	0.0416667	0.0349709	0.0449438	0.0418944	0.0353391	0.0509761	0.0725191	0.0319635	0.0431034	0.0303371	0.0953608	0.0338983	0.0656304	0.047619	0.185897	0.0595238	0.0518519	0	0.5	0.027027
AL050341.2	0.0416667	0.0374688	0.070927	0.0510018	0.0764088	0.0336226	0.0814249	0.0616438	0.0775862	0.0449438	0.0515464	0.0536723	0.0656304	0.0884354	0.0769231	0.0357143	0.0518519	0.0752688	0	0.027027
ZMPSTE24	0.0928571	0.104913	0.106742	0.151184	0.0687679	0.124729	0.133588	0.157534	0.12931	0.216854	0.108247	0.127119	0.200345	0.176871	0.121795	0.0952381	0.0666667	0.182796	1	0.189189
COL9A2	0	0.000832639	0.000702247	0.00364299	0	0.0032538	0.00127227	0	0	0.0011236	0	0	0.00690846	0.00680272	0.0769231	0.047619	0	0.0107527	0	0
SMAP2	0.0261905	0.0491257	0.00912921	0.0182149	0.0114613	0.0238612	0.0216285	0.0388128	0.0172414	0.0382022	0.0154639	0.0112994	0.015544	0.0340136	0.025641	0.0119048	0.0148148	0.0430108	0.5	0.027027
ZFP69B	0.00119048	0.000832639	0.00210674	0.00182149	0.00095511	0.0032538	0.00254453	0.00456621	0	0.0011236	0	0	0	0	0.00641026	0.0119048	0	0.0107527	0	0.027027
ZFP69	0.00714286	0.00749376	0.00702247	0.00728597	0.00191022	0.0043384	0.00381679	0.00456621	0.00862069	0.00561798	0.0103093	0.00847458	0.00518135	0	0.00641026	0.0119048	0.0148148	0.0107527	0	0
AL603839.3	0.00476191	0.00499584	0	0.00182149	0.00191022	0.0032538	0	0.00456621	0	0.00224719	0.00515464	0	0.00172712	0.00680272	0	0	0	0	0	0.027027
EXO5	0.0130952	0.0141549	0.0126404	0.0218579	0.00764088	0.0238612	0.0114504	0.00913242	0.0172414	0.0179775	0.0128866	0.00282486	0.0172712	0.0408163	0.00641026	0	0.00740741	0.0107527	0	0.0540541
ZNF684	0.0202381	0.0174854	0.0358146	0.0218579	0.0439351	0.0140998	0.0279898	0.0296804	0.0258621	0.0382022	0.00773196	0.0169492	0.0967185	0.0408163	0.025641	0.0238095	0.0592593	0.0537634	0	0
RIMS3	0	0	0	0	0.00286533	0	0.00254453	0	0	0	0.00257732	0	0	0	0.00641026	0	0	0	0	0
NFYC-AS1	0.00119048	0.0041632	0.00140449	0.00728597	0.00382044	0.0021692	0.00127227	0.0136986	0	0.00224719	0	0.00282486	0	0	0	0	0	0	0	0
NFYC	0.121429	0.127394	0.0842697	0.116576	0.0945559	0.142082	0.127226	0.114155	0.241379	0.12809	0.157216	0.186441	0.164076	0.129252	0.198718	0.154762	0.148148	0.0860215	0.5	0.216216
CITED4	0.00119048	0.0041632	0.00702247	0.00910747	0.00286533	0.00542299	0.00254453	0.00913242	0	0.00674157	0.00773196	0.00564972	0.00518135	0	0	0	0.00740741	0	0	0
CTPS1	0.0166667	0.0174854	0.00632022	0.0218579	0.00764088	0.0249458	0.0178117	0.0410959	0.0560345	0.0550562	0.0154639	0.00282486	0.0138169	0.0340136	0.0128205	0.0238095	0.0666667	0.0322581	0	0.216216
SCMH1	0.0166667	0.0441299	0.0294944	0.0346084	0.0267431	0.0422993	0.0330789	0.0365297	0.0517241	0.0516854	0.0128866	0.0225989	0.0224525	0.0544218	0.0384615	0.0238095	0.0296296	0.0215054	0	0.0540541
AC093151.3	0	0	0	0	0	0.0021692	0	0	0	0.00337079	0	0.00282486	0	0	0	0	0	0	0	0
FOXO6	0.00119048	0	0.00210674	0	0.00477555	0.0130152	0	0	0.00431035	0	0.0128866	0.0141243	0	0	0.0128205	0	0	0.0107527	0	0.027027
AC093151.2	0.00357143	0.000832639	0.000702247	0	0	0.0021692	0.00127227	0	0	0	0	0.00282486	0	0	0	0	0	0	0	0
HIVEP3	0.0107143	0.0308077	0.00842697	0.0218579	0.00764088	0.0151844	0.0127226	0.0182648	0.0215517	0.0224719	0.0128866	0.00847458	0.0103627	0	0.0320513	0	0.0148148	0.0322581	0	0
FOXJ3	0.0345238	0.0233139	0.0393258	0.0364299	0.0458453	0.0542299	0.0521628	0.0456621	0.0646552	0.0438202	0.0335052	0.0423729	0.0379965	0.0408163	0.0384615	0.0119048	0.0518519	0.0430108	0	0.0810811
RIMKLA	0.00119048	0.00249792	0	0	0	0	0	0	0	0	0	0	0	0	0	0	0	0	0	0
ZMYND12	0	0.00249792	0.000702247	0.00182149	0.00286533	0	0.00127227	0	0	0.00337079	0	0	0	0.00680272	0	0	0	0	0	0
PPCS	0.369048	0.3597	0.38764	0.362477	0.355301	0.350325	0.403308	0.493151	0.487069	0.379775	0.32732	0.30791	0.409326	0.414966	0.294872	0.297619	0.4	0.344086	0	0.432432
CCDC30	0.0333333	0.0249792	0.0168539	0.0291439	0.017192	0.0184382	0.0330789	0.0251142	0.00862069	0.0134831	0.0309278	0.0112994	0.0345423	0.0136054	0.0192308	0.0238095	0.0148148	0.0215054	0	0
PPIH	0.138095	0.136553	0.116573	0.10929	0.0821394	0.136659	0.150127	0.226027	0.107759	0.176404	0.0695876	0.132768	0.0829016	0.142857	0.0512821	0.0833333	0.118519	0.107527	0	0.459459
AC098484.2	0	0.00166528	0	0	0.00191022	0	0.00127227	0.00456621	0	0	0.00257732	0.00282486	0	0	0	0	0	0.0107527	0	0
YBX1	3.81786	3.46545	4.1257	3.86157	4.06495	4.10521	4.78117	4.54338	5.11638	4.1	4.08505	3.78531	5.33161	4.07483	5.15385	4.44048	5.38519	5.29032	11	6.10811
CLDN19	0	0.000832639	0	0	0	0	0	0	0	0.0011236	0.00257732	0	0	0	0.00641026	0.0238095	0	0	0	0
P3H1	0.121429	0.19567	0.154494	0.309654	0.12894	0.253796	0.244275	0.342466	0.275862	0.485393	0.152062	0.175141	0.107081	0.170068	0.0576923	0.0952381	0.466667	0.634409	0	0.621622
C1orf50	0.027381	0.0233139	0.0358146	0.0346084	0.0267431	0.0227766	0.0445293	0.0365297	0.0560345	0.041573	0.0180412	0.0338983	0.0569948	0.0204082	0.0320513	0.0119048	0.0740741	0.0322581	0	0.027027
TMEM269	0	0.00249792	0.000702247	0.00546448	0.00095511	0	0	0.00228311	0.00431035	0	0.00515464	0	0	0	0.00641026	0	0	0	0	0
SVBP	0.22619	0.177352	0.39677	0.296903	0.209169	0.200651	0.263359	0.228311	0.353448	0.261798	0.306701	0.257062	0.464594	0.22449	0.365385	0.214286	0.251852	0.204301	0	0.135135
ERMAP	0.0190476	0.0249792	0.0273876	0.0382514	0.0181471	0.0314534	0.0419847	0.0342466	0.0344828	0.0370787	0.0412371	0.0621469	0.0466321	0.0340136	0.025641	0	0.0296296	0.0215054	0	0.027027
AL512353.1	0.00476191	0.00499584	0.00351124	0.00546448	0.00191022	0.00759219	0.00381679	0.00456621	0	0.0011236	0	0	0.00172712	0	0	0.0119048	0	0	0	0
ZNF691	0.0202381	0.0108243	0.0196629	0.0218579	0.00668577	0.016269	0.0178117	0.022831	0.0172414	0.0247191	0.0103093	0.0141243	0.0138169	0.0272109	0.00641026	0.0238095	0	0	0	0
SLC2A1	0.0130952	0.0174854	0.00632022	0.0273224	0.00286533	0.0347072	0.0139949	0.0251142	0.00862069	0.0382022	0.0180412	0.00847458	0.00345423	0.047619	1.30769	0.345238	0.00740741	0.0322581	0	0
SLC2A1-AS1	0	0	0.000702247	0.00182149	0	0.00542299	0.00381679	0.0114155	0	0.00561798	0	0.00282486	0.00345423	0.0136054	0.0512821	0.0119048	0	0.0322581	0	0.027027
FAM183A	0	0.000832639	0	0.00182149	0.00191022	0.0021692	0	0	0	0.0011236	0	0	0	0.00680272	0	0	0	0	0	0
EBNA1BP2	0.140476	0.175687	0.199438	0.174863	0.140401	0.155098	0.225191	0.182648	0.267241	0.231461	0.18299	0.186441	0.286701	0.170068	0.25641	0.142857	0.17037	0.193548	0.5	0.162162
CFAP57	0.00119048	0.00749376	0.00351124	0.00364299	0	0.0021692	0.00127227	0.00228311	0	0.0123596	0.00257732	0	0.0120898	0.0136054	0	0	0	0	0	0
TIE1	0.00119048	0.00499584	0.00210674	0.00546448	0.00191022	0.0021692	0.00254453	0.00456621	0	0.00561798	0.00773196	0	0	0.00680272	0	0	0.00740741	0	0	0.027027
AL139289.2	0.00476191	0.00582848	0.00140449	0.00182149	0.00191022	0.00650759	0.00508906	0.00228311	0.00431035	0.0011236	0.00515464	0.00282486	0.00172712	0	0	0	0	0	0	0
CDC20	0.00595238	0.00999167	0.00210674	0.00910747	0.00573066	0.0043384	0.00127227	0.00913242	0.00862069	0.00224719	0.0103093	0	0.00345423	0	0	0.0119048	0.0148148	0	0	0.108108
ELOVL1	0.0595238	0.13239	0.110253	0.132969	0.069723	0.10846	0.131043	0.171233	0.125	0.220225	0.0798969	0.110169	0.120898	0.190476	0.0769231	0.0357143	0.0962963	0.0967742	0	0.108108
MED8	0.0952381	0.128226	0.135534	0.142077	0.0916905	0.12256	0.12341	0.182648	0.12931	0.233708	0.134021	0.127119	0.143351	0.176871	0.0705128	0.047619	0.0444444	0.11828	0	0.216216
SZT2	0.0166667	0.0183181	0.0147472	0.0236794	0.0181471	0.0173536	0.0229008	0.0251142	0.0215517	0.0247191	0.0154639	0.00847458	0.0189983	0.0340136	0.0128205	0.0119048	0	0.0215054	0	0
HYI	0.230952	0.210658	0.205056	0.17122	0.165234	0.235358	0.204835	0.212329	0.241379	0.133708	0.213918	0.177966	0.331606	0.244898	0.339744	0.202381	0.17037	0.172043	0	0.324324
PTPRF	0.0738095	0.0649459	0.0955056	0.100182	0.0811843	0.103037	0.120865	0.0890411	0.125	0.0898876	0.128866	0.0875706	0.0621762	0.0952381	0.0641026	0.0595238	0.0444444	0.0752688	0	0.0540541
KDM4A	0.027381	0.0258118	0.0372191	0.0382514	0.0191022	0.0347072	0.0470738	0.0410959	0.0431034	0.0505618	0.0335052	0.0282486	0.0535406	0.0408163	0	0.0119048	0.0296296	0.0215054	0	0.0540541
KDM4A-AS1	0.00119048	0.00249792	0.000702247	0	0	0	0.00508906	0	0.00431035	0.00224719	0.00257732	0.00847458	0.00172712	0	0	0	0	0	0	0.027027
ST3GAL3	0.05	0.041632	0.0435393	0.0200364	0.0315186	0.0314534	0.0368957	0.0707763	0.0560345	0.0505618	0.0386598	0.0480226	0.0414508	0.0612245	0.0384615	0	0.037037	0.0860215	0.5	0.0540541
AL357079.1	0.00119048	0.000832639	0.000702247	0	0.00382044	0	0.00381679	0	0	0.00224719	0.00257732	0	0	0	0.00641026	0	0	0	0	0
IPO13	0.0238095	0.0191507	0.0154494	0.0145719	0.0105062	0.0238612	0.0114504	0.0205479	0.00431035	0.0269663	0.0128866	0.0141243	0.0103627	0.0204082	0.0128205	0.0119048	0.00740741	0.0107527	0	0.027027
DPH2	0.0285714	0.0249792	0.0259831	0.0382514	0.0200573	0.0412148	0.0407125	0.0410959	0.0474138	0.0382022	0.0283505	0.0451977	0.0207254	0.0272109	0.0192308	0	0	0.0430108	0	0
ATP6V0B	0.303571	0.361366	0.406601	0.641166	0.320917	0.563991	0.494911	0.66895	0.642241	0.894382	0.350515	0.545198	0.426598	0.455782	0.410256	0.452381	0.533333	0.709677	2	1.02703
B4GALT2	0.0285714	0.0582848	0.0526685	0.100182	0.0506208	0.0856833	0.0928753	0.109589	0.112069	0.155056	0.0463918	0.0451977	0.0310881	0.0612245	0.025641	0.0238095	0.0814815	0.129032	0	0.135135
CCDC24	0.0119048	0.0224813	0.0140449	0.010929	0.0143266	0.0140998	0.0139949	0.0273973	0.012931	0.0280899	0.0438144	0.019774	0.00345423	0.0136054	0	0.0119048	0.0222222	0.0215054	0	0.027027
SLC6A9	0.00119048	0.00166528	0.00140449	0.00364299	0	0.0021692	0.00381679	0.00684931	0.00431035	0.00674157	0.0128866	0.00564972	0.00690846	0.00680272	0	0	0	0.0107527	0	0
AL139220.2	0.00119048	0.00166528	0.00140449	0	0.00477555	0.0043384	0.00381679	0.00228311	0	0.00786517	0	0	0	0	0	0	0.00740741	0	0	0
DMAP1	0.114286	0.0865945	0.178371	0.10929	0.12894	0.126898	0.167939	0.143836	0.189655	0.114607	0.134021	0.163842	0.196891	0.0748299	0.198718	0.0833333	0.0518519	0.0537634	0	0.108108
ERI3	0.141667	0.205662	0.207865	0.238616	0.121299	0.222343	0.178117	0.267123	0.323276	0.324719	0.131443	0.225989	0.236615	0.190476	0.173077	0.202381	0.148148	0.225806	0.5	0.297297
RNF220	0.0702381	0.0566195	0.0372191	0.0601093	0.034384	0.0563991	0.0597964	0.0890411	0.0646552	0.0764045	0.0412371	0.0480226	0.0328152	0.0272109	0.0320513	0.0595238	0.0740741	0.0752688	0	0.0810811
TMEM53	0.025	0.0366361	0.0147472	0.0163934	0.0124164	0.0227766	0.0254453	0.0319635	0.0387931	0.0303371	0.0206186	0.0169492	0.0241796	0.0544218	0.00641026	0.047619	0	0.0107527	0	0.027027
ARMH1	0.00238095	0.00333056	0.00421348	0	0.00095511	0.00542299	0.00508906	0.00684931	0	0.00337079	0.00515464	0	0.00172712	0.00680272	0	0	0	0	0	0
KIF2C	0.00357143	0.000832639	0.00280899	0	0.00477555	0.0010846	0	0.00228311	0.00862069	0.00449438	0	0.00282486	0	0	0	0	0.00740741	0	0	0.135135
AL592166.1	0	0.00249792	0.00140449	0	0	0	0.00254453	0	0	0.00449438	0	0	0	0	0.00641026	0	0	0	0	0
RPS8	15.1679	13.5271	10.5239	8.97086	15.3419	13.5651	10.4198	9.44292	8.29741	8.73146	12.2938	12.226	14.4007	16.4082	15.3782	14.4048	16.5852	14.3333	16	9.05405
BEST4	0.00238095	0	0.00140449	0.00728597	0.00286533	0.00542299	0.00127227	0.00228311	0.00862069	0.00449438	0.00515464	0.00564972	0.00518135	0.00680272	0	0	0.0148148	0.0107527	0	0
PLK3	0.0928571	0.140716	0.0814607	0.114754	0.0773639	0.116052	0.0572519	0.105023	0.0474138	0.0876404	0.0902062	0.079096	0.146805	0.163265	0.294872	0.25	0.0740741	0.107527	0	0.027027
TCTEX1D4	0.00119048	0.000832639	0.00561798	0.00364299	0.00095511	0.0043384	0.00127227	0.00228311	0.00431035	0.00224719	0	0.00282486	0	0	0.0128205	0	0	0	0	0
BTBD19	0.00595238	0.0174854	0.00632022	0.0182149	0.00764088	0.0227766	0.00508906	0.0319635	0.012931	0.0292135	0.00257732	0.0141243	0.00863558	0.0272109	0.0320513	0.0119048	0.00740741	0	0	0
PTCH2	0.0440476	0.041632	0.00561798	0.0163934	0.00859599	0.0184382	0	0.00456621	0.00431035	0.00337079	0.00515464	0.00847458	0.0328152	0.0408163	0.205128	0.154762	0.0148148	0.0860215	0	0
EIF2B3	0.130952	0.137386	0.13132	0.0874317	0.0840497	0.0921909	0.111959	0.125571	0.146552	0.11236	0.0747423	0.0423729	0.177893	0.210884	0.0897436	0.154762	0.133333	0.0752688	0	0.027027
HECTD3	0.0345238	0.0349709	0.0330056	0.0382514	0.0133715	0.0368764	0.0216285	0.022831	0.0258621	0.0269663	0.00515464	0.0169492	0.0259067	0.047619	0.0576923	0.0238095	0.0148148	0.0107527	0	0
UROD	0.310714	0.324729	0.311798	0.269581	0.2149	0.232104	0.221374	0.276256	0.323276	0.27191	0.190722	0.223164	0.43696	0.353741	0.262821	0.416667	0.17037	0.215054	0	0.189189
ZSWIM5	0.00119048	0.00666112	0.000702247	0	0	0	0	0	0	0	0	0.00282486	0	0.00680272	0.00641026	0	0	0	0	0
LINC01144	0.00119048	0.000832639	0	0	0	0.0010846	0.00127227	0	0.00862069	0.00224719	0	0	0	0.00680272	0	0	0	0	0	0
HPDL	0.00119048	0.00749376	0.000702247	0.00364299	0	0.00759219	0.00127227	0	0.00431035	0.00449438	0.00257732	0.00282486	0	0	0.00641026	0.0119048	0	0.0107527	0	0.0540541
MUTYH	0.0428571	0.0482931	0.0400281	0.0364299	0.0286533	0.0509761	0.0458015	0.0456621	0.0560345	0.0280899	0.0489691	0.0847458	0.0621762	0.0816327	0.0192308	0.047619	0.0666667	0.0215054	0.5	0
TOE1	0.0309524	0.0199833	0.0217697	0.0382514	0.0191022	0.0227766	0.0279898	0.0273973	0.0301724	0.0247191	0.0180412	0.0225989	0.0259067	0.0340136	0.0128205	0.0238095	0.0222222	0.0107527	0	0.108108
TESK2	0.00357143	0.0108243	0.00632022	0.00182149	0.0124164	0.00542299	0.0114504	0.00684931	0	0.00674157	0.0103093	0.00847458	0.00518135	0.0136054	0.00641026	0.0238095	0.0296296	0	0	0
CCDC163	0.00357143	0.00666112	0.00140449	0.00546448	0.00191022	0.00759219	0.00508906	0.00684931	0	0.00561798	0.0103093	0.0141243	0.00172712	0.00680272	0	0	0	0	0	0
MMACHC	0.00357143	0.00499584	0.00210674	0.00910747	0.00095511	0.00542299	0.00127227	0	0	0.00449438	0.00515464	0	0.00172712	0.0136054	0	0	0.00740741	0	0	0.027027
PRDX1	1.31548	1.4005	1.78792	1.81967	1.22732	1.28633	1.37786	1.57534	1.34914	1.48764	1.41237	1.44915	1.66149	2.08844	1.84615	1.89286	0.940741	1.11828	1	1.18919
AKR1A1	0.389286	0.407161	0.489466	0.537341	0.355301	0.378525	0.46056	0.506849	0.547414	0.552809	0.353093	0.429379	0.488774	0.530612	0.307692	0.380952	0.481481	0.537634	1	0.405405
NASP	0.220238	0.258118	0.204354	0.220401	0.237822	0.27115	0.232824	0.251142	0.155172	0.195506	0.255155	0.282486	0.24525	0.231293	0.192308	0.238095	0.214815	0.215054	2.5	1.7027
CCDC17	0.00714286	0.00333056	0.00632022	0.010929	0.00286533	0.00542299	0.00254453	0	0.00431035	0.00561798	0.00257732	0.00282486	0.015544	0.0136054	0.00641026	0	0	0	0	0
GPBP1L1	0.0821429	0.0999167	0.106742	0.0910747	0.0974212	0.127983	0.119593	0.130137	0.0732759	0.111236	0.149485	0.135593	0.0759931	0.0748299	0.173077	0.0952381	0.0592593	0.0860215	0	0.0540541
TMEM69	0.0607143	0.115737	0.0589888	0.0801457	0.0649475	0.0813449	0.0687023	0.105023	0.0560345	0.0932584	0.0618557	0.0903955	0.0690846	0.0952381	0.0512821	0.0595238	0.0666667	0.0860215	0	0.108108
IPP	0.0333333	0.0166528	0.0301966	0.0291439	0.0191022	0.032538	0.0292621	0.0182648	0.0387931	0.0359551	0.0257732	0.019774	0.0552677	0.0340136	0.0384615	0.0238095	0.00740741	0.0215054	0	0.027027
MAST2	0.0142857	0.0258118	0.0287921	0.0364299	0.0181471	0.0227766	0.0318066	0.0136986	0.0301724	0.0348315	0.0180412	0.0169492	0.0259067	0.0272109	0.0192308	0.0595238	0.00740741	0.0430108	0	0.0540541
PIK3R3	0.027381	0.0283097	0.0133427	0.00546448	0.0124164	0.0130152	0.00381679	0.00684931	0.00862069	0.00674157	0.0128866	0.0310734	0.0259067	0.00680272	0.025641	0	0.00740741	0.0107527	0.5	0
AL358075.2	0.00119048	0.00166528	0	0.00182149	0	0	0.00127227	0.00456621	0.00862069	0	0	0	0	0	0	0	0	0	0	0
TSPAN1	0.00476191	0.0166528	0	0	0	0.0032538	0	0	0	0.0011236	0.00515464	0.00282486	0	0.00680272	0	0	0	0	0	0
POMGNT1	0.0392857	0.0691091	0.0428371	0.0856102	0.0601719	0.0694143	0.0496183	0.0821918	0.0689655	0.058427	0.056701	0.0734463	0.0397237	0.108844	0.0961538	0.0952381	0.0962963	0.0860215	0	0.0540541
LURAP1	0.0190476	0.020816	0.0175562	0.0145719	0.0162369	0.00867679	0.0368957	0.0273973	0.0603448	0.0179775	0.0206186	0.0169492	0.0276339	0.0204082	0.0320513	0.0595238	0.00740741	0	0	0
RAD54L	0.00119048	0.000832639	0.00210674	0.00182149	0	0.0010846	0	0	0	0.0011236	0	0	0	0	0	0	0	0	0	0.162162
LRRC41	0.0940476	0.137386	0.158708	0.129326	0.0821394	0.13449	0.16285	0.173516	0.137931	0.235955	0.0927835	0.121469	0.138169	0.108844	0.230769	0.107143	0.177778	0.172043	0	0.135135
UQCRH	0.966667	0.977519	0.811798	0.810565	1.04585	1.20282	1.00509	1.10731	0.922414	0.949438	0.904639	0.983051	0.944732	1.01361	0.903846	0.916667	1.39259	1.62366	3	1.08108
NSUN4	0.0285714	0.0183181	0.0287921	0.0346084	0.0133715	0.0119306	0.019084	0.0159817	0.0258621	0.0314607	0.0128866	0.00847458	0.0345423	0.0272109	0.025641	0	0.0296296	0.0107527	0	0.0540541
FAAH	0.0392857	0.0266445	0.0210674	0.0163934	0.0152818	0.0260304	0.0279898	0.0342466	0.0172414	0.0224719	0.0335052	0.059322	0.0207254	0.00680272	0.0705128	0.0238095	0.0222222	0.0215054	0	0.027027
MKNK1	0.107143	0.129059	0.128511	0.165756	0.104107	0.113883	0.118321	0.134703	0.219828	0.116854	0.0798969	0.132768	0.0967185	0.14966	0.0512821	0.0595238	0.0444444	0.11828	0	0.027027
MOB3C	0.052381	0.0482931	0.0323034	0.0564663	0.0296084	0.0433839	0.0343511	0.0410959	0.0431034	0.052809	0.0309278	0.0338983	0.0569948	0.0612245	0.0769231	0.0357143	0	0.0107527	0	0.0540541
ATPAF1	0.111905	0.103247	0.123596	0.127505	0.0792741	0.0921909	0.136132	0.127854	0.116379	0.108989	0.123711	0.115819	0.0984456	0.0748299	0.0705128	0.047619	0.125926	0.107527	0	0.135135
EFCAB14	0.133333	0.113239	0.129213	0.120219	0.118434	0.109544	0.138677	0.107306	0.116379	0.122472	0.113402	0.110169	0.122625	0.142857	0.185897	0.0833333	0.103704	0.150538	0	0.135135
CYP4B1	0.0678571	0.0266445	0.171348	0.0309654	0.0210124	0.00650759	0.0216285	0.00456621	0.0172414	0.00449438	0.0154639	0.0112994	0.196891	0.183673	0.198718	0.297619	0.00740741	0	0	0
CYP4X1	0.0261905	0.0124896	0.0660112	0.0364299	0.0286533	0.00759219	0.0178117	0.00913242	0.012931	0.00786517	0.0128866	0.00847458	0.0483592	0.047619	0.0769231	0.0952381	0	0	0	0.027027
CYP4Z1	0	0	0.00280899	0.00182149	0.00095511	0.0010846	0	0	0	0	0	0.00282486	0	0.00680272	0.0128205	0	0	0	0	0
LINC00853	0.0154762	0.00915903	0.0154494	0.00728597	0.00859599	0.00867679	0.0152672	0.022831	0.00862069	0.0146067	0.0180412	0.00564972	0.0120898	0	0	0	0.0148148	0	0	0
PDZK1IP1	0.00119048	0.00499584	0.00912921	0.00728597	0.00573066	0.00867679	0.00763359	0.0159817	0.00431035	0.0269663	0.0180412	0.00564972	0.00345423	0.0136054	0	0.0119048	0.00740741	0	0	0
STIL	0.00476191	0.00249792	0.00140449	0.00182149	0.00191022	0.0021692	0	0.00228311	0	0.00337079	0.00257732	0	0.00345423	0.00680272	0	0	0	0.0107527	1	0.0540541
CMPK1	0.878571	0.691923	1.06812	0.703097	0.86724	0.932755	0.958015	0.80137	1.21983	0.848315	1.05412	1.20056	1.12781	0.503401	0.634615	0.642857	1.02222	0.827957	1	1.05405
LINC01389	0.00119048	0.000832639	0.00632022	0	0.00286533	0.0021692	0	0	0.00431035	0	0	0.00282486	0.0120898	0	0.0448718	0.0119048	0.0222222	0.0107527	0	0
FOXE3	0	0.00166528	0	0	0	0	0	0	0	0	0	0	0	0	0.00641026	0	0	0.0215054	0	0.027027
FOXD2-AS1	0	0.00333056	0.00210674	0.00728597	0.00382044	0.00759219	0.00381679	0	0	0.00224719	0.00257732	0.00847458	0.00345423	0	0.0576923	0.0357143	0.0222222	0.0430108	0	0.0810811
FOXD2	0.00238095	0.00249792	0.00140449	0.00182149	0.00477555	0.0130152	0.00381679	0	0	0.0011236	0.00515464	0.0112994	0.00518135	0	0.0641026	0.0238095	0	0.107527	0	0
TRABD2B	0.0214286	0.0174854	0.0210674	0.0200364	0.0124164	0.00976139	0.0458015	0.022831	0.107759	0.0269663	0	0	0.0103627	0.0136054	0.0512821	0.0119048	0.00740741	0	0	0
SPATA6	0.097619	0.0766028	0.0723315	0.0692168	0.0620821	0.0639913	0.100509	0.0639269	0.112069	0.0393258	0.0438144	0.0508475	0.0725389	0.142857	0.108974	0.0833333	0.0296296	0.0322581	0.5	0.0810811
AGBL4	0.00238095	0.00249792	0	0	0	0.0021692	0	0	0	0.00224719	0	0	0	0	0	0	0	0	0	0
BEND5	0.0511905	0.0499584	0.0786517	0.0546448	0.0630372	0.0574837	0.0737913	0.06621	0.0948276	0.0561798	0.0489691	0.0367232	0.0759931	0.047619	0.0192308	0.0238095	0.037037	0.0215054	1	0
ELAVL4	0.00238095	0.00166528	0.00210674	0.00182149	0	0	0.00381679	0	0	0	0	0	0	0	0	0	0	0	0	0
FAF1	0.0547619	0.0482931	0.051264	0.0564663	0.0305635	0.0661605	0.0305344	0.0570776	0.0431034	0.052809	0.134021	0.0423729	0.0500864	0.0544218	0.0769231	0.0238095	0.0148148	0.0537634	0	0.0810811
CDKN2C	0.175	0.134055	0.288624	0.218579	0.2617	0.199566	0.195929	0.246575	0.323276	0.152809	0.188144	0.115819	0.231434	0.421769	0.0128205	0.0595238	0.348148	0.193548	0.5	0.243243
RNF11	0.134524	0.142381	0.158708	0.225865	0.115568	0.204989	0.20229	0.239726	0.172414	0.293258	0.195876	0.254237	0.183074	0.272109	0.320513	0.238095	0.17037	0.44086	0	0.027027
AL162430.2	0.00119048	0	0	0	0	0.0010846	0	0	0	0.0011236	0.00515464	0.00282486	0	0	0.00641026	0	0	0	0	0
TTC39A	0.00238095	0.000832639	0.00280899	0.00546448	0.00191022	0.00542299	0.00127227	0.00913242	0.012931	0.00337079	0.00257732	0.00564972	0.00345423	0.00680272	0	0	0.00740741	0.0107527	0	0
TTC39A-AS1	0	0.00249792	0	0.00182149	0.00191022	0.0010846	0.00127227	0.00228311	0	0.0011236	0	0	0.00172712	0	0	0	0	0	0	0
EPS15	0.108333	0.136553	0.119382	0.154827	0.12894	0.136659	0.155216	0.178082	0.185345	0.137079	0.193299	0.254237	0.132988	0.14966	0.121795	0.0952381	0.140741	0.107527	0	0.0540541
OSBPL9	0.104762	0.0815987	0.144663	0.0856102	0.123209	0.12256	0.0979644	0.10274	0.133621	0.125843	0.154639	0.234463	0.169257	0.136054	0.166667	0.107143	0.192593	0.129032	0	0
NRDC	0.177381	0.167361	0.205758	0.156648	0.192932	0.20282	0.227735	0.221461	0.288793	0.173034	0.167526	0.158192	0.207254	0.190476	0.121795	0.190476	0.177778	0.172043	0	0.27027
AL050343.1	0	0.000832639	0.00210674	0	0.00191022	0.0010846	0	0.00228311	0.00862069	0	0	0	0	0.00680272	0	0	0	0.0215054	0	0
RAB3B	0	0.000832639	0.00210674	0	0.00477555	0.0021692	0.00381679	0.00684931	0.00431035	0.00224719	0	0.00847458	0	0.00680272	0.00641026	0	0	0.0107527	0	0
TXNDC12	0.167857	0.248127	0.212781	0.265938	0.148042	0.185466	0.251908	0.164384	0.262931	0.289888	0.113402	0.0932203	0.240069	0.231293	0.160256	0.309524	0.311111	0.354839	0.5	0.297297
KTI12	0.0238095	0.0291424	0.0351124	0.0182149	0.0238777	0.0260304	0.0229008	0.022831	0.0387931	0.0449438	0.0309278	0.0169492	0.015544	0.0612245	0.0128205	0	0.0222222	0	0	0
BTF3L4	0.19881	0.260616	0.247191	0.285974	0.221585	0.277657	0.223919	0.305936	0.232759	0.31573	0.32732	0.310734	0.17962	0.319728	0.198718	0.178571	0.214815	0.365591	0	0.297297
ZFYVE9	0.0607143	0.0424646	0.0603933	0.0418944	0.0553964	0.0260304	0.0559796	0.0410959	0.0560345	0.0505618	0.056701	0.0423729	0.0328152	0.047619	0.0320513	0.047619	0.0444444	0.0215054	0	0.0540541
CC2D1B	0.00238095	0.0108243	0.0105337	0.00546448	0.00573066	0.0119306	0.0127226	0.0205479	0.0258621	0.0280899	0.0128866	0.0282486	0.015544	0.0136054	0.0128205	0	0.00740741	0	0	0
ORC1	0	0	0.000702247	0	0.00095511	0.0010846	0	0	0.00431035	0.00224719	0	0.00564972	0	0	0	0	0	0	0.5	0.162162
PRPF38A	0.128571	0.108243	0.135534	0.127505	0.155683	0.159436	0.147583	0.157534	0.103448	0.104494	0.164948	0.189266	0.198618	0.197279	0.173077	0.130952	0.0962963	0.129032	0	0.0810811
TUT4	0.129762	0.108243	0.113062	0.0819672	0.159503	0.133406	0.176845	0.1621	0.133621	0.11236	0.149485	0.149718	0.150259	0.102041	0.128205	0.107143	0.222222	0.107527	0.5	0.243243
GPX7	0.0821429	0.134055	0.154494	0.169399	0.126074	0.233189	0.284987	0.33105	0.284483	0.419101	0.0541237	0.0847458	0.0880829	0.22449	0.0641026	0.0119048	0.703704	0.892473	0	0.459459
SHISAL2A	0.00357143	0.000832639	0.00351124	0.00546448	0.00382044	0.0021692	0	0.00228311	0.00431035	0.00561798	0	0	0.00345423	0	0	0	0	0.0215054	0	0
COA7	0.0357143	0.0183181	0.0196629	0.0236794	0.0114613	0.0249458	0.019084	0.0251142	0.012931	0.0269663	0.00515464	0.0141243	0.0241796	0.0136054	0.00641026	0.0238095	0.00740741	0.0107527	0	0
ZYG11B	0.0404762	0.0441299	0.0400281	0.0455373	0.0420248	0.0401302	0.0559796	0.043379	0.0474138	0.0438202	0.0489691	0.0734463	0.060449	0.0884354	0.0576923	0.0595238	0.0444444	0	0	0.027027
ECHDC2	0.171429	0.13572	0.236657	0.169399	0.127985	0.171367	0.187023	0.150685	0.237069	0.0966292	0.177835	0.251412	0.328152	0.387755	0.378205	0.595238	0.0222222	0.0430108	0	0.162162
SCP2	0.670238	0.822648	0.88132	0.846995	0.617001	0.681128	0.727735	0.901826	0.831897	0.9	0.590206	0.79096	0.968912	0.639456	0.730769	0.547619	0.792593	0.397849	0.5	0.675676
PODN	0.442857	0.511241	0.829354	1.06557	0.363897	0.539046	0.557252	0.609589	0.900862	1.27191	0.239691	0.338983	0.875648	0.884354	0.391026	0.511905	0.103704	0.129032	0	1.13514
AL445183.1	0.00119048	0.000832639	0.000702247	0.00364299	0.00095511	0.0010846	0	0.00228311	0.00431035	0.00449438	0	0	0	0	0	0	0	0	0	0
SLC1A7	0.00357143	0.00666112	0.00210674	0.00546448	0.00477555	0.0195228	0	0.00228311	0.012931	0.011236	0	0.0254237	0.00863558	0.0408163	0.00641026	0	0	0	0	0.027027
AL445183.2	0.00714286	0.00582848	0.00351124	0.00546448	0.0133715	0.016269	0	0	0	0.011236	0	0.0621469	0.0138169	0.00680272	0.00641026	0.0119048	0	0	0	0
CPT2	0.0107143	0.0274771	0.0266854	0.0273224	0.0200573	0.0151844	0.0229008	0.0296804	0.012931	0.0292135	0.0180412	0.0141243	0.0310881	0.0204082	0.0128205	0.0119048	0	0.0215054	0	0.0540541
AL606760.2	0	0.000832639	0.00140449	0	0.00095511	0.0010846	0.00127227	0.00228311	0.00431035	0	0.00257732	0	0.00345423	0	0	0	0	0	0	0
C1orf123	0.47381	0.410491	0.50632	0.424408	0.404011	0.369848	0.533079	0.452055	0.625	0.477528	0.399485	0.338983	0.483592	0.47619	0.275641	0.22619	0.422222	0.322581	0	0.27027
AL606760.3	0.00119048	0.00333056	0.000702247	0	0.00191022	0	0	0.00228311	0	0.0011236	0	0.00564972	0	0	0	0	0.0148148	0	0	0
MAGOH	0.295238	0.308077	0.377809	0.398907	0.275072	0.378525	0.367684	0.452055	0.357759	0.304494	0.360825	0.358757	0.26943	0.367347	0.217949	0.380952	0.288889	0.322581	0	0.405405
AL606760.1	0.00476191	0.00582848	0.00280899	0.00182149	0.00095511	0.00867679	0.00890585	0	0.00431035	0.00337079	0	0	0	0	0	0	0	0	0	0.027027
LRP8	0.00119048	0.00166528	0.00140449	0	0.00191022	0.0021692	0.00127227	0.00684931	0	0.00337079	0.00257732	0	0	0	0	0	0.0148148	0.0107527	0	0.027027
GLIS1	0.0178571	0.0316403	0.0140449	0.0145719	0.0229226	0.0173536	0.0254453	0.0319635	0.0172414	0.0292135	0.00257732	0.00564972	0.00345423	0.0272109	0.00641026	0	0.00740741	0.0107527	0	0
NDC1	0.00595238	0.0249792	0.0175562	0.0182149	0.0238777	0.00867679	0.0114504	0.00456621	0.0172414	0.0168539	0.0206186	0.00564972	0.00690846	0.0204082	0.0128205	0.0238095	0.0296296	0.0322581	0	0.0540541
YIPF1	0.027381	0.0632806	0.0533708	0.0601093	0.025788	0.0488069	0.0610687	0.06621	0.0775862	0.0505618	0.0283505	0.0225989	0.0518135	0.0612245	0.0384615	0.0714286	0	0.0322581	0	0.027027
HSPB11	0.202381	0.201499	0.153792	0.236794	0.145177	0.210412	0.217557	0.257991	0.232759	0.247191	0.170103	0.186441	0.164076	0.217687	0.230769	0.261905	0.185185	0.182796	0.5	1.24324
LRRC42	0.0583333	0.0774355	0.0793539	0.0783242	0.0687679	0.0813449	0.0585242	0.0844749	0.116379	0.0910112	0.0902062	0.0536723	0.0880829	0.0816327	0.134615	0.130952	0.0666667	0.0430108	0	0.0810811
LDLRAD1	0	0.000832639	0.000702247	0	0.00095511	0	0.00127227	0.00228311	0	0	0.00257732	0	0	0	0	0	0	0	0	0
TMEM59	2.55952	2.44713	2.76404	2.69217	2.59408	2.61063	2.71501	2.98174	2.67241	2.77753	2.94588	3.35593	2.85838	2.06803	2.13462	2.2619	2.34074	2.04301	2	1.94595
TCEANC2	0.00714286	0.0141549	0.00842697	0.00728597	0.00382044	0.016269	0.0127226	0.00913242	0.00431035	0.0213483	0.00515464	0.00847458	0.00345423	0.0136054	0.00641026	0.0238095	0.037037	0.0107527	0	0.027027
CYB5RL	0.0178571	0.00999167	0.0140449	0.0145719	0.00764088	0.0043384	0.019084	0.0136986	0.0258621	0.0224719	0.0128866	0.00564972	0.015544	0.0272109	0	0.0119048	0	0.0107527	0	0.027027
MRPL37	0.0988095	0.149042	0.121489	0.118397	0.0659026	0.119306	0.137405	0.148402	0.181034	0.18427	0.0670103	0.0875706	0.162349	0.238095	0.0512821	0.214286	0.111111	0.129032	0	0.297297
SSBP3	0.129762	0.131557	0.138343	0.103825	0.124164	0.133406	0.143766	0.180365	0.172414	0.103371	0.134021	0.115819	0.108808	0.197279	0.121795	0.107143	0.0962963	0.0752688	0	0.0540541
ACOT11	0.00714286	0.0133222	0.0266854	0.0163934	0.0143266	0.0433839	0.0292621	0.0479452	0.0258621	0.0179775	0.0360825	0.0367232	0.0103627	0.0136054	0.0128205	0.0238095	0.103704	0.0215054	0	0.027027
MROH7	0	0.00749376	0.00210674	0.00182149	0	0.0010846	0.00127227	0	0.0172414	0.0011236	0.00257732	0	0	0	0	0	0.00740741	0	0	0
TTC4	0.00714286	0.00999167	0.00842697	0.0163934	0.00764088	0.00759219	0.0127226	0.0205479	0.012931	0.00786517	0.00773196	0.00564972	0.0120898	0.00680272	0	0.0238095	0.00740741	0.0107527	0	0
PARS2	0.00714286	0.00749376	0.0119382	0.00910747	0.00668577	0.0043384	0.00508906	0.00456621	0.00862069	0.00224719	0.00773196	0.00564972	0.0103627	0.0136054	0.00641026	0.0119048	0	0	0	0.027027
TTC22	0	0	0.000702247	0	0	0	0.00254453	0	0.00862069	0	0.00257732	0.00282486	0	0	0	0	0	0	0	0
DHCR24	0.00952381	0.0383014	0.059691	0.0382514	0.0305635	0.032538	0.0852417	0.0730594	0.116379	0.047191	0.0231959	0.0141243	0.0138169	0.0340136	0.0384615	0.0714286	0	0	0	0.0810811
TMEM61	0.00119048	0.0133222	0	0.00182149	0	0.0032538	0.00127227	0	0	0	0	0	0	0	0	0	0	0	0	0
PCSK9	0	0.00249792	0.000702247	0.00364299	0.0162369	0.0173536	0.00254453	0.00684931	0	0.00224719	0.167526	0.127119	0	0	0	0	0.00740741	0	0	0
USP24	0.0238095	0.0349709	0.0294944	0.0200364	0.034384	0.0173536	0.024173	0.0365297	0.0301724	0.0280899	0.0128866	0.0169492	0.0345423	0.0544218	0.0448718	0.0357143	0.0296296	0.0537634	0	0
MIR4422HG	0	0.00166528	0	0	0.00095511	0.0010846	0	0.00456621	0	0.00337079	0	0	0	0	0	0	0	0	0	0
AL603840.1	0.0630952	0.029975	0.0400281	0.0364299	0.0152818	0.0130152	0.0776081	0.0388128	0.0603448	0.0292135	0.00257732	0	0.0328152	0.0136054	0	0	0	0.0107527	0	0
AC119674.1	0.00119048	0.00166528	0.00912921	0.00182149	0.00191022	0.0043384	0.00890585	0.00913242	0.00431035	0.00561798	0.0103093	0.00282486	0.00690846	0.00680272	0.00641026	0	0	0.0107527	0	0.027027
AC119674.2	0.00595238	0.0083264	0.00561798	0.00364299	0.00859599	0.0021692	0.0101781	0.00913242	0.012931	0.00674157	0.00515464	0.0169492	0.0103627	0	0.0384615	0	0	0	0	0
PLPP3	2.46667	1.59534	3.45154	1.45173	1.64756	0.894794	3.61705	3.0411	3.40517	1.54157	0.984536	0.615819	2.93264	1.47619	0.903846	0.678571	1.45185	1.26882	0.5	1
PRKAA2	0.00714286	0.0083264	0.0147472	0.00182149	0.00191022	0.0032538	0.00890585	0.00456621	0.0172414	0.00786517	0.0206186	0.0225989	0.0172712	0.0136054	0.0833333	0.047619	0	0	0	0
DAB1	0.00238095	0	0.000702247	0	0	0	0	0.00228311	0	0	0	0	0	0	0.0128205	0	0	0	0	0
OMA1	0.0214286	0.0316403	0.0126404	0.0273224	0.0191022	0.0249458	0.0165394	0.0159817	0.0301724	0.0359551	0.0206186	0.00564972	0.0362694	0.0204082	0.025641	0	0.00740741	0	0	0
TACSTD2	0.1	0.110741	0.0842697	0.127505	0.0936008	0.121475	0.0737913	0.155251	0.0775862	0.151685	0.0798969	0.0932203	0.0379965	0.14966	0.108974	0.142857	0.0666667	0.107527	0	0.0540541
MYSM1	0.0738095	0.0516236	0.0498596	0.0746812	0.078319	0.0672451	0.0941476	0.0456621	0.0948276	0.058427	0.0979381	0.059322	0.0431779	0.0680272	0.0448718	0.047619	0.0962963	0.0322581	0	0.027027
JUN	8.4131	7.80849	5.25492	5.94353	7.25979	5.89262	3.8257	5.86073	4.43103	3.85393	14.5799	10.6582	8.00518	6.2449	11.7885	13.5952	6	2.68817	4.5	2.48649
AC105277.1	0.00595238	0.00166528	0.00421348	0.00364299	0.00382044	0.00650759	0.00127227	0.00684931	0	0.00561798	0	0	0.00345423	0.0136054	0.0128205	0.0119048	0.0148148	0	0	0
LINC01358	0.00238095	0.00333056	0.0323034	0.0182149	0.0162369	0.00867679	0.0229008	0.00684931	0.0689655	0.00786517	0.00257732	0.00282486	0.0103627	0.0136054	0	0	0	0	0	0
AC093424.1	0.00238095	0.000832639	0.00140449	0	0	0	0	0	0	0.00224719	0.00773196	0.00282486	0.00172712	0	0	0	0	0	0	0
FGGY	0.0130952	0.0358035	0.0484551	0.0382514	0.0191022	0.0292842	0.0585242	0.0570776	0.012931	0.0550562	0.0541237	0.0254237	0.0328152	0.0340136	0.0576923	0.0595238	0.037037	0.0322581	0	0.027027
HOOK1	0	0.00166528	0.000702247	0.00182149	0.00191022	0.0043384	0.00127227	0.00456621	0	0	0	0	0	0	0.00641026	0	0	0	0	0
C1orf87	0.00119048	0.00249792	0.000702247	0.00182149	0	0.0032538	0	0	0	0.0011236	0	0.00564972	0	0	0	0	0	0	0	0
AC099792.1	0	0.00166528	0.000702247	0	0.00095511	0.0010846	0.00381679	0	0	0.0011236	0	0	0	0	0	0	0	0	0	0
NFIA	0.559524	0.549542	0.429775	0.344262	0.405922	0.296095	0.264631	0.223744	0.301724	0.157303	0.389175	0.460452	0.768566	0.782313	0.769231	0.440476	0.0962963	0.150538	0	0.108108
NFIA-AS2	0.00357143	0.00499584	0.00702247	0	0.00764088	0.0021692	0.0152672	0.00913242	0.012931	0.00224719	0.0283505	0.00847458	0.00345423	0	0	0	0	0	0	0
TM2D1	0.253571	0.339717	0.304073	0.362477	0.348615	0.411063	0.39313	0.376712	0.271552	0.338202	0.427835	0.488701	0.381693	0.408163	0.384615	0.27381	0.185185	0.376344	0.5	0.351351
AC099791.2	0.00357143	0.000832639	0.00210674	0	0	0.0032538	0.00127227	0.00228311	0	0.00224719	0.00773196	0.00564972	0	0.00680272	0	0	0	0	0	0.027027
PATJ	0.0154762	0.0141549	0.0140449	0.00728597	0.0143266	0.010846	0.0178117	0.0159817	0.00862069	0.0123596	0.0206186	0.0282486	0.0259067	0.0204082	0.0192308	0.0119048	0.0296296	0.0215054	0	0
L1TD1	0.027381	0.0108243	0.00140449	0.00364299	0.00095511	0.0021692	0.00763359	0.0159817	0.00431035	0.00449438	0	0	0.0138169	0	0.0833333	0.0595238	0	0	0	0
KANK4	0	0	0	0	0	0.0010846	0	0.00684931	0	0	0	0	0	0	0.173077	0.130952	0	0	0	0
USP1	0.167857	0.109076	0.169242	0.105647	0.157593	0.132321	0.151399	0.134703	0.215517	0.133708	0.190722	0.20904	0.169257	0.414966	0.365385	0.261905	0.125926	0.172043	3	0.594595
DOCK7	0.0714286	0.0574521	0.0723315	0.123862	0.0601719	0.0780911	0.0979644	0.0616438	0.103448	0.0955056	0.0618557	0.079096	0.0639033	0.0544218	0.0769231	0.0952381	0.125926	0.11828	0.5	0.0810811
ATG4C	0.0488095	0.050791	0.0393258	0.0455373	0.0429799	0.0531453	0.0572519	0.0479452	0.0301724	0.0359551	0.0515464	0.0480226	0.0535406	0.0612245	0.0128205	0	0.0666667	0.0107527	0	0
AC096543.1	0.00119048	0.000832639	0.000702247	0	0	0.0010846	0.00127227	0	0	0.00224719	0.00257732	0	0	0	0	0	0	0	0	0
FOXD3-AS1	0	0.000832639	0	0.00364299	0	0.0021692	0	0	0	0	0	0	0	0	0	0.0238095	0	0	0	0
ALG6	0.0309524	0.0358035	0.0273876	0.0582878	0.0210124	0.0249458	0.024173	0.022831	0.0215517	0.0483146	0.0180412	0.019774	0.0345423	0.0408163	0.0320513	0.047619	0	0.0215054	0	0
ITGB3BP	0.0630952	0.102415	0.0667135	0.0928962	0.0410697	0.105206	0.0687023	0.0981735	0.0646552	0.117978	0.10567	0.124294	0.0241796	0.0884354	0.0641026	0.119048	0.0222222	0.16129	0	0.972973
EFCAB7	0.025	0.0258118	0.0280899	0.0309654	0.0200573	0.0238612	0.0229008	0.0296804	0.0258621	0.0337079	0.0360825	0.0225989	0.0328152	0.047619	0.00641026	0.0357143	0.00740741	0.0752688	0	0.027027
PGM1	0.107143	0.1199	0.141854	0.140255	0.0830946	0.113883	0.133588	0.1621	0.202586	0.201124	0.108247	0.129944	0.143351	0.238095	0.153846	0.119048	0.155556	0.129032	0	0.324324
ROR1	0.0416667	0.0549542	0.0330056	0.0655738	0.0362942	0.0260304	0.0496183	0.0593607	0.0732759	0.0786517	0.0103093	0.019774	0.0379965	0.0748299	0.173077	0.107143	0.00740741	0.0215054	0	0.108108
ROR1-AS1	0.00119048	0.000832639	0.000702247	0	0	0	0	0.00228311	0	0.00337079	0	0	0	0	0	0	0	0	0	0
CACHD1	0.0345238	0.0349709	0.0351124	0.0346084	0.0362942	0.0553145	0.0496183	0.0502283	0.0344828	0.0494382	0.0695876	0.0960452	0.0172712	0.0204082	0.00641026	0	0	0	0	0
RAVER2	0.00357143	0.0133222	0.00280899	0.0145719	0.0143266	0.00650759	0.00763359	0.0182648	0.012931	0.00674157	0.0103093	0.0282486	0	0.0136054	0.0128205	0.0119048	0.00740741	0.0215054	0	0
JAK1	0.319048	0.349709	0.328652	0.31694	0.265521	0.281996	0.349873	0.260274	0.405172	0.341573	0.213918	0.183616	0.466321	0.401361	0.192308	0.130952	0.192593	0.27957	1	0.243243
AK4	0.0238095	0.0524563	0.0224719	0.0546448	0.0200573	0.0401302	0.0343511	0.0547945	0.0646552	0.0831461	0.0231959	0.0169492	0.0587219	0.0748299	0.0192308	0.0238095	0	0	0	0.108108
DNAJC6	0	0.00333056	0.00140449	0.00182149	0.00382044	0.00542299	0.00508906	0.00456621	0	0.0123596	0	0	0	0	0	0	0	0	0	0
LEPROT	0.630952	0.600333	0.68118	0.624772	0.507163	0.486985	0.843511	0.687215	1.05172	0.680899	0.695876	0.646893	0.813472	0.727891	0.660256	0.571429	0.481481	0.397849	0.5	0.27027
LEPR	0.0452381	0.0308077	0.120787	0.0819672	0.0649475	0.0347072	0.698473	0.123288	0.564655	0.0483146	0	0.00282486	0.0915371	0.0952381	0.185897	0.130952	0.00740741	0	0	0.027027
PDE4B	0.00595238	0.020816	0.0231742	0.0163934	0.034384	0.0607375	0.0152672	0.00684931	0.00431035	0.011236	0.0515464	0.0960452	0.00345423	0.00680272	0.0705128	0	0.0148148	0.0215054	0	0.0540541
SGIP1	0.0214286	0.0383014	0.0217697	0.0546448	0.0630372	0.183297	0.0178117	0.0388128	0.0301724	0.0393258	0.0283505	0.0734463	0.00690846	0.0748299	0	0	0.148148	0.129032	0	0
AL139147.1	0	0	0.000702247	0	0.00191022	0.0021692	0	0	0	0.00224719	0	0.00282486	0	0	0	0	0	0	0	0
TCTEX1D1	0	0	0	0.00182149	0	0	0.00127227	0.00228311	0	0.00224719	0	0	0	0	0	0	0	0	0	0
WDR78	0.00833333	0.0108243	0.00842697	0.0163934	0.0095511	0.0195228	0.0127226	0.0205479	0.00862069	0.0146067	0.0103093	0.00282486	0.0120898	0.0136054	0.0192308	0	0	0.0215054	0	0
MIER1	0.157143	0.129892	0.156601	0.140255	0.196753	0.173536	0.141221	0.118721	0.163793	0.148315	0.180412	0.163842	0.165803	0.210884	0.205128	0.178571	0.118519	0.182796	0	0.162162
SLC35D1	0.00952381	0.0174854	0.0140449	0.0255009	0.0114613	0.0314534	0.0229008	0.0159817	0.0215517	0.0134831	0.0180412	0.0254237	0.0189983	0.0408163	0.0320513	0.0238095	0.0148148	0.0322581	0	0.027027
SERBP1	0.753571	0.699417	0.713483	0.591985	0.755492	0.838395	0.78117	0.712329	0.784483	0.731461	0.93299	0.793785	0.982729	0.952381	1.01923	0.785714	0.718519	0.870968	1.5	1.08108
GADD45A	0.320238	0.725229	0.316011	0.462659	0.273161	0.646421	0.503817	0.639269	0.568966	0.444944	0.180412	0.245763	0.297064	0.462585	0.820513	0.666667	0.288889	0.236559	0.5	0.756757
GNG12	0.313095	0.28393	0.294242	0.249545	0.228271	0.20282	0.227735	0.278539	0.301724	0.260674	0.175258	0.214689	0.398964	0.380952	0.288462	0.345238	0.222222	0.11828	0.5	0.243243
GNG12-AS1	0.00595238	0.0124896	0.00210674	0.00546448	0.00668577	0.0021692	0.00508906	0.00228311	0	0.00561798	0	0.00564972	0.00690846	0.00680272	0.00641026	0	0	0	0	0
DIRAS3	0.0654762	0.041632	0.164326	0.0765027	0.234002	0.135575	0.183206	0.16895	0.155172	0.052809	0.404639	0.403955	0.0207254	0.0340136	0.0320513	0.0238095	0.00740741	0	0	0.027027
WLS	0.142857	0.156536	0.195927	0.220401	0.189112	0.247289	0.315522	0.251142	0.366379	0.174157	0.35567	0.39548	0.0967185	0.102041	0.115385	0.119048	0.0888889	0.107527	0	0.162162
DEPDC1	0	0	0	0.00364299	0	0	0.00254453	0	0.00431035	0	0	0.00282486	0.00172712	0	0	0	0	0	1.5	0.378378
LRRC7	0.00119048	0.0041632	0.00280899	0.00364299	0.00191022	0.0130152	0.00254453	0.00456621	0.0258621	0.00674157	0.00773196	0.00564972	0.00172712	0.0204082	0.0448718	0.0238095	0	0.0215054	0	0
LRRC40	0.0464286	0.0566195	0.0814607	0.0673953	0.0487106	0.0704989	0.0496183	0.0707763	0.0431034	0.0606742	0.0876289	0.0423729	0.0725389	0.0680272	0.0320513	0.107143	0.0518519	0.0537634	0	0.135135
SRSF11	0.725	0.778518	0.910815	0.821494	0.863419	0.903471	0.829517	0.872146	1.00862	0.757303	0.951031	0.991525	0.822107	0.693878	0.621795	0.666667	1.08148	0.860215	3	1.02703
ANKRD13C	0.0571429	0.0699417	0.0603933	0.0692168	0.0544413	0.0618221	0.06743	0.0799087	0.0474138	0.0629213	0.0592784	0.0649718	0.0621762	0.0544218	0.0320513	0.0357143	0.0740741	0.0752688	0	0
HHLA3	0.0297619	0.041632	0.0456461	0.0655738	0.0200573	0.0281996	0.0445293	0.0593607	0.0301724	0.0662921	0.0231959	0.0282486	0.0276339	0.0748299	0.025641	0.047619	0.00740741	0.0430108	0	0.0540541
CTH	0.00833333	0.0108243	0.0133427	0.00910747	0.0105062	0.00542299	0.0178117	0.0159817	0.00431035	0.00898876	0.0180412	0.00282486	0.0120898	0.0204082	0.0512821	0.0119048	0	0.0107527	0	0.0540541
LINC01788	0	0.000832639	0.000702247	0.00182149	0	0.00542299	0.00254453	0	0	0.00898876	0.00257732	0	0	0	0	0	0	0	0	0
PTGER3	0.163095	0.183181	0.129916	0.156648	0.201528	0.310195	0.0407125	0.0205479	0.0474138	0.411236	0.569588	0.548023	0.119171	0.22449	0.00641026	0	0.318519	0.139785	0	0.108108
AL031429.1	0.00357143	0.00582848	0.00210674	0.010929	0.00191022	0.0032538	0.00127227	0	0	0.00449438	0	0	0.00863558	0	0	0	0.0148148	0	0	0.027027
ZRANB2-AS1	0	0.00166528	0	0	0	0.0021692	0	0	0	0.00224719	0.00257732	0	0	0	0	0	0	0	0	0
ZRANB2	0.321429	0.249792	0.327949	0.340619	0.399236	0.376356	0.449109	0.342466	0.383621	0.25618	0.365979	0.381356	0.234888	0.285714	0.275641	0.25	0.348148	0.354839	0.5	0.216216
NEGR1	0.582143	0.439634	0.369382	0.367942	0.549188	0.610629	0.354962	0.484018	0.241379	0.347191	0.224227	0.180791	0.580311	0.52381	0.307692	0.178571	0.407407	0.451613	0	0.0810811
LRRIQ3	0.00119048	0.000832639	0	0	0	0.0010846	0	0	0	0.00224719	0	0	0.00518135	0	0	0	0	0	0	0
FPGT	0.0285714	0.0374688	0.0308989	0.0346084	0.025788	0.0260304	0.0267176	0.022831	0.0689655	0.0460674	0.0283505	0.0225989	0.0414508	0.0136054	0.0448718	0.107143	0.037037	0.0322581	0	0
FPGT-TNNI3K	0.00952381	0.00999167	0.0203652	0.0182149	0.0210124	0.00650759	0.0178117	0.00456621	0.00862069	0.00561798	0.00257732	0.00847458	0.00863558	0.0136054	0.00641026	0.0238095	0	0	0	0
TNNI3K	0.00119048	0.00499584	0.00632022	0.00364299	0	0.0010846	0.00254453	0	0	0.00224719	0	0.00564972	0.00345423	0	0	0	0	0	0	0
ERICH3	0.00595238	0.00582848	0	0	0.00095511	0.0010846	0	0	0.00431035	0	0.0103093	0.00282486	0	0	0	0	0	0	0	0
AC135803.1	0	0	0.000702247	0	0.00191022	0.0032538	0.00127227	0	0	0	0	0.00564972	0.00172712	0	0	0	0	0	0	0
CRYZ	0.0595238	0.0791007	0.0695225	0.0819672	0.0534862	0.0683297	0.0852417	0.146119	0.0905172	0.0898876	0.0824742	0.0564972	0.0915371	0.115646	0.102564	0.130952	0.0444444	0.0215054	0	0
TYW3	0.105952	0.10408	0.117978	0.111111	0.107927	0.110629	0.117048	0.134703	0.168103	0.103371	0.108247	0.110169	0.15544	0.163265	0.128205	0.166667	0.037037	0.150538	0	0.0540541
LHX8	0	0	0	0	0	0	0	0	0	0.00898876	0	0	0	0	0	0	0	0	0	0
SLC44A5	0	0.000832639	0	0	0.00095511	0	0	0	0	0	0.00773196	0.0141243	0	0	0	0	0.00740741	0	0	0
ACADM	0.158333	0.129059	0.167135	0.160291	0.167144	0.187636	0.143766	0.134703	0.133621	0.160674	0.157216	0.214689	0.153713	0.136054	0.108974	0.22619	0.259259	0.204301	0.5	0.486486
RABGGTB	0.121429	0.130724	0.108146	0.138434	0.143266	0.130152	0.120865	0.152968	0.107759	0.121348	0.139175	0.0988701	0.136442	0.142857	0.192308	0.202381	0.0888889	0.139785	0.5	0.162162
MSH4	0.00119048	0	0	0	0.00095511	0.0010846	0	0	0	0.0011236	0	0	0	0	0	0	0	0.0107527	0	0
ST6GALNAC3	0	0	0	0.00182149	0	0.0021692	0	0	0	0.00337079	0	0	0	0.00680272	0	0.0119048	0	0	0	0
ST6GALNAC5	0.00357143	0.00249792	0.00140449	0.00364299	0.00382044	0.0010846	0.00381679	0.00913242	0.00431035	0.00337079	0	0	0	0	0	0	0	0	0	0.027027
PIGK	0.0642857	0.129892	0.108848	0.160291	0.102197	0.144252	0.115776	0.180365	0.146552	0.177528	0.131443	0.146893	0.0967185	0.115646	0.121795	0.119048	0.111111	0.172043	0	0.297297
AK5	0.025	0.0349709	0.0140449	0.0892532	0.0448902	0.111714	0.10687	0.347032	0.0387931	0.129213	0.056701	0.0649718	0.00518135	0.0272109	0.102564	0.0833333	0.0518519	0.27957	0	0.162162
AC118549.1	0.0535714	0.0566195	0.0646067	0.0455373	0.0630372	0.0607375	0.0572519	0.0730594	0.0431034	0.0651685	0.0798969	0.059322	0.0673575	0.0748299	0.0897436	0.0833333	0.0296296	0.0752688	0	0.0810811
USP33	0.0630952	0.117402	0.100421	0.105647	0.13467	0.0791757	0.0966921	0.125571	0.146552	0.111236	0.0747423	0.0932203	0.11399	0.183673	0.0705128	0.047619	0.0444444	0.0645161	0	0.0540541
MIGA1	0.0428571	0.05995	0.068118	0.0637523	0.0553964	0.0737527	0.0954198	0.0639269	0.0474138	0.0629213	0.0670103	0.0423729	0.0587219	0.0884354	0.0833333	0.107143	0.0814815	0.0860215	0	0.027027
NEXN-AS1	0.00357143	0.00666112	0.00632022	0.00910747	0.00095511	0.00650759	0.00381679	0.00228311	0.00862069	0.00898876	0.00257732	0.00564972	0.00863558	0	0.00641026	0.0238095	0	0	0	0
NEXN	0.0416667	0.136553	0.140449	0.245902	0.0678128	0.142082	0.147583	0.242009	0.193966	0.408989	0.0515464	0.0903955	0.160622	0.312925	0.121795	0.107143	0.318519	0.333333	0	0.162162
FUBP1	0.075	0.142381	0.0891854	0.162113	0.114613	0.127983	0.0966921	0.152968	0.0991379	0.121348	0.188144	0.135593	0.0829016	0.170068	0.108974	0.0833333	0.140741	0.139785	1	0.162162
DNAJB4	0.113095	0.111574	0.127107	0.149362	0.106972	0.0997831	0.0839695	0.0821918	0.0905172	0.0764045	0.188144	0.0480226	0.176166	0.217687	0.403846	0.238095	0.133333	0.107527	0	0.0810811
GIPC2	0	0.0041632	0.00421348	0.00182149	0	0.0021692	0	0	0	0.00561798	0.00257732	0	0.00690846	0.00680272	0.0128205	0	0	0	0	0
AC103591.3	0.00714286	0.011657	0.00351124	0.00546448	0.00573066	0.0032538	0.00254453	0.00684931	0	0.00337079	0.00257732	0.00847458	0.00345423	0.00680272	0.0128205	0.0119048	0	0	0	0
PTGFR	0.163095	0.169858	0.395365	0.296903	0.294174	0.248373	0.184478	0.0776256	0.288793	0.148315	0.884021	0.725989	0.240069	0.353741	0.115385	0.0952381	0.0592593	0.0215054	0	0.027027
IFI44L	0.108333	0.190674	0.0941011	0.114754	0.0534862	0.119306	0.206107	0.187215	0.189655	0.216854	0.0283505	0.0734463	0.0863558	0.204082	0.102564	0.25	0	0.0215054	0	0.0540541
IFI44	0.0857143	0.163197	0.0807584	0.187614	0.0773639	0.142082	0.125954	0.203196	0.146552	0.213483	0.10567	0.132768	0.0397237	0.129252	0.134615	0.107143	0.0962963	0.150538	0	0.243243
ADGRL4	0.00238095	0.0141549	0.00140449	0.00910747	0.00095511	0.00542299	0	0.00456621	0	0.0101124	0	0.0112994	0	0.0136054	0	0.0238095	0	0.0107527	0	0
ADGRL2	0.0440476	0.0616153	0.0287921	0.0491803	0.0506208	0.0596529	0.0597964	0.0616438	0.0344828	0.0539326	0.056701	0.0451977	0.029361	0.0408163	0.0384615	0.047619	0.0666667	0.107527	0	0
LINC01725	0	0.00582848	0.00351124	0.00182149	0.00095511	0.0032538	0.00508906	0.00228311	0	0.00224719	0.0128866	0.00564972	0	0.00680272	0.00641026	0	0	0	0	0
AL035706.1	0	0.000832639	0	0	0	0	0.00127227	0	0	0.0011236	0.00257732	0	0	0	0	0	0	0	0	0
TTLL7	0.0666667	0.0674438	0.0308989	0.0273224	0.0811843	0.0433839	0.0445293	0.06621	0.0344828	0.0247191	0.0927835	0.172316	0.0483592	0.0136054	0.0512821	0.047619	0.0148148	0.0322581	0	0.135135
AL359504.2	0.0166667	0.0174854	0.0308989	0.0382514	0.0267431	0.0281996	0.0267176	0.0273973	0.0215517	0.011236	0.0231959	0.0169492	0.0103627	0	0.0512821	0.0119048	0.037037	0.0430108	0	0
PRKACB	0.0440476	0.050791	0.0358146	0.0710383	0.0420248	0.0607375	0.0559796	0.0616438	0.0301724	0.0561798	0.0438144	0.0367232	0.0276339	0.0612245	0.0384615	0.0238095	0.0888889	0.0430108	0	0.108108
SAMD13	0.0166667	0.0191507	0.0252809	0.00728597	0.0219675	0.0184382	0.0139949	0.00684931	0.00431035	0.011236	0.0180412	0.0225989	0.00345423	0.0136054	0	0	0	0	0	0
RPF1	0.075	0.0990841	0.106039	0.131148	0.0792741	0.0856833	0.0941476	0.0913242	0.0474138	0.0966292	0.131443	0.079096	0.112263	0.108844	0.0833333	0.0952381	0.0296296	0.0322581	0	0.0540541
GNG5	0.560714	0.670275	0.609551	0.73224	0.504298	0.566161	0.673028	0.783105	0.530172	0.751685	0.342784	0.468927	0.430052	0.578231	0.365385	0.47619	0.311111	0.387097	0	1.37838
SPATA1	0.00476191	0.00333056	0.00772472	0.00182149	0.0133715	0.0043384	0.00763359	0.00684931	0.00862069	0.00898876	0.0128866	0.0112994	0.00172712	0.00680272	0.00641026	0	0	0	0	0
CTBS	0.0940476	0.14821	0.100421	0.134791	0.0735435	0.0813449	0.0928753	0.13242	0.103448	0.121348	0.064433	0.121469	0.126079	0.129252	0.0705128	0.0952381	0.103704	0.0967742	0	0.0810811
SSX2IP	0.00595238	0.00999167	0.0105337	0.0163934	0.0095511	0.016269	0.0114504	0.00913242	0.00862069	0.0179775	0.0103093	0.019774	0.00518135	0.00680272	0.0128205	0	0.0148148	0	0	0
MCOLN2	0.00357143	0.00333056	0.00491573	0.00182149	0.00191022	0.0021692	0.00127227	0.00456621	0	0.00449438	0.0103093	0.00282486	0.00345423	0	0	0	0	0	0	0
WDR63	0	0.00249792	0.00140449	0.00182149	0	0.0021692	0.00381679	0.00228311	0	0.00337079	0	0	0	0	0	0	0	0	0	0
MCOLN3	0.097619	0.0657785	0.246489	0.227687	0.0916905	0.0650759	0.398219	0.255708	0.400862	0.0988764	0.0850515	0.180791	0.0639033	0.0272109	0.00641026	0	0	0	0	0.108108
SYDE2	0.0107143	0.00999167	0.0119382	0.00728597	0.0219675	0.0140998	0.0330789	0.0182648	0.00862069	0.0191011	0.0128866	0.0225989	0.0103627	0.0204082	0.00641026	0	0	0	0	0.027027
C1orf52	0.136905	0.16403	0.192416	0.229508	0.164279	0.173536	0.198473	0.175799	0.228448	0.176404	0.14433	0.149718	0.265976	0.22449	0.198718	0.22619	0.0888889	0.150538	0.5	0.135135
BCL10	0.0845238	0.0474605	0.0533708	0.0655738	0.0391595	0.0444685	0.0330789	0.0639269	0.0474138	0.0516854	0.064433	0.039548	0.060449	0.14966	0.0769231	0.0119048	0.0444444	0.0215054	0	0.027027
AL078459.1	0	0.000832639	0.00140449	0.00546448	0	0.0021692	0.00127227	0	0	0.00224719	0.00257732	0	0.00172712	0.00680272	0	0.0119048	0.0222222	0	0	0
DDAH1	0.0511905	0.0840966	0.0505618	0.0801457	0.0764088	0.118221	0.0890585	0.150685	0.0991379	0.132584	0.0721649	0.0932203	0.0207254	0.0204082	0.0512821	0.0595238	0.0962963	0.311828	0	0.0810811
AL360219.1	0	0.00166528	0.000702247	0.00364299	0.00573066	0.0032538	0.00890585	0.0136986	0.00431035	0.00449438	0	0	0.00863558	0	0.00641026	0	0	0	0	0
AC092807.3	0.0297619	0.0566195	0.0393258	0.0400729	0.0563515	0.0954447	0.0801527	0.130137	0.0301724	0.0831461	0.0283505	0.0649718	0.00863558	0.0408163	0.0192308	0.0357143	0.155556	0.172043	0	0.0810811
AC092807.2	0.00119048	0.000832639	0	0	0	0.0010846	0	0	0	0.0011236	0	0	0	0	0	0	0	0	0	0
CYR61	2.08929	3.14988	2.91713	3.53552	2.39542	3.07592	3.00891	4.53881	3.49138	3.45618	5.94845	3.07627	1.42142	1.95238	2.33974	2.59524	2.12593	1.24731	0.5	3.08108
AC092807.1	0.00119048	0	0.000702247	0.00364299	0.00286533	0	0.00381679	0.00913242	0	0.00674157	0	0	0	0	0	0	0	0	0	0
ZNHIT6	0.0654762	0.080766	0.0807584	0.102004	0.122254	0.136659	0.114504	0.141553	0.0948276	0.0977528	0.0747423	0.0875706	0.0224525	0.0544218	0.0897436	0.130952	0.0444444	0.0645161	0	0.108108
COL24A1	0.0154762	0.0224813	0.0105337	0.0255009	0.0506208	0.0563991	0.0381679	0.0342466	0.0344828	0.00898876	0.213918	0.19774	0.00863558	0.0204082	0.0192308	0	0.037037	0.0430108	0	0
ODF2L	0.179762	0.225645	0.191713	0.176685	0.199618	0.251627	0.180662	0.187215	0.163793	0.135955	0.221649	0.265537	0.208981	0.37415	0.307692	0.166667	0.392593	0.193548	0.5	0.135135
CLCA2	0.00238095	0.00499584	0.00140449	0.00546448	0.00095511	0.00650759	0.00508906	0.00228311	0	0.00786517	0.00515464	0	0	0.00680272	0.0128205	0	0	0	0	0
CLCA4	0	0.00166528	0	0	0	0	0	0	0	0	0	0.00282486	0	0	0.00641026	0	0	0	0	0
AL049597.2	0.00476191	0.00499584	0.00210674	0.00364299	0.00382044	0.0010846	0	0.00456621	0.00431035	0.00898876	0.00515464	0.00282486	0.00518135	0.00680272	0	0	0	0	0	0
SH3GLB1	0.241667	0.343047	0.341292	0.411658	0.241643	0.352495	0.351145	0.438356	0.353448	0.510112	0.239691	0.279661	0.340242	0.360544	0.269231	0.297619	0.340741	0.354839	0.5	0.513514
SELENOF	0.955952	1.08909	1.00983	1.19854	1.01051	1.14425	1.08906	1.3105	1.06466	1.31236	1.01031	1.26554	0.901554	0.918367	1.05769	0.97619	0.82963	0.72043	1.5	0.891892
HS2ST1	0.0428571	0.0632806	0.0428371	0.0637523	0.0458453	0.0607375	0.0445293	0.0799087	0.0775862	0.0516854	0.0618557	0.059322	0.044905	0.0680272	0.0320513	0.047619	0.0518519	0.0860215	0.5	0.0810811
AC093155.3	0.0119048	0.0199833	0.00351124	0.00546448	0.00382044	0.00650759	0.00127227	0.00228311	0	0.0011236	0	0	0.0276339	0.0340136	0.0192308	0.0238095	0.00740741	0.0107527	0	0
LINC01140	0.0178571	0.0432973	0.00421348	0.0127505	0.00764088	0.00867679	0	0.00228311	0.00862069	0.00561798	0.00515464	0.00847458	0.0276339	0.0204082	0.0320513	0.0238095	0.0222222	0.0215054	0.5	0.027027
AC099062.1	0	0.00249792	0	0.00182149	0.00286533	0.0010846	0	0.00456621	0	0.00224719	0	0	0.00172712	0.0136054	0	0	0	0.0107527	0	0
LMO4	0.340476	0.438801	0.253511	0.238616	0.299904	0.467462	0.212468	0.194064	0.193966	0.246067	0.283505	0.248588	0.390328	0.489796	0.660256	0.404762	1.07407	0.645161	0	0.324324
PKN2	0.12381	0.0999167	0.152388	0.131148	0.172875	0.118221	0.151399	0.107306	0.0991379	0.0932584	0.10567	0.101695	0.124352	0.136054	0.141026	0.154762	0.155556	0.16129	0	0.0810811
GTF2B	0.102381	0.0990841	0.11868	0.116576	0.129895	0.0867679	0.109415	0.0936073	0.0905172	0.101124	0.121134	0.0875706	0.189983	0.129252	0.25	0.238095	0.0518519	0.0430108	0	0
KYAT3	0.10119	0.127394	0.119382	0.134791	0.0897803	0.105206	0.124682	0.141553	0.0991379	0.120225	0.10567	0.129944	0.136442	0.122449	0.153846	0.154762	0.148148	0.0752688	0	0.135135
RBMXL1	0.0321429	0.0474605	0.0498596	0.0200364	0.0659026	0.027115	0.0445293	0.0410959	0.0431034	0.0314607	0.0438144	0.0282486	0.0759931	0.0408163	0.0705128	0.0714286	0.0296296	0.0107527	0	0
GBP3	0.0928571	0.104913	0.0863764	0.0947177	0.0916905	0.0639913	0.108142	0.0890411	0.116379	0.0786517	0.0824742	0.0367232	0.074266	0.0680272	0.0512821	0.0833333	0.0444444	0.0752688	0	0.0540541
GBP1	0.104762	0.160699	0.0702247	0.0746812	0.103152	0.100868	0.0699746	0.0936073	0.0431034	0.106742	0.0670103	0.0734463	0.1019	0.129252	0.0512821	0.0714286	0.155556	0.11828	0	0.135135
GBP2	0.213095	0.253955	0.27177	0.149362	0.0592168	0.0618221	0.181934	0.100457	0.219828	0.146067	0.00773196	0.0225989	0.428325	0.37415	0.134615	0.166667	0.0148148	0.0322581	0.5	0.108108
GBP7	0.00238095	0.00333056	0.00210674	0.00182149	0.00764088	0.0010846	0.00127227	0	0	0	0	0.00564972	0.00172712	0.00680272	0	0	0	0	0	0
GBP4	0.0464286	0.0674438	0.0189607	0.0236794	0.0296084	0.0227766	0.0203562	0.0296804	0.012931	0.0179775	0.103093	0.0112994	0.0569948	0.0952381	0.0384615	0.047619	0	0.0215054	0	0.027027
AC099063.4	0	0.00166528	0.000702247	0.00182149	0	0.0010846	0.00127227	0	0	0	0.00257732	0.00282486	0.00518135	0.0204082	0	0	0	0	0	0
GBP5	0.0130952	0.0224813	0.00491573	0.00546448	0.017192	0.00867679	0.00763359	0.0114155	0.00431035	0.00449438	0.00773196	0.0225989	0.00345423	0	0	0	0.0148148	0.0107527	0	0.027027
GBP6	0	0	0.00351124	0	0.00668577	0.010846	0.00127227	0	0	0	0.0103093	0.0169492	0	0	0	0	0.037037	0.0215054	0	0
LRRC8B	0.00595238	0.00999167	0.00561798	0.00546448	0.00668577	0.00650759	0.00381679	0.00456621	0.00431035	0.00561798	0.00773196	0.0112994	0.0138169	0.0136054	0.0448718	0.0238095	0.0148148	0	0	0
LRRC8C-DT	0.00119048	0.00749376	0.00491573	0.00910747	0.00286533	0.0043384	0.0165394	0.0136986	0.00431035	0.00224719	0.0128866	0.00564972	0.0120898	0.0136054	0	0	0	0	0	0.027027
LRRC8C	0.00714286	0.00499584	0.00912921	0.0200364	0.0114613	0.00867679	0.00890585	0.0136986	0.0172414	0.0101124	0.00257732	0.00282486	0.0276339	0.0136054	0.0384615	0.0238095	0	0	0	0.0540541
LRRC8D	0.00595238	0.00333056	0.00280899	0.00546448	0	0.0032538	0.00127227	0.0114155	0.00431035	0.00224719	0.00257732	0.00847458	0.00345423	0.00680272	0.00641026	0	0	0	0	0
ZNF326	0.0916667	0.100749	0.121489	0.102004	0.12894	0.135575	0.143766	0.116438	0.12069	0.107865	0.126289	0.110169	0.148532	0.190476	0.217949	0.142857	0.207407	0.16129	0.5	0.0810811
LINC01763	0	0.000832639	0	0	0.00191022	0	0	0	0	0.0011236	0	0	0.00172712	0	0	0	0.00740741	0	0	0
ZNF644	0.135714	0.119067	0.123596	0.143898	0.112703	0.140998	0.155216	0.127854	0.12931	0.104494	0.146907	0.141243	0.110535	0.142857	0.179487	0.166667	0.103704	0.11828	0	0.189189
HFM1	0.00238095	0.000832639	0.00140449	0.00182149	0.00191022	0	0.00127227	0	0.00431035	0.00224719	0.00257732	0	0.00172712	0.00680272	0	0	0	0	0	0
CDC7	0	0.00749376	0.00210674	0.00546448	0.00095511	0.0119306	0.00254453	0.0136986	0	0.00449438	0.00515464	0.00564972	0.00172712	0.00680272	0.0192308	0	0.0148148	0.0322581	0	0.0540541
TGFBR3	0.146429	0.114904	0.391152	0.29326	0.226361	0.239696	0.115776	0.0639269	0.306034	0.191011	0.298969	0.375706	0.224525	0.258503	0.160256	0.0595238	0.155556	0.11828	0	0.0540541
BRDT	0	0.000832639	0	0	0.00095511	0	0.00127227	0	0	0	0.00773196	0	0	0	0	0	0	0	0	0
EPHX4	0	0.00166528	0	0	0.00191022	0.0032538	0	0	0	0	0.00773196	0.00282486	0	0	0.00641026	0.0119048	0	0	0	0
BTBD8	0.025	0.0199833	0.0273876	0.0309654	0.0305635	0.010846	0.0114504	0.00684931	0.00862069	0.0123596	0.00515464	0.019774	0.0328152	0.047619	0.00641026	0.0119048	0.00740741	0.0860215	0	0
GLMN	0.0285714	0.0399667	0.0266854	0.0346084	0.0248329	0.0412148	0.0470738	0.0319635	0.0301724	0.0426966	0.0360825	0.0141243	0.0466321	0.0204082	0.0192308	0.047619	0.0666667	0.0107527	0	0
RPAP2	0.0535714	0.0815987	0.0646067	0.0801457	0.0668577	0.0780911	0.06743	0.0730594	0.0775862	0.0730337	0.0953608	0.079096	0.107081	0.129252	0.0512821	0.0952381	0.0518519	0.0860215	0.5	0.0810811
EVI5	0.0940476	0.0907577	0.106742	0.105647	0.105062	0.0900217	0.124682	0.086758	0.125	0.0966292	0.110825	0.10452	0.148532	0.170068	0.173077	0.107143	0.133333	0.236559	0	0.0540541
RPL5	10.2607	7.34721	8.16854	4.77231	11.7889	8.9436	8.03308	5.96804	7.42241	5.33371	8.93041	8.08475	10.6321	9.67347	9.87179	9.08333	15.7333	11.2366	9	4.54054
FAM69A	0.0190476	0.0274771	0.0372191	0.0455373	0.017192	0.0281996	0.0419847	0.0410959	0.0301724	0.0494382	0.0231959	0.00282486	0.0172712	0.0340136	0.0448718	0.0119048	0.00740741	0.0322581	0	0.027027
MTF2	0.105952	0.0882598	0.122191	0.0910747	0.106017	0.0943601	0.109415	0.116438	0.0948276	0.0764045	0.103093	0.0847458	0.0863558	0.0204082	0.0897436	0.047619	0.155556	0.150538	0	0.162162
TMED5	0.0666667	0.0890924	0.0955056	0.102004	0.0563515	0.0770065	0.0788804	0.100457	0.107759	0.0853933	0.0386598	0.0621469	0.122625	0.156463	0.173077	0.0238095	0.0666667	0.0430108	0	0.0540541
CCDC18	0.0297619	0.0358035	0.0386236	0.0273224	0.0219675	0.016269	0.0267176	0.0410959	0.0215517	0.0314607	0.0180412	0.00564972	0.0345423	0.0408163	0.00641026	0	0.00740741	0.0430108	0	0.135135
DR1	0.0892857	0.131557	0.0983146	0.160291	0.102197	0.281996	0.132316	0.305936	0.163793	0.224719	0.154639	0.211864	0.0708117	0.142857	0.128205	0.178571	0.296296	0.301075	3	0.189189
FNBP1L	0.0309524	0.0224813	0.0301966	0.0273224	0.0601719	0.0553145	0.0343511	0.0388128	0.0258621	0.041573	0.0335052	0.039548	0.0431779	0.0816327	0.173077	0.107143	0.162963	0.11828	0	0.0540541
BCAR3	0.0119048	0.0199833	0.0231742	0.0200364	0.0191022	0.0249458	0.00127227	0.00456621	0.012931	0.0247191	0.0463918	0.0169492	0.0328152	0.0408163	0.00641026	0	0.0444444	0.0430108	0	0
DNTTIP2	0.109524	0.0874271	0.140449	0.0965392	0.117479	0.0921909	0.138677	0.123288	0.116379	0.0808989	0.139175	0.0960452	0.215889	0.183673	0.134615	0.0833333	0.140741	0.0752688	0	0.0810811
GCLM	0.052381	0.0732723	0.0856742	0.0928962	0.0353391	0.0650759	0.0725191	0.0913242	0.0603448	0.0808989	0.0618557	0.059322	0.0880829	0.0748299	0.179487	0.0714286	0.0222222	0.0645161	0	0.108108
ABCA4	0	0.000832639	0.000702247	0.00182149	0	0	0	0	0	0.0011236	0	0	0	0	0	0	0	0	0	0
ARHGAP29	0.167857	0.129892	0.457163	0.377049	0.317096	0.187636	0.660305	0.46347	0.422414	0.239326	0.378866	0.30226	0.157168	0.122449	0.423077	0.22619	0.111111	0.107527	0	0.216216
AC097059.1	0	0.000832639	0	0.00364299	0	0	0.00763359	0.00913242	0.00431035	0.00337079	0	0	0	0	0	0	0	0	0	0
ABCD3	0.0619048	0.0549542	0.0772472	0.0655738	0.0362942	0.0683297	0.0979644	0.0958904	0.0689655	0.0662921	0.108247	0.0706215	0.0379965	0.0544218	0.0512821	0.0595238	0.037037	0.0967742	0	0.027027
F3	0.12619	0.155704	0.0280899	0.0582878	0.0897803	0.0845987	0.0127226	0.0410959	0.0301724	0.0404494	0.280928	0.186441	0.303972	0.44898	0.160256	0.0714286	0.0296296	0.0322581	0	0.135135
SLC44A3	0.0166667	0.041632	0.0133427	0.0127505	0.0200573	0.0401302	0.00763359	0.0159817	0.0215517	0.0191011	0.064433	0.0338983	0.0310881	0.0272109	0.00641026	0	0.00740741	0	0	0.027027
CNN3	1.00595	1.33805	1.12289	1.79235	1.07832	1.42082	1.39059	1.77169	1.4569	2.12584	1.32216	1.4096	0.773748	1.02721	2.48718	2.39286	1.91111	2.31183	2.5	1.54054
AC105942.1	0.0321429	0.0482931	0.0449438	0.0692168	0.0324737	0.0303688	0.0788804	0.0616438	0.0862069	0.0674157	0.0335052	0.0564972	0.0276339	0.0340136	0.00641026	0.0357143	0.0296296	0.0215054	0	0
ALG14	0.109524	0.092423	0.135534	0.125683	0.115568	0.100868	0.125954	0.141553	0.12069	0.113483	0.149485	0.127119	0.108808	0.0816327	0.0705128	0.107143	0.0518519	0.11828	0	0.027027
TMEM56	0.00238095	0.00249792	0.00210674	0	0.00477555	0.0021692	0.00127227	0	0	0.0011236	0.0335052	0.0508475	0.0189983	0.0408163	0	0	0	0	0	0
TMEM56-RWDD3	0	0.00166528	0.00491573	0.00546448	0.00095511	0	0.00254453	0	0.00431035	0.00224719	0	0	0	0	0.00641026	0	0	0.0107527	0	0
AC092802.1	0.00714286	0.00333056	0.00140449	0.00182149	0.00668577	0.0021692	0.00381679	0.00228311	0.00862069	0.0011236	0.0128866	0.00847458	0.00690846	0	0.0128205	0	0	0	0	0
RWDD3	0.00119048	0.0124896	0.00912921	0.00546448	0.00573066	0.0032538	0.00636132	0.0114155	0.0172414	0.0134831	0.00773196	0.00564972	0.00518135	0.0136054	0.00641026	0	0.00740741	0	0	0
AL356479.1	0	0	0	0.00182149	0.00382044	0.00867679	0	0	0	0	0	0	0	0	0	0	0.0962963	0.150538	0	0
PTBP2	0.0452381	0.05995	0.0323034	0.0783242	0.052531	0.0661605	0.138677	0.0913242	0.0948276	0.0561798	0.0489691	0.0649718	0.0207254	0.0272109	0.0384615	0.0119048	0.0740741	0.0645161	0	0.027027
DPYD	0.0738095	0.0982515	0.0688202	0.0418944	0.0391595	0.0574837	0.0610687	0.0410959	0.0991379	0.0606742	0.0309278	0.0621469	0.0569948	0.122449	0.0448718	0.0357143	0.0148148	0.0215054	0	0.0810811
SNX7	0.39881	0.32806	0.660112	0.391621	0.507163	0.424078	0.755725	0.678082	0.849138	0.469663	0.396907	0.29096	0.405872	0.204082	0.108974	0.297619	0.644444	0.387097	1.5	0.567568
PLPPR5	0	0	0.00842697	0.00182149	0.00095511	0.0032538	0.00381679	0	0	0	0.0206186	0	0.00345423	0	0	0	0.00740741	0.0107527	0	0
PLPPR4	0.00238095	0.0083264	0	0	0.00191022	0.0021692	0	0.0114155	0	0.0011236	0	0.00282486	0.00690846	0.0204082	0.0576923	0.0595238	0	0	0	0
PALMD	0.0380952	0.0541216	0.059691	0.0455373	0.0200573	0.0173536	0.0648855	0.0776256	0.112069	0.0662921	0.00257732	0	0.015544	0.0340136	0.352564	0.214286	0.00740741	0	0	0.027027
FRRS1	0.00476191	0.00499584	0.00842697	0.0163934	0.0114613	0.0043384	0.00890585	0.0114155	0.0215517	0.0123596	0	0	0.00690846	0.00680272	0.0128205	0.0238095	0	0	0	0
AGL	0.0833333	0.0691091	0.122893	0.116576	0.103152	0.104121	0.0648855	0.0639269	0.0775862	0.113483	0.0386598	0.0282486	0.08981	0.14966	0.025641	0.0238095	0.0962963	0.182796	0.5	0.0540541
AC118553.1	0.00833333	0.00499584	0.00280899	0.00364299	0.00477555	0.0010846	0.00508906	0.00228311	0.012931	0.00561798	0	0	0.00690846	0.00680272	0.00641026	0	0.00740741	0	0	0
SLC35A3	0.0690476	0.0666112	0.0969101	0.10929	0.0630372	0.104121	0.0750636	0.0684932	0.0948276	0.107865	0.0902062	0.0536723	0.0535406	0.0748299	0.0320513	0.0714286	0.037037	0.0645161	0	0.027027
AC118553.2	0	0.00499584	0.00351124	0.00364299	0.00477555	0.00542299	0.00127227	0.00684931	0	0.00337079	0.00257732	0	0.00172712	0	0.00641026	0	0	0.0215054	0	0
MFSD14A	0.0202381	0.011657	0.0189607	0.0163934	0.017192	0.00650759	0.0178117	0.0182648	0.0301724	0.0348315	0.0103093	0.0112994	0.0310881	0.0340136	0.0384615	0.0119048	0.0296296	0.0107527	0	0
SASS6	0.0357143	0.0266445	0.0259831	0.0491803	0.0276982	0.0422993	0.0458015	0.0456621	0.0301724	0.0674157	0.0180412	0.0423729	0.0466321	0.0272109	0.0320513	0.0238095	0.00740741	0.0322581	0	0.108108
TRMT13	0.0809524	0.0907577	0.070927	0.0783242	0.0792741	0.0856833	0.120865	0.0890411	0.0603448	0.0808989	0.113402	0.0536723	0.0466321	0.0748299	0.0512821	0.0714286	0.118519	0.139785	0	0.0810811
LRRC39	0.00119048	0.00249792	0.000702247	0	0.00095511	0	0	0	0.012931	0	0	0	0.00172712	0	0	0	0	0	0	0
DBT	0.0285714	0.0466278	0.0337079	0.0400729	0.0439351	0.0357918	0.0343511	0.0479452	0.0431034	0.0292135	0.0206186	0.0367232	0.0379965	0.047619	0.0320513	0.0714286	0	0.0537634	0	0.027027
RTCA-AS1	0	0.00333056	0	0.00182149	0	0.0021692	0.00127227	0.00228311	0	0.00449438	0	0	0	0	0.0128205	0	0	0	0	0.027027
RTCA	0.0642857	0.0890924	0.0948034	0.0783242	0.078319	0.100868	0.0776081	0.13242	0.12069	0.126966	0.0670103	0.0932203	0.0690846	0.0544218	0.0512821	0.0595238	0.162963	0.129032	1	0.135135
CDC14A	0.022619	0.0133222	0.0161517	0.010929	0.0105062	0.0151844	0.0279898	0.0182648	0.0301724	0.00898876	0.0180412	0.00282486	0.0120898	0.0272109	0.0641026	0.0357143	0	0.0215054	0	0
VCAM1	0.515476	0.947544	0.232444	0.358834	0.341929	0.364425	0.164122	0.219178	0.237069	0.423596	0.100515	0.0903955	0.198618	0.489796	0.0192308	0.0595238	0.437037	0.784946	1.5	0.216216
EXTL2	0.0845238	0.102415	0.0969101	0.134791	0.153773	0.190889	0.125954	0.157534	0.146552	0.102247	0.17268	0.217514	0.105354	0.129252	0.121795	0.166667	0.17037	0.27957	0.5	0.162162
AC104506.1	0.0154762	0.0333056	0.00912921	0.0163934	0.00764088	0.0151844	0.0101781	0.0159817	0.00862069	0.0157303	0.0128866	0.00564972	0.0120898	0.0340136	0.00641026	0.0119048	0.00740741	0	0	0.027027
SLC30A7	0.0416667	0.1199	0.0639045	0.107468	0.0515759	0.0813449	0.0687023	0.0753425	0.0732759	0.094382	0.0515464	0.0734463	0.0345423	0.0952381	0.0705128	0.0714286	0.0888889	0.0967742	0	0.0540541
DPH5	0.0595238	0.0915903	0.0660112	0.0673953	0.0601719	0.0824295	0.0559796	0.0730594	0.0646552	0.0797753	0.0283505	0.0480226	0.0639033	0.129252	0.0448718	0.119048	0.0814815	0.0645161	0	0.135135
AC093157.2	0	0.000832639	0.00140449	0	0	0.0021692	0	0.00228311	0.0172414	0.00224719	0	0.00282486	0	0	0	0	0	0	0	0
AC093157.1	0.022619	0.0341382	0.0308989	0.0473588	0.0267431	0.0260304	0.0292621	0.043379	0.0387931	0.0752809	0.0489691	0.0367232	0.00863558	0.0204082	0.025641	0.0238095	0.0222222	0.0107527	0	0
AL109741.1	0.00476191	0.00499584	0.000702247	0.00364299	0.00286533	0.0043384	0.00127227	0.00228311	0	0.00337079	0.00515464	0.00282486	0.00172712	0	0	0	0.00740741	0	0	0.0810811
S1PR1	0.0107143	0.0191507	0.0105337	0.010929	0.0124164	0.0119306	0.00636132	0.00684931	0	0.00786517	0.0747423	0.10452	0.00172712	0.0136054	0	0	0.0148148	0	0	0
OLFM3	0	0.000832639	0.00140449	0	0.00668577	0.00867679	0	0	0	0.00224719	0.203608	0.0960452	0	0	0	0	0.251852	0.0537634	0	0
COL11A1	0.00714286	0.0124896	0.00772472	0.0273224	0.0974212	0.479393	0.00127227	0.0114155	0.00431035	0.322472	0.360825	0.333333	0.0189983	0.0272109	0.0384615	0.119048	4.14074	4.4086	4.5	0.216216
RNPC3	0.102381	0.0699417	0.0948034	0.0546448	0.102197	0.0748373	0.0916031	0.0844749	0.103448	0.0516854	0.113402	0.0960452	0.0535406	0.108844	0.0641026	0.119048	0.0814815	0.0752688	0	0.027027
AMY2B	0.0130952	0.00749376	0.0133427	0.0127505	0.0114613	0.0130152	0.0139949	0.00913242	0.0344828	0.0101124	0.00773196	0.00282486	0.015544	0.00680272	0.00641026	0.0119048	0.0148148	0	0	0
PRMT6	0.0214286	0.0224813	0.0133427	0.0255009	0.0191022	0.0249458	0.00890585	0.0205479	0.00431035	0.0224719	0.0154639	0.0310734	0.0189983	0.0204082	0.0769231	0.0714286	0.00740741	0.0322581	0	0.027027
NTNG1	0.0154762	0.0108243	0.00983146	0.0127505	0.00573066	0.00867679	0.00381679	0	0	0.0011236	0.0206186	0.00282486	0.0397237	0.0204082	0.00641026	0.0119048	0	0	0	0
VAV3	0.0202381	0.00999167	0.00491573	0.010929	0.0162369	0.0130152	0.00636132	0.00684931	0	0.0011236	0.0128866	0.0338983	0	0.00680272	0	0	0.00740741	0.0215054	0	0
SLC25A24	0.0571429	0.0699417	0.0646067	0.0746812	0.0506208	0.0835141	0.0610687	0.0593607	0.0646552	0.0921348	0.0670103	0.079096	0.0863558	0.0816327	0.0769231	0.0357143	0.0518519	0.150538	0	0.0810811
AL359258.2	0.0190476	0.0124896	0.0126404	0.00364299	0.0095511	0.0140998	0.0114504	0.0159817	0.0215517	0.011236	0.0206186	0.00847458	0.00518135	0.0136054	0.00641026	0	0.0296296	0.0107527	0	0
FAM102B	0.0261905	0.050791	0.0161517	0.0364299	0.0219675	0.0347072	0.019084	0.0296804	0.0258621	0.0292135	0.0489691	0.039548	0.0189983	0.0884354	0.0320513	0.0357143	0.00740741	0.107527	0	0.027027
HENMT1	0.022619	0.0233139	0.0196629	0.0163934	0.0133715	0.0260304	0.0139949	0.0456621	0.00862069	0.0438202	0.0103093	0.0225989	0.0207254	0.0408163	0.00641026	0.0238095	0.00740741	0.0322581	0	0.0540541
PRPF38B	0.27381	0.272273	0.24368	0.296903	0.274117	0.313449	0.320611	0.315068	0.237069	0.232584	0.239691	0.429379	0.262522	0.333333	0.397436	0.27381	0.340741	0.322581	0	0.27027
STXBP3	0.0642857	0.0741049	0.0997191	0.0928962	0.108883	0.116052	0.14631	0.105023	0.0948276	0.0921348	0.177835	0.180791	0.1019	0.14966	0.198718	0.178571	0.0592593	0.0967742	0	0.0810811
AKNAD1	0.00714286	0.00333056	0.00912921	0	0.00668577	0.0021692	0.0165394	0.0114155	0.0215517	0.0101124	0.00257732	0	0.0172712	0.0204082	0.025641	0.0238095	0	0	0	0
AL449266.1	0.00119048	0.000832639	0.00140449	0	0	0.00542299	0.00127227	0.00228311	0	0.00898876	0	0	0.00172712	0.00680272	0	0	0	0	0	0
SPATA42	0	0.00166528	0	0	0.00095511	0.0010846	0	0	0.00862069	0.0011236	0.00257732	0	0	0	0	0	0	0	0	0
GPSM2	0.0892857	0.0732723	0.103933	0.151184	0.122254	0.0921909	0.24173	0.226027	0.172414	0.107865	0.134021	0.175141	0.0967185	0.0952381	0.205128	0.261905	0.103704	0.0752688	0	0.324324
CLCC1	0.0714286	0.0666112	0.0632022	0.0673953	0.0563515	0.0737527	0.0916031	0.0821918	0.116379	0.0820225	0.0412371	0.10452	0.044905	0.102041	0.0769231	0.0357143	0.0222222	0.0107527	0	0.0540541
WDR47	0.0190476	0.0216486	0.0175562	0.0163934	0.0124164	0.0281996	0.024173	0.0182648	0.0172414	0.0258427	0.0386598	0.0141243	0.0276339	0.047619	0.0705128	0.047619	0.0296296	0.0322581	0	0
TAF13	0.027381	0.0641132	0.0259831	0.0856102	0.0105062	0.0509761	0.0610687	0.06621	0.0517241	0.0932584	0.0463918	0.039548	0.0103627	0.0408163	0.025641	0.0595238	0.0148148	0.0860215	0	0
AL356488.3	0.0404762	0.0291424	0.0323034	0.0182149	0.017192	0.021692	0.0139949	0.0136986	0.0172414	0.0269663	0.0257732	0.0225989	0.0397237	0.0340136	0.0320513	0.0238095	0.00740741	0	0	0
TMEM167B	0.122619	0.118235	0.134831	0.169399	0.140401	0.144252	0.179389	0.166667	0.137931	0.205618	0.136598	0.166667	0.132988	0.0884354	0.147436	0.130952	0.0962963	0.172043	0	0.0810811
AL356488.2	0	0.000832639	0.000702247	0.00182149	0	0.0010846	0.00381679	0	0	0.0011236	0.00257732	0.00282486	0.00172712	0.0204082	0	0	0	0	0	0
KIAA1324	0	0.00499584	0.00772472	0.00910747	0.00477555	0.00867679	0.00890585	0.00456621	0.00431035	0.0123596	0.00257732	0.00564972	0.00172712	0.00680272	0.00641026	0	0.00740741	0	0	0.027027
SARS	0.329762	0.306411	0.349719	0.295082	0.255969	0.285249	0.28117	0.294521	0.344828	0.332584	0.350515	0.248588	0.47323	0.278912	0.403846	0.309524	0.237037	0.204301	0.5	0.216216
CELSR2	0.00119048	0.000832639	0.00210674	0.00364299	0	0.0010846	0.00127227	0	0	0.0011236	0.00257732	0.00282486	0	0	0	0	0	0	0	0
PSRC1	0.00595238	0.0083264	0.00280899	0.00728597	0.00382044	0.00650759	0.00508906	0.00456621	0.00862069	0.00674157	0.0231959	0.0254237	0.0103627	0	0.0192308	0.0119048	0	0.0107527	0.5	0.0810811
MYBPHL	0	0	0	0	0	0.0010846	0	0	0	0	0.0695876	0.135593	0	0	0	0	0	0	0	0
SORT1	0.00238095	0.00166528	0.00632022	0.00364299	0.0114613	0.00650759	0.00254453	0.00456621	0	0.00337079	0.0180412	0.0141243	0.0120898	0.0136054	0.0128205	0	0.00740741	0.0215054	0	0
PSMA5	0.260714	0.27144	0.328652	0.256831	0.202483	0.24295	0.301527	0.376712	0.426724	0.365169	0.231959	0.206215	0.352332	0.333333	0.282051	0.130952	0.244444	0.344086	0.5	0.594595
ATXN7L2	0.00595238	0.0041632	0.00140449	0.00728597	0.00095511	0.0043384	0.00254453	0.00684931	0	0.0011236	0.00773196	0.00564972	0	0.00680272	0.0128205	0.0357143	0	0	0	0
CYB561D1	0.00833333	0.0133222	0.00842697	0.00910747	0.0095511	0.010846	0.0152672	0.0182648	0.012931	0.0157303	0.0180412	0.0225989	0.0138169	0.0204082	0.0128205	0	0	0	0	0
AMIGO1	0.00238095	0.0083264	0.00702247	0.00910747	0.00477555	0.0010846	0.00254453	0.00456621	0.00431035	0	0.0206186	0.0254237	0.00518135	0.00680272	0.00641026	0.0119048	0	0	0	0
GNAI3	0.238095	0.268943	0.257022	0.253188	0.188157	0.263557	0.246819	0.257991	0.25431	0.282022	0.219072	0.293785	0.354059	0.29932	0.307692	0.27381	0.281481	0.258065	0	0.486486
AMPD2	0.0214286	0.0383014	0.0358146	0.0437158	0.0353391	0.037961	0.0508906	0.0593607	0.0301724	0.058427	0.0618557	0.0649718	0.0310881	0.0544218	0.0320513	0.0238095	0.0222222	0.0967742	0	0
GSTM4	0.122619	0.158201	0.130618	0.112933	0.124164	0.0921909	0.13486	0.182648	0.103448	0.117978	0.0953608	0.115819	0.143351	0.190476	0.102564	0.202381	0.037037	0.247312	0	0.27027
GSTM2	0.022619	0.020816	0.0105337	0.0163934	0.0200573	0.0173536	0.0343511	0.0296804	0.00862069	0.0191011	0.0103093	0.019774	0.0328152	0.0204082	0.0192308	0	0.0148148	0.0322581	0	0
GSTM1	0.00238095	0.00499584	0.00210674	0.00364299	0.00191022	0.0021692	0.00636132	0.00913242	0	0.0123596	0	0.00564972	0.00172712	0	0	0	0	0	0	0.0540541
GSTM5	0.528571	0.303913	0.549157	0.336976	0.422159	0.246204	0.274809	0.207763	0.297414	0.170787	0.479381	0.426554	0.690846	0.387755	0.467949	0.321429	0.185185	0.107527	0	0.189189
GSTM3	0.984524	0.560366	1.19101	0.482696	0.662846	0.359002	0.818066	0.522831	0.810345	0.429213	0.5	0.556497	1.1848	0.673469	0.987179	0.702381	0.488889	0.344086	0.5	0.486486
CSF1	0.183333	0.313072	0.0962079	0.143898	0.0439351	0.0878525	0.0521628	0.178082	0.0646552	0.15618	0.0335052	0.0310734	0.132988	0.292517	0.0384615	0.0833333	0	0.0322581	0	0.162162
AHCYL1	0.127381	0.169026	0.11868	0.163934	0.104107	0.127983	0.173028	0.157534	0.189655	0.159551	0.110825	0.10452	0.184801	0.204082	0.269231	0.47619	0.0888889	0.139785	0	0.243243
STRIP1	0.0380952	0.0341382	0.051264	0.0655738	0.0353391	0.0574837	0.0381679	0.0410959	0.0387931	0.041573	0.0309278	0.039548	0.0569948	0.0612245	0.0705128	0.0357143	0.0148148	0.0967742	0	0
AL160006.1	0.00357143	0.0041632	0.00632022	0.00728597	0.00286533	0.00542299	0.00254453	0.00684931	0.012931	0.00449438	0.00257732	0.00282486	0.00518135	0.0136054	0.00641026	0.0119048	0.00740741	0.0107527	0.5	0
ALX3	0.0130952	0.0124896	0.0105337	0.0145719	0.0114613	0.0184382	0.0178117	0.00913242	0.012931	0.0134831	0.0128866	0.0649718	0.00345423	0	0	0	0	0.0107527	0	0
LINC01397	0	0.000832639	0.000702247	0	0.00095511	0	0	0.00228311	0	0.00224719	0.00257732	0	0	0	0	0	0	0	0	0
UBL4B	0.00476191	0.011657	0.00140449	0.00182149	0.00573066	0.00867679	0.00508906	0.0136986	0	0.00224719	0.0283505	0.0225989	0	0	0.00641026	0	0.00740741	0	0	0
KCNC4	0.0154762	0.0108243	0.011236	0.00910747	0.0105062	0.021692	0.0101781	0.00684931	0.00862069	0.0146067	0.0154639	0.0169492	0.00863558	0.00680272	0.00641026	0.0119048	0.00740741	0	0	0.0810811
RBM15	0.0154762	0.00666112	0.00983146	0.0218579	0.0133715	0.0249458	0.0101781	0.0251142	0.00431035	0.0157303	0.00515464	0.00847458	0.0138169	0.0204082	0.025641	0.0238095	0.0222222	0.0215054	0	0.027027
SLC16A4	0.0154762	0.0374688	0.00983146	0.0127505	0.0143266	0.0238612	0.0114504	0.00228311	0.00431035	0.0191011	0.0103093	0.00847458	0.0172712	0.0408163	0.0833333	0.0595238	0.0148148	0.0322581	0	0
AL355488.1	0.00595238	0.00749376	0.00421348	0.00546448	0.00477555	0.00867679	0.0127226	0.0136986	0.00862069	0.00786517	0.00257732	0.00564972	0.00345423	0	0	0	0	0	0	0
LAMTOR5	0.647619	0.678601	0.721208	0.794171	0.661891	0.759219	0.762087	0.815068	0.711207	0.853933	0.858247	0.949153	0.571675	0.605442	0.519231	0.464286	0.733333	0.505376	0.5	0.621622
PROK1	0	0	0.00280899	0.00546448	0.00382044	0.00650759	0.00127227	0.00913242	0	0.0011236	0	0	0.00518135	0	0	0	0	0	0	0
KCNA2	0.00119048	0.000832639	0.000702247	0	0	0.0010846	0	0	0	0	0.00257732	0	0.00345423	0	0	0	0	0.0107527	0	0
AL365361.1	0	0.000832639	0	0.00546448	0	0.0010846	0	0	0	0	0	0	0	0	0	0	0	0	0	0
KCNA3	0.00238095	0	0	0.00364299	0	0.0010846	0	0	0	0	0	0	0	0	0	0	0	0	0	0
CD53	0.00714286	0.0083264	0.00140449	0.00182149	0.00382044	0.0021692	0	0.00684931	0	0.00337079	0	0	0	0	0	0	0	0	0	0
LRIF1	0.0952381	0.0674438	0.109551	0.0619308	0.127985	0.0672451	0.114504	0.0547945	0.116379	0.0494382	0.141753	0.0903955	0.136442	0.0680272	0.160256	0.166667	0.0518519	0.0430108	0.5	0
AL360270.3	0.00119048	0.000832639	0	0.00182149	0.00191022	0.0021692	0.00381679	0.00228311	0.00431035	0	0.00257732	0	0.00172712	0	0	0	0.00740741	0	0	0.027027
DRAM2	0.133333	0.19567	0.15309	0.169399	0.124164	0.160521	0.124682	0.219178	0.125	0.183146	0.118557	0.194915	0.224525	0.367347	0.121795	0.22619	0.118519	0.193548	0	0.108108
CEPT1	0.0452381	0.0666112	0.0491573	0.0692168	0.0582617	0.0574837	0.0559796	0.06621	0.0517241	0.0719101	0.0463918	0.0508475	0.0483592	0.0544218	0.0641026	0.0357143	0.0518519	0.0537634	0	0.027027
AL355816.2	0.00119048	0.000832639	0.00351124	0.00364299	0	0.0032538	0.00127227	0	0.00862069	0.00337079	0	0.00282486	0.00172712	0	0	0	0.00740741	0	0	0
DENND2D	0.00238095	0.0124896	0.000702247	0.00182149	0.00191022	0.0021692	0	0.00228311	0	0.00898876	0.00257732	0	0.0103627	0.0136054	0	0	0	0	0	0
CHI3L2	0.0154762	0.126561	0.00702247	0.0455373	0.00668577	0.027115	0.0165394	0.0251142	0.00431035	0.122472	0	0.00564972	0.0138169	0.435374	0	0.0119048	0	0.0107527	0	0
PIFO	0.00952381	0.0183181	0.0175562	0.0400729	0.00859599	0.00976139	0.0216285	0.0251142	0.0344828	0.0303371	0.00773196	0.00847458	0.0345423	0.047619	0.0192308	0	0	0	0	0.027027
OVGP1	0.00595238	0.00666112	0.00140449	0.00182149	0.00191022	0.0021692	0	0	0	0.00337079	0.00515464	0.00282486	0.00345423	0.0136054	0	0	0	0.0107527	0	0
WDR77	0.0488095	0.0632806	0.0519663	0.0801457	0.0191022	0.0553145	0.0585242	0.0684932	0.0689655	0.0921348	0.0283505	0.0451977	0.0431779	0.0952381	0.0512821	0.0238095	0.0666667	0.0645161	1	0.0540541
ATP5PB	0.529762	0.570358	0.677669	0.559199	0.550143	0.539046	0.599237	0.616438	0.659483	0.540449	0.559278	0.449153	0.696028	0.496599	0.416667	0.380952	0.733333	0.623656	0	0.459459
C1orf162	0.00357143	0.00915903	0.00280899	0.00728597	0.00095511	0.0119306	0.00127227	0.00456621	0	0.00224719	0.00257732	0	0.00345423	0	0	0	0	0	0	0
RAP1A	0.279762	0.360533	0.307584	0.29326	0.246418	0.235358	0.391858	0.399543	0.37931	0.316854	0.226804	0.293785	0.499136	0.278912	0.358974	0.261905	0.162963	0.204301	1	0.405405
DDX20	0.0380952	0.0424646	0.0337079	0.0236794	0.0210124	0.032538	0.0178117	0.0342466	0.0301724	0.0337079	0.0438144	0.0254237	0.0397237	0.0272109	0.0192308	0.0119048	0.00740741	0.0322581	0	0.0540541
KCND3	0.0154762	0.0732723	0.00912921	0.0327869	0.00573066	0.0292842	0.00636132	0.0136986	0.00431035	0.0550562	0.00515464	0.0112994	0.00518135	0.0340136	0	0.0238095	0	0.0107527	0	0.027027
LINC01750	0.0190476	0.0399667	0.00842697	0.0273224	0.00859599	0.0140998	0.00127227	0.00684931	0.00862069	0.0325843	0	0.00847458	0.00345423	0.0204082	0	0.0238095	0	0	0	0
AL445426.1	0	0.00582848	0.00351124	0.00546448	0.00095511	0.0043384	0.00254453	0.00228311	0.00862069	0.00449438	0	0.00282486	0.00172712	0	0	0	0	0	0	0.027027
CTTNBP2NL	0.0464286	0.0407993	0.0744382	0.0692168	0.0410697	0.0531453	0.0648855	0.0410959	0.0431034	0.0674157	0.0515464	0.039548	0.0587219	0.0884354	0.025641	0.0119048	0.0666667	0.0967742	0	0.0540541
WNT2B	0.0107143	0.0133222	0.0119382	0.0273224	0.0095511	0.0173536	0.00636132	0.00228311	0.00862069	0.00898876	0.00515464	0.0112994	0.015544	0.0408163	0.025641	0.047619	0.0222222	0.0215054	0	0.027027
AL354760.1	0	0.00166528	0.00140449	0.00364299	0.00191022	0	0.00127227	0	0	0.00224719	0	0	0	0	0	0	0	0	0	0
ST7L	0.047619	0.0424646	0.0603933	0.0327869	0.0630372	0.0531453	0.0470738	0.0684932	0.0862069	0.0460674	0.0360825	0.0225989	0.0414508	0.0544218	0.025641	0	0.0148148	0.0215054	0	0.0540541
CAPZA1	0.097619	0.278934	0.122893	0.29326	0.13467	0.254881	0.119593	0.228311	0.150862	0.353933	0.216495	0.285311	0.0915371	0.210884	0.185897	0.107143	0.0740741	0.215054	0	0.621622
MOV10	0.0166667	0.0333056	0.0358146	0.0291439	0.0219675	0.0509761	0.0330789	0.0410959	0.0301724	0.0494382	0.0206186	0.0169492	0.0483592	0.0272109	0.00641026	0.0238095	0.0222222	0.0107527	0	0.027027
AL603832.1	0.00238095	0.00249792	0.00210674	0	0.00382044	0.0021692	0.00127227	0	0	0.00224719	0	0	0	0	0.00641026	0	0	0	0	0
RHOC	0.758333	0.879267	1.04565	0.899818	0.844317	1.04664	1.1285	1.15525	1.11638	1.34607	0.708763	0.79661	0.842832	1.07483	0.666667	0.72619	1.2963	1.19355	0.5	1.32432
PPM1J	0.00952381	0.00749376	0.00140449	0.00910747	0.00191022	0.00759219	0.00381679	0	0	0.00674157	0	0.00564972	0.00345423	0	0	0.0119048	0	0.0107527	0	0
AL603832.2	0.00476191	0.00333056	0.000702247	0	0.00191022	0.0021692	0.00381679	0	0	0.00224719	0	0.00564972	0.00172712	0	0	0	0	0	0	0
FAM19A3	0.00714286	0.020816	0	0	0	0	0.00127227	0.00684931	0	0	0	0	0	0	0.0192308	0	0	0	0	0
SLC16A1	0.0595238	0.0840966	0.0793539	0.0947177	0.0563515	0.0921909	0.0788804	0.0913242	0.125	0.121348	0.0927835	0.079096	0.0552677	0.122449	0.128205	0.0595238	0.118519	0.0967742	0	0.0810811
SLC16A1-AS1	0.0738095	0.100749	0.0765449	0.102004	0.0773639	0.0835141	0.0966921	0.141553	0.0646552	0.0842697	0.0489691	0.059322	0.0345423	0.122449	0.0576923	0.0595238	0.0444444	0.0860215	0	0.135135
AL357055.3	0.00238095	0.000832639	0.00421348	0.0127505	0.00191022	0.00650759	0.00508906	0.00228311	0.00431035	0.00337079	0.00257732	0	0.00172712	0	0.0192308	0	0	0	0	0
LRIG2	0.0178571	0.0233139	0.0266854	0.0218579	0.0229226	0.0130152	0.0254453	0.0410959	0.012931	0.0258427	0.0257732	0.0141243	0.0138169	0.0544218	0.0192308	0	0.0444444	0.0107527	0	0
MAGI3	0.0416667	0.0399667	0.0463483	0.0510018	0.0334288	0.0292842	0.0343511	0.0251142	0.0560345	0.0280899	0.0154639	0.0367232	0.0414508	0.102041	0.025641	0.0119048	0.0222222	0	0	0
PHTF1	0.0238095	0.0474605	0.0287921	0.0601093	0.0315186	0.0509761	0.019084	0.0319635	0.0215517	0.0573034	0.0386598	0.019774	0.0259067	0.0816327	0.0320513	0.0238095	0.0296296	0.0215054	0	0.162162
RSBN1	0.097619	0.0890924	0.105337	0.0619308	0.101242	0.109544	0.115776	0.0913242	0.0991379	0.0651685	0.128866	0.138418	0.132988	0.129252	0.173077	0.190476	0.155556	0.0967742	0	0.0540541
PTPN22	0	0.00166528	0.00702247	0.00182149	0.00095511	0.0032538	0	0.00228311	0.012931	0.00224719	0	0	0.00345423	0	0	0	0	0	0	0
AP4B1-AS1	0.00119048	0	0.00140449	0.00364299	0	0.0010846	0	0	0	0	0.00515464	0	0	0	0	0	0	0	0	0
BCL2L15	0.00238095	0.00333056	0.00210674	0.00182149	0.00095511	0.0021692	0.00254453	0.00456621	0.00431035	0	0.00257732	0	0.00345423	0	0	0.0119048	0	0	0	0
AP4B1	0.0214286	0.0283097	0.0330056	0.0291439	0.0324737	0.0249458	0.0254453	0.022831	0.0431034	0.0146067	0.0412371	0.0141243	0.0431779	0.0408163	0.0192308	0	0.0296296	0.0215054	0	0.027027
DCLRE1B	0.0107143	0.0158202	0.0238764	0.0200364	0.00477555	0.0140998	0.0114504	0.00913242	0.00431035	0.0224719	0.0103093	0.0169492	0.00690846	0.0136054	0.0128205	0.0119048	0.0148148	0.0107527	0	0.135135
HIPK1-AS1	0.00238095	0.00499584	0.000702247	0.00546448	0.00477555	0.0021692	0.00381679	0.00228311	0.00431035	0.00224719	0.00257732	0.00282486	0.015544	0.0136054	0	0.0119048	0	0.0107527	0	0
HIPK1	0.0345238	0.0424646	0.0330056	0.0236794	0.0267431	0.0477223	0.0330789	0.0456621	0.0646552	0.0730337	0.0386598	0.0423729	0.0207254	0.0544218	0.0641026	0.0714286	0.0666667	0.0860215	0	0.0540541
OLFML3	0.755952	0.756037	1.53862	1.25865	1.03629	1.03796	1.09924	0.952055	1.47414	1.54045	1.05155	1	0.917098	0.829932	0.621795	0.428571	0.651852	0.72043	0.5	0.675676
TRIM33	0.0702381	0.0699417	0.0765449	0.102004	0.052531	0.0694143	0.0966921	0.0981735	0.0862069	0.0741573	0.0592784	0.101695	0.0535406	0.108844	0.0641026	0.0595238	0.0962963	0.0645161	1	0.027027
BCAS2	0.236905	0.167361	0.270365	0.242259	0.176695	0.163774	0.194656	0.242009	0.228448	0.234831	0.221649	0.161017	0.297064	0.22449	0.205128	0.119048	0.303704	0.193548	0	0.108108
DENND2C	0.00833333	0.0108243	0.0140449	0.0218579	0.0276982	0.0140998	0.0254453	0.0251142	0.0258621	0.0146067	0.00515464	0.0141243	0.015544	0.0612245	0.025641	0.0238095	0.0148148	0.0215054	0	0
NRAS	0.0404762	0.0491257	0.0316011	0.0765027	0.0248329	0.0509761	0.0470738	0.0616438	0.0301724	0.0696629	0.0128866	0.0508475	0.0690846	0.0340136	0.0448718	0.0119048	0.0888889	0.0860215	0	0.027027
CSDE1	0.507143	0.519567	0.458567	0.415301	0.557784	0.625813	0.431298	0.438356	0.474138	0.465169	0.724227	0.748588	0.74266	0.557823	1.28205	0.809524	0.659259	1.03226	0.5	0.351351
SIKE1	0.0797619	0.0766028	0.073736	0.0382514	0.0744986	0.0856833	0.0585242	0.0913242	0.146552	0.0797753	0.0489691	0.059322	0.107081	0.14966	0.0705128	0.0357143	0.0666667	0.16129	0	0.027027
TSPAN2	0.00238095	0.00166528	0	0	0.00477555	0.0151844	0	0	0	0.011236	0.00515464	0.00564972	0.00690846	0.00680272	0.00641026	0	0	0.0107527	0	0
AL512638.2	0	0.000832639	0.000702247	0	0	0	0	0	0.00431035	0	0	0	0.00518135	0	0	0	0	0	0	0
NGF	0	0.00499584	0.000702247	0.0163934	0	0.00867679	0.00508906	0.022831	0	0.0235955	0	0	0.00518135	0.0272109	0.128205	0.0595238	0	0	0	0.0540541
VANGL1	0.0119048	0.0216486	0.0358146	0.0218579	0.017192	0.016269	0.0178117	0.0136986	0.0517241	0.0348315	0.0231959	0.0282486	0.0397237	0.0612245	0.00641026	0.0119048	0.0222222	0.0537634	0	0.027027
CASQ2	0	0.000832639	0	0.00182149	0.00095511	0.0010846	0.00127227	0.00228311	0	0	0.00257732	0	0.00863558	0.00680272	0	0	0.0148148	0.0215054	0	0
SLC22A15	0.0107143	0.00666112	0.0133427	0.00546448	0.00573066	0.00650759	0.00508906	0.0114155	0	0.00786517	0.00257732	0.00564972	0.00690846	0	0.00641026	0.0119048	0.00740741	0.0107527	0	0
MAB21L3	0.00238095	0.000832639	0.000702247	0	0	0	0	0	0	0	0	0	0.00172712	0	0.0192308	0	0	0	0	0
LINC01779	0	0.00582848	0.00280899	0.00182149	0	0	0.00254453	0.00228311	0	0	0	0.00847458	0.00172712	0	0	0	0	0	0	0
ATP1A1	0.279762	0.319734	0.303371	0.307832	0.200573	0.273319	0.198473	0.23516	0.297414	0.217978	0.353093	0.271186	0.411054	0.37415	0.397436	0.309524	0.2	0.182796	0	0.324324
CD58	0.0964286	0.0766028	0.141854	0.132969	0.118434	0.0650759	0.120865	0.0890411	0.0948276	0.0808989	0.0902062	0.118644	0.165803	0.142857	0.0641026	0.0357143	0.0222222	0.0322581	0	0.0810811
IGSF3	0.00595238	0.00249792	0.00280899	0.0127505	0.00191022	0.00759219	0.00381679	0	0	0.0101124	0.00773196	0.0169492	0.0103627	0.0204082	0.00641026	0	0	0.0322581	0	0.027027
CD2	0.00238095	0.00749376	0.000702247	0.00364299	0.00191022	0.00650759	0	0.00913242	0.00431035	0.0011236	0	0	0	0	0	0	0	0	0	0
AL157904.1	0	0.00333056	0.000702247	0.00364299	0.00191022	0.0021692	0.00127227	0	0	0.00561798	0.00257732	0.0112994	0.00172712	0	0	0	0	0.0107527	0	0
PTGFRN	0.0440476	0.092423	0.0646067	0.103825	0.095511	0.138829	0.0750636	0.134703	0.0818966	0.139326	0.0798969	0.0960452	0.0621762	0.102041	0.0641026	0.0238095	0.111111	0.139785	0	0.108108
CD101	0	0	0.00140449	0.00182149	0	0	0.00127227	0.00228311	0	0.00224719	0	0	0	0	0.0128205	0	0	0	0	0
TTF2	0.0119048	0.0324729	0.0147472	0.0273224	0.0162369	0.010846	0.0305344	0.0205479	0.00431035	0.0258427	0.0154639	0.0169492	0.0138169	0.0136054	0.025641	0.0357143	0	0.0107527	0	0.0810811
TRIM45	0.00238095	0.011657	0.00772472	0.00546448	0.0114613	0.0032538	0.00508906	0.00228311	0.00431035	0.0123596	0.0103093	0.00847458	0.00518135	0.00680272	0	0	0.00740741	0	0	0.027027
AL358072.1	0.00357143	0.00166528	0.000702247	0	0.00191022	0	0	0.00228311	0.00431035	0	0	0.00564972	0	0.00680272	0.00641026	0	0	0	0	0
MAN1A2	0.108333	0.134055	0.132725	0.140255	0.126074	0.144252	0.156489	0.141553	0.142241	0.137079	0.149485	0.146893	0.124352	0.170068	0.173077	0.190476	0.111111	0.204301	0	0.0540541
TENT5C	0.0166667	0.00499584	0.00702247	0.00546448	0.00191022	0.0010846	0.00127227	0.00456621	0	0.00449438	0.0103093	0.00847458	0.0328152	0.00680272	0.0641026	0.047619	0	0	0	0.027027
GDAP2	0.0142857	0.0174854	0.0147472	0.0236794	0.0143266	0.0281996	0.0229008	0.0114155	0.00862069	0.0280899	0.0206186	0.0112994	0.015544	0.0340136	0.0128205	0.0238095	0	0.0215054	0	0.0540541
WDR3	0.0607143	0.0366361	0.0428371	0.0273224	0.0410697	0.0444685	0.0483461	0.0365297	0.0775862	0.0404494	0.0489691	0.0169492	0.0656304	0.0408163	0.0384615	0	0.0518519	0.0645161	0.5	0
SPAG17	0.00952381	0.00333056	0.0617978	0.0182149	0.0095511	0.00867679	0.019084	0.0136986	0.0215517	0.00561798	0.0128866	0.00564972	0.0414508	0.00680272	0	0	0.00740741	0	0	0
TBX15	0.0619048	0.0699417	0.0589888	0.0947177	0.191977	0.221258	0.0547074	0.086758	0.0431034	0.0764045	0.427835	0.443503	0.126079	0.156463	0.0384615	0.119048	0.2	0.354839	0	0.162162
AL139420.1	0.00357143	0.000832639	0.00210674	0	0.00382044	0.0021692	0.00127227	0.00228311	0.00431035	0.0011236	0.0128866	0.00564972	0	0	0.00641026	0	0	0	0	0
WARS2	0.0654762	0.0874271	0.0828652	0.0619308	0.0678128	0.0889371	0.0763359	0.0639269	0.112069	0.0651685	0.0902062	0.0875706	0.138169	0.14966	0.0384615	0.047619	0.0666667	0.0645161	0	0
WARS2-IT1	0.00119048	0.0041632	0.000702247	0.00182149	0.00477555	0.0021692	0	0.00456621	0.00431035	0	0.00515464	0.00282486	0.00345423	0.0136054	0	0	0.00740741	0	0	0
AL359915.2	0.0119048	0.0108243	0.0119382	0.00728597	0.00668577	0.00976139	0.00381679	0.00456621	0.00431035	0.0179775	0.00257732	0.0112994	0.00518135	0.00680272	0.0128205	0	0	0.0107527	0	0
LINC01780	0	0	0.00140449	0	0	0.0010846	0.00127227	0	0.00431035	0	0	0.00282486	0	0	0	0	0	0	0	0
HAO2	0	0.00582848	0	0.00182149	0	0.0021692	0.00254453	0.00228311	0.00431035	0.00337079	0.00257732	0	0.00345423	0	0	0	0	0	0	0
ZNF697	0.00476191	0.0124896	0.00280899	0.00546448	0.00382044	0.0010846	0.00127227	0.00684931	0	0.00449438	0	0	0.00172712	0.0204082	0	0	0.0148148	0	0	0
PHGDH	0.144048	0.123231	0.152388	0.0892532	0.0639924	0.0824295	0.0178117	0.0502283	0.0603448	0.0573034	0.0721649	0.124294	0.33506	0.380952	0.269231	0.27381	0.148148	0.215054	1	0.432432
HMGCS2	0	0.000832639	0.000702247	0	0.00191022	0	0.00254453	0	0.00862069	0	0	0	0	0	0	0	0	0	0	0
NOTCH2	0.104762	0.125729	0.120787	0.142077	0.160458	0.226681	0.14631	0.0936073	0.107759	0.122472	0.149485	0.0960452	0.103627	0.231293	0.141026	0.107143	0.133333	0.139785	0	0.108108
AC245008.1	0.00357143	0	0.000702247	0	0.00095511	0	0	0	0	0	0.0103093	0	0	0	0	0	0	0.0107527	0	0
SEC22B	0.15	0.263114	0.162921	0.377049	0.145177	0.264642	0.262087	0.328767	0.241379	0.531461	0.221649	0.341808	0.143351	0.122449	0.153846	0.130952	0.0592593	0.268817	0	0.27027
NBPF26	0.0440476	0.0374688	0.0379213	0.0309654	0.0315186	0.0412148	0.0737913	0.0570776	0.0560345	0.0292135	0.0386598	0.0254237	0.044905	0.0204082	0.00641026	0.0238095	0.0296296	0.0752688	0	0
LINC00623	0.12619	0.124896	0.0765449	0.0783242	0.0477555	0.0856833	0.105598	0.0730594	0.0991379	0.0561798	0.10567	0.101695	0.169257	0.231293	0.0641026	0.047619	0.0518519	0.0430108	0	0.027027
AC244453.2	0	0	0.00140449	0	0	0.0010846	0	0.00228311	0	0.0011236	0.00257732	0.00282486	0.00172712	0	0	0	0	0	0	0
FAM72B	0.00238095	0.00582848	0.00421348	0.00364299	0.00859599	0.0010846	0.00127227	0.00456621	0.00431035	0.00337079	0	0.00282486	0.00345423	0	0	0	0	0	0	0
SRGAP2C	0.0357143	0.0441299	0.0435393	0.0546448	0.0506208	0.0433839	0.0521628	0.043379	0.0689655	0.0460674	0.0670103	0.0734463	0.0397237	0.047619	0.0576923	0.0357143	0.0444444	0.0430108	0	0.0810811
AC244021.1	0	0	0.000702247	0.00182149	0	0.0010846	0	0	0	0.00337079	0	0.00847458	0	0	0	0	0	0	0	0
AC239800.2	0.00119048	0	0.00140449	0	0.00191022	0.0021692	0.00127227	0	0	0	0	0	0	0	0	0	0.00740741	0	0	0
AC239800.3	0.027381	0.0249792	0.0231742	0.0163934	0.00668577	0.00650759	0.0292621	0.0205479	0.0258621	0.0202247	0.00773196	0.0282486	0.0189983	0.00680272	0	0	0.00740741	0	0	0
AC239798.2	0.00119048	0.000832639	0	0.00182149	0	0	0	0	0	0	0	0	0.00345423	0	0	0	0	0	0	0
FAM72C	0.00119048	0.00166528	0.000702247	0	0.00095511	0	0	0.00228311	0	0.0011236	0	0	0	0	0	0	0	0	0	0.027027
AC245595.1	0.15119	0.20816	0.18118	0.331512	0.0830946	0.149675	0.128499	0.127854	0.12069	0.362921	0.0309278	0.00282486	0.288428	0.442177	0.0576923	0.0238095	0.0666667	0.0645161	0	0.432432
AC246785.3	0.00119048	0.00166528	0.000702247	0.00182149	0	0	0.00127227	0	0	0.0011236	0	0	0	0	0	0	0	0	0	0
NBPF15	0.0428571	0.0274771	0.0210674	0.0236794	0.0200573	0.0281996	0.0458015	0.0388128	0.0258621	0.0325843	0.0154639	0.0225989	0.0379965	0.0544218	0	0.0238095	0.0444444	0.0430108	0	0.027027
SRGAP2B	0.0202381	0.0374688	0.0337079	0.0601093	0.0324737	0.0433839	0.0419847	0.0388128	0.0474138	0.0370787	0.0489691	0.039548	0.0328152	0.0408163	0.0641026	0.047619	0.0444444	0.0752688	0	0.0540541
FAM72D	0.00238095	0.00166528	0	0	0.00191022	0.0021692	0.00381679	0	0	0.00224719	0	0	0.00345423	0.0204082	0	0	0.00740741	0	0	0
AC245014.3	0.00119048	0.00166528	0	0	0	0.0021692	0	0.00456621	0	0.00224719	0	0	0	0	0	0	0	0	0	0
NBPF20	0.00714286	0.0108243	0.00912921	0.0127505	0.00764088	0.00976139	0.00763359	0.00684931	0.00431035	0.00337079	0.00773196	0.00847458	0.00518135	0.00680272	0.0192308	0	0.0148148	0.0107527	0	0
GPR89A	0.0416667	0.0474605	0.0414326	0.0382514	0.0353391	0.0498915	0.043257	0.043379	0.0431034	0.0573034	0.0283505	0.039548	0.0431779	0.0680272	0.0641026	0.0119048	0.0518519	0.0215054	0	0.0540541
PDZK1	0	0.00333056	0.00140449	0.00364299	0.00191022	0.0010846	0	0	0	0.00224719	0.0128866	0.00564972	0.00345423	0	0	0	0	0	0	0
CD160	0	0.00166528	0.00280899	0	0	0.0010846	0.00381679	0	0.012931	0	0.00257732	0.00282486	0	0	0	0.0119048	0	0	0	0
RNF115	0.270238	0.225645	0.214185	0.255009	0.309456	0.31128	0.240458	0.365297	0.267241	0.231461	0.353093	0.234463	0.250432	0.312925	0.198718	0.238095	0.303704	0.225806	0	0.162162
POLR3C	0.0392857	0.0424646	0.0554775	0.0601093	0.052531	0.0661605	0.0725191	0.0570776	0.103448	0.047191	0.0463918	0.0564972	0.0656304	0.0544218	0.0384615	0.0357143	0.037037	0.0215054	0	0.027027
NUDT17	0.0119048	0.011657	0.00912921	0.00728597	0.00382044	0.0249458	0.0127226	0.0251142	0.00862069	0.0280899	0.0128866	0.0169492	0.00518135	0.0272109	0.00641026	0.0119048	0	0	0	0
PIAS3	0.0535714	0.0491257	0.0414326	0.0619308	0.0448902	0.0639913	0.0572519	0.0684932	0.0603448	0.0640449	0.0850515	0.0677966	0.029361	0.0544218	0.00641026	0.0714286	0.0666667	0.0860215	0	0.0810811
ANKRD35	0.270238	0.254788	0.313904	0.242259	0.22063	0.24295	0.260814	0.335616	0.314655	0.225843	0.131443	0.245763	0.355786	0.265306	0.0576923	0.047619	0.0296296	0.0860215	0	0.216216
ITGA10	0.0154762	0.00749376	0.00632022	0.00364299	0.017192	0.0173536	0.00890585	0.0114155	0.00431035	0.0011236	0	0.00282486	0.00345423	0.00680272	0.0576923	0.0714286	0.0222222	0.0537634	0	0.027027
PEX11B	0.0297619	0.0449625	0.0449438	0.0418944	0.0219675	0.0574837	0.0483461	0.0456621	0.0387931	0.0685393	0.0489691	0.0367232	0.0379965	0.0612245	0.025641	0	0.0222222	0.0430108	0	0.0540541
RBM8A	0.607143	0.568693	0.555478	0.453552	0.556829	0.588937	0.469466	0.547945	0.465517	0.531461	0.67268	0.570621	0.720207	0.52381	0.679487	0.559524	0.355556	0.505376	1	0.675676
LIX1L-AS1	0.00476191	0.00249792	0.00351124	0.00364299	0.0095511	0.0043384	0.00508906	0.00228311	0.00862069	0.00337079	0.00515464	0.00847458	0.00345423	0	0.0128205	0	0.00740741	0.0107527	0	0
LIX1L	0.0714286	0.134055	0.0941011	0.114754	0.112703	0.152928	0.133588	0.189498	0.172414	0.179775	0.123711	0.149718	0.0518135	0.115646	0.121795	0.0357143	0.148148	0.16129	0.5	0.0810811
ANKRD34A	0.00476191	0	0.00140449	0.00182149	0.00286533	0.0043384	0.00381679	0.00456621	0.00431035	0	0.00257732	0	0.00172712	0.0204082	0	0	0	0.0107527	0	0
POLR3GL	0.315476	0.272273	0.330056	0.256831	0.256925	0.253796	0.374046	0.308219	0.49569	0.239326	0.371134	0.322034	0.390328	0.272109	0.25	0.0714286	0.185185	0.182796	0	0.216216
TXNIP	1.86786	1.50624	0.986657	1.19308	1.42693	1.06074	0.823155	0.753425	0.603448	0.722472	1.20619	1.24011	1.99136	3.31293	2.09615	4.0119	0.755556	0.55914	0.5	0.351351
LINC01719	0.00119048	0.00249792	0	0.00182149	0	0	0	0	0	0	0	0	0	0	0	0	0	0	0	0
NBPF10	0.00952381	0.00999167	0.0133427	0.0127505	0.0143266	0.0227766	0.0127226	0.00913242	0.0215517	0.011236	0.0180412	0.00282486	0.015544	0.0136054	0.0128205	0	0.0222222	0.0215054	0.5	0
NOTCH2NL	0.0345238	0.0341382	0.0379213	0.0364299	0.0515759	0.0444685	0.0305344	0.0479452	0.0474138	0.0258427	0.0335052	0.0564972	0.0241796	0.0612245	0.0641026	0.0357143	0.0296296	0.0215054	0	0.027027
AC239799.2	0.00476191	0.0083264	0.00280899	0.00364299	0.00382044	0.0021692	0.00381679	0.00228311	0.00431035	0.00337079	0.00515464	0.0112994	0.00172712	0.0204082	0	0	0	0	0	0
AC245407.2	0	0.00166528	0.000702247	0	0.00095511	0	0.00127227	0	0	0	0	0	0	0	0	0	0	0	0	0
NBPF12	0.0297619	0.0124896	0.0358146	0.0182149	0.0315186	0.0281996	0.0368957	0.0182648	0.0474138	0.0292135	0.0335052	0.0225989	0.0172712	0	0.0192308	0.0119048	0.0592593	0.0215054	0	0
PRKAB2	0.0297619	0.0283097	0.0323034	0.0327869	0.0592168	0.0824295	0.0394402	0.0479452	0.0344828	0.047191	0.0360825	0.0451977	0.0483592	0.0884354	0.025641	0.047619	0.0296296	0.0537634	0	0
AC242426.2	0.00476191	0.00666112	0.011236	0.0218579	0.00859599	0.016269	0.0139949	0.00913242	0.012931	0.0168539	0.00515464	0.00847458	0.0138169	0.00680272	0.0128205	0.0238095	0	0	0	0.027027
FMO5	0.0130952	0.00666112	0.00842697	0.00546448	0.0105062	0.00759219	0.00381679	0.00228311	0.012931	0.00449438	0.0412371	0.0169492	0.00518135	0.00680272	0	0.0238095	0	0	0	0
CHD1L	0.0285714	0.0591174	0.0308989	0.0400729	0.0372493	0.0422993	0.0470738	0.0525114	0.0517241	0.0438202	0.056701	0.0508475	0.0431779	0.0408163	0.0641026	0.0119048	0.0592593	0.0322581	0	0.0810811
BCL9	0.0107143	0.00915903	0.0182584	0.010929	0.00668577	0.016269	0.0216285	0.0114155	0.00431035	0.0213483	0.00773196	0.00847458	0.0259067	0.0204082	0.025641	0.0119048	0.0222222	0	0	0.0810811
ACP6	0.00357143	0.00582848	0.00351124	0.00546448	0.0095511	0.0140998	0	0	0	0.0011236	0.00773196	0	0.0138169	0.00680272	0.0128205	0	0.0148148	0	0	0
GJA5	0	0	0	0.00182149	0.00286533	0.0032538	0	0	0	0.0146067	0	0.00564972	0	0	0	0	0	0	0	0
GPR89B	0.0452381	0.0308077	0.0196629	0.0127505	0.0124164	0.0368764	0.0203562	0.0342466	0.0474138	0.0348315	0.0154639	0.0254237	0.0259067	0.0408163	0.0320513	0.0238095	0.0444444	0.0430108	0	0.027027
AC239803.2	0	0.000832639	0.00210674	0	0	0	0	0.00228311	0	0.0011236	0	0	0	0	0	0	0	0	0	0
NBPF11	0.0285714	0.0224813	0.0189607	0.0364299	0.0229226	0.021692	0.0305344	0.0319635	0.0301724	0.0258427	0.0257732	0.0282486	0.0224525	0.0408163	0.0128205	0.0238095	0.00740741	0.0322581	0	0.0540541
AC239809.3	0.00238095	0.00582848	0.00561798	0.00546448	0.00191022	0.00542299	0	0.00456621	0.00862069	0.00337079	0	0	0	0	0	0	0.0222222	0.0107527	0	0
PPIAL4G	0.00238095	0	0	0.00182149	0	0	0.00127227	0	0	0	0	0	0.00172712	0	0	0	0.00740741	0	0	0
NBPF14	0.0952381	0.092423	0.108848	0.0783242	0.111748	0.13449	0.103053	0.0936073	0.0948276	0.0573034	0.118557	0.118644	0.0863558	0.0884354	0.0576923	0.0119048	0.192593	0.0430108	0.5	0.0810811
NUDT4B	0	0.00166528	0	0.00364299	0.00095511	0.0021692	0.00254453	0.00456621	0	0.00337079	0	0	0	0	0.00641026	0	0.0148148	0	0	0
PDE4DIP	0.0940476	0.121565	0.136938	0.125683	0.0964661	0.129067	0.12341	0.10274	0.168103	0.131461	0.18299	0.132768	0.183074	0.163265	0.0128205	0.0714286	0.148148	0.204301	0	0.108108
AC239804.1	0	0.000832639	0.000702247	0	0	0.0010846	0	0.00228311	0	0.00337079	0	0	0	0	0	0	0	0	0	0
NBPF9	0.025	0.0308077	0.0231742	0.0255009	0.0229226	0.0412148	0.0368957	0.0251142	0.0344828	0.0258427	0.0180412	0.0169492	0.015544	0.047619	0.0128205	0.0238095	0.0592593	0.0215054	0.5	0.0540541
AC245297.3	0.319048	0.321399	0.227528	0.204007	0.226361	0.226681	0.225191	0.200913	0.185345	0.144944	0.226804	0.262712	0.38342	0.37415	0.121795	0.107143	0.162963	0.16129	0	0.0810811
AC245297.2	0.0119048	0.011657	0.00140449	0.00364299	0.00573066	0.0043384	0.00254453	0.00228311	0.00862069	0.00224719	0.0154639	0.00847458	0.00518135	0.00680272	0	0.0238095	0.0148148	0	0	0
NBPF19	0.0488095	0.0374688	0.0744382	0.0346084	0.0725883	0.0813449	0.0559796	0.0388128	0.0689655	0.047191	0.0386598	0.0112994	0.0328152	0.0816327	0.0192308	0.0238095	0.0888889	0.0752688	0	0.027027
FCGR1A	0	0.00166528	0	0.00364299	0	0.0032538	0	0.00228311	0	0.0011236	0	0	0.00518135	0.00680272	0.00641026	0	0	0	0	0
HIST2H2BF	0.0130952	0.0133222	0.00702247	0.00364299	0.0152818	0.0173536	0.00508906	0.022831	0.0172414	0.0168539	0.0180412	0.0112994	0.0138169	0	0.0320513	0.0238095	0.00740741	0	0	0.027027
AC243772.2	0.00476191	0.00249792	0.000702247	0	0	0.0010846	0	0.00228311	0	0	0	0	0	0	0.0128205	0.0238095	0	0	0	0
HIST2H4A	0	0.00249792	0	0	0	0	0	0	0	0.00224719	0	0.00282486	0	0	0	0	0	0	0	0
AC239868.3	0.00357143	0.00333056	0.000702247	0.00182149	0.00095511	0	0.00127227	0.00456621	0	0.0011236	0.00515464	0	0	0.00680272	0.00641026	0	0	0	0	0
HIST2H2AA4	0	0.00249792	0	0.00182149	0.00095511	0.0010846	0	0.00456621	0	0	0.00257732	0	0	0	0	0	0	0	0	0
AC239868.2	0.00833333	0.0041632	0.00702247	0.00364299	0.00573066	0.00759219	0.00890585	0.00456621	0.00431035	0.00449438	0.0309278	0.00564972	0.00172712	0	0	0.0119048	0	0.0107527	0	0
HIST2H2BE	0.027381	0.0316403	0.0217697	0.0182149	0.0353391	0.0488069	0.0292621	0.043379	0.0258621	0.0235955	0.0747423	0.0819209	0.0120898	0.047619	0.0576923	0.107143	0.0148148	0.0430108	0	0
HIST2H2AC	0.025	0.0266445	0.0245787	0.0346084	0.0276982	0.0140998	0.0305344	0.0205479	0.0387931	0.0269663	0.00773196	0.0310734	0.029361	0.047619	0.0384615	0	0.037037	0	1	0.162162
HIST2H2AB	0.00119048	0	0.000702247	0	0	0.0010846	0.00127227	0.00456621	0	0	0	0.00282486	0	0.00680272	0	0.0238095	0	0	0	0
BOLA1	0.0666667	0.092423	0.105337	0.0965392	0.0773639	0.0629067	0.108142	0.111872	0.12069	0.0898876	0.0695876	0.0903955	0.127807	0.122449	0.141026	0.107143	0.0814815	0.0967742	0	0.027027
SV2A	0	0	0.000702247	0	0.00477555	0.00542299	0	0.00228311	0.00431035	0.00224719	0.0206186	0.0141243	0.00172712	0.00680272	0.00641026	0	0.0148148	0	0	0
SF3B4	0.0988095	0.128226	0.139747	0.145719	0.127985	0.13449	0.139949	0.127854	0.146552	0.153933	0.103093	0.10452	0.134715	0.210884	0.153846	0.0952381	0.133333	0.182796	0	0.27027
MTMR11	0.0178571	0.0374688	0.0477528	0.0510018	0.0487106	0.0759219	0.0979644	0.0502283	0.0818966	0.0404494	0.0360825	0.059322	0.060449	0.0272109	0.0320513	0.0357143	0.037037	0.0215054	0	0
OTUD7B	0.0214286	0.0241465	0.0393258	0.0601093	0.0382044	0.0314534	0.043257	0.0365297	0.0431034	0.0404494	0.0412371	0.0254237	0.0379965	0.0816327	0.0705128	0.0238095	0.0222222	0.0752688	0	0
VPS45	0.0357143	0.0582848	0.0526685	0.0637523	0.0353391	0.0683297	0.0559796	0.0753425	0.0603448	0.0674157	0.0360825	0.0677966	0.0241796	0.0748299	0.0320513	0.0238095	0.0592593	0.0752688	0	0.027027
PLEKHO1	0.0333333	0.0541216	0.0337079	0.0528233	0.0429799	0.0694143	0.0458015	0.06621	0.0646552	0.0640449	0.0154639	0.0338983	0.0811744	0.047619	0.0961538	0.0952381	0.0666667	0.139785	0	0.0540541
ANP32E	0.157143	0.120733	0.138343	0.151184	0.106017	0.121475	0.120865	0.0913242	0.0646552	0.102247	0.224227	0.242938	0.214162	0.176871	0.282051	0.214286	0.0814815	0.0752688	0	0.27027
APH1A	0.37619	0.332223	0.379213	0.367942	0.365807	0.390456	0.372774	0.36758	0.405172	0.411236	0.35567	0.409605	0.440415	0.414966	0.288462	0.22619	0.622222	0.387097	1	0.324324
C1orf54	0.103571	0.146545	0.0182584	0.0236794	0.0200573	0.0151844	0.00127227	0.0251142	0	0.0101124	0.00773196	0.0141243	0.0639033	0.183673	0.115385	0.22619	0.0296296	0.0322581	0	0.027027
CIART	0.0285714	0.0283097	0.0660112	0.0418944	0.0401146	0.0412148	0.0534351	0.0593607	0.0948276	0.0651685	0.10567	0.0508475	0.0397237	0.0884354	0.0833333	0.0595238	0.00740741	0.0430108	0	0.027027
MRPS21	0.610714	0.701915	0.707163	0.821494	0.634193	0.729935	0.743003	0.849315	0.702586	0.710112	0.5	0.564972	0.492228	0.496599	0.455128	0.52381	0.555556	0.634409	2.5	0.837838
PRPF3	0.0488095	0.0541216	0.0280899	0.0546448	0.0468004	0.0542299	0.0750636	0.0844749	0.0474138	0.0438202	0.0386598	0.0621469	0.0483592	0.0612245	0.128205	0.0714286	0.0222222	0.0322581	0.5	0.027027
RPRD2	0.0654762	0.0449625	0.0554775	0.0564663	0.0429799	0.032538	0.0712468	0.0479452	0.0560345	0.0438202	0.0670103	0.059322	0.0725389	0.0884354	0.0961538	0.0595238	0.0444444	0.0645161	0.5	0.0540541
TARS2	0.0297619	0.0333056	0.0449438	0.0400729	0.017192	0.0477223	0.0381679	0.0182648	0.0474138	0.0404494	0.0335052	0.0225989	0.029361	0.0272109	0.0833333	0.0119048	0.00740741	0.0107527	0	0.0540541
ECM1	0.480952	0.706078	0.894663	1.01821	0.504298	0.849241	0.983461	1.06621	1.18966	1.3191	0.783505	1.16102	0.692573	0.693878	0.826923	1.25	0.318519	0.365591	1	1.48649
FALEC	0.00714286	0.00999167	0.00491573	0.010929	0.00668577	0.0119306	0.00127227	0.0159817	0.00431035	0.00337079	0.0206186	0.00564972	0.00690846	0.00680272	0.00641026	0	0	0	0	0
AL356356.1	0.00119048	0	0.00140449	0	0	0	0	0	0	0	0	0	0.00345423	0	0	0	0	0	0	0
ADAMTSL4	0.0678571	0.0999167	0.0842697	0.0965392	0.0496657	0.0553145	0.0279898	0.0479452	0.0560345	0.0550562	0.103093	0.155367	0.146805	0.190476	0.0833333	0.107143	0.00740741	0	0	0
MCL1	0.328571	0.491257	0.332163	0.462659	0.260745	0.418655	0.287532	0.449772	0.314655	0.397753	0.412371	0.30226	0.744387	0.741497	0.910256	0.77381	0.348148	0.225806	0	0.135135
ENSA	0.396429	0.338884	0.418539	0.413479	0.43171	0.441432	0.436387	0.360731	0.689655	0.411236	0.507732	0.762712	0.7962	0.557823	0.474359	0.464286	0.4	0.27957	0	0.27027
GOLPH3L	0.0392857	0.0541216	0.068118	0.0619308	0.0468004	0.0455531	0.0547074	0.0502283	0.0560345	0.058427	0.0309278	0.0649718	0.0621762	0.102041	0.0320513	0.0833333	0.037037	0.0430108	0	0.0540541
HORMAD1	0.00119048	0.000832639	0.00772472	0.0236794	0.00382044	0.00650759	0.0178117	0.0205479	0.0215517	0.0247191	0.0283505	0.0282486	0.00345423	0.00680272	0.025641	0.0119048	0	0	0	0
CTSS	0.241667	0.487927	0.200843	0.362477	0.155683	0.151844	0.232824	0.244292	0.262931	0.32809	0.0747423	0.0903955	0.1019	0.170068	0.0641026	0.0238095	0.037037	0.0752688	0	0.162162
CTSK	2.81071	3.78851	4.89677	7.87614	4.26361	5.0846	4.33461	4.7032	5.31466	8.24607	7.01804	7.18644	2.22453	3.02041	0.891026	0.642857	2.85926	2.84946	0	5.18919
ARNT	0.077381	0.0949209	0.130618	0.116576	0.106017	0.0954447	0.104326	0.107306	0.12069	0.101124	0.206186	0.172316	0.0708117	0.0884354	0.0705128	0.047619	0.0222222	0.0752688	0	0.0810811
SETDB1	0.0214286	0.020816	0.0224719	0.0273224	0.0181471	0.027115	0.0330789	0.0319635	0.0474138	0.00786517	0.00257732	0.0225989	0.0172712	0.0272109	0.0192308	0.0119048	0.0592593	0.0107527	0	0
CERS2	0.233333	0.189842	0.361657	0.247723	0.292264	0.273319	0.380407	0.251142	0.396552	0.267416	0.484536	0.550847	0.414508	0.272109	0.333333	0.285714	0.148148	0.225806	0.5	0.27027
ANXA9	0	0	0.00140449	0	0	0	0	0	0	0	0.00257732	0.00282486	0.00172712	0	0.025641	0	0.00740741	0	0	0
MINDY1	0.022619	0.029975	0.0259831	0.0218579	0.0248329	0.0249458	0.0203562	0.0159817	0.0301724	0.0235955	0.0360825	0.0423729	0.0310881	0.0408163	0.025641	0	0.0148148	0.0430108	0	0
PRUNE1	0.00833333	0.0174854	0.0196629	0.0309654	0.0181471	0.0195228	0.0139949	0.0182648	0.012931	0.0292135	0.0180412	0.00847458	0.00690846	0.0136054	0.00641026	0.0119048	0.0296296	0.0430108	0	0.027027
BNIPL	0	0.00333056	0.00140449	0.00364299	0.00095511	0.0010846	0.00127227	0.00228311	0	0.00449438	0	0	0	0	0	0.0119048	0	0	0	0
C1orf56	0.052381	0.0857619	0.056882	0.100182	0.034384	0.104121	0.0547074	0.105023	0.0732759	0.137079	0.0541237	0.0960452	0.0759931	0.0952381	0.141026	0.0714286	0	0.172043	0	0.108108
CDC42SE1	0.0190476	0.0791007	0.0316011	0.0801457	0.0401146	0.0911063	0.0381679	0.105023	0.0646552	0.126966	0.0386598	0.0508475	0.0328152	0.0408163	0.0769231	0.0714286	0.0592593	0.139785	0	0.108108
MLLT11	0.0261905	0.0233139	0.0316011	0.0710383	0.0725883	0.133406	0.024173	0.0296804	0.0517241	0.0426966	0.128866	0.163842	0.015544	0.0340136	0.153846	0.047619	0.103704	0.268817	2	0.135135
GABPB2	0.0309524	0.0591174	0.0519663	0.0655738	0.0544413	0.0704989	0.0572519	0.0616438	0.0646552	0.0662921	0.0489691	0.0875706	0.0276339	0.0816327	0.0576923	0.047619	0.0444444	0.0322581	0	0
SEMA6C	0.00952381	0.0108243	0.0105337	0.00910747	0.00764088	0.0184382	0.0114504	0.0410959	0	0.0202247	0.00773196	0.0282486	0.00690846	0.0204082	0.0192308	0.0238095	0.00740741	0.0215054	0	0.027027
TNFAIP8L2	0	0.00333056	0.000702247	0	0	0	0	0	0	0.0011236	0	0	0	0.00680272	0	0	0	0	0	0
SCNM1	0.125	0.133222	0.151685	0.160291	0.156638	0.151844	0.171756	0.180365	0.189655	0.153933	0.152062	0.118644	0.134715	0.176871	0.102564	0.166667	0.274074	0.150538	0	0.0810811
LYSMD1	0.00595238	0.00749376	0.00561798	0.010929	0.00286533	0.00867679	0.0114504	0.0136986	0.00862069	0.0123596	0.0154639	0.00847458	0.00690846	0.0136054	0.00641026	0.0119048	0	0.0215054	0	0
VPS72	0.0880952	0.0982515	0.212079	0.149362	0.143266	0.118221	0.143766	0.123288	0.168103	0.12809	0.131443	0.0875706	0.172712	0.136054	0.147436	0.27381	0.0888889	0.11828	0	0.162162
PIP5K1A	0.0488095	0.0516236	0.059691	0.0783242	0.0553964	0.0759219	0.0610687	0.0593607	0.0818966	0.0966292	0.0850515	0.0649718	0.044905	0.0748299	0.0512821	0.0238095	0.185185	0.0215054	0.5	0.0540541
PSMD4	0.488095	0.471274	0.525983	0.398907	0.412607	0.409978	0.505089	0.502283	0.573276	0.440449	0.420103	0.418079	0.713299	0.489796	0.403846	0.380952	0.540741	0.344086	0	0.459459
AL391069.2	0.00119048	0.0041632	0.00280899	0.00546448	0.00095511	0.00759219	0.00381679	0.00684931	0	0.00449438	0	0	0	0.00680272	0	0	0	0	0	0.027027
ZNF687	0.00357143	0.0083264	0.0126404	0.0163934	0.00668577	0.00759219	0.00890585	0.0159817	0.012931	0.00898876	0.00515464	0.0112994	0.0120898	0.0136054	0.0128205	0.0238095	0.00740741	0.0322581	0	0
PI4KB	0.0916667	0.101582	0.0969101	0.0910747	0.0840497	0.111714	0.0839695	0.116438	0.12069	0.0898876	0.121134	0.124294	0.146805	0.115646	0.166667	0.0714286	0.0518519	0.0967742	0	0.0540541
RFX5	0.0214286	0.0358035	0.0126404	0.0400729	0.0296084	0.0357918	0.0267176	0.0319635	0.0301724	0.0426966	0.0412371	0.0536723	0.0345423	0.0340136	0.0192308	0.047619	0.0148148	0.0215054	0	0.027027
AL391069.3	0	0.0083264	0.00140449	0.0145719	0.00191022	0.00542299	0.00381679	0.0114155	0.00862069	0.00786517	0	0.0141243	0	0	0.00641026	0	0.00740741	0	0	0.027027
SELENBP1	0.3	0.266445	0.246489	0.165756	0.147087	0.116052	0.195929	0.121005	0.219828	0.0966292	0.247423	0.262712	0.433506	0.442177	0.403846	0.309524	0.0888889	0.0645161	0	0.027027
PSMB4	0.320238	0.330558	0.339888	0.326047	0.277937	0.29718	0.324427	0.401826	0.366379	0.359551	0.260309	0.282486	0.297064	0.292517	0.237179	0.238095	0.222222	0.27957	0.5	0.216216
POGZ	0.114286	0.124896	0.132725	0.132969	0.146132	0.152928	0.179389	0.164384	0.155172	0.11236	0.229381	0.132768	0.105354	0.163265	0.211538	0.190476	0.133333	0.193548	0.5	0.162162
TUFT1	0.00476191	0.011657	0.0133427	0.0327869	0.00573066	0.0206074	0.00763359	0.0159817	0.00431035	0.0179775	0.0231959	0.00847458	0.0276339	0.0204082	0.0192308	0.0119048	0.00740741	0	0	0
SNX27	0.0940476	0.0957535	0.104635	0.105647	0.0945559	0.100868	0.0763359	0.06621	0.0818966	0.0853933	0.10567	0.118644	0.110535	0.183673	0.179487	0.047619	0.0222222	0.0860215	0	0
RIIAD1	0.00238095	0.00333056	0.00210674	0.00182149	0.00191022	0	0.00254453	0.00228311	0	0	0	0.00564972	0	0.00680272	0	0	0	0	0	0
MRPL9	0.196429	0.143214	0.197331	0.180328	0.176695	0.13449	0.215013	0.194064	0.219828	0.157303	0.17268	0.161017	0.231434	0.258503	0.166667	0.107143	0.133333	0.150538	0	0.135135
OAZ3	0.00714286	0.00499584	0.00491573	0.00182149	0.0114613	0.0021692	0.00636132	0.00456621	0.00431035	0.00786517	0.0128866	0	0.00863558	0	0.00641026	0	0	0.0107527	0	0
TDRKH	0.00119048	0.0041632	0.00491573	0.00546448	0.00095511	0	0.00763359	0.00228311	0	0.00337079	0.0103093	0	0.0103627	0	0.0128205	0.0119048	0	0	0	0
TDRKH-AS1	0	0	0.00280899	0	0	0.0010846	0.00381679	0.00456621	0.00431035	0	0	0	0.00518135	0	0	0	0	0	0	0
RORC	0	0	0.000702247	0.00182149	0.00095511	0.0010846	0.00127227	0.00228311	0	0	0	0	0	0	0	0	0	0	0	0
C2CD4D	0	0	0.00561798	0	0	0	0.00381679	0	0	0	0	0.00564972	0	0	0.0128205	0	0	0	0	0
THEM5	0	0.00333056	0.00140449	0.00910747	0	0.0021692	0.00381679	0.00456621	0.00431035	0.0011236	0.00773196	0.00847458	0	0	0	0	0	0	0	0
THEM4	0.047619	0.0641132	0.0505618	0.0710383	0.0420248	0.0650759	0.0597964	0.0502283	0.0689655	0.0561798	0.0515464	0.079096	0.0397237	0.0816327	0.0769231	0.0714286	0.0518519	0.0537634	0	0.0540541
S100A10	8.02024	10.9692	13.309	13.8124	9.20726	10.0325	12.5305	13.2192	11.7198	13.8989	10.5825	12.4209	12.9447	12.8844	3.76282	4.07143	6.21481	7.41935	7.5	17.2432
S100A11	2.71429	5.3164	3.69593	5.73588	2.23305	3.54338	3.1514	4.47945	3.38362	5.80787	1.55155	1.9096	2.92746	3.87075	1.80128	1.90476	1.88148	2.31183	2	5.2973
TCHH	0.00357143	0.0133222	0.00491573	0.0200364	0	0.016269	0.00763359	0.00684931	0.00862069	0.00449438	0.00257732	0.00847458	0.00690846	0	0	0.0119048	0	0.0215054	0	0.0540541
FLG-AS1	0.00357143	0.00166528	0.00210674	0.00364299	0.00095511	0.00759219	0	0.00228311	0	0.00449438	0	0.00282486	0	0	0.00641026	0	0	0	0	0.027027
FLG	0.00714286	0.00166528	0.00280899	0	0.00286533	0.0032538	0.00508906	0	0.00431035	0.00337079	0.00773196	0	0.00172712	0.00680272	0.0128205	0	0	0	0	0
FLG2	0.00357143	0.00333056	0.00421348	0.00182149	0.00095511	0.0010846	0.00381679	0.00456621	0.0172414	0.0011236	0.00257732	0.00564972	0.00172712	0	0	0	0.037037	0	0	0
LCE5A	0	0	0.000702247	0	0.00095511	0	0.00127227	0	0	0.00224719	0	0	0	0	0	0	0.00740741	0	0	0
CRCT1	0.00476191	0	0.00210674	0.00182149	0.00668577	0	0.00763359	0.00913242	0	0.00337079	0.0103093	0	0.00345423	0	0.0128205	0	0.00740741	0	0	0
LCE2C	0.00238095	0.000832639	0.000702247	0	0	0	0	0.00228311	0	0	0	0	0	0	0	0	0	0	0	0
LCE2B	0	0.000832639	0	0	0	0	0.00508906	0	0	0.00224719	0.00257732	0	0	0	0	0	0.0148148	0	0	0
LCE2A	0.00238095	0	0.00210674	0	0	0	0.00127227	0	0.00431035	0	0	0	0	0	0	0	0	0	0	0
C1orf68	0.00714286	0.0041632	0.00280899	0.00546448	0.00573066	0.0032538	0.00763359	0.00228311	0	0.00337079	0.00257732	0	0	0	0	0	0	0	0	0
LCE1E	0.00357143	0	0.00210674	0	0	0.0010846	0.00508906	0	0.00431035	0	0.0103093	0	0.00345423	0	0	0	0.00740741	0	0	0
LCE1C	0.0107143	0.00333056	0.00983146	0.00182149	0.00573066	0.0043384	0.00636132	0.00228311	0.00431035	0.00224719	0.00257732	0	0.00172712	0.00680272	0.00641026	0	0.00740741	0	0	0
LCE1B	0.00357143	0.000832639	0.00140449	0.00546448	0.00191022	0	0.00763359	0	0.00862069	0.0011236	0.00257732	0	0	0.00680272	0	0	0	0	0	0
LCE1A	0.00238095	0	0.00140449	0	0.00095511	0.0010846	0	0	0	0	0.00257732	0	0.00345423	0	0	0	0.0148148	0	0	0
IVL	0.00595238	0.0141549	0.00351124	0.00364299	0.0114613	0.00976139	0.00254453	0.00684931	0	0.0101124	0.00515464	0.0141243	0.00345423	0.00680272	0	0	0.00740741	0.0107527	0	0
SPRR1B	0.0166667	0.0316403	0.00772472	0.010929	0.0095511	0.0184382	0.00890585	0.0159817	0.00431035	0.0224719	0	0.019774	0.00518135	0.0272109	0.0192308	0.0119048	0.0222222	0	0	0
SPRR2D	0.00238095	0.00333056	0.00210674	0	0.00095511	0.0010846	0.00127227	0	0.00431035	0	0	0	0	0	0.0128205	0.0238095	0.00740741	0	0	0
SPRR2E	0.00476191	0.000832639	0.00491573	0	0.00382044	0.0021692	0.00381679	0.00456621	0.00862069	0	0.0103093	0.00282486	0.0103627	0	0	0	0.0296296	0	0	0
SPRR2G	0.0107143	0.000832639	0.00561798	0.00728597	0.00573066	0	0.00381679	0.00228311	0.00862069	0.0011236	0.0128866	0	0.00345423	0.00680272	0	0	0	0	0	0
PRR9	0.00119048	0.0041632	0	0.00728597	0	0.0032538	0	0.0114155	0	0.00337079	0	0.00847458	0	0	0	0.0238095	0	0	0	0
LOR	0.0392857	0.0124896	0.0161517	0.00546448	0.0105062	0.00867679	0.0165394	0.0182648	0.0172414	0.0134831	0.0335052	0	0.0259067	0	0.025641	0	0.0518519	0.0107527	0	0
S100A9	0.0154762	0.0383014	0.00280899	0.0145719	0.00859599	0.0292842	0.00636132	0.0114155	0.00431035	0.0258427	0	0.0112994	0	0.00680272	0.025641	0.0119048	0.00740741	0	0	0.027027
S100A8	0.00595238	0.0441299	0.00983146	0.0546448	0.0296084	0.0444685	0.00381679	0.0502283	0	0.0449438	0.0128866	0.0367232	0.00345423	0.0136054	0	0.0238095	0.00740741	0	0	0.0540541
S100A7	0.0107143	0.0158202	0.00772472	0.0200364	0.00477555	0.0249458	0.00890585	0.00456621	0.0344828	0.0179775	0.0335052	0.0169492	0.00690846	0.00680272	0.00641026	0.0119048	0.00740741	0	0	0
BX470102.1	0.00119048	0.000832639	0.000702247	0	0.00286533	0.0010846	0	0	0	0.00786517	0	0	0	0	0	0	0	0	0	0.027027
S100A6	26.6167	31.6978	40.2879	46.8725	27.3859	26.0315	41.8422	43.4475	42.8017	43.6225	28.6907	31.904	25.2953	25.5306	23.5	21.869	9.86667	13.6667	3	49.5676
S100A5	0.00238095	0.0041632	0.00561798	0	0.00286533	0.00867679	0.00254453	0.00684931	0.012931	0.00449438	0.00257732	0	0.00172712	0	0	0	0	0.0107527	0	0
S100A4	7.08214	7.32306	9.95014	11.02	7.15091	8.6898	9.53817	9.99087	13.1595	11.073	11.2268	11.9774	13.6874	9.29252	5.63462	5.53571	5.17037	9.26882	0.5	9.02703
S100A3	0.113095	0.133222	0.135534	0.127505	0.0802292	0.0943601	0.147583	0.175799	0.211207	0.175281	0.0489691	0.0621469	0.0967185	0.047619	0.0128205	0.0119048	0.037037	0.0430108	0	0.540541
S100A2	0.104762	0.149042	0.0856742	0.125683	0.12894	0.131236	0.0928753	0.130137	0.0258621	0.126966	0.121134	0.161017	0.0310881	0.204082	0.0448718	0.047619	0.118519	0.0752688	0	0.135135
S100A16	0.430952	0.611157	0.393258	0.619308	0.378223	0.67679	0.536896	0.942922	0.568966	0.880899	0.293814	0.217514	0.607945	0.77551	0.397436	0.357143	0.496296	0.483871	0	0.945946
S100A14	0.0857143	0.0932556	0.065309	0.0801457	0.0668577	0.105206	0.0572519	0.0707763	0.0905172	0.0820225	0.0618557	0.0762712	0.0535406	0.14966	0.0641026	0.166667	0.0222222	0.0752688	0	0
S100A13	2.34881	3.75271	1.91643	2.69035	1.56829	1.67896	1.55725	2.19406	1.78448	2.36742	1.12113	1.73446	2.64594	3.15646	0.717949	1.27381	0.681481	0.516129	0	2.48649
S100A1	0.00357143	0.011657	0.00491573	0.0127505	0.00382044	0.00650759	0.00381679	0.00456621	0.00862069	0.00674157	0.0103093	0.00564972	0.00863558	0	0	0.0238095	0	0	0	0
AL162258.2	0.00119048	0.0108243	0.00280899	0.00728597	0.00191022	0.00867679	0.00254453	0.00456621	0.00431035	0.00898876	0.00515464	0.00847458	0.00863558	0.00680272	0	0.0238095	0	0	0	0.027027
CHTOP	0.146429	0.15154	0.136938	0.156648	0.122254	0.172451	0.12341	0.189498	0.0905172	0.180899	0.134021	0.161017	0.177893	0.231293	0.205128	0.238095	0.0962963	0.172043	0.5	0.216216
SNAPIN	0.169048	0.159034	0.192416	0.187614	0.131805	0.161605	0.195929	0.184932	0.237069	0.160674	0.108247	0.161017	0.188256	0.190476	0.108974	0.130952	0.185185	0.0645161	0	0.135135
ILF2	0.395238	0.360533	0.412219	0.362477	0.364852	0.403471	0.360051	0.376712	0.362069	0.4	0.360825	0.375706	0.533679	0.44898	0.589744	0.357143	0.592593	0.623656	2.5	0.648649
NPR1	0.0119048	0.00499584	0.00491573	0.00182149	0.00191022	0.0021692	0	0	0	0.0011236	0	0	0.0621762	0.0272109	0	0.0119048	0	0	0	0
INTS3	0.0428571	0.0532889	0.0358146	0.0746812	0.0334288	0.0422993	0.0394402	0.0479452	0.0474138	0.0494382	0.0386598	0.059322	0.0345423	0.047619	0.0384615	0.0238095	0.0222222	0.0215054	0	0
SLC27A3	0.097619	0.121565	0.0905899	0.105647	0.0983763	0.0900217	0.0725191	0.06621	0.0646552	0.0595506	0.134021	0.127119	0.246978	0.22449	0.0961538	0.047619	0.0592593	0.0860215	0.5	0.0540541
GATAD2B	0.0845238	0.101582	0.0835674	0.0528233	0.0821394	0.0791757	0.0954198	0.06621	0.0818966	0.058427	0.0902062	0.0706215	0.029361	0.102041	0.0961538	0.0714286	0.0592593	0.0967742	0.5	0.0540541
AL358472.5	0.00119048	0.000832639	0.00210674	0.00182149	0.00382044	0.0010846	0	0	0	0.0011236	0.00515464	0	0.00345423	0	0	0	0	0	0	0
DENND4B	0.0166667	0.0216486	0.0175562	0.0218579	0.017192	0.0238612	0.0267176	0.0114155	0.0387931	0.0224719	0.00773196	0.019774	0.0120898	0.0272109	0.0128205	0.0119048	0.0148148	0.0322581	0.5	0.027027
CRTC2	0.0345238	0.0441299	0.0435393	0.0309654	0.0305635	0.0401302	0.0776081	0.0296804	0.0301724	0.0337079	0.0309278	0.0564972	0.029361	0.0680272	0.0641026	0.0357143	0.0148148	0	0	0.027027
SLC39A1	0.441667	0.425479	0.384831	0.347905	0.338109	0.412148	0.351145	0.426941	0.448276	0.421348	0.492268	0.463277	0.57513	0.537415	0.371795	0.321429	0.266667	0.419355	1	0.756757
AL358472.4	0.0380952	0.0258118	0.0428371	0.0182149	0.0210124	0.0195228	0.0229008	0.0114155	0.0344828	0.00898876	0.0670103	0.00282486	0.0690846	0.0272109	0.025641	0.0119048	0.037037	0	0	0.027027
AL358472.3	0.00238095	0.00166528	0.00280899	0	0.00286533	0	0	0.00228311	0	0	0.00257732	0.00282486	0.00345423	0	0	0	0	0	0	0
CREB3L4	0.0190476	0.0266445	0.0217697	0.0255009	0.0391595	0.0292842	0.0229008	0.0251142	0.012931	0.0202247	0.0412371	0.0367232	0.0138169	0.047619	0.0384615	0	0.0444444	0.0645161	0	0.027027
JTB	0.617857	0.7194	0.892556	1.10018	0.698185	1.02278	0.940204	1.20091	0.887931	1.40899	0.819588	1.0791	0.822107	0.863946	0.50641	0.761905	1.17037	1.07527	1	0.810811
AL358472.2	0.00238095	0.00582848	0.00632022	0.00364299	0.00859599	0.00867679	0.00508906	0.00684931	0.00431035	0.00786517	0.00515464	0.00282486	0.0120898	0.00680272	0.0128205	0	0	0	0	0
RAB13	0.890476	1.56286	0.442416	0.584699	0.602674	0.909978	0.552163	0.952055	0.581897	0.741573	0.502577	0.624294	0.587219	0.734694	0.596154	0.583333	0.97037	0.784946	1	1.10811
RPS27	18.2345	19.7044	12.7437	14.9763	19.0478	21.4946	15.757	13.9315	14.8362	15.1202	17.0928	18.2147	15.8532	18.619	17.9423	17.8214	13.7778	22.3441	5	13.0811
NUP210L	0	0.000832639	0	0	0	0.0010846	0.00127227	0	0.00431035	0.0011236	0.00257732	0	0	0	0.0128205	0.0119048	0	0	0	0
TPM3	0.302381	0.448793	0.406601	0.444444	0.292264	0.414317	0.399491	0.509132	0.50431	0.625843	0.280928	0.39548	0.409326	0.394558	0.570513	0.404762	0.259259	0.419355	0.5	1.40541
C1orf43	0.29881	0.325562	0.250702	0.300546	0.254059	0.296095	0.30916	0.344749	0.327586	0.377528	0.216495	0.234463	0.392055	0.394558	0.384615	0.428571	0.266667	0.526882	1	0.324324
UBAP2L	0.0559524	0.0774355	0.0702247	0.0837887	0.0487106	0.0856833	0.0839695	0.0844749	0.0818966	0.103371	0.0541237	0.0536723	0.0569948	0.0816327	0.0384615	0.047619	0.0518519	0.107527	0	0.0810811
HAX1	0.286905	0.258951	0.343399	0.218579	0.274117	0.252711	0.3257	0.273973	0.362069	0.22809	0.291237	0.316384	0.386874	0.312925	0.320513	0.333333	0.311111	0.419355	1	0.216216
AQP10	0	0.00166528	0.000702247	0.00182149	0.00095511	0.0032538	0	0	0.00431035	0	0.00257732	0	0	0	0	0	0	0	0	0
ATP8B2	0.0130952	0.0241465	0.0491573	0.0364299	0.0248329	0.0455531	0.062341	0.0707763	0.0775862	0.0696629	0.0180412	0.0112994	0.0241796	0.047619	0.00641026	0.0238095	0.0518519	0.0537634	0	0.027027
IL6R-AS1	0.00357143	0.0041632	0.00351124	0.00364299	0.00191022	0.0021692	0.00381679	0.00228311	0.00431035	0.00898876	0.00257732	0	0.00172712	0.047619	0.0128205	0	0	0	0	0
IL6R	0.0452381	0.0557868	0.0919944	0.0692168	0.0429799	0.0336226	0.062341	0.0570776	0.0948276	0.0752809	0.0180412	0.00847458	0.0673575	0.0612245	0.0576923	0.0357143	0	0	0	0
SHE	0.0214286	0.0199833	0.0287921	0.0619308	0.00286533	0.00759219	0.0572519	0.0479452	0.0775862	0.0573034	0	0.00282486	0.0241796	0.0408163	0	0.0119048	0	0.0107527	0	0
AL162591.2	0	0.0041632	0.00421348	0.00182149	0.00095511	0	0.00254453	0.00228311	0.00431035	0.00224719	0	0	0.00172712	0	0	0	0	0	0	0
TDRD10	0.00238095	0.011657	0.00912921	0.0163934	0.00286533	0.00542299	0.00763359	0.0182648	0.00431035	0.0146067	0	0	0.0138169	0.0204082	0	0	0	0	0	0
UBE2Q1	0.0452381	0.071607	0.0702247	0.0819672	0.0362942	0.0737527	0.0788804	0.111872	0.0948276	0.0898876	0.0309278	0.0564972	0.0431779	0.047619	0.0641026	0.0714286	0.037037	0.0430108	0	0
ADAR	0.140476	0.174022	0.129213	0.1949	0.145177	0.214751	0.181934	0.207763	0.142241	0.162921	0.0618557	0.101695	0.112263	0.0952381	0.128205	0.190476	0.0740741	0.225806	0	0.324324
KCNN3	0.00238095	0.0041632	0.00351124	0.00364299	0.00382044	0.00650759	0.00763359	0.0136986	0.00862069	0.00337079	0.00257732	0.00282486	0	0.00680272	0.0128205	0	0	0	0	0
PMVK	0.307143	0.292256	0.36236	0.278689	0.266476	0.293926	0.435115	0.347032	0.443966	0.353933	0.396907	0.353107	0.395509	0.265306	0.333333	0.369048	0.333333	0.301075	0	0.513514
AL451085.1	0.00595238	0.00915903	0.00210674	0.00182149	0.00668577	0.0043384	0.00254453	0	0.00431035	0	0	0.0112994	0	0	0	0	0	0	0	0
PBXIP1	0.105952	0.100749	0.153792	0.142077	0.138491	0.142082	0.173028	0.171233	0.206897	0.114607	0.201031	0.262712	0.129534	0.129252	0.160256	0.178571	0.111111	0.16129	0	0
PYGO2	0.0142857	0.0216486	0.0196629	0.0182149	0.0152818	0.0206074	0.0229008	0.0251142	0.0301724	0.0348315	0.0128866	0.0338983	0.0224525	0.00680272	0.0576923	0.0238095	0.0296296	0.0322581	0	0.0540541
AL451085.2	0.00595238	0.00582848	0.00983146	0.00728597	0.00477555	0.0043384	0.00381679	0.0114155	0.00431035	0.00337079	0.00257732	0.00282486	0.0103627	0.00680272	0.0128205	0	0	0	0	0
SHC1	0.0738095	0.159034	0.070927	0.147541	0.061127	0.138829	0.120865	0.23516	0.133621	0.202247	0.0489691	0.0988701	0.0621762	0.156463	0.128205	0.0952381	0.0666667	0.0967742	0	0.135135
CKS1B	0.561905	0.417985	0.582163	0.3898	0.465138	0.390456	0.272265	0.23516	0.452586	0.252809	0.306701	0.257062	0.630397	0.442177	0.365385	0.309524	0.244444	0.236559	2	1.02703
FLAD1	0.027381	0.0449625	0.0491573	0.0510018	0.0276982	0.0433839	0.0419847	0.0410959	0.0258621	0.058427	0.0103093	0.0282486	0.0362694	0.0612245	0.0448718	0.0238095	0.0444444	0.0215054	0.5	0.0540541
ZBTB7B	0.025	0.0216486	0.0231742	0.0346084	0.00382044	0.0140998	0.0267176	0.022831	0.0258621	0.0280899	0.0154639	0.039548	0.029361	0.047619	0.0384615	0.0238095	0	0.0107527	0	0
DCST2	0.00357143	0.00166528	0.000702247	0	0.00095511	0.0010846	0	0	0.00431035	0.00337079	0	0	0	0	0	0	0	0	0	0.027027
DCST1-AS1	0	0.00166528	0.000702247	0	0	0	0.00254453	0	0	0.0011236	0	0	0.00518135	0	0.0128205	0.0119048	0	0	0	0.0540541
ADAM15	0.0571429	0.0799334	0.10323	0.0856102	0.0582617	0.0683297	0.0954198	0.0890411	0.125	0.0865169	0.0824742	0.0508475	0.0984456	0.0748299	0.0897436	0.0714286	0.0444444	0.0645161	0	0.243243
EFNA4	0.0261905	0.0366361	0.0323034	0.0273224	0.0334288	0.037961	0.0356234	0.0296804	0.0301724	0.0550562	0.0257732	0.0338983	0.0587219	0.0748299	0.0320513	0.0238095	0.0444444	0.0860215	0	0.027027
EFNA3	0.0130952	0.0133222	0.00561798	0.00728597	0.00668577	0.00867679	0.0101781	0.00456621	0.012931	0.0179775	0.00773196	0.019774	0.00345423	0.0204082	0.025641	0	0.00740741	0	0	0
EFNA1	0.022619	0.0358035	0.00983146	0.0510018	0.0114613	0.0206074	0.0101781	0.00684931	0.0215517	0.0258427	0.0128866	0.0338983	0.0362694	0.0272109	0.25	0.285714	0.0222222	0.0322581	0	0
SLC50A1	0.104762	0.109908	0.0723315	0.0947177	0.0725883	0.0911063	0.0941476	0.146119	0.0991379	0.141573	0.0876289	0.0932203	0.0725389	0.0884354	0.0769231	0.119048	0.118519	0.0430108	0	0.162162
DPM3	0.219048	0.305579	0.224719	0.285974	0.201528	0.301518	0.25827	0.347032	0.258621	0.321348	0.213918	0.305085	0.169257	0.176871	0.217949	0.238095	0.0740741	0.16129	0	0.27027
KRTCAP2	0.525	0.796003	0.593399	0.859745	0.551098	0.79718	0.620865	0.901826	0.685345	1.04607	0.541237	0.638418	0.352332	0.428571	0.538462	0.785714	0.340741	0.634409	0.5	0.945946
TRIM46	0	0.00166528	0.000702247	0.00182149	0.00191022	0.00542299	0.00127227	0.00456621	0	0	0	0	0	0	0.0192308	0.0238095	0.0222222	0.0107527	0	0
MUC1	0.0119048	0.0283097	0.00702247	0.0236794	0.00859599	0.0195228	0.00508906	0.0182648	0.012931	0.0235955	0.00515464	0.0169492	0.0103627	0.0136054	0.0128205	0.0357143	0	0	0	0
AC234582.1	0.00476191	0.0141549	0.00210674	0.00546448	0.00477555	0.00867679	0.00127227	0	0	0.00337079	0	0.0112994	0.00172712	0.0136054	0.0128205	0	0	0	0	0.027027
THBS3	0.0642857	0.122398	0.196629	0.28051	0.0668577	0.146421	0.151399	0.105023	0.267241	0.316854	0.108247	0.163842	0.145078	0.183673	0.0576923	0.0952381	0.0592593	0.0645161	0	0.216216
MTX1	0.134524	0.17652	0.219803	0.225865	0.122254	0.146421	0.152672	0.237443	0.306034	0.280899	0.0953608	0.161017	0.264249	0.176871	0.102564	0.119048	0.207407	0.150538	0	0.189189
GBA	0.0488095	0.0774355	0.0926966	0.134791	0.0429799	0.0770065	0.0890585	0.114155	0.12931	0.120225	0.056701	0.0875706	0.0759931	0.0884354	0.0320513	0.0357143	0.0444444	0.0430108	0	0.162162
FAM189B	0.0357143	0.029975	0.0308989	0.0346084	0.025788	0.0336226	0.0267176	0.0296804	0.0344828	0.0235955	0.0335052	0.0564972	0.0310881	0.0612245	0.0512821	0.0833333	0.00740741	0.0430108	0.5	0.0540541
SCAMP3	0.0702381	0.105745	0.106742	0.0965392	0.0716332	0.114967	0.0941476	0.121005	0.125	0.151685	0.0721649	0.10452	0.122625	0.129252	0.0641026	0.107143	0.0740741	0.11828	0	0.189189
CLK2	0.0130952	0.0216486	0.0238764	0.0400729	0.0105062	0.032538	0.0178117	0.0205479	0.0215517	0.0191011	0.00773196	0.0367232	0.00690846	0.0340136	0.0192308	0.0714286	0.0296296	0.0322581	0	0.027027
HCN3	0	0.00499584	0.00351124	0.00182149	0.00477555	0.00542299	0.00763359	0.00228311	0	0.00449438	0.0103093	0	0.00172712	0	0	0	0	0.0322581	0	0.027027
FDPS	0.316667	0.391341	0.315309	0.264117	0.296084	0.32321	0.315522	0.344749	0.366379	0.347191	0.255155	0.378531	0.354059	0.29932	0.365385	0.404762	0.348148	0.397849	0.5	0.594595
RUSC1-AS1	0.00357143	0.00499584	0.00421348	0	0.00191022	0.0021692	0.00381679	0.00684931	0.00862069	0.00561798	0	0.00282486	0.00172712	0	0	0.0119048	0	0	0	0
RUSC1	0.0488095	0.0699417	0.0589888	0.0692168	0.0410697	0.0856833	0.0597964	0.0753425	0.0732759	0.0629213	0.0798969	0.0564972	0.0932642	0.122449	0.0833333	0.0833333	0.0518519	0.0860215	0	0.351351
ASH1L	0.294048	0.202331	0.231742	0.200364	0.239733	0.316703	0.237913	0.239726	0.237069	0.153933	0.347938	0.288136	0.29361	0.306122	0.365385	0.440476	0.237037	0.408602	0	0.162162
ASH1L-AS1	0.0107143	0.0158202	0.0133427	0.00546448	0.00764088	0.0119306	0.019084	0.00913242	0.0215517	0.0191011	0.00515464	0.00847458	0.00863558	0	0	0	0.0148148	0.0107527	0	0
MSTO1	0.0238095	0.0341382	0.0316011	0.0400729	0.025788	0.0238612	0.0368957	0.0365297	0.0387931	0.041573	0.0154639	0.0169492	0.029361	0.0136054	0.0576923	0.0238095	0	0.0322581	0.5	0
YY1AP1	0.0428571	0.0674438	0.0765449	0.0783242	0.0620821	0.0921909	0.0610687	0.086758	0.0732759	0.0730337	0.100515	0.0819209	0.0932642	0.108844	0.0641026	0.0714286	0.037037	0.107527	0	0
DAP3	0.154762	0.181515	0.186798	0.167577	0.136581	0.158351	0.148855	0.205479	0.202586	0.201124	0.0850515	0.149718	0.227979	0.22449	0.153846	0.202381	0.177778	0.16129	0.5	0.108108
GON4L	0.102381	0.0907577	0.122893	0.0947177	0.137536	0.123644	0.155216	0.109589	0.107759	0.0764045	0.0309278	0.0734463	0.0932642	0.115646	0.0705128	0.107143	0.148148	0.129032	0	0.027027
SYT11	0.00833333	0.0199833	0.0175562	0.0145719	0.00382044	0.0347072	0.00890585	0.0273973	0.0215517	0.0438202	0.0103093	0.0367232	0.00345423	0.0136054	0.0192308	0.0119048	0.00740741	0.0322581	0	0
RIT1	0.0333333	0.0674438	0.051264	0.0783242	0.0267431	0.0520607	0.0534351	0.06621	0.0732759	0.0629213	0.0541237	0.0423729	0.0759931	0.0884354	0.0833333	0.0833333	0.0814815	0.107527	0	0
KHDC4	0.0928571	0.10408	0.102528	0.147541	0.109838	0.116052	0.117048	0.13242	0.125	0.119101	0.0850515	0.0988701	0.0708117	0.142857	0.160256	0.142857	0.118519	0.215054	0	0.027027
ARHGEF2	0.0535714	0.0532889	0.0660112	0.100182	0.0592168	0.0596529	0.0445293	0.0342466	0.0301724	0.0382022	0.0463918	0.0310734	0.0725389	0.115646	0.211538	0.238095	0.148148	0.0967742	0	0.108108
AL355388.2	0.00238095	0	0.000702247	0	0.00191022	0	0	0	0	0	0.00257732	0	0.00345423	0	0	0	0	0	0	0
SSR2	1.78214	1.50375	1.72402	1.57923	1.86151	1.75705	1.76718	1.68037	1.71983	1.77079	1.32216	1.35028	1.8791	1.61224	1.30128	1.25	2.56296	2	3	1.10811
UBQLN4	0.0166667	0.0249792	0.0210674	0.0291439	0.0152818	0.0260304	0.0292621	0.0182648	0.0646552	0.0438202	0.0231959	0.0310734	0.0259067	0.0408163	0.0384615	0.0714286	0.0296296	0.0430108	0	0.027027
LAMTOR2	0.267857	0.402165	0.345506	0.468124	0.194842	0.359002	0.351145	0.5	0.383621	0.48764	0.14433	0.240113	0.321244	0.408163	0.269231	0.238095	0.222222	0.258065	0	0.486486
RAB25	0.00357143	0.0174854	0.00702247	0.00728597	0.00764088	0.00976139	0.00381679	0.00684931	0	0.00898876	0.00773196	0.0141243	0.00690846	0	0.0128205	0.0119048	0	0.0107527	0	0
MEX3A	0.00714286	0.00499584	0.00421348	0.00546448	0.00668577	0.0195228	0	0.00228311	0	0.00224719	0.0154639	0.00847458	0.0207254	0.00680272	0.0320513	0.0119048	0.0296296	0.0215054	0	0.027027
LMNA	2.92976	3.13739	3.77107	3.64481	2.92073	3.42842	4.0827	4.48858	4.72845	4.03258	4.21649	3.68079	3.99655	3.12245	4.62179	3.16667	3.14074	3.03226	5.5	4.54054
SEMA4A	0.0607143	0.0616153	0.0639045	0.0382514	0.0324737	0.0260304	0.0152672	0.0296804	0.0258621	0.0280899	0.0927835	0.039548	0.0984456	0.0748299	0.0897436	0.107143	0.0740741	0.0107527	0	0
SLC25A44	0.0214286	0.0266445	0.0147472	0.0309654	0.0114613	0.021692	0.0165394	0.0159817	0.012931	0.0292135	0.0206186	0.0282486	0.0725389	0.0884354	0.0769231	0.119048	0.0148148	0.0215054	0	0.027027
PMF1-BGLAP	0	0.00749376	0.00140449	0.00364299	0.00095511	0.0032538	0.00636132	0.0114155	0	0.0179775	0.00257732	0	0.00172712	0	0	0	0	0	0	0
PMF1	0.221429	0.204829	0.202247	0.174863	0.158548	0.156182	0.231552	0.26484	0.25	0.247191	0.141753	0.217514	0.265976	0.210884	0.198718	0.190476	0.244444	0.16129	1.5	0.297297
BGLAP	0	0.00582848	0.00140449	0.00182149	0.00382044	0	0	0	0	0.00898876	0.00257732	0	0.00172712	0	0.00641026	0.0119048	0	0.0107527	0	0
PAQR6	0.00476191	0.000832639	0.00772472	0	0.0105062	0.0032538	0.00254453	0.00684931	0	0.00224719	0.0360825	0.0649718	0.00345423	0.00680272	0.0384615	0.0238095	0.0148148	0.0107527	0	0
SMG5	0.0178571	0.0308077	0.0224719	0.0327869	0.0229226	0.0173536	0.0292621	0.0456621	0.0387931	0.0292135	0.0386598	0.0282486	0.0310881	0.0544218	0.0705128	0.047619	0.0444444	0.0430108	0	0
TMEM79	0.00714286	0.0083264	0.00491573	0.0163934	0.00573066	0.00650759	0.00890585	0.0114155	0.00431035	0.0101124	0.00257732	0.019774	0	0.0272109	0	0	0	0.0215054	0	0.027027
GLMP	0.0761905	0.153206	0.138343	0.229508	0.120344	0.172451	0.152672	0.294521	0.198276	0.388764	0.149485	0.19209	0.105354	0.115646	0.0705128	0.0833333	0.0666667	0.107527	0	0.162162
CCT3	0.364286	0.357202	0.350421	0.253188	0.277937	0.339479	0.30916	0.326484	0.349138	0.361798	0.301546	0.293785	0.445596	0.360544	0.371795	0.297619	0.496296	0.451613	0.5	0.405405
TSACC	0	0	0.000702247	0	0	0.0010846	0	0.00228311	0	0.00561798	0	0	0	0	0.00641026	0	0	0	0	0
C1orf61	0.00119048	0	0.00140449	0	0.00095511	0	0.00127227	0	0	0	0	0	0.00172712	0.00680272	0	0	0	0.0215054	0	0
AL139412.1	0.0107143	0.00166528	0.011236	0.00364299	0.00573066	0.00867679	0.00381679	0.00684931	0.00431035	0.00224719	0.0206186	0.00847458	0.0120898	0	0	0.0357143	0	0	0	0.027027
MEF2D	0.0440476	0.0441299	0.0744382	0.0819672	0.0448902	0.0466377	0.0725191	0.0479452	0.0474138	0.0674157	0.0747423	0.0225989	0.0932642	0.102041	0.0833333	0.047619	0.0296296	0.0430108	0	0
AL365181.1	0.00595238	0	0.00280899	0.00364299	0.00191022	0.0010846	0.00381679	0.0114155	0	0.00449438	0.00257732	0.00564972	0.00172712	0.00680272	0.00641026	0	0.0148148	0	0	0
NAXE	0.192857	0.265612	0.241573	0.264117	0.17383	0.274403	0.254453	0.326484	0.314655	0.334831	0.170103	0.257062	0.205527	0.251701	0.134615	0.154762	0.244444	0.247312	0	0.297297
GPATCH4	0.0928571	0.110741	0.0807584	0.105647	0.0792741	0.0780911	0.0903308	0.0890411	0.103448	0.0898876	0.0876289	0.0706215	0.0621762	0.170068	0.0576923	0.0357143	0.111111	0.0537634	0.5	0.135135
BCAN	0.00476191	0.00582848	0.00421348	0.00728597	0.00573066	0.0043384	0.00127227	0.00456621	0	0	0.0154639	0.0282486	0.0103627	0	0.0128205	0	0.00740741	0	0	0
NES	0.0583333	0.0474605	0.0414326	0.0273224	0.0506208	0.0780911	0.0521628	0.0182648	0.0603448	0.00786517	0.0824742	0.0649718	0.0328152	0.0272109	0.153846	0.0595238	0.125926	0.107527	1.5	0.135135
AL590666.3	0.00357143	0.00333056	0.000702247	0.00182149	0.00286533	0	0	0	0	0	0	0.00282486	0.00172712	0	0.00641026	0.0119048	0	0	0	0
CRABP2	0.613095	0.485429	1.0309	1.60474	0.946514	1.10195	1.60814	1.62785	1.42241	2.19551	2.83505	3.24576	0.658031	1.29252	0.551282	0.452381	1.42222	1.3871	2	1.56757
ISG20L2	0.0535714	0.050791	0.0702247	0.0728597	0.0487106	0.0607375	0.0648855	0.0753425	0.0603448	0.0606742	0.0773196	0.107345	0.0829016	0.136054	0.108974	0.047619	0.0296296	0.0645161	0.5	0.0540541
RRNAD1	0.0654762	0.0407993	0.0351124	0.0400729	0.0420248	0.0444685	0.0343511	0.0410959	0.0905172	0.0449438	0.0283505	0.0310734	0.0466321	0.0748299	0.0448718	0.0357143	0.0222222	0	0	0
MRPL24	0.282143	0.313905	0.326545	0.264117	0.166189	0.236443	0.298982	0.308219	0.293103	0.289888	0.159794	0.152542	0.300518	0.265306	0.192308	0.27381	0.133333	0.150538	0.5	0.432432
HDGF	0.109524	0.161532	0.154494	0.1949	0.136581	0.172451	0.148855	0.248858	0.181034	0.231461	0.175258	0.200565	0.107081	0.183673	0.166667	0.130952	0.0888889	0.215054	0	0.297297
PRCC	0.0952381	0.105745	0.0821629	0.118397	0.0601719	0.113883	0.0839695	0.0936073	0.0862069	0.104494	0.0721649	0.0451977	0.1019	0.122449	0.0897436	0.130952	0.0148148	0.150538	0	0.0810811
SH2D2A	0.00119048	0.00333056	0.000702247	0.00546448	0.00095511	0.0021692	0	0.00228311	0	0.00224719	0.00257732	0.00282486	0.00172712	0.00680272	0	0.0119048	0	0	0	0
NTRK1	0	0	0	0	0.00095511	0.0010846	0	0	0	0.0011236	0.0206186	0.0564972	0	0	0	0	0	0	0	0
INSRR	0	0	0	0	0.00095511	0	0	0	0	0.00224719	0	0	0	0.00680272	0	0.0119048	0	0	0	0
PEAR1	0.0130952	0.0166528	0.000702247	0.00182149	0.00191022	0.0043384	0.00127227	0.00456621	0.00431035	0.00337079	0.0180412	0.0112994	0.0224525	0.0680272	0.198718	0.214286	0.0148148	0.0430108	0	0
LRRC71	0	0	0	0.00182149	0	0	0.00127227	0	0	0	0	0	0.0120898	0	0.025641	0	0	0	0	0
ARHGEF11	0.00714286	0.0141549	0.0147472	0.0182149	0.0162369	0.0249458	0.0254453	0.0114155	0.012931	0.0213483	0.0103093	0.0225989	0.00518135	0.0136054	0.00641026	0.0119048	0.0148148	0.0215054	0	0
ETV3	0.0238095	0.0224813	0.0140449	0.0273224	0.017192	0.016269	0.0279898	0.0342466	0.00862069	0.0224719	0.0180412	0.0225989	0.0189983	0.0272109	0.025641	0.0119048	0.0296296	0.0107527	0	0.0540541
KIRREL1	0.0119048	0.0291424	0.0330056	0.0309654	0.0143266	0.032538	0.0407125	0.0342466	0.0517241	0.0426966	0.0283505	0.0112994	0.0241796	0.0340136	0.00641026	0	0.0148148	0.0107527	0	0.027027
CD1A	0.00238095	0.00166528	0	0	0.00095511	0	0	0.00228311	0	0.0011236	0	0	0	0	0	0	0	0	0	0
CD1C	0.00119048	0.00333056	0.00140449	0.00364299	0	0.0032538	0.00127227	0	0	0.00561798	0	0.00282486	0	0	0	0	0	0	0	0
CD1B	0	0	0.00210674	0.00182149	0	0.0010846	0	0.00228311	0	0	0	0	0	0	0	0	0	0	0	0
CD1E	0.00119048	0.00333056	0.000702247	0	0	0	0.00381679	0	0	0.00224719	0	0	0	0	0.0192308	0	0	0	0	0
MNDA	0.00357143	0.00333056	0.000702247	0.010929	0	0.0043384	0.00127227	0	0	0.0123596	0.00773196	0.00282486	0.00690846	0.00680272	0.00641026	0	0.00740741	0	0	0
PYHIN1	0.0238095	0.0283097	0.00210674	0.00728597	0.00286533	0.00650759	0.00127227	0.0159817	0.00431035	0.00337079	0.00257732	0.0141243	0.0379965	0.0884354	0	0	0	0	0	0
IFI16	0.703571	1.30808	0.535815	0.839709	0.602674	0.912148	0.42112	0.726027	0.400862	0.765169	0.453608	0.663842	0.711572	0.877551	1.14744	1.04762	0.355556	0.322581	0.5	0.540541
AIM2	0	0.00166528	0	0	0	0.0010846	0	0	0	0.00337079	0	0	0	0	0	0	0	0	0	0
CADM3	0.107143	0.245629	0.264045	0.420765	0.105062	0.137744	0.0966921	0.136986	0.12069	0.82809	0.260309	0.398305	0.184801	0.0680272	0.0192308	0.047619	0	0.0430108	0	0.459459
CADM3-AS1	0	0	0.000702247	0.00182149	0	0.0010846	0.00127227	0	0	0	0	0	0	0	0	0	0	0	0	0
ACKR1	0.0428571	0.106578	0.0189607	0.0236794	0.0162369	0.0368764	0.0139949	0.0388128	0.012931	0.0651685	0.0103093	0.0254237	0.00518135	0.0136054	0.0128205	0.0238095	0.0148148	0.0215054	0	0.0810811
FCER1A	0.0107143	0.020816	0.00491573	0.0145719	0.00382044	0.00759219	0.00763359	0.00684931	0	0.0123596	0.00515464	0.00564972	0.00345423	0	0.00641026	0.0119048	0	0	0	0
DUSP23	0.121429	0.218152	0.1875	0.276867	0.0993314	0.193059	0.231552	0.365297	0.353448	0.566292	0.0592784	0.115819	0.136442	0.183673	0.108974	0.0357143	0.103704	0.129032	1	0.459459
FCRL6	0	0	0	0	0.00095511	0	0.00254453	0	0.00862069	0.00224719	0	0	0	0	0	0	0	0	0	0
SLAMF8	0.0238095	0.127394	0.000702247	0.0455373	0.00382044	0.0292842	0.00508906	0.0388128	0.00431035	0.0764045	0.00257732	0.0141243	0.00172712	0.0136054	0	0	0	0	0	0.162162
AL590560.1	0	0.00249792	0.000702247	0	0.00095511	0.0032538	0.00381679	0.00913242	0	0.00449438	0	0.00282486	0	0	0	0	0	0	0	0
VSIG8	0.00952381	0.00999167	0.00632022	0.00910747	0.00286533	0.0043384	0.00254453	0.00684931	0.00431035	0.00561798	0.00773196	0.00847458	0.00345423	0	0.0128205	0.0119048	0.00740741	0.0107527	0	0
AL590560.2	0.00476191	0.00915903	0.00491573	0.00546448	0.00191022	0.0119306	0.00381679	0.0114155	0.00431035	0.011236	0.0103093	0.00564972	0.00345423	0	0	0	0	0	0	0
CFAP45	0.00357143	0.0041632	0.00210674	0.00728597	0.00477555	0	0.00254453	0.00228311	0	0.00224719	0.00773196	0.00282486	0.00863558	0	0	0	0	0	0	0
TAGLN2	1.12381	1.70358	1.31531	1.54645	0.916905	1.31887	1.32061	1.40639	1.43534	1.63034	1.45103	1.9096	1.20035	1.59864	1.00641	1.33333	0.325926	0.516129	0	2.7027
IGSF9	0	0.000832639	0.000702247	0.00182149	0	0	0	0	0	0.00224719	0	0.00564972	0	0	0	0	0	0	0	0
LINC01133	0.0238095	0.0158202	0.0702247	0.0564663	0.0105062	0.0184382	0.0165394	0.00228311	0.00862069	0.0157303	0	0	0.364421	0.108844	0.0384615	0	0	0	0	0.0810811
KCNJ10	0.00119048	0.000832639	0.00140449	0.00182149	0	0	0.00127227	0	0	0	0	0	0	0.00680272	0	0	0	0	0	0
PIGM	0.0202381	0.0291424	0.0287921	0.0528233	0.0324737	0.0249458	0.0419847	0.043379	0.0301724	0.0337079	0.0309278	0.0225989	0.0328152	0.0680272	0.0512821	0.0238095	0.00740741	0.0322581	0	0.027027
IGSF8	0.104762	0.100749	0.130618	0.0965392	0.061127	0.110629	0.0954198	0.114155	0.116379	0.0820225	0.175258	0.144068	0.119171	0.122449	0.134615	0.166667	0.111111	0.0322581	0	0.0810811
ATP1A2	0.00357143	0.00499584	0.000702247	0.00364299	0.00382044	0.0021692	0.0419847	0.0159817	0.0215517	0.00449438	0.00515464	0	0	0.00680272	0.217949	0.119048	0.00740741	0	0	0
AL121987.2	0	0.000832639	0.000702247	0	0	0.0021692	0	0.00228311	0	0.00224719	0	0	0	0	0	0	0	0	0	0
PEA15	0.209524	0.328893	0.205758	0.331512	0.131805	0.272234	0.268448	0.509132	0.37931	0.6	0.152062	0.177966	0.288428	0.340136	0.307692	0.27381	0.133333	0.0967742	0.5	0.756757
DCAF8	0.0952381	0.1199	0.101124	0.127505	0.0936008	0.126898	0.109415	0.141553	0.12069	0.124719	0.162371	0.161017	0.115717	0.156463	0.141026	0.166667	0.140741	0.11828	0	0.0540541
AL139011.2	0	0.00166528	0.00210674	0	0	0	0	0	0	0	0	0.00282486	0	0	0.00641026	0	0	0	0	0
AL139011.1	0	0.000832639	0.00210674	0.00182149	0.00095511	0	0.00127227	0.00456621	0.00431035	0.0011236	0	0	0	0	0	0	0	0	0	0
PEX19	0.072619	0.0815987	0.0800562	0.0874317	0.0878701	0.0867679	0.100509	0.109589	0.0862069	0.110112	0.123711	0.121469	0.124352	0.136054	0.0705128	0.0595238	0.0296296	0.139785	0	0.027027
COPA	0.111905	0.125729	0.191011	0.154827	0.123209	0.160521	0.167939	0.242009	0.185345	0.233708	0.118557	0.127119	0.112263	0.136054	0.237179	0.0833333	0.155556	0.11828	0	0.108108
NCSTN	0.141667	0.143214	0.135534	0.191257	0.0821394	0.156182	0.150127	0.171233	0.185345	0.230337	0.131443	0.155367	0.148532	0.0884354	0.108974	0.154762	0.0518519	0.172043	0	0.135135
VANGL2	0.0404762	0.0441299	0.0301966	0.0400729	0.0267431	0.0477223	0.0343511	0.043379	0.00862069	0.0224719	0.0283505	0.0141243	0.0328152	0.0340136	0.025641	0.0238095	0.0296296	0.0215054	0	0
CD84	0.00357143	0	0.000702247	0.00182149	0.00095511	0.0010846	0.00127227	0.00456621	0	0.00224719	0	0	0	0	0.00641026	0	0	0	0	0.027027
SLAMF1	0	0	0.00140449	0	0	0.0021692	0.00127227	0.00228311	0	0.00224719	0	0	0	0	0	0	0	0	0	0
AL121985.1	0	0.00666112	0.00140449	0	0.00191022	0.0021692	0.00254453	0.00228311	0	0.0011236	0.00257732	0.00282486	0.00345423	0.0136054	0	0	0	0	0	0
CD48	0.00119048	0.00915903	0.00210674	0.00182149	0	0.0021692	0	0.00456621	0	0	0	0	0.00690846	0	0	0	0	0	0	0.027027
SLAMF7	0.00119048	0.000832639	0	0	0.00191022	0	0.00127227	0.00228311	0	0	0	0	0	0	0	0	0	0	0	0
LY9	0.00119048	0.000832639	0.00140449	0	0	0	0.00127227	0	0	0	0	0.00282486	0	0	0	0	0	0	0	0
F11R	0.00714286	0.00749376	0.00210674	0.00364299	0.00286533	0.00542299	0.00127227	0.00456621	0.00431035	0.00224719	0.00257732	0.00847458	0	0.00680272	0	0	0	0.0215054	0	0
TSTD1	0.0214286	0.0516236	0.0154494	0.0145719	0.017192	0.0238612	0.019084	0.0273973	0.0301724	0.0606742	0.0438144	0.0367232	0.015544	0.0204082	0.0897436	0.0952381	0.00740741	0.0107527	0	0.0810811
USF1	0.0107143	0.00915903	0.00772472	0.0127505	0.0124164	0.010846	0.00636132	0.0182648	0.0258621	0.0146067	0.00515464	0.0112994	0.00345423	0	0	0	0.0296296	0	0	0.027027
ARHGAP30	0	0.0041632	0.00140449	0.00364299	0.00095511	0.00542299	0.00127227	0.00228311	0	0.00449438	0	0	0	0	0	0	0	0.0215054	0	0
NECTIN4	0	0.00166528	0.000702247	0.00728597	0.00095511	0.0043384	0.00127227	0.00456621	0.00431035	0.00224719	0.00515464	0	0.00172712	0	0	0	0	0	0	0
KLHDC9	0.0119048	0.0183181	0.0393258	0.0364299	0.0305635	0.00867679	0.0381679	0.0251142	0.0474138	0.0202247	0.0283505	0.0254237	0.0466321	0.0272109	0.0769231	0.0595238	0.0222222	0	0	0.027027
PFDN2	0.338095	0.367194	0.396067	0.497268	0.325692	0.390456	0.375318	0.484018	0.349138	0.42809	0.293814	0.358757	0.366149	0.482993	0.519231	0.345238	0.444444	0.408602	0	0.594595
NIT1	0.0630952	0.0674438	0.0610955	0.0801457	0.0515759	0.0748373	0.0890585	0.107306	0.0603448	0.0910112	0.0438144	0.0706215	0.0587219	0.0612245	0.0512821	0.0714286	0.0222222	0.0430108	0	0
DEDD	0.052381	0.0499584	0.0372191	0.0491803	0.0362942	0.0401302	0.0330789	0.0547945	0.0603448	0.052809	0.0180412	0.0367232	0.0621762	0.0680272	0.0769231	0.0833333	0.00740741	0.0645161	0	0.0540541
UFC1	0.407143	0.439634	0.416433	0.409836	0.43553	0.515184	0.507634	0.577626	0.590517	0.544944	0.435567	0.457627	0.478411	0.414966	0.358974	0.392857	0.718519	0.666667	1	0.405405
USP21	0.00952381	0.00915903	0.00983146	0.00910747	0.0105062	0.00650759	0.00508906	0.00456621	0.00431035	0.00786517	0.00773196	0.0169492	0.0103627	0.0136054	0	0.0238095	0	0.0107527	0	0
PPOX	0.052381	0.0333056	0.0821629	0.0528233	0.0515759	0.0368764	0.0547074	0.0570776	0.0905172	0.0426966	0.0360825	0.0338983	0.060449	0.0408163	0.0641026	0.0595238	0.00740741	0.0752688	0	0.0810811
B4GALT3	0.0416667	0.0549542	0.0582865	0.0382514	0.0401146	0.0542299	0.0381679	0.0525114	0.0431034	0.047191	0.0412371	0.019774	0.0552677	0.0408163	0.0705128	0.0714286	0.0740741	0.0860215	0.5	0.027027
ADAMTS4	0.0464286	0.134055	0.0196629	0.0255009	0.0162369	0.0444685	0.0101781	0.0205479	0.0172414	0.0269663	0.0154639	0.0225989	0.0777202	0.176871	0.108974	0.130952	0.0444444	0.0537634	0	0.0810811
NDUFS2	0.14881	0.184013	0.153792	0.189435	0.138491	0.229935	0.171756	0.164384	0.163793	0.219101	0.154639	0.189266	0.208981	0.197279	0.134615	0.154762	0.214815	0.301075	0	0.216216
FCER1G	0.00476191	0.0274771	0.00632022	0.00728597	0.00286533	0.0151844	0.00508906	0.0159817	0.00431035	0.0213483	0.0103093	0.00564972	0.00345423	0	0	0	0.0222222	0	0	0.0540541
TOMM40L	0.0154762	0.0133222	0.011236	0.00910747	0.00573066	0.0140998	0.0114504	0.0251142	0.0215517	0.0292135	0.0154639	0.0169492	0.0207254	0	0.00641026	0.0119048	0.0444444	0	0	0
NR1I3	0.00357143	0.00499584	0.00210674	0	0	0	0.00127227	0	0	0.00224719	0	0	0.00345423	0.00680272	0.00641026	0	0	0	0	0
MPZ	0.00238095	0.000832639	0.000702247	0	0	0.00650759	0.00254453	0.00228311	0.00431035	0.00224719	0.00515464	0.00282486	0.00345423	0	0.134615	0.214286	0	0	0	0
SDHC	0.441667	0.514571	0.507022	0.480874	0.383954	0.424078	0.597964	0.716895	0.543103	0.55618	0.430412	0.477401	0.506045	0.414966	0.423077	0.392857	0.496296	0.247312	1.5	0.405405
AL592295.4	0.00119048	0.00166528	0	0	0.00191022	0.0021692	0	0	0	0.00224719	0	0.00282486	0.00172712	0	0	0	0	0	0	0
FCGR2A	0.0261905	0.0316403	0.00140449	0.00546448	0.0143266	0.00759219	0	0.00228311	0	0.00561798	0.00515464	0.00282486	0.00863558	0.0204082	0.0641026	0.0357143	0	0	0	0
HSPA6	0.185714	0.114904	0.150281	0.0965392	0.0477555	0.0629067	0.0928753	0.022831	0.0991379	0.0314607	0.0850515	0.059322	0.0431779	0.142857	0.128205	0	0.037037	0.204301	0	0
FCGR3A	0	0	0	0	0	0.0010846	0.00254453	0.00228311	0	0	0	0	0	0	0	0	0	0	0	0
FCGR2B	0.00119048	0.00333056	0.000702247	0	0	0	0	0.00684931	0	0.0011236	0	0	0	0	0	0	0	0	0	0
FCRLB	0.00595238	0.00999167	0.0105337	0	0.00286533	0.0032538	0.00636132	0.00684931	0.00431035	0.00224719	0	0.0141243	0.00172712	0	0.00641026	0.0119048	0.0148148	0	0	0
DUSP12	0.0988095	0.109076	0.136938	0.102004	0.0830946	0.112798	0.139949	0.141553	0.125	0.0955056	0.110825	0.110169	0.11399	0.115646	0.121795	0.0952381	0.0814815	0.0752688	0	0.0810811
AL359541.1	0.00952381	0.00582848	0.00140449	0.00364299	0.00477555	0.0043384	0.00636132	0.00684931	0.00431035	0.0011236	0.00257732	0.00564972	0	0.00680272	0	0	0	0.0107527	0	0
ATF6	0.0952381	0.0815987	0.0919944	0.123862	0.0573066	0.0704989	0.131043	0.121005	0.12069	0.104494	0.0953608	0.0960452	0.129534	0.0952381	0.0961538	0.0952381	0.0888889	0.107527	0	0.0810811
OLFML2B	0.230952	0.29642	0.353933	0.296903	0.106017	0.232104	0.125954	0.146119	0.25431	0.446067	0.0747423	0.0338983	0.440415	0.591837	0.461538	0.535714	0.177778	0.11828	0	0.432432
NOS1AP	0	0.00166528	0	0	0.00382044	0.0032538	0.00127227	0	0	0	0.0206186	0.0225989	0	0	0.0128205	0.0595238	0	0	0	0
C1orf226	0	0.000832639	0.00140449	0	0.00095511	0.0010846	0	0	0	0	0.00773196	0.00282486	0	0	0.00641026	0	0	0	0	0
UHMK1	0.0392857	0.0532889	0.0351124	0.0564663	0.0410697	0.0466377	0.0483461	0.0547945	0.0344828	0.0606742	0.0412371	0.0621469	0.0552677	0.129252	0.0961538	0.0714286	0.0518519	0.0860215	0	0.027027
AL596325.1	0	0.000832639	0.00140449	0.00182149	0	0.0010846	0	0	0	0	0	0	0.00172712	0	0	0	0	0	0	0
UAP1	0.275	0.334721	0.455056	0.306011	0.143266	0.178959	0.139949	0.152968	0.176724	0.253933	0.103093	0.152542	0.960276	0.70068	1.1859	1.08333	0.118519	0.236559	0	0.297297
DDR2	0.270238	0.335554	0.227528	0.271403	0.236867	0.254881	0.234097	0.251142	0.189655	0.225843	0.219072	0.251412	0.43696	0.380952	0.294872	0.166667	0.266667	0.333333	0.5	0.297297
HSD17B7	0.0380952	0.0532889	0.0442416	0.0437158	0.0401146	0.0292842	0.0483461	0.0251142	0.0431034	0.0202247	0.056701	0.0734463	0.0345423	0.0340136	0.0384615	0.0119048	0.00740741	0.0215054	0	0.0540541
CCDC190	0.00119048	0	0.00140449	0.00182149	0	0.0010846	0	0	0.00431035	0	0.00257732	0	0.00690846	0	0	0	0	0	0	0
RGS4	0.00714286	0.00749376	0.00210674	0.00364299	0	0.0021692	0.00381679	0.00228311	0	0	0	0	0.00345423	0.0272109	0.0384615	0.0119048	0	0	0	0
RGS5	0.0214286	0.0424646	0.0196629	0.0364299	0.0133715	0.0173536	0.0101781	0.0776256	0.0172414	0.0179775	0.0206186	0.00847458	0.0431779	0.238095	0.0448718	0.142857	0.0148148	0.236559	0	0.621622
RGS5.1	0.00357143	0.00499584	0.00210674	0.00364299	0.00382044	0.00650759	0.0127226	0.00228311	0.00431035	0.00786517	0.0103093	0.00282486	0.00863558	0.0136054	0.00641026	0	0	0.0215054	0	0.027027
NUF2	0.00119048	0.00666112	0.00140449	0.00546448	0.00191022	0.0032538	0.00127227	0.0114155	0.00862069	0.00337079	0.0128866	0.00564972	0	0	0	0	0	0.0107527	1.5	0.324324
PBX1	0.17381	0.149875	0.241573	0.214936	0.234002	0.267896	0.21883	0.205479	0.219828	0.21236	0.301546	0.262712	0.169257	0.156463	0.0384615	0.0357143	0.244444	0.397849	0	0.135135
LMX1A	0.00119048	0.000832639	0.00210674	0.00728597	0	0	0.00763359	0	0.012931	0.00449438	0	0	0.00345423	0	0	0	0	0	0.5	0
RXRG	0.0166667	0.00582848	0.00210674	0.00182149	0.00764088	0.010846	0.0101781	0.00684931	0.00862069	0	0.00257732	0	0.0120898	0.0136054	0	0	0.0222222	0.0860215	0	0
AL356441.1	0.00119048	0.000832639	0.00210674	0.00546448	0.00095511	0.0043384	0.00127227	0.00684931	0	0	0.00257732	0	0.00172712	0.00680272	0	0	0	0	0	0.027027
MGST3	1.91429	1.98251	2.95997	2.92896	2.22159	2.53905	2.98728	3.35845	3.39655	3.35281	1.59536	1.61017	2.23489	1.7619	1.23718	1.10714	1.74815	1.33333	5	3.43243
ALDH9A1	0.372619	0.412989	0.335674	0.322404	0.234957	0.252711	0.340967	0.312785	0.37069	0.357303	0.123711	0.110169	0.317789	0.360544	0.173077	0.309524	0.325926	0.27957	2	0.216216
AL451074.6	0.00119048	0.00249792	0.000702247	0	0.00095511	0	0	0	0	0	0.00257732	0.00282486	0.00690846	0	0	0	0	0	0	0.027027
TMCO1	0.529762	0.558701	0.560393	0.637523	0.509074	0.593275	0.600509	0.792237	0.74569	0.742697	0.572165	0.669492	0.468048	0.462585	0.301282	0.535714	0.518519	0.516129	1	0.756757
UCK2	0.0130952	0.0383014	0.0266854	0.0346084	0.0114613	0.0357918	0.0279898	0.0410959	0.0301724	0.0640449	0.00773196	0.0112994	0.00863558	0.047619	0.025641	0.0357143	0	0.0322581	0	0.162162
FAM78B	0.00238095	0.0041632	0.00632022	0.00364299	0.00477555	0.0043384	0.00890585	0.0273973	0.00862069	0.00449438	0.00515464	0	0.0138169	0	0	0	0	0	0	0
AL390115.1	0.00238095	0.000832639	0	0.00182149	0.00095511	0	0.0101781	0.00228311	0	0.0011236	0.00257732	0	0	0	0	0	0	0	0	0
POGK	0.022619	0.0283097	0.0217697	0.0218579	0.0229226	0.0347072	0.0394402	0.0525114	0.0258621	0.0404494	0.0515464	0.0564972	0.0241796	0.047619	0.0512821	0.0238095	0.0222222	0.0430108	0	0.108108
TADA1	0.0142857	0.0174854	0.00842697	0.00910747	0.0124164	0.00976139	0.00890585	0.0251142	0.0215517	0.0224719	0.0154639	0.0112994	0.00690846	0.0204082	0.0192308	0.0119048	0.00740741	0.0215054	0	0.0810811
AL451050.2	0	0.00333056	0.00210674	0.00182149	0.00382044	0.00542299	0	0	0	0.00337079	0.00257732	0.00282486	0.00172712	0	0	0	0	0.0107527	0	0
POU2F1	0.052381	0.0374688	0.0575843	0.0455373	0.0553964	0.0607375	0.0712468	0.0456621	0.0387931	0.0292135	0.0463918	0.0762712	0.0397237	0.0816327	0.141026	0.0238095	0.0222222	0.0430108	0	0
CD247	0	0.00333056	0.00140449	0.00182149	0	0.0010846	0.00127227	0.00913242	0	0	0	0.0141243	0	0	0	0	0	0	0	0
AL359962.2	0	0	0	0.00364299	0	0	0.00254453	0	0	0	0	0.00282486	0	0	0.00641026	0	0	0	0	0
CREG1	0.478571	0.445462	0.573034	0.522769	0.314231	0.356833	0.394402	0.520548	0.599138	0.516854	0.456186	0.350282	0.734024	0.482993	0.282051	0.285714	0.125926	0.182796	0	0.243243
RCSD1	0.00357143	0.00166528	0.00210674	0.00182149	0	0	0.00127227	0.00228311	0	0.00224719	0	0	0.0103627	0	0.0448718	0.0952381	0	0	0	0
MPZL1	0.390476	0.390508	0.308989	0.335155	0.183381	0.280911	0.276081	0.214612	0.349138	0.380899	0.25	0.158192	0.392055	0.442177	0.25641	0.190476	0.133333	0.236559	0	0.459459
ADCY10	0	0.00166528	0	0	0	0	0	0	0	0.0011236	0	0	0.00172712	0	0.00641026	0	0	0	0	0
MPC2	0.339286	0.322231	0.44382	0.464481	0.404011	0.413232	0.525445	0.575342	0.521552	0.586517	0.435567	0.471751	0.471503	0.387755	0.314103	0.119048	0.481481	0.193548	1	0.891892
DCAF6	0.113095	0.142381	0.128511	0.120219	0.112703	0.111714	0.145038	0.166667	0.172414	0.166292	0.110825	0.144068	0.129534	0.136054	0.217949	0.178571	0.0740741	0.150538	0	0.108108
GPR161	0.0285714	0.0216486	0.0217697	0.0145719	0.0238777	0.0455531	0.0229008	0.0159817	0.0344828	0.0303371	0.0360825	0.0169492	0.0518135	0.0204082	0.0384615	0.0119048	0.037037	0.0107527	0	0.027027
TIPRL	0.157143	0.134888	0.139747	0.183971	0.110793	0.193059	0.120865	0.157534	0.172414	0.160674	0.167526	0.144068	0.188256	0.22449	0.160256	0.190476	0.148148	0.16129	0.5	0.189189
SFT2D2	0.0821429	0.130724	0.0969101	0.102004	0.0706781	0.103037	0.0992366	0.0890411	0.0689655	0.0808989	0.0824742	0.079096	0.0535406	0.183673	0.0897436	0.0714286	0.0814815	0.0322581	0	0.0810811
TBX19	0.00952381	0.0133222	0.00912921	0.00910747	0.0181471	0.0173536	0.0165394	0.00456621	0.012931	0.00898876	0.0128866	0.0112994	0.0138169	0.0408163	0	0.0119048	0	0.0215054	0	0
XCL2	0	0.00333056	0.000702247	0.00182149	0.00095511	0	0	0.00684931	0	0.0101124	0	0	0.00172712	0.00680272	0	0.0119048	0	0	0	0
XCL1	0	0.0041632	0.000702247	0.00182149	0.00095511	0.0010846	0	0	0	0.00898876	0	0	0	0	0	0	0	0	0	0
DPT	3.05238	2.45379	3.6264	2.88889	4.8978	4.49349	2.22392	2.39269	2.85776	5.20337	6.27835	4.25989	2.80484	2.61905	0.205128	0.285714	1.85926	1.10753	0	5
ATP1B1	0.0130952	0.0174854	0.0168539	0.0236794	0.0563515	0.0542299	0.0267176	0.0525114	0.0172414	0.0483146	0.185567	0.0819209	0.0259067	0.0136054	0.121795	0.0357143	0.0148148	0.0322581	0	0.108108
NME7	0.0583333	0.10741	0.0639045	0.0710383	0.0420248	0.0661605	0.0572519	0.0981735	0.0560345	0.0696629	0.0438144	0.059322	0.0967185	0.129252	0.0576923	0.047619	0.0666667	0.0430108	0	0
BLZF1	0.0607143	0.0757702	0.0758427	0.0582878	0.0573066	0.0715835	0.06743	0.10274	0.0775862	0.0775281	0.064433	0.0621469	0.1019	0.0748299	0.0769231	0.0833333	0.0296296	0.0860215	0	0.027027
CCDC181	0	0	0.00140449	0.00182149	0	0.0010846	0.00254453	0	0	0	0.00257732	0.0112994	0	0	0.0128205	0	0	0	0	0
SLC19A2	0.0119048	0.00999167	0.0252809	0.0182149	0.00668577	0.0119306	0.0165394	0.0251142	0	0.011236	0.00773196	0.00564972	0.0397237	0.0136054	0.0961538	0.107143	0.00740741	0.0107527	0	0
AL021068.1	0	0	0.00210674	0	0	0	0	0.00228311	0	0	0	0	0	0	0	0	0.00740741	0	0	0
F5	0	0	0.00140449	0.00182149	0.00191022	0.0010846	0.00636132	0.00684931	0.0431034	0.00449438	0.0103093	0.0282486	0	0	0.00641026	0.0119048	0	0	0	0
SELP	0	0.00666112	0.00140449	0.00182149	0.00286533	0.0021692	0	0.00456621	0.00431035	0.00224719	0	0	0.00172712	0.00680272	0.0192308	0.0595238	0.037037	0.0107527	0	0
C1orf112	0.00357143	0.0083264	0.00772472	0.00910747	0.017192	0.00976139	0.00763359	0.0273973	0.0172414	0.00674157	0.0103093	0.00847458	0.00863558	0.00680272	0	0	0	0	0	0.162162
SELL	0.00119048	0.00333056	0.000702247	0.00546448	0	0.0021692	0.00254453	0.00228311	0	0.0011236	0	0.0112994	0	0.0136054	0.0320513	0.0357143	0	0.0107527	0	0
SELE	0.025	0.0324729	0.0133427	0.00546448	0.0200573	0.016269	0.00890585	0.0159817	0.00431035	0.0157303	0.00773196	0.00847458	0.00690846	0.0204082	0.00641026	0.0357143	0	0	0	0
METTL18	0.0809524	0.0241465	0.0196629	0.0309654	0.0219675	0.0238612	0.024173	0.0136986	0.0301724	0.0235955	0.0154639	0.0112994	0.0120898	0.0408163	0.0320513	0.0595238	0.0222222	0.0107527	0	0
SCYL3	0.0285714	0.0216486	0.0189607	0.0255009	0.0286533	0.0195228	0.0203562	0.0365297	0.00862069	0.0370787	0.0180412	0.0225989	0.015544	0.0612245	0.0192308	0.0357143	0.0222222	0.0322581	0	0.027027
KIFAP3	0.104762	0.123231	0.0744382	0.102004	0.115568	0.137744	0.0648855	0.086758	0.0775862	0.0977528	0.0902062	0.127119	0.143351	0.197279	0.134615	0.142857	0.17037	0.0860215	0	0.108108
LINC01142	0.0142857	0.0174854	0.00421348	0.010929	0.00668577	0.0119306	0.00127227	0.0114155	0	0.00337079	0	0	0	0.00680272	0	0	0	0	0	0
AL354732.1	0.00595238	0.0083264	0.000702247	0.00910747	0.00095511	0.0043384	0.00254453	0.00228311	0	0.00337079	0	0	0	0	0	0.0119048	0.00740741	0	0	0
GORAB	0.0440476	0.0399667	0.0617978	0.0655738	0.0754537	0.0889371	0.0636132	0.0799087	0.0775862	0.047191	0.0721649	0.0649718	0.0880829	0.047619	0.0576923	0.0357143	0.0518519	0.0537634	0	0
PRRX1	1.43929	1.36553	0.807584	0.799636	1.27412	1.3308	0.645038	0.76484	0.625	0.751685	0.863402	0.90113	1.4525	1.57823	0.423077	0.761905	1.99259	1.64516	0.5	0.945946
Z97200.1	0.117857	0.181515	0.0610955	0.102004	0.108883	0.150759	0.0814249	0.0958904	0.103448	0.0921348	0.0541237	0.0677966	0.0967185	0.136054	0.0576923	0.0833333	0.133333	0.215054	0.5	0.108108
FMO3	0.0130952	0.0532889	0.00140449	0.010929	0.00764088	0.00759219	0.00636132	0.0182648	0	0.0213483	0.00257732	0	0.0345423	0.108844	0.217949	0.357143	0.00740741	0.0107527	0	0
FMO2	0.0380952	0.0407993	0.00491573	0.0127505	0.0143266	0.0010846	0.00508906	0.0182648	0.00862069	0.0101124	0	0	0.0794473	0.108844	0.416667	0.559524	0.0518519	0	0	0
AL445673.1	0	0.000832639	0	0.00182149	0	0.0010846	0	0	0	0.0011236	0	0	0	0	0	0	0	0.0107527	0	0
FMO1	0.307143	0.181515	0.00632022	0.0528233	0.0162369	0.0140998	0.00763359	0.0456621	0	0.0235955	0	0	0.495682	0.619048	0.288462	0.27381	0.0296296	0.0430108	0	0
FMO4	0.0154762	0.0266445	0.0224719	0.0255009	0.0191022	0.0140998	0.0178117	0.0296804	0.0344828	0.0269663	0.0231959	0.0169492	0.0172712	0.0340136	0.0448718	0.0119048	0.0444444	0.0107527	0	0
PRRC2C	0.519048	0.4796	0.418539	0.442623	0.573066	0.552061	0.614504	0.477169	0.405172	0.362921	0.556701	0.553672	0.533679	0.489796	0.641026	0.416667	0.466667	0.612903	1	0.297297
MYOC	0.410714	0.0840966	0.183287	0.0255009	0.0152818	0.0032538	0.0101781	0	0.00431035	0.00224719	0.00773196	0.019774	2.3437	0.836735	0.121795	0.333333	0.037037	0.0107527	0	0
VAMP4	0.0547619	0.0607827	0.0786517	0.107468	0.0420248	0.0672451	0.0687023	0.100457	0.0689655	0.0898876	0.10567	0.0932203	0.0552677	0.0952381	0.0448718	0.0714286	0.0444444	0.0215054	0	0
METTL13	0.047619	0.0324729	0.0386236	0.0255009	0.0210124	0.0336226	0.0254453	0.0479452	0.0258621	0.041573	0.0463918	0.0367232	0.0621762	0.0544218	0.0512821	0.0833333	0.0222222	0.0107527	0	0.0540541
DNM3	0.0130952	0.0133222	0.0280899	0.0418944	0.0181471	0.0542299	0.043257	0.0456621	0.0560345	0.0797753	0.0231959	0.0536723	0.0120898	0.0136054	0.0192308	0	0.0148148	0.0107527	0	0.027027
DNM3OS	0.135714	0.114072	0.233848	0.331512	0.375358	0.486985	0.384224	0.646119	0.387931	0.455056	0.814433	0.810734	0.0794473	0.163265	0.0448718	0.0833333	0.162963	0.0215054	1.5	0.027027
PIGC	0.157143	0.153206	0.255618	0.211293	0.227316	0.208243	0.246819	0.283105	0.288793	0.211236	0.335052	0.319209	0.248705	0.204082	0.128205	0.142857	0.140741	0.150538	0.5	0.162162
SUCO	0.0654762	0.041632	0.0519663	0.0528233	0.0487106	0.0466377	0.0585242	0.0890411	0.0344828	0.0449438	0.0721649	0.0819209	0.0690846	0.122449	0.147436	0.107143	0.0888889	0.0645161	0	0
AL031599.1	0.00119048	0	0.000702247	0	0.00191022	0.0043384	0.00508906	0.00913242	0.00862069	0.0011236	0	0	0	0	0	0.0119048	0	0	0	0
Z97198.1	0	0.000832639	0	0.00546448	0	0	0	0	0	0.00224719	0	0	0	0	0	0	0	0	0	0
TNFSF18	0.00119048	0.029975	0	0.0601093	0.00095511	0.016269	0	0.0136986	0	0.262921	0	0.00847458	0	0.00680272	0	0	0	0	0	0.540541
TNFSF4	0.00357143	0.0133222	0.00210674	0.0364299	0.00286533	0.0238612	0.00127227	0.0114155	0	0.116854	0	0.00847458	0	0.0136054	0	0	0	0	0	0.405405
AL645568.1	0.0107143	0.0108243	0.0161517	0.00364299	0.00573066	0.0173536	0.019084	0.00684931	0.0301724	0.011236	0.0154639	0.00847458	0.015544	0.0272109	0.0192308	0.0238095	0	0.0107527	0	0.027027
PRDX6	1.14048	1.21815	1.19874	0.98725	1.08691	1.07918	1.08524	1.29224	1.06034	1.38989	1.00258	1.00565	1.35924	1.51701	1.58333	1.34524	1.17037	0.806452	0	1.97297
ANKRD45	0.00476191	0	0.000702247	0.00182149	0	0	0.00381679	0	0.00431035	0	0	0	0.00345423	0.00680272	0	0	0	0	0	0
KLHL20	0.0714286	0.071607	0.0849719	0.0692168	0.0802292	0.0607375	0.06743	0.086758	0.103448	0.0640449	0.0979381	0.0903955	0.0725389	0.14966	0.115385	0.0595238	0.0888889	0.0967742	0	0.0810811
CENPL	0.0357143	0.0274771	0.0337079	0.0145719	0.0324737	0.0227766	0.0292621	0.0182648	0.0215517	0.0202247	0.0309278	0.0423729	0.0483592	0.0204082	0.0128205	0.0952381	0.0148148	0.0645161	0	0.108108
DARS2	0.00833333	0.0124896	0.0105337	0.010929	0.00764088	0.00867679	0.00763359	0.00684931	0.0172414	0.0157303	0.0128866	0.00564972	0.0103627	0.0136054	0.00641026	0.0119048	0	0	0	0
GAS5-AS1	0	0	0.00140449	0.00182149	0	0.0032538	0.00127227	0.00228311	0	0	0	0.00282486	0	0	0	0	0	0	0	0
ZBTB37	0.0285714	0.0266445	0.00772472	0.0327869	0.0248329	0.0249458	0.0330789	0.0296804	0.0301724	0.0202247	0.0154639	0.0254237	0.015544	0.047619	0.025641	0.0357143	0	0.0322581	0	0
SERPINC1	0	0.000832639	0.000702247	0	0	0	0.00127227	0	0	0	0.00515464	0	0	0	0	0	0	0	0	0
RC3H1	0.0452381	0.0524563	0.0407303	0.0418944	0.0410697	0.0715835	0.0445293	0.0570776	0.0474138	0.0539326	0.0206186	0.0564972	0.0569948	0.0816327	0.0641026	0.0714286	0.0518519	0.0430108	0	0.027027
AL121983.2	0.00238095	0	0	0	0	0.0010846	0.00254453	0	0	0.0011236	0	0	0.00172712	0	0	0	0	0	0	0
RABGAP1L	0.0797619	0.0757702	0.100421	0.0783242	0.138491	0.103037	0.0648855	0.0342466	0.142241	0.0651685	0.128866	0.118644	0.105354	0.0680272	0.173077	0.130952	0.037037	0.0322581	0	0.0540541
CACYBP	0.475	0.333888	0.676264	0.45173	0.572111	0.449024	0.508906	0.383562	0.594828	0.291011	0.579897	0.550847	0.62867	0.408163	0.467949	0.488095	0.437037	0.376344	1	0.702703
MRPS14	0.167857	0.194838	0.229635	0.238616	0.187202	0.187636	0.180662	0.214612	0.25	0.220225	0.170103	0.149718	0.183074	0.326531	0.128205	0.119048	0.125926	0.139785	0	0.135135
TNN	0.0345238	0.0174854	0.00140449	0.118397	0.587393	0.896963	0.00508906	0.00913242	0	0.0011236	1.92268	2.30791	0.00690846	0.00680272	0	0	0.496296	0.709677	0.5	0
KIAA0040	0.0678571	0.0108243	0.0126404	0.0182149	0.0630372	0.0770065	0.00254453	0.00684931	0	0.0157303	0.190722	0.118644	0.0552677	0.0680272	0.173077	0.0714286	0.0814815	0.107527	0	0.027027
AL513329.1	0	0.00249792	0	0	0	0.0021692	0	0	0	0.0011236	0	0	0.00172712	0	0	0	0	0	0	0
COP1	0.072619	0.0682764	0.0758427	0.0983607	0.0573066	0.0835141	0.0636132	0.0616438	0.0948276	0.0764045	0.0515464	0.0677966	0.0932642	0.0816327	0.0833333	0.0833333	0.0296296	0.0430108	0	0.108108
AL359265.3	0	0	0.00140449	0	0	0.0010846	0	0.00228311	0	0.0011236	0	0	0	0.00680272	0	0	0	0	0	0
PAPPA2	0	0.0174854	0.00140449	0.0145719	0	0.0043384	0.00254453	0.00456621	0	0.00224719	0.00515464	0.00847458	0.0120898	0.0952381	0	0	0	0	0	0.027027
ASTN1	0.00119048	0	0.00772472	0.00728597	0.00095511	0.0021692	0.00381679	0.00456621	0.0215517	0.0157303	0	0	0	0	0	0	0	0	0	0
BRINP2	0	0	0.00140449	0.00182149	0.00095511	0	0.00381679	0	0	0.0011236	0	0	0	0	0	0	0	0	0	0
SEC16B	0.00714286	0.00915903	0.011236	0.0182149	0.00764088	0.010846	0.0330789	0.0136986	0.0301724	0.0157303	0.0103093	0.0169492	0.0138169	0.0204082	0.0128205	0	0	0.0107527	0	0
RASAL2-AS1	0	0.00333056	0	0.00182149	0.00286533	0.00542299	0.00127227	0.00228311	0.00431035	0.00561798	0.00515464	0	0.00345423	0	0.0128205	0	0.00740741	0	0	0
RASAL2	0.0202381	0.0324729	0.0182584	0.0437158	0.0162369	0.0292842	0.0178117	0.0251142	0.0172414	0.0550562	0.00515464	0.0225989	0.0379965	0.0340136	0.102564	0.0833333	0.177778	0.129032	0	0.0810811
TEX35	0	0.00249792	0.00140449	0	0.00382044	0	0.00127227	0	0.00862069	0.00224719	0	0	0.00172712	0	0	0	0	0	0	0
C1orf220	0.00357143	0.00582848	0.00491573	0.00364299	0.00859599	0.00759219	0.0101781	0.00913242	0.00862069	0.0011236	0.0154639	0.00847458	0.00345423	0	0.00641026	0	0	0	0	0.027027
AL137796.1	0.0119048	0.00333056	0.00491573	0.00364299	0.00191022	0	0.00636132	0.00684931	0.00862069	0.00337079	0.00773196	0.00564972	0	0.00680272	0.0128205	0	0	0	0	0
RALGPS2	0.0214286	0.0158202	0.0189607	0.0218579	0.00764088	0.00867679	0.0254453	0.00684931	0.0215517	0.0123596	0.00515464	0.00282486	0.0138169	0.0272109	0.0384615	0.047619	0	0	0	0.027027
ANGPTL1	0.25119	0.170691	0.633427	0.550091	0.247373	0.126898	0.335878	0.159817	0.400862	0.261798	0.724227	0.189266	0.511226	0.29932	0.0384615	0.0595238	0.0148148	0.150538	0	0.027027
FAM20B	0.0261905	0.0449625	0.0287921	0.0255009	0.0229226	0.0260304	0.0305344	0.0114155	0.0258621	0.0303371	0.0231959	0.0423729	0.029361	0.0612245	0.0769231	0.047619	0.0222222	0.0215054	0	0.027027
TOR3A	0.0761905	0.109076	0.102528	0.0819672	0.0735435	0.0965293	0.103053	0.10274	0.12931	0.107865	0.0747423	0.0847458	0.108808	0.142857	0.0641026	0.119048	0.0888889	0.0967742	0.5	0.243243
ABL2	0.0595238	0.147377	0.126404	0.20765	0.0429799	0.13449	0.0814249	0.127854	0.163793	0.140449	0.0283505	0.0451977	0.17962	0.22449	0.288462	0.130952	0.0814815	0.0645161	0.5	0.216216
SOAT1	0.047619	0.0674438	0.0484551	0.0892532	0.0219675	0.0520607	0.0305344	0.0502283	0.0603448	0.0910112	0.0309278	0.0451977	0.0621762	0.102041	0.102564	0.0595238	0.0222222	0.0322581	0	0.0540541
AXDND1	0	0.000832639	0.000702247	0	0	0.0010846	0.00127227	0	0	0	0	0	0	0	0	0	0	0	0	0
TOR1AIP2	0.102381	0.0940883	0.0976124	0.151184	0.0764088	0.117137	0.120865	0.134703	0.12069	0.149438	0.0824742	0.107345	0.0759931	0.102041	0.141026	0.154762	0.0962963	0.129032	0	0.216216
AL353708.3	0.00119048	0.00499584	0.00210674	0.00182149	0.00286533	0.0010846	0.00127227	0	0	0.00337079	0	0.00282486	0.00518135	0.00680272	0.0192308	0	0	0	0	0
TOR1AIP1	0.0952381	0.109908	0.110253	0.0874317	0.100287	0.101952	0.125954	0.0936073	0.0991379	0.101124	0.18299	0.166667	0.181347	0.156463	0.192308	0.190476	0.0444444	0.193548	0	0.027027
AL353708.1	0.0107143	0.00249792	0.00140449	0.00182149	0.00286533	0.0010846	0.00127227	0.00456621	0.00431035	0.00224719	0	0.00282486	0	0	0.0192308	0.0238095	0	0	0	0
CEP350	0.0845238	0.0707744	0.108848	0.0892532	0.0983763	0.0802603	0.129771	0.0913242	0.0775862	0.0955056	0.0515464	0.107345	0.0811744	0.102041	0.108974	0.119048	0.0814815	0.0645161	0.5	0.0810811
QSOX1	0.136905	0.172356	0.259129	0.262295	0.145177	0.165944	0.260814	0.321918	0.409483	0.416854	0.141753	0.251412	0.200345	0.176871	0.108974	0.0952381	0.118519	0.258065	0	0.135135
ACBD6	0.241667	0.182348	0.22823	0.200364	0.166189	0.206074	0.234097	0.242009	0.25431	0.251685	0.136598	0.138418	0.246978	0.176871	0.179487	0.22619	0.222222	0.11828	0	0.135135
XPR1	0.00595238	0.0216486	0.0147472	0.0255009	0.0143266	0.0140998	0.019084	0.022831	0.012931	0.0280899	0.00515464	0.0141243	0.00690846	0.00680272	0.0320513	0.047619	0	0.0107527	0	0
KIAA1614	0.0202381	0.0216486	0.0316011	0.0218579	0.0210124	0.0151844	0.0267176	0.0365297	0.0215517	0.0202247	0.0154639	0.0225989	0.0172712	0.0272109	0.0128205	0.0238095	0.0148148	0.0322581	0	0
AL162431.2	0	0	0	0	0.00191022	0	0	0	0	0.0011236	0	0	0.00172712	0	0.00641026	0	0	0	0	0
KIAA1614-AS1	0	0.00166528	0	0	0.00095511	0.0010846	0	0	0	0.00224719	0	0	0.00172712	0.00680272	0	0.0238095	0	0	0	0
STX6	0.0452381	0.0366361	0.0428371	0.0491803	0.0334288	0.0412148	0.0356234	0.0365297	0.0560345	0.0404494	0.0360825	0.0451977	0.0103627	0.0612245	0.0576923	0.0714286	0.037037	0.0430108	0	0.189189
MR1	0.0595238	0.0632806	0.073736	0.0692168	0.0487106	0.0802603	0.0826972	0.0958904	0.103448	0.0842697	0.0618557	0.0649718	0.0345423	0.102041	0.0128205	0.0357143	0.037037	0.0430108	0	0.027027
IER5	0.0785714	0.109076	0.101826	0.118397	0.0725883	0.138829	0.103053	0.107306	0.0646552	0.058427	0.103093	0.121469	0.0829016	0.122449	0.237179	0.190476	0.0740741	0.11828	0	0.0540541
AL355482.1	0	0.00166528	0	0	0	0	0.00127227	0.00684931	0	0	0	0	0	0	0	0	0	0	0	0
GLUL	0.972619	1.16486	0.803371	0.693989	0.681948	0.775488	0.918575	1.38128	0.87931	0.724719	1.29897	1.21469	1.29188	1.06122	2.53205	1.84524	0.155556	0.204301	0	0.324324
RGSL1	0.00119048	0	0.00140449	0	0	0	0	0	0.00862069	0	0	0	0	0	0	0	0	0	0	0
RNASEL	0.0178571	0.0258118	0.0337079	0.0273224	0.0219675	0.016269	0.024173	0.0273973	0.0387931	0.052809	0.0335052	0.00847458	0.0241796	0.0340136	0.0192308	0.0119048	0.0222222	0.0430108	1	0
RGS16	3.03095	5.17985	1.17346	1.12022	0.640879	0.836226	1.00636	1.99543	1.34052	0.760674	1.49227	0.79661	1.3437	1.33333	1.03205	2	1.26667	0.741935	0	0.945946
LINC01686	0.0190476	0.0308077	0.00772472	0.00182149	0.0114613	0.00650759	0.00763359	0.0205479	0.012931	0.011236	0.0154639	0.00282486	0.00345423	0.00680272	0	0.0119048	0.00740741	0	0	0.0540541
NPL	0.0119048	0.0174854	0.00210674	0.0163934	0.0200573	0.0151844	0.0101781	0.00913242	0.00431035	0.0191011	0.0180412	0.0141243	0.00690846	0.0204082	0.00641026	0.0357143	0.0148148	0	0	0
DHX9	0.120238	0.134888	0.113062	0.134791	0.0936008	0.101952	0.136132	0.136986	0.146552	0.119101	0.136598	0.112994	0.126079	0.156463	0.205128	0.0833333	0.118519	0.107527	0.5	0.216216
SHCBP1L	0	0.00333056	0.00140449	0.00182149	0.00286533	0.0010846	0	0.00456621	0	0.0011236	0	0	0.00172712	0.00680272	0	0	0	0	0	0.027027
LAMC1	0.238095	0.308909	0.235253	0.358834	0.164279	0.248373	0.293893	0.408676	0.331897	0.391011	0.188144	0.166667	0.264249	0.469388	0.320513	0.154762	0.155556	0.268817	1	0.189189
LAMC2	0.0130952	0.0191507	0.00632022	0.0200364	0.00668577	0.00976139	0.00508906	0.00913242	0.00862069	0.0123596	0	0	0.029361	0	0.0705128	0	0	0	0	0.027027
NMNAT2	0.00119048	0	0	0	0	0	0	0	0	0	0	0	0.00172712	0.00680272	0.0128205	0	0	0.0107527	0	0
SMG7	0.022619	0.029975	0.0252809	0.0400729	0.0267431	0.0412148	0.0356234	0.0273973	0.0431034	0.0280899	0.0335052	0.0338983	0.0224525	0.0272109	0.0384615	0.0952381	0.0296296	0.0430108	0	0.0540541
NCF2	0	0.00333056	0.00140449	0	0.00191022	0.0021692	0.00254453	0	0	0	0	0.00282486	0.00345423	0.0136054	0.00641026	0	0	0	0	0.027027
ARPC5	0.536905	0.552873	0.6875	0.852459	0.543457	0.722343	0.642494	0.899543	0.732759	0.933708	0.729381	0.937853	0.685665	0.646259	0.942308	0.702381	0.903704	0.827957	1	1
RGL1	0.0416667	0.05995	0.0575843	0.0582878	0.0496657	0.0422993	0.0483461	0.0547945	0.0862069	0.0595506	0.0463918	0.0254237	0.0656304	0.0612245	0.237179	0.142857	0	0	0	0
COLGALT2	0.00119048	0.000832639	0.00210674	0	0.00286533	0.0010846	0	0	0	0	0	0	0.00518135	0.00680272	0.0128205	0.0357143	0	0	0	0
TSEN15	0.0511905	0.0932556	0.0765449	0.102004	0.0487106	0.0921909	0.0648855	0.0936073	0.0387931	0.12809	0.0592784	0.0988701	0.0379965	0.115646	0.0576923	0.047619	0.103704	0.11828	0	0.243243
AL445228.2	0.00476191	0.00249792	0.00491573	0	0.00191022	0.0043384	0.00254453	0	0	0.00337079	0.00257732	0.00847458	0	0.00680272	0	0	0.0296296	0	0	0
C1orf21	0.184524	0.27144	0.520365	0.564663	0.172875	0.183297	0.402036	0.369863	0.452586	0.460674	0.0463918	0.101695	0.405872	0.29932	0.205128	0.202381	0.0962963	0.0752688	0.5	0.351351
EDEM3	0.0392857	0.0532889	0.0421348	0.0455373	0.0219675	0.0347072	0.0368957	0.0684932	0.0603448	0.0752809	0.0309278	0.0367232	0.0310881	0.0680272	0.0576923	0.0714286	0	0.0752688	0	0.0540541
FAM129A	0.0345238	0.0216486	0.0835674	0.0564663	0.0382044	0.0509761	0.0687023	0.0410959	0.103448	0.041573	0.126289	0.135593	0.134715	0.156463	0.153846	0.0833333	0.0666667	0.150538	0	0
RNF2	0.0392857	0.0541216	0.0273876	0.0564663	0.017192	0.0498915	0.0267176	0.0570776	0.0646552	0.0449438	0.0438144	0.0706215	0.0518135	0.0408163	0.0897436	0.0357143	0.0444444	0.0860215	0	0.0540541
TRMT1L	0.0404762	0.0258118	0.0379213	0.0218579	0.0420248	0.027115	0.0254453	0.0342466	0.00431035	0.0247191	0.0876289	0.0367232	0.0639033	0.0680272	0.0576923	0.0238095	0.00740741	0.0215054	0	0
SWT1	0.0166667	0.00999167	0.0168539	0.00364299	0.0133715	0.0119306	0.0101781	0.0114155	0.0215517	0.00674157	0.0154639	0.0141243	0.00690846	0.0340136	0.0192308	0.0119048	0.037037	0.0107527	0	0
IVNS1ABP	0.0369048	0.0674438	0.0491573	0.0728597	0.0477555	0.0618221	0.0445293	0.0479452	0.0387931	0.0573034	0.0515464	0.0819209	0.0967185	0.047619	0.128205	0.107143	0.0666667	0.0752688	0	0.0540541
AL078644.2	0	0	0.00140449	0.00364299	0	0.0010846	0.00254453	0	0	0	0	0	0	0	0	0	0	0.0107527	0	0
HMCN1	0.0452381	0.0616153	0.0561798	0.120219	0.0773639	0.116052	0.128499	0.109589	0.146552	0.221348	0.0231959	0.019774	0.0379965	0.047619	0.0128205	0.0238095	0.0148148	0.0752688	0	0
PRG4	0.00476191	0.000832639	0.121489	0.0218579	0.00191022	0.010846	0	0	0.0387931	0.0101124	0.00515464	0.00564972	0.117444	0.102041	0	0.0833333	0	0	0	0
TPR	0.541667	0.358868	0.508427	0.324226	0.532951	0.385033	0.520356	0.353881	0.491379	0.323596	0.425258	0.497175	0.620035	0.387755	0.461538	0.380952	0.533333	0.526882	1	0.648649
ODR4	0.0821429	0.0990841	0.127809	0.0947177	0.0974212	0.0770065	0.114504	0.0936073	0.103448	0.0910112	0.0850515	0.101695	0.122625	0.0884354	0.0833333	0.119048	0.155556	0.0645161	0.5	0.0540541
AL596220.1	0	0.000832639	0	0	0	0.0010846	0	0.00228311	0	0.0011236	0	0	0.00345423	0	0	0	0	0	0	0
PTGS2	0.0392857	0.124063	0.0610955	0.0473588	0.0200573	0.0401302	0.0445293	0.100457	0.0344828	0.0359551	0.00257732	0.00282486	0.0708117	0.0816327	0.0192308	0.0119048	0	0	0	0.135135
PACERR	0.00595238	0.00333056	0.00210674	0.00364299	0.00095511	0.0032538	0.00763359	0.00456621	0	0.00337079	0	0	0.00518135	0	0	0.0119048	0	0	0	0
PLA2G4A	0.0261905	0.020816	0.0196629	0.0273224	0.0114613	0.00650759	0.0305344	0.0410959	0.0517241	0.0213483	0.00257732	0.00282486	0.0345423	0.0272109	0.00641026	0	0	0.0107527	0	0
ERVMER61-1	0.00238095	0.00166528	0.00421348	0.00546448	0.00286533	0.0021692	0.00381679	0.00456621	0	0	0.0103093	0.00847458	0	0.00680272	0	0	0	0	0	0
BRINP3	0.00595238	0	0	0	0.00191022	0	0	0	0	0	0	0.00564972	0	0	0	0	0	0	0	0
AL390957.1	0.00119048	0.00166528	0.00210674	0	0.00286533	0.0021692	0.00254453	0.00684931	0	0.00337079	0	0	0.00345423	0.00680272	0	0	0	0.0107527	0	0
RGS1	0.00476191	0.0274771	0.00351124	0.010929	0.00382044	0.0151844	0.00636132	0.0479452	0.00431035	0.0179775	0.00773196	0.00564972	0	0	0.00641026	0	0	0	0	0
RGS13	0.00119048	0.00249792	0	0	0	0.0010846	0.00381679	0	0.00431035	0	0.00257732	0	0	0	0	0	0.0148148	0	0	0.0810811
AL136454.1	0.0619048	0.0283097	0.0294944	0.010929	0.0496657	0.027115	0.0458015	0.0114155	0.0560345	0.0157303	0.0283505	0.019774	0.0397237	0.047619	0.0384615	0.0238095	0.0740741	0.0215054	0	0
RGS2	0.160714	0.14821	0.177669	0.20765	0.272206	0.233189	0.725191	0.732877	0.275862	0.106742	0.260309	0.194915	0.226252	0.306122	0.192308	0.214286	0.0888889	0.0537634	0	0.324324
UCHL5	0.0809524	0.0591174	0.0793539	0.0801457	0.0439351	0.0661605	0.062341	0.0776256	0.0775862	0.0573034	0.0386598	0.059322	0.0483592	0.102041	0.0961538	0.0595238	0.00740741	0.0537634	0	0.108108
TROVE2	0.210714	0.205662	0.198034	0.193078	0.191977	0.210412	0.235369	0.175799	0.224138	0.183146	0.226804	0.305085	0.271157	0.238095	0.49359	0.309524	0.17037	0.365591	0	0.162162
GLRX2	0.0369048	0.0674438	0.0582865	0.0673953	0.0315186	0.0596529	0.0547074	0.06621	0.112069	0.0483146	0.0257732	0.0282486	0.0673575	0.0816327	0.0641026	0.0833333	0.0148148	0.107527	0	0.0810811
CDC73	0.108333	0.109076	0.110253	0.105647	0.115568	0.0921909	0.110687	0.114155	0.125	0.094382	0.136598	0.132768	0.08981	0.0952381	0.147436	0.142857	0.0592593	0.0430108	0.5	0.0810811
B3GALT2	0.00833333	0	0.00983146	0.00364299	0.0133715	0.0021692	0.00127227	0.00228311	0	0.00786517	0.00515464	0.0169492	0.00172712	0	0.025641	0	0	0	0	0
LINC01724	0	0.0041632	0	0	0	0	0	0	0	0.00224719	0	0	0	0	0	0	0	0	0	0
KCNT2	0.0142857	0.0274771	0.0231742	0.010929	0.0191022	0.0227766	0.019084	0.0182648	0.0258621	0.00898876	0.00515464	0.0112994	0.029361	0.0408163	0.0128205	0.0357143	0.00740741	0.0107527	0	0
CFH	6.77381	5.90674	8.23034	3.79053	3	1.47072	3.6374	2.37671	3.83621	1.51011	0.626289	0.485876	8.16926	6.97279	5.92949	6.32143	0.703704	0.290323	0	1.24324
CFHR3	0.00238095	0.00166528	0.00280899	0	0.00095511	0	0	0	0	0	0	0	0.00690846	0	0	0	0	0	0	0
CFHR1	0.00238095	0.0083264	0.00421348	0.00546448	0.0744986	0.0260304	0.00381679	0	0	0.00337079	0	0	0.0103627	0.0136054	0	0	0.207407	0.462366	0	0
ASPM	0.00119048	0.00249792	0.000702247	0.00182149	0.00191022	0.0043384	0	0	0.00431035	0.00337079	0	0	0	0	0	0	0	0.0322581	1.5	0.0810811
ZBTB41	0.0178571	0.020816	0.0379213	0.0255009	0.0372493	0.0260304	0.0178117	0.0273973	0.0344828	0.0438202	0.0283505	0.0338983	0.0328152	0.0204082	0.0641026	0	0.0518519	0.0537634	0	0.027027
CRB1	0	0.00166528	0.000702247	0.00182149	0.00095511	0.0010846	0.00127227	0.00228311	0	0	0	0.00282486	0	0	0	0	0	0	0	0
DENND1B	0.0345238	0.0199833	0.0337079	0.0236794	0.0401146	0.0238612	0.0407125	0.0388128	0.0560345	0.0292135	0.0231959	0.0338983	0.044905	0.0748299	0.0448718	0.047619	0.00740741	0.0322581	0	0.0810811
C1orf53	0.00476191	0.0291424	0.00702247	0.0236794	0.00764088	0.00867679	0.019084	0.022831	0.00431035	0.0370787	0.00515464	0.00564972	0.0103627	0	0.00641026	0.0119048	0	0.0107527	0	0
NEK7	0.075	0.0815987	0.0877809	0.0819672	0.0754537	0.0824295	0.0801527	0.0936073	0.0862069	0.0876404	0.0721649	0.0819209	0.110535	0.129252	0.205128	0.0952381	0.185185	0.129032	0	0.0540541
PTPRC	0	0.0041632	0.000702247	0.00364299	0.00286533	0.00650759	0	0.00684931	0	0.00674157	0	0.00564972	0.00863558	0	0.0128205	0	0.00740741	0	0	0
MIR181A1HG	0.00119048	0.00249792	0.00491573	0.00182149	0.00859599	0.00976139	0.0165394	0.0205479	0	0.00674157	0.0154639	0.00564972	0	0	0.0128205	0	0	0.0107527	0	0.027027
NR5A2	0	0.00249792	0	0	0	0	0.00127227	0	0	0	0	0.00282486	0	0	0	0	0	0.0107527	0	0
AC104461.1	0.00357143	0.00166528	0.00210674	0	0	0	0	0	0	0	0	0	0.00345423	0	0	0	0	0	0	0
ZNF281	0.0369048	0.050791	0.0414326	0.0510018	0.034384	0.0498915	0.0292621	0.0525114	0.0517241	0.0460674	0.0515464	0.0254237	0.0518135	0.0408163	0.141026	0.0595238	0.0592593	0.0322581	0.5	0.0540541
KIF14	0.00357143	0.00249792	0.00210674	0.00364299	0.00573066	0	0.00127227	0.00228311	0	0	0	0	0.00172712	0	0.00641026	0.0119048	0	0	0	0
DDX59	0.0404762	0.0574521	0.0800562	0.0528233	0.0477555	0.0498915	0.062341	0.0707763	0.0732759	0.0561798	0.0360825	0.0423729	0.0829016	0.0544218	0.0384615	0.0714286	0.111111	0.0107527	0	0
AL445483.1	0.00119048	0.00166528	0.000702247	0.00182149	0.00095511	0.0010846	0	0.00228311	0	0.0011236	0	0.00564972	0.00172712	0.00680272	0.00641026	0	0	0	0	0
CAMSAP2	0.0559524	0.0682764	0.0807584	0.100182	0.0983763	0.101952	0.117048	0.0890411	0.0732759	0.0988764	0.0927835	0.0932203	0.0569948	0.0816327	0.0512821	0.047619	0.192593	0.0645161	1	0
INAVA	0.00357143	0.00249792	0.00210674	0.00364299	0.00095511	0.0021692	0	0.00228311	0.00431035	0.00449438	0.00257732	0.00282486	0.00345423	0.00680272	0.0128205	0.0119048	0	0	0	0
KIF21B	0.00238095	0.00166528	0	0	0	0	0.00127227	0.00228311	0	0	0	0	0	0	0	0	0	0	0	0
ASCL5	0	0.000832639	0	0	0	0.0043384	0.00127227	0.00228311	0	0	0	0	0	0	0	0	0	0	0	0
TMEM9	0.332143	0.250624	0.38132	0.287796	0.297994	0.340564	0.418575	0.381279	0.400862	0.296629	0.363402	0.378531	0.457686	0.278912	0.211538	0.166667	0.362963	0.311828	1	0.27027
IGFN1	0.0261905	0.011657	0.00280899	0.00182149	0.00095511	0.0043384	0	0.00228311	0	0	0.00257732	0	0.00518135	0	0.00641026	0	0	0.0107527	0	0
PKP1	0.00119048	0.0183181	0.00491573	0.00910747	0.00477555	0.0206074	0.00890585	0.00684931	0.0215517	0.0235955	0.0103093	0.0112994	0.00863558	0.047619	0.00641026	0.0119048	0	0.0107527	0	0
TNNT2	0	0.000832639	0	0	0	0.0010846	0	0	0	0	0	0	0	0	0.326923	0.0952381	0	0	0	0
LAD1	0.00119048	0.00333056	0.00210674	0.0163934	0.00382044	0.00759219	0.00127227	0.00456621	0	0.00561798	0	0.00564972	0.00345423	0	0	0	0.00740741	0	0	0.027027
PHLDA3	0.29881	0.422148	0.260534	0.435337	0.17383	0.354664	0.332061	0.315068	0.431034	0.447191	0.0515464	0.141243	0.340242	0.707483	0.615385	1	0.0222222	0.258065	0	0.27027
CSRP1	0.234524	0.228143	0.185393	0.17122	0.237822	0.245119	0.234097	0.210046	0.293103	0.21573	0.193299	0.194915	0.29361	0.414966	1.61538	0.880952	0.392593	0.569892	0	0.27027
AC096677.1	0.00119048	0.00249792	0.00140449	0.00546448	0.00095511	0.0021692	0.00763359	0.00456621	0	0.0011236	0.00515464	0	0	0	0	0	0.00740741	0.0107527	0	0
NAV1	0.122619	0.0882598	0.0962079	0.0856102	0.0563515	0.0314534	0.0852417	0.0913242	0.133621	0.0696629	0.064433	0.0367232	0.146805	0.319728	0.0576923	0.0714286	0.0148148	0.107527	0	0
IPO9-AS1	0.00595238	0.00582848	0.00772472	0.00728597	0.0143266	0.010846	0.00508906	0.00228311	0.0431034	0.00898876	0.0128866	0.0112994	0.0103627	0.0136054	0.00641026	0	0.00740741	0.0107527	0	0.027027
IPO9	0.0416667	0.0532889	0.0582865	0.0874317	0.0458453	0.0607375	0.0661578	0.0616438	0.0775862	0.0696629	0.064433	0.0875706	0.0949914	0.0680272	0.0833333	0.0357143	0.0740741	0.0645161	0	0.135135
SHISA4	0.0833333	0.128226	0.135534	0.149362	0.0754537	0.112798	0.139949	0.223744	0.258621	0.238202	0.110825	0.107345	0.103627	0.176871	0.0833333	0.047619	0.125926	0.182796	0.5	0.108108
AL513217.1	0.00595238	0.00749376	0.00140449	0.00364299	0.00191022	0.0010846	0.00636132	0.00684931	0.00431035	0.00898876	0.00515464	0.00847458	0	0	0.00641026	0.0119048	0.00740741	0	0	0
LMOD1	0.027381	0.0366361	0.0154494	0.0200364	0.0143266	0.0249458	0.0267176	0.0319635	0.0344828	0.0202247	0.0283505	0.0225989	0.0915371	0.176871	0.0448718	0.0119048	0.133333	0.0860215	0	0
TIMM17A	0.128571	0.163197	0.174157	0.162113	0.13467	0.156182	0.155216	0.230594	0.185345	0.238202	0.159794	0.127119	0.215889	0.142857	0.0961538	0.130952	0.207407	0.193548	0	0.324324
RNPEP	0.113095	0.146545	0.148876	0.140255	0.115568	0.139913	0.132316	0.166667	0.133621	0.176404	0.154639	0.200565	0.127807	0.129252	0.0705128	0.190476	0.2	0.204301	0	0.27027
ELF3	0.00833333	0.00749376	0.00351124	0.00728597	0.00573066	0.0043384	0.00508906	0.0114155	0.00431035	0.00674157	0.00257732	0	0.00172712	0.00680272	0	0.0357143	0	0.0215054	0	0.027027
ARL8A	0.0511905	0.0724396	0.0772472	0.0947177	0.034384	0.0878525	0.0903308	0.114155	0.0818966	0.088764	0.0541237	0.0621469	0.0690846	0.0612245	0.0897436	0.047619	0.0592593	0.0967742	0	0.135135
PTPN7	0.00595238	0.00749376	0.00140449	0.00546448	0.00382044	0.0021692	0.00381679	0.00228311	0.00431035	0.00224719	0	0.019774	0.00345423	0	0	0	0.00740741	0	0	0
LGR6	0.00357143	0.000832639	0.00210674	0.00182149	0.00382044	0.00759219	0	0.00228311	0	0	0.0154639	0.0225989	0.00345423	0.00680272	0	0	0.0444444	0.0215054	0	0
UBE2T	0.00952381	0.0149875	0.00561798	0.00910747	0.00095511	0.00542299	0.00508906	0.00684931	0.012931	0.0191011	0	0.00847458	0.015544	0.0340136	0	0	0.0296296	0.0322581	0.5	0.891892
PPP1R12B	0.0845238	0.0766028	0.0758427	0.0510018	0.0401146	0.0292842	0.0839695	0.0525114	0.0689655	0.0460674	0.0154639	0.019774	0.08981	0.0680272	0.217949	0.202381	0.0814815	0.0645161	0	0.108108
KDM5B	0.0583333	0.0657785	0.0744382	0.0837887	0.0773639	0.12256	0.0788804	0.105023	0.0862069	0.111236	0.0670103	0.0988701	0.117444	0.0952381	0.128205	0.0119048	0.0814815	0.193548	0	0.027027
AC098934.4	0.00119048	0.00333056	0	0.00182149	0	0.0032538	0	0	0.00431035	0.00224719	0.00515464	0.00282486	0.00172712	0	0	0	0	0	0	0
PCAT6	0.0202381	0.0199833	0.0161517	0.0273224	0.0210124	0.0249458	0.019084	0.0182648	0.0474138	0.0337079	0.0283505	0.0141243	0.015544	0.0136054	0.0128205	0.0119048	0.0666667	0.0107527	0	0
RABIF	0.0428571	0.0557868	0.0435393	0.0673953	0.0362942	0.0639913	0.0407125	0.0799087	0.0387931	0.0820225	0.0386598	0.0734463	0.0915371	0.0816327	0.0320513	0.0119048	0.0148148	0.0430108	0.5	0.189189
KLHL12	0.027381	0.041632	0.0316011	0.0309654	0.0315186	0.032538	0.0216285	0.0479452	0.0387931	0.0494382	0.0412371	0.0932203	0.044905	0.0272109	0.0512821	0.0357143	0.0296296	0.0537634	0	0.027027
ADIPOR1	0.133333	0.136553	0.148174	0.131148	0.107927	0.180043	0.180662	0.194064	0.271552	0.232584	0.206186	0.20904	0.195164	0.14966	0.185897	0.142857	0.133333	0.150538	0.5	0.297297
CYB5R1	0.146429	0.140716	0.175562	0.125683	0.163324	0.16269	0.220102	0.223744	0.25431	0.152809	0.162371	0.288136	0.226252	0.136054	0.128205	0.130952	0.111111	0.139785	0	0.162162
TMEM183A	0.107143	0.155704	0.108146	0.114754	0.0974212	0.160521	0.108142	0.223744	0.219828	0.151685	0.100515	0.124294	0.16753	0.170068	0.230769	0.0833333	0.125926	0.225806	0	0.108108
PPFIA4	0	0.00166528	0	0	0.00095511	0.0010846	0.00381679	0.0136986	0.00862069	0.00224719	0	0	0	0	0	0	0	0	0	0
CHI3L1	0.00595238	0.0324729	0.00140449	0.00182149	0	0.0043384	0.00127227	0.00228311	0	0.00337079	0.00257732	0.00564972	0.0103627	0.0272109	0	0	0	0	0	0
LINC01136	0.00119048	0	0	0	0.00095511	0	0	0	0	0	0.00257732	0	0.00172712	0	0	0	0	0	0	0
BTG2	0.290476	0.433805	0.24368	0.255009	0.276027	0.348156	0.222646	0.374429	0.280172	0.134831	0.865979	0.516949	0.414508	0.367347	1.96795	1.72619	0.451852	0.494624	0	0.0810811
FMOD	0.371429	0.605329	0.233848	0.377049	0.414518	0.507592	0.667939	0.787671	0.62931	0.713483	1.54639	2.13277	0.274611	0.37415	0.301282	0.178571	0.696296	0.913978	0	0.621622
PRELP	0.383333	0.4005	0.547051	1.01457	0.855778	1.35249	0.735369	1.00685	0.896552	1.80112	1.89433	2.55367	0.324698	0.530612	1	0.880952	2.44444	3.15054	0.5	0.594595
OPTC	0	0.000832639	0.00140449	0	0.00095511	0.0010846	0	0	0	0	0	0	0	0	0.00641026	0	0	0	0	0
ATP2B4	0.0678571	0.0915903	0.0997191	0.103825	0.0534862	0.0986985	0.0979644	0.109589	0.125	0.111236	0.0541237	0.0536723	0.103627	0.142857	0.115385	0.0595238	0.103704	0.0967742	0	0.0810811
ZC3H11A	0	0.00249792	0	0	0	0	0.00127227	0	0	0.0011236	0.00257732	0.00282486	0	0	0	0	0	0	0	0
ZBED6	0	0.00166528	0	0.00182149	0	0.0032538	0.00254453	0.00684931	0.00431035	0.00224719	0	0.00564972	0	0	0	0.0119048	0	0.0107527	0	0
SNRPE	0.663095	0.769359	0.630618	0.748634	0.797517	0.845987	0.610687	0.716895	0.543103	0.68764	0.533505	0.79096	0.53886	0.693878	0.589744	0.678571	0.57037	0.752688	0.5	1.24324
SOX13	0.025	0.0324729	0.0245787	0.0200364	0.00382044	0.00867679	0.0292621	0.0205479	0.0215517	0.0146067	0.00257732	0	0.0224525	0.0408163	0.0512821	0.0238095	0	0.0107527	0	0
ETNK2	0.0511905	0.0591174	0.0456461	0.0327869	0.0477555	0.0390456	0.0305344	0.0410959	0.0603448	0.0393258	0.0335052	0.0367232	0.0725389	0.047619	0.0576923	0.0595238	0.0148148	0.0107527	0	0.027027
PLEKHA6	0.022619	0.0133222	0.0133427	0.010929	0.0124164	0.0032538	0.0139949	0.0136986	0.00431035	0.011236	0	0	0.0207254	0.047619	0.0192308	0	0	0.0107527	0	0
PPP1R15B	0.072619	0.14821	0.0561798	0.0783242	0.034384	0.0585683	0.0585242	0.0753425	0.0603448	0.0764045	0.0335052	0.0338983	0.124352	0.170068	0.0961538	0.142857	0.0444444	0.0322581	0	0.0540541
PIK3C2B	0.00595238	0.0108243	0.00772472	0.00910747	0.00859599	0.00759219	0.00508906	0.00684931	0.012931	0.00337079	0.00257732	0.0112994	0.00518135	0.0340136	0.025641	0.0119048	0	0.0107527	0	0
MDM4	0.138095	0.189842	0.119382	0.200364	0.170965	0.184382	0.179389	0.166667	0.159483	0.140449	0.164948	0.206215	0.0967185	0.190476	0.0705128	0.178571	0.118519	0.236559	0	0.0810811
AL512306.3	0.00238095	0.00166528	0	0	0	0.0010846	0	0	0	0.00224719	0	0.00282486	0	0	0	0	0	0	0	0
LRRN2	0.00119048	0.00249792	0.00210674	0.00364299	0	0.0010846	0	0.00228311	0	0.00337079	0.00257732	0.00282486	0.00172712	0.047619	0.0384615	0.0119048	0	0	0	0
NFASC	0.00833333	0.0083264	0	0.00546448	0.00764088	0.0032538	0	0.00456621	0	0.00337079	0.0103093	0.00282486	0.00863558	0.00680272	0.0192308	0.0119048	0	0.0107527	0	0
CNTN2	0.00833333	0.00999167	0.00280899	0.00364299	0.00859599	0.0010846	0	0	0.00431035	0.00337079	0.00515464	0.00282486	0.00172712	0.0136054	0	0.0119048	0.00740741	0	0	0
TMEM81	0.00238095	0.00249792	0.00280899	0	0.00191022	0.00759219	0	0.00456621	0	0.00337079	0.00257732	0	0.00172712	0	0.00641026	0.0119048	0	0	0	0
RBBP5	0.0261905	0.029975	0.0238764	0.0309654	0.0286533	0.027115	0.0318066	0.0479452	0.0431034	0.0449438	0.0386598	0.0254237	0.0259067	0.0748299	0.0961538	0.0714286	0.0222222	0.0645161	0	0
DSTYK	0.0357143	0.0449625	0.0498596	0.0491803	0.034384	0.0412148	0.0458015	0.0342466	0.0431034	0.0539326	0.0489691	0.0536723	0.0777202	0.0748299	0.0448718	0.0833333	0.0222222	0.0215054	0	0.027027
TMCC2	0.00119048	0.0041632	0.000702247	0	0	0.0010846	0.00127227	0	0	0	0	0	0.00172712	0	0.00641026	0	0.00740741	0.0215054	0	0
NUAK2	0.0166667	0.0308077	0.00491573	0.00546448	0.00859599	0.0043384	0.00127227	0.00913242	0	0.0134831	0	0.00282486	0.0103627	0.00680272	0.00641026	0	0	0	0	0
AC098936.1	0	0	0	0	0	0	0.00254453	0	0	0.0011236	0	0.00282486	0.00172712	0	0	0	0	0	0	0
CDK18	0.00714286	0.0133222	0.00421348	0.00364299	0.0181471	0.0206074	0.0305344	0.0319635	0	0.0101124	0.0206186	0.039548	0.00518135	0.00680272	0	0	0.00740741	0.0107527	0	0.0810811
MFSD4A	0.00476191	0.00166528	0.00140449	0.00182149	0.00382044	0.0021692	0.00636132	0	0	0.00224719	0.00257732	0.00564972	0	0	0.0128205	0	0	0.0107527	0	0
ELK4	0.0559524	0.062448	0.0547753	0.0801457	0.0458453	0.0683297	0.062341	0.0799087	0.0905172	0.0730337	0.0798969	0.121469	0.060449	0.129252	0.0961538	0.047619	0.0444444	0.0537634	0	0.0540541
NUCKS1	1.86548	1.26145	1.62008	1.25319	1.96466	1.5423	1.96056	1.49543	1.53017	1.04607	2.21907	1.81356	1.5734	1.40136	2.01282	1.66667	1.65926	1.43011	6	2.51351
RAB29	0.0297619	0.0541216	0.0379213	0.0601093	0.0276982	0.0347072	0.0572519	0.0547945	0.0344828	0.0640449	0.0463918	0.0225989	0.0915371	0.0680272	0.0192308	0.0595238	0.0222222	0.0322581	0	0.0810811
SLC41A1	0.0357143	0.041632	0.0259831	0.0218579	0.0238777	0.0401302	0.0267176	0.022831	0.0215517	0.0202247	0.0438144	0.0254237	0.0379965	0.0340136	0.0769231	0.0119048	0.0296296	0.0107527	1	0
PM20D1	0	0.00333056	0.000702247	0	0.00095511	0	0.00127227	0	0	0	0	0	0	0.00680272	0	0.0119048	0	0	0	0
RAB7B	0.0547619	0.0582848	0.068118	0.0637523	0.0429799	0.0488069	0.0699746	0.086758	0.12069	0.0764045	0.0283505	0.0282486	0.0777202	0.0612245	0.0128205	0.0119048	0.0296296	0.0537634	0	0.027027
FAM72A	0.00238095	0.0149875	0.00632022	0.00728597	0.00191022	0.00650759	0.00636132	0.00913242	0	0.0123596	0.00257732	0.00282486	0.00345423	0	0	0	0	0	0	0
SRGAP2	0.0392857	0.0499584	0.0617978	0.0564663	0.0630372	0.0553145	0.0712468	0.0547945	0.0258621	0.0696629	0.0824742	0.0564972	0.0552677	0.0204082	0.0128205	0.0238095	0.0740741	0.0860215	0	0.027027
IKBKE	0.0154762	0.0399667	0.0203652	0.0255009	0.0152818	0.00976139	0.0127226	0.022831	0.012931	0.0202247	0.0283505	0.0112994	0.0207254	0.0204082	0	0	0.00740741	0.0322581	0	0
AC244034.2	0	0.00333056	0.000702247	0.00182149	0	0	0.00127227	0	0	0	0	0	0	0	0	0	0	0	0	0
RASSF5	0.0202381	0.0882598	0.0351124	0.0491803	0.0114613	0.027115	0.0114504	0.0136986	0.0172414	0.0460674	0.0463918	0.0282486	0.0431779	0.0340136	0.0512821	0.0357143	0.0296296	0	0	0.0540541
EIF2D	0.115476	0.101582	0.113062	0.0874317	0.114613	0.132321	0.143766	0.121005	0.172414	0.0808989	0.110825	0.0988701	0.141623	0.136054	0.185897	0.178571	0.125926	0.129032	0.5	0.0810811
AL591846.2	0.00952381	0.0158202	0.0105337	0.00728597	0.0181471	0.00542299	0.00763359	0.00456621	0.00862069	0.00674157	0.00257732	0.00282486	0.0207254	0	0.0128205	0.0119048	0	0	0	0
DYRK3	0.0130952	0.0183181	0.0133427	0.0182149	0.00477555	0.0151844	0.00381679	0.0114155	0.0215517	0.011236	0.0128866	0.00847458	0.0431779	0.0272109	0.0448718	0.0238095	0.0222222	0.0107527	0	0
MAPKAPK2	0.0380952	0.0691091	0.0456461	0.0637523	0.0276982	0.0585683	0.0407125	0.0844749	0.0517241	0.0629213	0.0257732	0.0367232	0.0569948	0.0816327	0.115385	0.107143	0.0444444	0.11828	0	0.027027
IL10	0	0.00333056	0.000702247	0	0	0.0021692	0	0.00228311	0.00431035	0.00224719	0	0.00564972	0	0	0.0192308	0	0	0.0215054	0	0
IL20	0	0.00166528	0.00280899	0.00182149	0	0.0010846	0.00127227	0.00684931	0	0.0011236	0	0	0	0	0.00641026	0	0	0	0	0
IL24	0	0.00249792	0	0.00182149	0	0	0	0	0	0.00786517	0	0	0	0	0.00641026	0	0	0	0	0
FCMR	0	0.00582848	0	0.00364299	0	0.0021692	0	0.00228311	0	0	0	0	0	0	0	0	0	0	0	0
C1orf116	0.00119048	0	0	0.00364299	0.00095511	0.0010846	0	0.00684931	0.012931	0	0.00257732	0.00282486	0.00172712	0	0.00641026	0	0	0	0	0
PFKFB2	0.0119048	0.0108243	0.00561798	0.00910747	0.00382044	0.016269	0.00636132	0.0159817	0.00862069	0.0101124	0.00773196	0.0141243	0.00172712	0.00680272	0.00641026	0.0119048	0.00740741	0.0215054	0	0
YOD1	0.00595238	0.0183181	0.0126404	0.0182149	0.00477555	0.0151844	0.0127226	0.0136986	0.012931	0.0146067	0.00257732	0.0112994	0.00863558	0.0204082	0.0128205	0	0	0.0322581	0	0
AL445493.3	0	0.000832639	0.00140449	0	0	0	0	0	0	0.00449438	0	0	0	0	0	0	0	0	0	0
AL596218.1	0	0.000832639	0.00280899	0	0	0.0010846	0.00127227	0	0	0	0	0	0	0	0	0	0	0	0	0
CD55	0.27381	0.177352	1.69663	1.70856	0.450812	0.511931	0.614504	0.257991	0.702586	0.440449	0.572165	0.590395	0.93437	0.653061	0.487179	0.416667	0.644444	0.505376	1.5	0.162162
CR1L	0	0.00249792	0	0	0.00095511	0	0.00127227	0.00456621	0	0.0011236	0	0	0.00345423	0	0	0	0	0	0	0.027027
CD46	0.161905	0.199833	0.267556	0.247723	0.202483	0.215835	0.256997	0.292237	0.275862	0.251685	0.216495	0.257062	0.252159	0.170068	0.237179	0.27381	0.162963	0.11828	0	0.0810811
MIR29B2CHG	0.00595238	0.011657	0.0189607	0.0145719	0.0152818	0.0119306	0.0292621	0.0251142	0.0301724	0.0123596	0.0128866	0.0169492	0.0103627	0.00680272	0.0128205	0	0	0	0	0
CD34	0.24881	0.125729	0.45927	0.386157	0.202483	0.167028	0.0788804	0.0251142	0.0818966	0.0550562	0.695876	1.11299	0.810017	0.571429	0.173077	0.0357143	0	0.0645161	0	0.027027
AL356275.1	0.00238095	0.00249792	0.0203652	0.0145719	0.00573066	0.00542299	0.0101781	0.00456621	0.00431035	0.0101124	0.0154639	0.0282486	0.0138169	0.0136054	0	0	0	0	0	0
PLXNA2	0.0238095	0.0224813	0.0442416	0.0346084	0.0592168	0.0737527	0.06743	0.0479452	0.0301724	0.0325843	0.0876289	0.172316	0.0120898	0.00680272	0.00641026	0	0.0148148	0.0430108	0	0.027027
CAMK1G	0.00119048	0.000832639	0.00210674	0.00728597	0	0.0021692	0.00254453	0.00228311	0.00431035	0.00449438	0	0	0.00172712	0	0	0	0	0	0	0
LAMB3	0.0130952	0.0166528	0.00912921	0.0145719	0.0105062	0.0130152	0.00381679	0.00684931	0.00431035	0.0134831	0.00773196	0.00847458	0.015544	0	0.0128205	0	0	0	0	0
AL031316.1	0.00595238	0.00749376	0.0154494	0.00910747	0	0	0.00636132	0	0.00862069	0.00786517	0	0	0.00345423	0	0	0	0	0	0	0.027027
G0S2	0.353571	0.761865	0.216292	0.140255	0.106017	0.14859	0.0750636	0.0456621	0.0431034	0.117978	0.0360825	0.0141243	0.324698	0.544218	0.237179	0.130952	0.0888889	0.0107527	0	0.486486
HSD11B1	0.0988095	0.265612	0.183287	0.0728597	0.0983763	0.139913	0.0559796	0.0159817	0.0689655	0.104494	0.0463918	0.0310734	0.16753	0.0884354	0.0128205	0.0595238	0.00740741	0.0107527	0	0.0540541
TRAF3IP3	0.00595238	0.000832639	0.00140449	0	0	0	0	0.00228311	0	0	0.00257732	0.00282486	0	0	0	0	0	0	0	0
C1orf74	0.00476191	0.0083264	0.00491573	0.00910747	0.0105062	0.0032538	0.00127227	0.00456621	0	0.00561798	0.00257732	0.00282486	0.00345423	0	0.0128205	0.0119048	0	0.0107527	0	0
IRF6	0.0130952	0.0141549	0.0154494	0.0218579	0.00859599	0.0195228	0.00890585	0.0114155	0.0172414	0.0168539	0.00773196	0.0141243	0.015544	0.047619	0.00641026	0.0357143	0.00740741	0	0	0
UTP25	0.0297619	0.0349709	0.0323034	0.0200364	0.0296084	0.0314534	0.0178117	0.0136986	0.0387931	0.0224719	0.0309278	0.0310734	0.0362694	0.0340136	0.025641	0.0357143	0.00740741	0	0	0.027027
SERTAD4-AS1	0.052381	0.110741	0.141854	0.145719	0.182426	0.266811	0.21374	0.317352	0.262931	0.251685	0.628866	0.646893	0.0518135	0.0544218	0.166667	0.130952	0.133333	0.150538	0	0.27027
SERTAD4	0.0464286	0.0674438	0.0526685	0.12204	0.137536	0.235358	0.109415	0.130137	0.133621	0.175281	0.378866	0.333333	0.0466321	0.0204082	0.0961538	0.119048	0.111111	0.16129	0	0.135135
HHAT	0.00238095	0.0108243	0.00983146	0.0145719	0.0095511	0.0184382	0.019084	0.00228311	0.0474138	0.0191011	0.0335052	0.0169492	0.00690846	0	0.0320513	0.0357143	0.0148148	0.0322581	0	0
RCOR3	0.075	0.0557868	0.068118	0.0765027	0.0744986	0.0759219	0.0776081	0.0684932	0.0646552	0.0775281	0.0876289	0.132768	0.0708117	0.136054	0.0320513	0.0833333	0.0592593	0.0967742	0	0.027027
TRAF5	0.0190476	0.0391341	0.0323034	0.0418944	0.0143266	0.0412148	0.0368957	0.0502283	0.0646552	0.047191	0.0128866	0.0169492	0.0466321	0.0612245	0.0961538	0	0.037037	0.0645161	0	0.027027
LINC00467	0.0464286	0.0741049	0.0674157	0.0564663	0.0382044	0.0412148	0.0712468	0.0525114	0.0431034	0.0561798	0.0128866	0.019774	0.0362694	0.0884354	0.0448718	0	0.0148148	0	0	0.108108
SLC30A1	0.0214286	0.0574521	0.0603933	0.0673953	0.0372493	0.0520607	0.0534351	0.0639269	0.0474138	0.0775281	0.0773196	0.0282486	0.0552677	0.0680272	0.00641026	0.0357143	0.0518519	0.0215054	0	0.027027
NEK2	0	0.000832639	0	0.00182149	0	0.0032538	0	0	0	0	0	0	0	0	0.00641026	0	0	0	0	0.108108
LPGAT1	0.022619	0.041632	0.065309	0.0564663	0.0181471	0.0477223	0.0852417	0.0547945	0.0732759	0.0730337	0.0206186	0.0367232	0.0656304	0.0612245	0.0320513	0.047619	0.0148148	0.107527	0	0.0810811
INTS7	0.0119048	0.0174854	0.011236	0.00910747	0.0114613	0.00650759	0.00890585	0.0205479	0.0258621	0.0101124	0.00257732	0.0225989	0.00518135	0.0204082	0.0192308	0.0238095	0.0148148	0.0215054	0	0.027027
DTL	0	0.000832639	0.000702247	0.00364299	0	0.0010846	0	0.00456621	0	0.00449438	0	0	0	0	0	0	0	0	0	0.351351
PPP2R5A	0.0702381	0.0682764	0.0646067	0.0710383	0.0534862	0.100868	0.0699746	0.0753425	0.0560345	0.0651685	0.0773196	0.118644	0.0569948	0.115646	0.0512821	0.0595238	0.0740741	0.150538	0	0.027027
AL360091.3	0	0.00166528	0.000702247	0.00182149	0	0	0	0	0	0.0011236	0	0	0	0	0	0	0	0	0	0
TMEM206	0.00833333	0.0108243	0.00983146	0.00910747	0.0095511	0.0140998	0.0152672	0.0273973	0.00431035	0.011236	0.0103093	0.0141243	0.0172712	0.0136054	0.025641	0.0238095	0	0.0215054	0	0.027027
NENF	1.39643	1.26978	1.62219	1.61384	1.383	1.4718	1.72901	1.55479	1.61638	1.46966	0.876289	1.30791	1.4715	1.46939	1.1859	1.2381	1.21481	1.4086	0	1.91892
AC092803.2	0.0345238	0.0391341	0.0273876	0.0346084	0.017192	0.0140998	0.0267176	0.0296804	0.0689655	0.0280899	0.00773196	0.019774	0.0362694	0.0136054	0.0192308	0.0119048	0.00740741	0.0107527	0	0
ATF3	0.492857	0.697752	0.617978	0.377049	0.107927	0.152928	0.284987	0.136986	0.405172	0.196629	0.157216	0.0903955	1.4525	0.802721	0.801282	0.964286	0.0222222	0.0430108	0	0.324324
FAM71A	0.00952381	0.00333056	0.00280899	0.00182149	0.00382044	0.0010846	0.00890585	0.00456621	0.00862069	0.00561798	0	0	0.00690846	0	0.0128205	0	0	0	0	0
AL590648.3	0	0.00166528	0	0.00182149	0	0.0010846	0	0	0	0.00337079	0	0	0	0	0	0	0	0	0	0
BATF3	0.0142857	0.0482931	0.00491573	0.0200364	0.00191022	0.027115	0.0127226	0.0273973	0.00431035	0.0438202	0	0.00847458	0.0103627	0.0816327	0.025641	0.0119048	0.0296296	0.0322581	0	0.243243
NSL1	0.147619	0.169858	0.178371	0.153005	0.137536	0.183297	0.113232	0.182648	0.155172	0.155056	0.175258	0.0960452	0.15544	0.251701	0.179487	0.107143	0.103704	0.150538	0	0.351351
TATDN3	0.047619	0.0457952	0.0639045	0.0382514	0.0401146	0.0607375	0.0458015	0.0182648	0.0474138	0.0438202	0.0386598	0.0310734	0.0673575	0.0612245	0.0384615	0.0833333	0	0.0430108	0	0.108108
SPATA45	0	0.000832639	0.00140449	0	0	0.0010846	0	0.00456621	0.00431035	0.0011236	0	0	0.00172712	0	0	0	0	0	0	0
FLVCR1-DT	0.025	0.00749376	0.00912921	0.010929	0.0105062	0.0140998	0.0114504	0.00456621	0.012931	0.011236	0.00773196	0.00847458	0.0120898	0.00680272	0.0128205	0	0.0296296	0.0215054	0	0.027027
FLVCR1	0.0154762	0.0158202	0.0203652	0.0255009	0.017192	0.0303688	0.0139949	0.022831	0.012931	0.0213483	0.0309278	0.039548	0.0120898	0.0408163	0.0448718	0.0119048	0.0222222	0.0215054	0	0.027027
VASH2	0.027381	0.0241465	0.0105337	0.0200364	0.0095511	0.00650759	0.00127227	0.00913242	0	0.00674157	0.00515464	0.00282486	0.029361	0.0204082	0.00641026	0	0	0.0537634	0.5	0.0540541
ANGEL2	0.047619	0.0532889	0.054073	0.0455373	0.0420248	0.0401302	0.0496183	0.0616438	0.0603448	0.0460674	0.0541237	0.0310734	0.0483592	0.0136054	0.0576923	0.047619	0.0222222	0.0430108	0	0.0540541
RPS6KC1	0.025	0.0274771	0.0330056	0.0346084	0.0210124	0.0260304	0.0305344	0.0136986	0.0344828	0.0382022	0.0154639	0.0141243	0.0310881	0.0272109	0.0128205	0.0238095	0.0222222	0.0215054	0	0
PROX1	0.00476191	0.011657	0.00280899	0.00182149	0.00286533	0.00542299	0.00890585	0.00913242	0	0.00337079	0.0180412	0.0112994	0.00518135	0	0.0512821	0	0	0	0	0
SMYD2	0.0666667	0.0649459	0.0603933	0.0400729	0.0468004	0.0585683	0.0547074	0.0776256	0.0431034	0.0730337	0.0128866	0.0282486	0.0656304	0.0544218	0.0128205	0.0119048	0.133333	0.0860215	0	0.135135
PTPN14	0.022619	0.0241465	0.0252809	0.0418944	0.0315186	0.0520607	0.06743	0.0821918	0.0689655	0.041573	0.0798969	0.0564972	0.0172712	0.0748299	0.0384615	0.0357143	0.0592593	0.0752688	0.5	0
CENPF	0.0178571	0.00915903	0.0147472	0.010929	0.00764088	0.00976139	0.0139949	0.00913242	0.0172414	0.0134831	0	0.00564972	0.0259067	0	0.0128205	0.0119048	0.037037	0	0.5	0.27027
KCNK2	0.00833333	0.071607	0.0554775	0.116576	0.0152818	0.0368764	0.156489	0.30137	0.150862	0.337079	0.00257732	0.019774	0	0	0.0705128	0.119048	0	0.0107527	0	0.513514
KCTD3	0.0785714	0.105745	0.0814607	0.0801457	0.0487106	0.0737527	0.0814249	0.0799087	0.137931	0.1	0.0541237	0.0536723	0.0639033	0.0884354	0.0961538	0.0595238	0.0666667	0.0215054	1	0.108108
ESRRG	0	0.000832639	0.00210674	0	0.00477555	0.0021692	0.0165394	0.00228311	0.0215517	0.0011236	0	0	0	0	0	0	0.0222222	0.0107527	0	0.027027
GPATCH2	0.0916667	0.0899251	0.0772472	0.0983607	0.0897803	0.0976139	0.128499	0.134703	0.155172	0.0988764	0.0670103	0.101695	0.0552677	0.115646	0.0705128	0.0595238	0.133333	0.0752688	0.5	0.0810811
SPATA17	0	0.00666112	0.000702247	0.00546448	0.00191022	0.010846	0.00254453	0.00456621	0	0.0157303	0	0.00564972	0.00518135	0.00680272	0	0	0.0148148	0.0322581	0	0
RRP15	0.0988095	0.124063	0.0941011	0.112933	0.0897803	0.109544	0.129771	0.116438	0.150862	0.134831	0.115979	0.115819	0.0863558	0.176871	0.0961538	0.047619	0.0740741	0.0322581	0	0.189189
TGFB2-AS1	0	0.00166528	0	0.00182149	0.00286533	0.0032538	0.00254453	0.00456621	0	0.00337079	0.00257732	0.00282486	0	0.00680272	0	0	0	0	0	0
TGFB2	0.0654762	0.0341382	0.0224719	0.0382514	0.0706781	0.0401302	0.0216285	0.00913242	0.00431035	0.0134831	0.0335052	0.0367232	0.0535406	0.0680272	0.025641	0.0119048	0.0444444	0.0107527	0	0
LYPLAL1	0.209524	0.154038	0.198736	0.222222	0.158548	0.124729	0.198473	0.157534	0.193966	0.126966	0.139175	0.152542	0.264249	0.115646	0.147436	0.0952381	0.0666667	0.0215054	0	0.0540541
AC096642.1	0.00357143	0.0041632	0.00772472	0.00910747	0.00668577	0.00542299	0	0.00913242	0.00862069	0.00674157	0	0	0.00518135	0.0136054	0.00641026	0	0.00740741	0	0	0.027027
AL513283.1	0.05	0.0899251	0.00210674	0.0127505	0.0334288	0.0596529	0.024173	0.0502283	0.00431035	0.0179775	0.00257732	0.00564972	0.00518135	0.0748299	0	0	0.037037	0.0322581	0	0.0540541
ZC3H11B	0.00714286	0.00333056	0.00702247	0.00546448	0.00573066	0.00650759	0.00636132	0	0.0215517	0.0011236	0.00515464	0.00564972	0.00345423	0	0	0	0	0	0	0
SLC30A10	0.00119048	0	0.00210674	0	0.00095511	0	0.0216285	0.00228311	0	0	0	0.00282486	0.00172712	0	0	0.0119048	0	0	0	0
EPRS	0.15	0.143214	0.198034	0.200364	0.163324	0.158351	0.175573	0.187215	0.271552	0.249438	0.188144	0.149718	0.205527	0.14966	0.153846	0.154762	0.103704	0.172043	0.5	0.189189
BPNT1	0.022619	0.0283097	0.0294944	0.0309654	0.0315186	0.0206074	0.0305344	0.0296804	0.0215517	0.0359551	0.0206186	0.019774	0.015544	0.0136054	0.0320513	0	0.0222222	0.0215054	0	0.0540541
IARS2	0.104762	0.0940883	0.108146	0.0983607	0.103152	0.103037	0.132316	0.134703	0.172414	0.105618	0.113402	0.144068	0.165803	0.136054	0.128205	0.0952381	0.0888889	0.0860215	0	0.0810811
RAB3GAP2	0.0428571	0.0491257	0.0414326	0.0746812	0.0305635	0.0422993	0.0699746	0.0479452	0.0517241	0.0561798	0.0747423	0.0367232	0.0379965	0.047619	0.0705128	0.047619	0.037037	0.0645161	0	0.108108
MARK1	0.00238095	0.0041632	0.00772472	0.00728597	0.00191022	0.0032538	0.0101781	0.0114155	0.00862069	0.00674157	0.00773196	0.00564972	0.00172712	0.00680272	0.0128205	0	0.00740741	0	0	0.027027
C1orf115	0.00238095	0.00166528	0.000702247	0	0	0	0	0	0.00431035	0	0	0	0	0.0136054	0.0192308	0	0	0	0	0
2019-03-02	0.0702381	0.0707744	0.068118	0.0418944	0.0496657	0.0292842	0.0279898	0.0365297	0.0560345	0.0382022	0.0386598	0.0451977	0.0829016	0.115646	0.0192308	0.0357143	0	0.0215054	0	0.027027
2019-03-01	0.00595238	0.00499584	0.00772472	0.00364299	0.00286533	0.0032538	0.0101781	0.0182648	0.0172414	0.00449438	0.0103093	0.0282486	0.00863558	0.00680272	0	0.0119048	0	0	0	0
AL445423.1	0.00714286	0.00666112	0.0105337	0.00728597	0.00191022	0.0010846	0.00636132	0	0.0215517	0.00674157	0.00773196	0.0112994	0.00345423	0.00680272	0.00641026	0	0	0	0	0
HLX-AS1	0.00714286	0.0041632	0.00280899	0.0127505	0.00382044	0.00759219	0.00381679	0.00456621	0.0172414	0.00449438	0.0128866	0.019774	0.00345423	0.00680272	0	0	0	0	0	0
HLX	0.027381	0.0316403	0.0351124	0.0455373	0.052531	0.0444685	0.0407125	0.0342466	0.0301724	0.041573	0.0927835	0.0932203	0.0379965	0.0680272	0.00641026	0.0119048	0.0518519	0.0430108	0	0.0810811
AL445470.1	0	0.000832639	0.00140449	0.00728597	0	0.0010846	0.00636132	0.00228311	0	0.00449438	0	0	0	0.00680272	0.00641026	0	0	0	0	0
DUSP10	0.0357143	0.0249792	0.0294944	0.0346084	0.0305635	0.0368764	0.0216285	0.0456621	0.0431034	0.0325843	0.141753	0.132768	0.0466321	0.0136054	0.0641026	0.0357143	0.0296296	0.0430108	0	0
LINC02257	0	0.000832639	0	0.00364299	0	0.0010846	0.00127227	0.00456621	0	0.0011236	0	0	0	0	0	0	0	0	0	0
LINC01705	0	0.000832639	0.00210674	0.00728597	0	0.00542299	0	0	0	0.0011236	0	0	0	0	0.0512821	0	0	0	0	0
AL356108.1	0	0.000832639	0	0	0	0	0	0	0	0.00337079	0	0.00282486	0	0	0	0	0	0	0	0
AL513314.2	0.00238095	0.00249792	0.00210674	0.00546448	0	0	0.00508906	0.00228311	0	0.00224719	0.00257732	0.00282486	0.00172712	0	0	0.0119048	0	0	0	0
TAF1A	0.00714286	0.0174854	0.011236	0.0291439	0.0114613	0.0227766	0.00763359	0.0205479	0.00862069	0.0213483	0.0231959	0.0112994	0.029361	0.0136054	0.0192308	0.0238095	0	0	0	0.027027
TAF1A-AS1	0.00357143	0.0041632	0	0	0.00286533	0.0043384	0	0	0	0.00898876	0.00257732	0	0.00863558	0	0	0	0	0	0	0.027027
MIA3	0.104762	0.103247	0.153792	0.134791	0.164279	0.139913	0.206107	0.109589	0.25431	0.133708	0.190722	0.166667	0.172712	0.115646	0.141026	0.178571	0.222222	0.204301	0	0
AL592148.3	0.00476191	0.00666112	0.00561798	0	0.00573066	0.0032538	0.0114504	0	0	0.0146067	0.00515464	0.00282486	0.0138169	0	0.00641026	0	0	0.0107527	0	0
AIDA	0.233333	0.233972	0.297051	0.333333	0.200573	0.260304	0.328244	0.310502	0.327586	0.325843	0.201031	0.324859	0.29361	0.231293	0.185897	0.27381	0.266667	0.268817	0	0.324324
BROX	0.0630952	0.0965862	0.0983146	0.153005	0.0811843	0.107375	0.0801527	0.143836	0.168103	0.142697	0.146907	0.101695	0.0431779	0.136054	0.0833333	0.0833333	0.0444444	0.0752688	0	0.0810811
AL392172.1	0.0154762	0.0466278	0.0231742	0.0364299	0.0296084	0.027115	0.0547074	0.0410959	0.0689655	0.0606742	0.064433	0.0338983	0.0552677	0.0340136	0.0512821	0.047619	0.00740741	0.0967742	0	0.027027
DISP1	0.00595238	0.00582848	0.011236	0.00910747	0.0105062	0.00650759	0.0114504	0.00913242	0.00862069	0.0168539	0.00515464	0.0169492	0.0138169	0.0136054	0.0576923	0.0238095	0	0	0	0
TLR5	0.0428571	0.0283097	0.0316011	0.0309654	0.0114613	0.0206074	0.024173	0.0159817	0.0431034	0.0348315	0.0360825	0.0734463	0.0172712	0.0408163	0.00641026	0.0119048	0	0	0	0
SUSD4	0.00238095	0.00166528	0.00561798	0.00364299	0.00095511	0.00976139	0.00381679	0	0.00431035	0.00337079	0.00773196	0.00564972	0	0.00680272	0	0.0119048	0	0.0215054	0	0
CAPN8	0.00119048	0	0.00140449	0.00182149	0	0.0021692	0.00254453	0	0	0.0011236	0.00257732	0	0	0	0.00641026	0	0	0	0	0
CAPN2	0.444048	0.428809	0.831461	0.71949	0.489971	0.557484	0.715013	0.794521	1.03448	0.878652	0.657216	0.570621	1.00691	0.605442	0.487179	0.464286	0.259259	0.526882	1	0.891892
TP53BP2	0.0333333	0.0383014	0.0252809	0.0400729	0.0305635	0.0401302	0.0445293	0.0205479	0.0344828	0.0337079	0.0438144	0.019774	0.0777202	0.0408163	0.0705128	0.0714286	0.0518519	0.0215054	0	0
FBXO28	0.0261905	0.0308077	0.0407303	0.0473588	0.0334288	0.0390456	0.0343511	0.0251142	0.0431034	0.0325843	0.0103093	0.0508475	0.0241796	0.0272109	0.0192308	0.0238095	0.0296296	0.0215054	0	0.027027
DEGS1	0.208333	0.399667	0.303371	0.455373	0.226361	0.376356	0.438931	0.657534	0.525862	0.644944	0.592784	0.872881	0.240069	0.22449	0.205128	0.178571	0.385185	0.354839	1.5	1
AC092809.4	0	0.00166528	0.000702247	0.00364299	0	0.0032538	0.00127227	0.00228311	0	0.00337079	0.00257732	0	0	0	0	0	0	0	0	0
NVL	0.0369048	0.0308077	0.0463483	0.0291439	0.025788	0.0260304	0.0381679	0.0273973	0.0215517	0.0337079	0.0670103	0.0225989	0.0345423	0.0408163	0.0192308	0.107143	0.0592593	0.0430108	0	0.027027
CNIH4	0.242857	0.360533	0.316713	0.375228	0.191977	0.360087	0.346056	0.43379	0.336207	0.422472	0.177835	0.276836	0.340242	0.44898	0.217949	0.25	0.2	0.27957	0	0.810811
WDR26	0.0452381	0.0815987	0.0491573	0.0928962	0.0439351	0.0737527	0.0763359	0.116438	0.0905172	0.0966292	0.0618557	0.0762712	0.044905	0.102041	0.0448718	0.047619	0.0222222	0.0215054	0	0
CNIH3	0.0202381	0.0141549	0.0217697	0.0218579	0.0181471	0.037961	0.0178117	0.0182648	0.0560345	0.0224719	0.00257732	0.0225989	0.0708117	0.0204082	0.0128205	0.0238095	0.037037	0.0860215	0	0.0810811
AL596330.1	0	0.000832639	0.00210674	0.00182149	0	0	0	0	0	0	0	0	0.00172712	0	0	0	0	0	0	0
DNAH14	0.00952381	0.00915903	0.00421348	0.0182149	0.00095511	0.0043384	0.00890585	0.00456621	0.00431035	0.0134831	0	0	0.00863558	0.0204082	0	0	0	0	0	0.027027
LBR	0.0595238	0.0666112	0.0435393	0.0528233	0.0639924	0.0563991	0.0585242	0.0547945	0.0474138	0.0426966	0.0670103	0.0677966	0.0535406	0.0612245	0.0384615	0.0119048	0.037037	0.0537634	1	0.135135
ENAH	0.0869048	0.164863	0.0821629	0.17122	0.0744986	0.140998	0.143766	0.164384	0.0905172	0.296629	0.0850515	0.0734463	0.136442	0.163265	0.205128	0.119048	0.037037	0.0752688	0	0.189189
AC099066.2	0.00119048	0.00166528	0.00280899	0.00182149	0.00191022	0.0032538	0.00127227	0.00456621	0.00431035	0.0101124	0.00257732	0.00282486	0	0	0	0	0	0	0	0
SRP9	0.683333	0.756037	0.688202	0.783242	0.700096	0.82321	0.749364	0.856164	0.659483	0.746067	0.78866	1.01412	0.763385	0.659864	0.891026	0.869048	0.814815	0.83871	0.5	0.837838
EPHX1	1.19524	0.97169	0.774579	0.593807	0.461318	0.390456	0.774809	0.600457	1.03017	0.398876	0.487113	0.539548	1.53195	0.897959	1.00641	0.666667	0.0740741	0.0860215	0	0.243243
AL591895.1	0.0178571	0.0216486	0.0154494	0.00728597	0.0210124	0.0140998	0.0254453	0.0319635	0.0172414	0.0157303	0.00773196	0.00564972	0.0207254	0.00680272	0.025641	0.0357143	0	0	0	0.027027
TMEM63A	0.0440476	0.0616153	0.0498596	0.0601093	0.0439351	0.0488069	0.0712468	0.0821918	0.0646552	0.041573	0.0335052	0.0423729	0.0345423	0.0272109	0.0320513	0.0595238	0.0222222	0	0	0.027027
LEFTY1	0.00119048	0	0.00210674	0.00364299	0	0	0	0	0	0.0011236	0	0.00282486	0.00172712	0	0	0	0.00740741	0.0107527	0	0
PYCR2	0.113095	0.124896	0.147472	0.127505	0.100287	0.10846	0.199746	0.26484	0.168103	0.211236	0.149485	0.172316	0.170984	0.129252	0.0961538	0.119048	0.0666667	0.107527	0	0.27027
LEFTY2	0.00357143	0.00249792	0.00280899	0.00364299	0.0105062	0.00867679	0.00508906	0.0296804	0	0.0146067	0.0154639	0.00847458	0.00690846	0.0272109	0	0	0.192593	0.225806	0	0
SDE2	0.0261905	0.0366361	0.0344101	0.0364299	0.0382044	0.0303688	0.0407125	0.0388128	0.0517241	0.0213483	0.0360825	0.0451977	0.0431779	0.0544218	0.0705128	0.0595238	0.00740741	0.0215054	0.5	0.027027
AL512343.2	0.00119048	0	0.00140449	0	0	0.0010846	0.00127227	0	0	0	0.00257732	0.00564972	0	0	0	0	0	0	0	0
H3F3A	2.9881	3.11407	3.24438	3.56466	3.5234	4.12473	3.76209	4.05023	3.37931	2.84944	3.90722	4.43785	2.48877	3.06122	3.21154	3.70238	3.95556	4.29032	5	4.32432
LINC01703	0.00238095	0.00666112	0.00983146	0.0127505	0.0105062	0.00759219	0.0101781	0.0159817	0.00862069	0.011236	0.00257732	0.00847458	0	0.00680272	0.00641026	0	0.0222222	0	0	0
ACBD3	0.0619048	0.110741	0.0926966	0.114754	0.0888252	0.0986985	0.129771	0.141553	0.107759	0.159551	0.0927835	0.124294	0.0759931	0.108844	0.0641026	0.0714286	0.0962963	0.215054	0.5	0.216216
MIXL1	0	0.000832639	0	0	0	0	0.00254453	0	0	0.0011236	0	0.00282486	0	0	0.00641026	0	0	0	0	0
LIN9	0.00952381	0.00666112	0.00632022	0.0127505	0.0095511	0.00542299	0.00636132	0.00228311	0.00431035	0.00898876	0.0128866	0.0112994	0.00690846	0	0.0128205	0.0119048	0.0148148	0.0215054	0	0.027027
PARP1	0.122619	0.141549	0.106742	0.120219	0.106972	0.104121	0.161578	0.16895	0.168103	0.160674	0.206186	0.217514	0.11399	0.115646	0.25641	0.238095	0.17037	0.150538	2	0.756757
STUM	0.0404762	0.0316403	0.00632022	0.0145719	0.0210124	0.00650759	0.0139949	0.00456621	0.012931	0.00898876	0.00257732	0	0.0103627	0.0204082	0.025641	0.0238095	0.0148148	0	0	0
ITPKB	0.00714286	0.0149875	0.00983146	0.0145719	0.00859599	0.0184382	0.0101781	0.00913242	0.00862069	0.011236	0.00257732	0.00564972	0.0103627	0.0136054	0.0512821	0.0238095	0	0.0322581	0	0
ITPKB-AS1	0	0	0.00210674	0.00546448	0	0.0010846	0	0.00228311	0	0	0.00257732	0.00282486	0.00345423	0	0.00641026	0.0119048	0	0	0	0
PSEN2	0.0809524	0.0724396	0.0519663	0.0692168	0.0315186	0.0347072	0.0788804	0.0776256	0.137931	0.0516854	0.0747423	0.0508475	0.044905	0.0272109	0.0897436	0.0714286	0.00740741	0	0	0
COQ8A	0.133333	0.110741	0.126404	0.0728597	0.0859599	0.0650759	0.0801527	0.0547945	0.0991379	0.0595506	0.0850515	0.0875706	0.153713	0.176871	0.0705128	0.0714286	0.0666667	0.0967742	0	0.0540541
CDC42BPA	0.154762	0.137386	0.122893	0.153005	0.137536	0.143167	0.183206	0.134703	0.206897	0.144944	0.239691	0.189266	0.153713	0.272109	0.153846	0.0714286	0.281481	0.258065	0	0.108108
LINC01641	0.00119048	0.00166528	0.00140449	0.00182149	0.00095511	0.0021692	0	0	0	0.00337079	0	0	0	0	0	0	0	0	0	0
ZNF678	0.0130952	0.011657	0.0133427	0.010929	0.00859599	0.0130152	0.0229008	0.00913242	0.0301724	0.0101124	0.00773196	0.00282486	0.00690846	0.0204082	0.00641026	0.047619	0.0148148	0	0.5	0.0540541
SNAP47	0.075	0.0607827	0.0632022	0.0728597	0.0582617	0.0780911	0.0763359	0.0981735	0.0862069	0.0797753	0.0541237	0.059322	0.100173	0.0544218	0.0641026	0.0952381	0.0444444	0.0430108	0	0.027027
JMJD4	0.0261905	0.0358035	0.0337079	0.0510018	0.0229226	0.0303688	0.0381679	0.0479452	0.0517241	0.0674157	0.0103093	0.0254237	0.0518135	0.0748299	0.025641	0.0714286	0.0444444	0.0430108	0	0.027027
WNT9A	0.00952381	0.00249792	0.0105337	0.0127505	0.00477555	0.00976139	0.00381679	0.00228311	0.012931	0.00224719	0.00515464	0	0.015544	0	0.025641	0.0357143	0.00740741	0.0107527	0	0
ARF1	0.792857	0.811823	0.930478	0.952641	0.951289	1.10521	1.07506	1.06621	1.23276	1.2191	0.992268	1.06215	1.1019	1.06803	1.37179	1.13095	1.65185	1.29032	1	0.756757
C1orf35	0.208333	0.157369	0.212079	0.145719	0.191977	0.186551	0.195929	0.127854	0.219828	0.122472	0.195876	0.149718	0.260794	0.217687	0.262821	0.202381	0.0666667	0.0860215	0.5	0.324324
MRPL55	0.422619	0.370525	0.509831	0.517304	0.365807	0.390456	0.512723	0.509132	0.633621	0.460674	0.322165	0.361582	0.447323	0.442177	0.24359	0.178571	0.407407	0.430108	0	0.378378
GUK1	1.375	1.23147	1.91011	1.64117	1.3916	1.49566	2.12977	1.98858	2.33621	2.13034	1.19845	1.40113	2.20898	1.38776	1.44872	1.42857	1.62963	1.36559	1.5	1.81081
GJC2	0.00476191	0.00249792	0.000702247	0	0	0.0010846	0.00381679	0.00228311	0	0.0011236	0	0	0.00690846	0	0.0128205	0	0	0	0	0
IBA57	0.0214286	0.0133222	0.0154494	0.0200364	0.00764088	0.016269	0.0178117	0.0205479	0.0387931	0.0314607	0.0128866	0.0254237	0.0276339	0.0136054	0.0128205	0.0119048	0.0148148	0.0537634	0	0
OBSCN	0.00357143	0.00249792	0.00421348	0.00546448	0.00668577	0.00867679	0.00254453	0.00684931	0	0.00449438	0.00257732	0.00847458	0.0138169	0.00680272	0.0128205	0	0	0.0107527	0	0
AL353593.1	0	0.00166528	0.00280899	0.00182149	0	0	0.00508906	0.00228311	0.00862069	0.00337079	0.00257732	0.00282486	0	0	0	0	0	0.0107527	0	0
TRIM11	0.0404762	0.0474605	0.0421348	0.0291439	0.0296084	0.0477223	0.0267176	0.0273973	0.0344828	0.0606742	0.0309278	0.0282486	0.0379965	0.047619	0.0512821	0.0238095	0.0222222	0.0752688	0	0
TRIM17	0	0.00499584	0	0	0	0	0	0	0	0.0011236	0	0	0	0	0	0	0	0	0	0
HIST3H2A	0.0309524	0.0391341	0.0582865	0.0291439	0.0448902	0.0249458	0.0127226	0.00228311	0.00862069	0.0101124	0.0541237	0.0508475	0.146805	0.047619	0.147436	0.130952	0	0.0322581	0	0.027027
HIST3H2BB	0.00119048	0.00249792	0	0	0.00191022	0.0021692	0	0	0	0	0	0.00282486	0.00172712	0	0.00641026	0.0119048	0	0	0	0
RNF187	0.207143	0.254788	0.251404	0.315118	0.155683	0.29718	0.246819	0.305936	0.318966	0.339326	0.219072	0.460452	0.367876	0.312925	0.237179	0.27381	0.111111	0.247312	0	0.324324
RHOU	0.0404762	0.0657785	0.0266854	0.0364299	0.0124164	0.0336226	0.0292621	0.0456621	0.0301724	0.0247191	0.0283505	0.0367232	0.0207254	0.0408163	0.0384615	0.0595238	0.0148148	0.0215054	0	0.0540541
RAB4A	0.339286	0.230641	0.322331	0.253188	0.292264	0.22885	0.362595	0.287671	0.37069	0.24382	0.350515	0.282486	0.393782	0.360544	0.339744	0.392857	0.355556	0.311828	0.5	0.189189
AL117350.1	0.00119048	0.00166528	0	0	0	0.0010846	0.00254453	0	0	0.00224719	0.00257732	0.00282486	0.00172712	0	0	0.0119048	0	0	0	0
CCSAP	0.00714286	0.00915903	0.00702247	0	0.0114613	0.0173536	0.00763359	0.0114155	0.00431035	0.00786517	0.0154639	0.0141243	0.00518135	0.0204082	0.0192308	0.0119048	0.00740741	0.0430108	0	0.0540541
ACTA1	0.00238095	0.00582848	0.00280899	0.00182149	0.00286533	0.00650759	0.00890585	0.00456621	0.00431035	0.00449438	0.00257732	0.00564972	0.0172712	0	0.00641026	0.0119048	0	0.0215054	0	0
NUP133	0.0392857	0.029975	0.0470506	0.0491803	0.0276982	0.0292842	0.0381679	0.0296804	0.0732759	0.0460674	0.0541237	0.019774	0.0328152	0.0272109	0.0192308	0.0238095	0.0148148	0.0215054	0	0.027027
ABCB10	0.00476191	0.0166528	0.0154494	0.0236794	0.00764088	0.0238612	0.0203562	0.0251142	0.0431034	0.0292135	0.0309278	0.0451977	0.00863558	0.0204082	0	0.0238095	0	0.0215054	0	0.027027
TAF5L	0.0178571	0.0133222	0.0140449	0.0236794	0.0114613	0.0195228	0.0114504	0.0273973	0.012931	0.00898876	0.0283505	0.00847458	0.0207254	0.0136054	0.0128205	0.0238095	0	0.0430108	0	0
URB2	0.00119048	0.00499584	0.00702247	0.00364299	0.00382044	0.00759219	0.00127227	0.00456621	0.00862069	0.00898876	0.00257732	0.00847458	0.0103627	0.0136054	0.00641026	0	0	0.0215054	0	0
GALNT2	0.0464286	0.0682764	0.068118	0.0692168	0.0410697	0.0694143	0.0788804	0.0981735	0.0775862	0.0876404	0.0154639	0.0677966	0.0690846	0.122449	0.0576923	0.047619	0.125926	0.0430108	0	0.0540541
PGBD5	0.00119048	0	0.000702247	0	0	0.0043384	0.00254453	0	0.00431035	0.00337079	0	0	0	0	0.00641026	0	0	0	0	0
COG2	0.0428571	0.0474605	0.0449438	0.0564663	0.0468004	0.0336226	0.0292621	0.06621	0.0517241	0.0505618	0.0592784	0.0367232	0.0518135	0.0408163	0.0641026	0.0595238	0.0296296	0.0322581	0	0.027027
AGT	0.00476191	0.00999167	0.0646067	0.127505	0.025788	0.027115	0.133588	0.0410959	0.241379	0.0741573	0.00773196	0.0141243	0.0241796	0.00680272	0	0	0	0	0	0
AL512328.1	0.00119048	0	0	0	0	0	0.00254453	0	0.00431035	0.0011236	0.00257732	0	0	0	0	0	0	0	0	0
C1orf198	0.171429	0.235637	0.239466	0.253188	0.181471	0.252711	0.78626	0.872146	0.935345	0.611236	0.21134	0.155367	0.134715	0.176871	0.205128	0.166667	0.185185	0.129032	0	0.378378
AL118511.1	0	0	0	0	0	0	0.00127227	0.00228311	0	0.0011236	0	0	0	0	0	0	0	0	0	0
TTC13	0.0142857	0.011657	0.0175562	0.0236794	0.00573066	0.0249458	0.019084	0.0296804	0.0431034	0.0337079	0.0103093	0.0254237	0.0224525	0.0136054	0	0.0238095	0.0148148	0.0430108	0	0.027027
ARV1	0.0738095	0.0674438	0.0730337	0.102004	0.0506208	0.0672451	0.0852417	0.0958904	0.0517241	0.094382	0.0747423	0.0677966	0.115717	0.0748299	0.0576923	0.119048	0.0814815	0.0860215	0	0.108108
FAM89A	0.0154762	0.0358035	0.00842697	0.0182149	0.00668577	0.021692	0.0152672	0.0410959	0.0344828	0.0292135	0	0.0225989	0.00863558	0.0272109	0.00641026	0	0	0	0	0.027027
C1orf131	0.107143	0.111574	0.0863764	0.131148	0.107927	0.107375	0.117048	0.0821918	0.12931	0.0921348	0.0515464	0.0762712	0.100173	0.102041	0.0192308	0.0595238	0.0592593	0.107527	1.5	0.135135
GNPAT	0.0892857	0.0724396	0.0828652	0.0874317	0.0850048	0.0856833	0.113232	0.086758	0.168103	0.108989	0.0670103	0.0508475	0.112263	0.0748299	0.134615	0.047619	0.0888889	0.0860215	0	0.0810811
EXOC8	0.00357143	0.0183181	0.0119382	0.010929	0.00286533	0.0119306	0.0101781	0.0114155	0.0258621	0.0179775	0.00773196	0.00847458	0.0172712	0.0204082	0.00641026	0.0119048	0.0296296	0	0	0.027027
SPRTN	0.0535714	0.0582848	0.0449438	0.0673953	0.0515759	0.0596529	0.043257	0.0593607	0.0474138	0.0617978	0.0541237	0.059322	0.0241796	0.047619	0.0576923	0.0595238	0.0740741	0.0430108	0	0.0540541
EGLN1	0.0511905	0.0549542	0.0730337	0.0692168	0.0468004	0.0596529	0.0737913	0.0707763	0.133621	0.0842697	0.0721649	0.0508475	0.060449	0.0680272	0.0961538	0.0357143	0.0740741	0.0645161	0	0
AL445524.1	0.00476191	0.0183181	0.00210674	0.0145719	0.00477555	0.0140998	0.00890585	0.0159817	0.00431035	0.0123596	0.00773196	0.00847458	0.00345423	0.0272109	0.0128205	0.0119048	0	0	0	0.027027
TSNAX	0.19881	0.183181	0.178371	0.180328	0.187202	0.160521	0.217557	0.239726	0.293103	0.2	0.208763	0.251412	0.174439	0.14966	0.192308	0.214286	0.0814815	0.193548	0.5	0.135135
DISC1	0.00357143	0.0083264	0.00912921	0.010929	0.00668577	0.0119306	0.00508906	0.00456621	0.00431035	0.00786517	0.0128866	0	0	0	0.00641026	0.0119048	0.0222222	0	0	0
SIPA1L2	0.0166667	0.0216486	0.0702247	0.0437158	0.0133715	0.0195228	0.0483461	0.0365297	0.0517241	0.0337079	0.0283505	0.0112994	0.0362694	0.047619	0.025641	0.0238095	0.00740741	0.0322581	0	0.0540541
MAP10	0.00714286	0.00666112	0.00772472	0.00364299	0.00382044	0.010846	0.00890585	0.00456621	0	0.00674157	0.0257732	0	0.00345423	0.0136054	0	0	0.00740741	0	0	0
NTPCR	0.157143	0.185679	0.175562	0.163934	0.114613	0.140998	0.179389	0.166667	0.181034	0.189888	0.0902062	0.107345	0.264249	0.326531	0.0641026	0.0595238	0.0814815	0.11828	0	0.216216
PCNX2	0.0297619	0.0366361	0.0639045	0.0382514	0.0267431	0.0347072	0.0292621	0.0388128	0.0517241	0.0292135	0.0206186	0.00564972	0.0535406	0.0340136	0	0	0.0148148	0.0322581	0	0
MAP3K21	0.00238095	0.00333056	0.000702247	0.00364299	0.00095511	0	0	0	0	0.0011236	0.00257732	0	0.00345423	0.00680272	0	0	0	0.0107527	0	0
KCNK1	0.00595238	0.0191507	0.0168539	0.0200364	0.00382044	0.00542299	0.0279898	0.0182648	0.0301724	0.0258427	0	0	0.00518135	0.0340136	0.0128205	0.0119048	0	0.0107527	0	0.0540541
AL355472.1	0.0452381	0.0308077	0.0294944	0.0327869	0.0506208	0.0260304	0.0597964	0.0388128	0.0387931	0.0325843	0.0489691	0.0112994	0.044905	0.0544218	0.00641026	0.0238095	0.0296296	0.0107527	0	0
COA6	0.0833333	0.115737	0.110955	0.118397	0.086915	0.107375	0.118321	0.13242	0.112069	0.111236	0.056701	0.079096	0.132988	0.217687	0.205128	0.0833333	0.0444444	0.107527	0	0.135135
TARBP1	0.0404762	0.041632	0.0470506	0.0510018	0.0353391	0.0336226	0.0496183	0.0388128	0.0474138	0.0269663	0.0206186	0.0367232	0.0207254	0.0204082	0.0320513	0.0119048	0.0592593	0.0967742	0	0.108108
LINC01354	0.00119048	0.00333056	0.000702247	0.00364299	0	0.0010846	0.00381679	0	0	0.00674157	0	0	0.0103627	0.0136054	0	0	0	0	0	0.027027
IRF2BP2	0.161905	0.157369	0.171348	0.196721	0.109838	0.165944	0.151399	0.155251	0.155172	0.157303	0.118557	0.200565	0.2038	0.238095	0.211538	0.27381	0.125926	0.11828	0	0.108108
AL160408.2	0.00238095	0.000832639	0	0.00364299	0	0.0010846	0.00127227	0	0	0	0	0	0	0	0	0	0	0	0	0
AL391832.1	0	0	0	0.00182149	0.00191022	0.0043384	0	0	0	0.00224719	0	0.019774	0	0	0	0	0	0	0	0
AL391832.2	0.00238095	0.0124896	0.011236	0.00182149	0.00286533	0.00650759	0.00763359	0.0251142	0.0862069	0.00898876	0.0180412	0.0112994	0.0103627	0.0136054	0	0	0	0.0322581	0	0
AL732292.2	0	0.00249792	0.000702247	0.00364299	0	0.0021692	0	0.00228311	0.00431035	0.00449438	0	0	0	0.00680272	0	0	0	0	0	0
TOMM20	0.32381	0.384679	0.311798	0.289617	0.342884	0.389371	0.314249	0.328767	0.271552	0.366292	0.363402	0.361582	0.354059	0.442177	0.455128	0.357143	0.311111	0.408602	0	0.324324
RBM34	0.0154762	0.0158202	0.0294944	0.0163934	0.0210124	0.0140998	0.0458015	0.0205479	0.00431035	0.0235955	0.0180412	0.0141243	0.0224525	0.0204082	0.00641026	0.0238095	0.0296296	0	0	0
ARID4B	0.282143	0.275604	0.320927	0.264117	0.358166	0.293926	0.351145	0.273973	0.301724	0.207865	0.384021	0.381356	0.430052	0.37415	0.403846	0.392857	0.451852	0.247312	0.5	0.27027
GGPS1	0.159524	0.118235	0.18118	0.216758	0.172875	0.135575	0.185751	0.143836	0.137931	0.186517	0.180412	0.200565	0.207254	0.217687	0.185897	0.142857	0.0740741	0.193548	0	0.108108
TBCE	0.0357143	0.0341382	0.0259831	0.0455373	0.0362942	0.0466377	0.0508906	0.0205479	0.00431035	0.0213483	0.0412371	0.0367232	0.0172712	0.0204082	0.0576923	0.0238095	0.037037	0.0430108	0	0.0810811
AL357556.4	0.00119048	0.00166528	0	0	0	0.0010846	0.00254453	0.00228311	0	0	0.00257732	0	0	0	0	0	0	0	0	0
TBCE.1	0.0142857	0.0141549	0.0196629	0.0218579	0.0143266	0.0347072	0.0267176	0.0182648	0.00431035	0.0157303	0.0128866	0.0169492	0.0103627	0	0.0128205	0	0.0518519	0.0322581	0	0
B3GALNT2	0.0154762	0.0266445	0.0316011	0.0309654	0.0410697	0.0466377	0.0458015	0.0410959	0.0474138	0.0258427	0.0515464	0.0451977	0.0241796	0.0408163	0.102564	0.0595238	0.0962963	0.0860215	0	0.0540541
GNG4	0.00119048	0.000832639	0	0	0	0.0010846	0	0	0.00431035	0	0	0	0	0.00680272	0.0192308	0.047619	0	0	0	0
LYST	0.0642857	0.0741049	0.0800562	0.0910747	0.0725883	0.0900217	0.131043	0.127854	0.12069	0.0808989	0.0592784	0.0508475	0.0673575	0.0680272	0.0320513	0.0595238	0.0592593	0.0752688	0	0.027027
NID1	0.0833333	0.14821	0.0561798	0.10929	0.0764088	0.133406	0.104326	0.171233	0.0732759	0.191011	0.0154639	0.0282486	0.0932642	0.380952	0.153846	0.154762	0.17037	0.290323	1	0.27027
GPR137B	0.0654762	0.080766	0.0554775	0.0637523	0.0659026	0.0911063	0.0470738	0.0456621	0.0689655	0.0595506	0.108247	0.110169	0.0829016	0.129252	0.0769231	0.0595238	0.0444444	0.0322581	0	0.027027
ERO1B	0.027381	0.0407993	0.0280899	0.0291439	0.0382044	0.0477223	0.0305344	0.0365297	0.0344828	0.0247191	0.0515464	0.0451977	0.0362694	0.0272109	0.185897	0.0357143	0.0518519	0.0537634	0	0
EDARADD	0	0.00249792	0.000702247	0.00546448	0.00191022	0.00650759	0.00381679	0.00456621	0.00862069	0.0011236	0.0103093	0.00282486	0.00172712	0	0	0	0	0	0	0
LGALS8	0.0607143	0.05995	0.0639045	0.0947177	0.0582617	0.0639913	0.0483461	0.0753425	0.0732759	0.0685393	0.0515464	0.0564972	0.0621762	0.0544218	0.0705128	0.0238095	0.0518519	0.0967742	0	0.0540541
LGALS8-AS1	0.00238095	0.00166528	0.00140449	0.00182149	0	0	0.00127227	0	0	0	0	0	0.00518135	0	0	0	0.00740741	0	0	0
AL359921.2	0.00119048	0	0.000702247	0.00182149	0	0.00759219	0	0.00228311	0.00431035	0.00337079	0.00257732	0	0	0	0.00641026	0	0	0	0	0
AL359921.1	0.00119048	0.000832639	0.00140449	0	0.00191022	0.0010846	0	0.00228311	0	0.0011236	0	0	0.00518135	0	0	0.0119048	0	0	0	0
HEATR1	0.0333333	0.0291424	0.0280899	0.0364299	0.0276982	0.0390456	0.0483461	0.0273973	0.0474138	0.0314607	0.0257732	0.00847458	0.0172712	0.0408163	0.0384615	0.0714286	0.0222222	0.0322581	0	0.027027
ACTN2	0.00238095	0.00249792	0.000702247	0.00364299	0.00286533	0.00542299	0.00508906	0.00456621	0	0.0011236	0.00257732	0	0	0	0	0	0.00740741	0.0107527	0	0
MTR	0.0714286	0.0766028	0.065309	0.0928962	0.0706781	0.0845987	0.103053	0.10274	0.0775862	0.0865169	0.0515464	0.0677966	0.060449	0.122449	0.0769231	0.0357143	0.125926	0.0860215	0	0.0540541
RYR2	0.00119048	0.00499584	0.000702247	0	0.00095511	0.0010846	0	0.00456621	0.00431035	0.00561798	0.00773196	0.00847458	0.00172712	0.00680272	0	0	0	0.0107527	0	0
MTRNR2L11	0.0130952	0.0133222	0.0259831	0.0127505	0.0191022	0.0119306	0.0381679	0.0365297	0.0258621	0.00674157	0.00515464	0.00564972	0.00690846	0.0340136	0.0192308	0.0119048	0.00740741	0	0	0
LINC01139	0.00238095	0.0041632	0.00140449	0.00182149	0.00382044	0.00542299	0.00127227	0.00228311	0	0.00224719	0.00257732	0.00564972	0.00690846	0	0.00641026	0	0.0148148	0	0	0
FMN2	0	0.00166528	0.0154494	0.0200364	0.00764088	0.0032538	0.019084	0.0159817	0.0517241	0.0213483	0	0	0.00172712	0.0204082	0.00641026	0	0	0	0	0.108108
GREM2	0.255952	0.278934	0.27809	0.291439	0.0706781	0.0726681	0.722646	0.420091	0.784483	0.411236	0	0.0141243	0.0379965	0.0408163	0.025641	0.0595238	0.0444444	0.0215054	0	0.567568
RGS7	0	0.00166528	0.00351124	0.0145719	0	0.0021692	0.00254453	0.0251142	0.00431035	0.0359551	0	0.00282486	0	0.00680272	0	0	0	0	0	0.0540541
AL359764.1	0	0.00166528	0.00140449	0.0255009	0	0.00976139	0.00127227	0.0182648	0.012931	0.052809	0	0.00282486	0	0	0	0	0	0	0	0.027027
FH	0.128571	0.122398	0.149579	0.100182	0.0916905	0.0802603	0.105598	0.127854	0.12931	0.165169	0.0850515	0.107345	0.221071	0.176871	0.0769231	0.142857	0.103704	0.11828	0.5	0.324324
OPN3	0.0130952	0.0183181	0.00912921	0.0218579	0.0114613	0.0195228	0.0114504	0.022831	0.012931	0.0292135	0.0103093	0.0141243	0	0.0272109	0.0384615	0.0238095	0.00740741	0.0322581	0	0.0540541
CHML	0.0107143	0.0133222	0.011236	0.00728597	0.025788	0.0119306	0.0152672	0.0159817	0.00431035	0.0168539	0.0154639	0.0225989	0.029361	0.0204082	0.025641	0.0119048	0.00740741	0.0645161	0	0.0810811
EXO1	0.00476191	0	0.000702247	0	0	0	0	0	0	0.00224719	0	0.00282486	0	0	0	0	0	0.0215054	0	0.189189
MAP1LC3C	0.00119048	0.0083264	0.00140449	0.00910747	0.00095511	0.0043384	0.00127227	0.0182648	0	0.011236	0	0	0.00345423	0	0	0	0	0	0	0
PLD5	0.0130952	0.0141549	0.00561798	0.010929	0.0095511	0.00542299	0.0152672	0.0296804	0.00431035	0.00674157	0.0541237	0.079096	0.00518135	0	0	0	0	0	0	0
AL591686.1	0.00238095	0	0	0.00182149	0	0	0	0.00228311	0	0.00449438	0	0.00282486	0	0	0	0	0	0	0	0
CEP170	0.0583333	0.0632806	0.0639045	0.0819672	0.107927	0.0824295	0.0572519	0.0616438	0.0818966	0.0674157	0.064433	0.0338983	0.0915371	0.0544218	0.115385	0.0952381	0.0888889	0.0752688	0	0.0540541
SDCCAG8	0.180952	0.153206	0.132725	0.127505	0.127985	0.113883	0.187023	0.180365	0.198276	0.140449	0.108247	0.149718	0.17962	0.176871	0.147436	0.107143	0.125926	0.107527	0	0.0810811
AKT3	0.0559524	0.0591174	0.073736	0.0673953	0.0563515	0.0770065	0.147583	0.114155	0.12931	0.0842697	0.0592784	0.059322	0.0708117	0.129252	0.0705128	0.0952381	0.0666667	0.0645161	0	0.027027
ZBTB18	0	0.0083264	0.00491573	0.010929	0.00095511	0.00759219	0.00890585	0.00228311	0	0.00674157	0	0	0.00345423	0	0.0128205	0	0.00740741	0	0	0
AL645465.1	0	0	0	0	0	0.0010846	0.00127227	0	0	0.0011236	0	0	0.00345423	0	0	0	0	0	0	0
ADSS	0.0571429	0.0907577	0.102528	0.154827	0.0802292	0.114967	0.0941476	0.100457	0.0905172	0.152809	0.0489691	0.0706215	0.0949914	0.136054	0.0512821	0.107143	0.133333	0.16129	1	0.27027
CATSPERE	0.00595238	0.00249792	0.00280899	0.00182149	0.00191022	0.0043384	0.0114504	0.00228311	0.00431035	0.00449438	0.00773196	0.00564972	0.00518135	0.00680272	0.00641026	0	0	0	0	0.0540541
DESI2	0.0964286	0.103247	0.134831	0.102004	0.0811843	0.140998	0.10687	0.0981735	0.0905172	0.102247	0.126289	0.129944	0.158895	0.238095	0.160256	0.107143	0.222222	0.150538	0	0.0540541
AL451007.2	0.00119048	0.000832639	0	0	0	0.0010846	0	0.00228311	0	0.0011236	0.00773196	0	0	0	0	0	0	0	0	0
COX20	0.154762	0.184013	0.148174	0.285974	0.194842	0.296095	0.206107	0.344749	0.237069	0.240449	0.371134	0.384181	0.172712	0.142857	0.179487	0.178571	0.162963	0.204301	0.5	0.216216
HNRNPU	0.816667	1.0841	0.758427	0.948998	0.891117	0.920824	0.910941	0.888128	1.04741	0.67191	1.01031	0.90113	0.863558	0.666667	1.19872	1.2381	0.725926	0.516129	0.5	0.891892
BX323046.1	0	0.00333056	0.000702247	0	0.00191022	0.0010846	0.00127227	0.00456621	0	0.00337079	0	0.00282486	0	0	0	0	0	0	0	0
AL356512.1	0.00595238	0.000832639	0.00772472	0.00728597	0.00382044	0.00759219	0.00508906	0.00684931	0.012931	0.00449438	0.0128866	0	0.00518135	0.0204082	0	0	0.00740741	0.0107527	0	0
EFCAB2	0.0357143	0.0391341	0.0189607	0.0382514	0.0191022	0.0347072	0.0343511	0.0365297	0.0560345	0.0561798	0.0231959	0.0225989	0.0414508	0.0340136	0.0576923	0.0357143	0.0222222	0.0430108	0	0.0540541
KIF26B	0.00119048	0.0041632	0	0.00364299	0.0315186	0.0368764	0.00254453	0.00228311	0	0.0123596	0.0515464	0.0480226	0.00345423	0	0	0	0.162963	0.139785	0	0
SMYD3	0.0535714	0.0766028	0.0772472	0.105647	0.0916905	0.0694143	0.0928753	0.0890411	0.112069	0.153933	0.0902062	0.0903955	0.0984456	0.108844	0.0897436	0.0238095	0.148148	0.0752688	0	0.162162
TFB2M	0.0547619	0.0424646	0.0280899	0.0564663	0.0353391	0.0314534	0.0254453	0.0639269	0.0258621	0.0764045	0.0231959	0.0338983	0.0345423	0.0680272	0.0320513	0.0119048	0.0518519	0.0860215	0	0.162162
CNST	0.0166667	0.0258118	0.0351124	0.0327869	0.0324737	0.037961	0.0330789	0.0273973	0.0474138	0.0505618	0.0257732	0.0225989	0.0276339	0.0612245	0.025641	0	0.118519	0.11828	0	0.027027
SCCPDH	0.0952381	0.166528	0.138343	0.147541	0.122254	0.133406	0.0826972	0.0913242	0.0646552	0.176404	0.134021	0.149718	0.208981	0.190476	0.24359	0.202381	0.17037	0.107527	0	0.513514
AL591848.4	0	0.000832639	0.00140449	0.00182149	0	0	0	0	0	0	0	0	0.00172712	0	0.0128205	0.0119048	0.00740741	0.0107527	0	0
AHCTF1	0.0440476	0.0407993	0.051264	0.0418944	0.0468004	0.0498915	0.0610687	0.0479452	0.0905172	0.0382022	0.0592784	0.0564972	0.0552677	0.108844	0.0512821	0.0595238	0.0518519	0.0215054	0.5	0.135135
ZNF670	0.0154762	0.0124896	0.00421348	0.0145719	0.00286533	0.0140998	0.0114504	0.00684931	0.0172414	0.0179775	0.00515464	0.0112994	0.0120898	0.0136054	0.0128205	0	0.0222222	0.0107527	0	0.027027
ZNF669	0.027381	0.0191507	0.0196629	0.0163934	0.0133715	0.0227766	0.0216285	0.0251142	0.0387931	0.0258427	0.0335052	0.0112994	0.0241796	0.0272109	0.0705128	0.0238095	0.00740741	0.0107527	0	0.027027
C1orf229	0.00595238	0	0.00421348	0.00364299	0.00286533	0.0010846	0.00636132	0	0	0.00224719	0	0.00282486	0.0103627	0	0	0	0	0	0	0
ZNF124	0.00714286	0.00582848	0.00632022	0.00910747	0.0133715	0.00867679	0.0165394	0.00228311	0	0.0101124	0.00257732	0.0141243	0.0103627	0	0.0192308	0.0238095	0	0	0	0
AL390728.6	0.0107143	0.0249792	0.0154494	0.0273224	0.0105062	0.0260304	0.0127226	0.0273973	0.0172414	0.0258427	0.0103093	0.039548	0.00690846	0.0340136	0.0192308	0	0.00740741	0.0215054	0	0
AL390728.5	0	0	0	0	0	0.0010846	0.00127227	0	0	0.0011236	0	0.00282486	0	0	0	0	0	0	0	0
ZNF496	0.0214286	0.0174854	0.0189607	0.0127505	0.0296084	0.0292842	0.0279898	0.022831	0.0258621	0.0247191	0.0103093	0.0254237	0.0241796	0.0272109	0.0320513	0.0238095	0.0296296	0.0537634	0	0.027027
NLRP3	0.00119048	0.000832639	0.000702247	0	0.00477555	0.0010846	0.00127227	0.00456621	0	0.0011236	0	0	0.00172712	0	0.0192308	0	0	0	0	0
OR2B11	0	0	0.000702247	0.00182149	0	0.0021692	0	0.00456621	0	0.00224719	0	0	0	0	0	0	0	0	0	0
TRIM58	0.00595238	0.0041632	0.00280899	0.00546448	0.00191022	0.0021692	0.00381679	0.00228311	0	0.0011236	0.00515464	0	0.00172712	0.00680272	0.0128205	0	0	0	0	0
OR2L2	0.00119048	0	0	0	0	0.0021692	0.00254453	0.00228311	0	0.0011236	0	0	0	0	0.00641026	0	0	0	0	0
SH3BP5L	0.0214286	0.0124896	0.0126404	0.0273224	0.00764088	0.021692	0.0203562	0.022831	0.0258621	0.0348315	0.0128866	0.00847458	0.0224525	0.0204082	0.00641026	0.0357143	0.0296296	0.0215054	0	0
ZNF672	0.0166667	0.0366361	0.0280899	0.0327869	0.0229226	0.0336226	0.0330789	0.0182648	0.0258621	0.0370787	0.0257732	0.0480226	0.0362694	0.0680272	0.0320513	0.0119048	0.0222222	0.0645161	0	0.027027
ZNF692	0.0130952	0.0258118	0.0203652	0.00910747	0.0267431	0.0249458	0.0127226	0.022831	0.00862069	0.0191011	0.0154639	0.039548	0.029361	0.0272109	0.0705128	0.047619	0.0148148	0.0107527	0	0.027027
PGBD2	0.0261905	0.0174854	0.0217697	0.0182149	0.0248329	0.010846	0.00763359	0.0159817	0.00862069	0.0101124	0.0128866	0.0141243	0.0241796	0.0340136	0.0961538	0.0119048	0	0.0322581	0	0.027027
FAM110C	0	0.000832639	0.00140449	0.00364299	0.00191022	0	0.00127227	0.00228311	0.00431035	0.00337079	0.00257732	0	0	0	0	0	0	0.0107527	0	0
SH3YL1	0.141667	0.159867	0.201545	0.1949	0.133715	0.168113	0.212468	0.203196	0.189655	0.233708	0.224227	0.248588	0.129534	0.122449	0.0961538	0.130952	0.140741	0.236559	0.5	0.135135
ACP1	0.366667	0.357202	0.486657	0.400729	0.460363	0.437093	0.493639	0.506849	0.62069	0.477528	0.541237	0.466102	0.44905	0.394558	0.24359	0.22619	0.555556	0.591398	0.5	0.702703
ALKAL2	0.0357143	0.221482	0.0800562	0.180328	0.0353391	0.0715835	0.0521628	0.0525114	0.0948276	0.170787	0.0309278	0.0536723	0.0518135	0.102041	0.0641026	0.0357143	0	0	0	0.027027
AC093326.1	0	0	0.00140449	0	0	0	0	0	0	0.00337079	0	0	0.00172712	0	0	0	0	0	0	0
TMEM18	0.155952	0.158201	0.170646	0.149362	0.114613	0.135575	0.151399	0.136986	0.176724	0.125843	0.0850515	0.101695	0.229706	0.163265	0.205128	0.166667	0.111111	0.0645161	0	0.162162
PXDN	0.0154762	0.0582848	0.0386236	0.0965392	0.0315186	0.0878525	0.0356234	0.125571	0.107759	0.194382	0.0103093	0.00847458	0.0397237	0.0952381	0.0192308	0.0238095	0.0962963	0.129032	0	0.108108
MYT1L	0	0	0.000702247	0	0.00095511	0.0021692	0	0.00228311	0	0.0011236	0	0	0	0	0	0	0	0	0	0
AC093390.2	0	0	0.000702247	0	0	0	0	0	0	0.00449438	0	0	0	0	0	0	0	0	0	0
LINC01250	0	0	0	0	0	0.0043384	0	0	0	0	0	0.00282486	0	0	0	0	0	0	0	0
EIPR1	0.0309524	0.0582848	0.054073	0.0564663	0.0382044	0.0650759	0.0394402	0.0479452	0.0387931	0.0842697	0.0386598	0.0451977	0.0397237	0.0680272	0.0641026	0.0952381	0.0592593	0.0537634	0	0.027027
TRAPPC12	0.0452381	0.0824313	0.0976124	0.114754	0.0534862	0.0921909	0.0636132	0.086758	0.0818966	0.110112	0.0953608	0.0988701	0.0829016	0.136054	0.0705128	0.0595238	0.0296296	0.107527	0	0.0810811
TRAPPC12-AS1	0.00476191	0.00166528	0.00351124	0.00910747	0.00382044	0.0130152	0.00127227	0	0.00431035	0.00449438	0	0	0.00172712	0.0136054	0.00641026	0.0238095	0.00740741	0	0	0
ADI1	0.314286	0.303913	0.442416	0.32969	0.274117	0.272234	0.326972	0.260274	0.314655	0.298876	0.435567	0.573446	0.620035	0.503401	0.782051	0.535714	0.496296	0.387097	1	0.351351
AC231981.1	0.00833333	0.0041632	0.00491573	0.00546448	0.0124164	0.0043384	0	0	0.00431035	0.00337079	0.00257732	0	0.00345423	0	0.00641026	0.0119048	0	0.0107527	0	0
AC108488.1	0.0166667	0.0258118	0.0238764	0.0236794	0.0133715	0.0314534	0.0305344	0.0410959	0.0431034	0.0370787	0.0180412	0.0367232	0.0138169	0.0204082	0.0128205	0	0.0592593	0.0430108	0	0
RNASEH1	0.0880952	0.0674438	0.0997191	0.0564663	0.0773639	0.0748373	0.0801527	0.0913242	0.12931	0.0797753	0.0773196	0.0734463	0.131261	0.0952381	0.0897436	0.0714286	0.0962963	0.0645161	0	0.0810811
RNASEH1-AS1	0.0452381	0.0441299	0.0477528	0.0346084	0.0544413	0.0390456	0.0559796	0.0479452	0.0862069	0.0550562	0.0438144	0.0423729	0.0639033	0.047619	0.0512821	0	0.0666667	0.0430108	0	0.027027
RPS7	6.69286	5.83181	5.57725	4.38069	7.41452	7.04772	6.04835	5.83105	5.31034	4.67191	6.15979	6.31356	7.56995	7.35374	5.65385	5.75	9.92593	8.80645	10.5	4.67568
COLEC11	0.00119048	0	0.000702247	0	0.00286533	0	0	0.00228311	0	0	0	0	0.00345423	0.00680272	0.00641026	0	0	0	0	0
ALLC	0.00119048	0	0	0	0.00095511	0	0	0	0	0	0	0	0.00172712	0	0.237179	0.0952381	0.0444444	0.0752688	0	0
DCDC2C	0.00238095	0	0	0	0.00382044	0.0010846	0	0.00228311	0	0	0	0	0.00345423	0	0.0128205	0.0119048	0.00740741	0.0215054	0	0
SOX11	0	0	0	0.00546448	0.0105062	0.027115	0	0	0	0	0.00773196	0.0254237	0	0.0136054	0	0	0.0148148	0.0645161	0	0.027027
CMPK2	0.025	0.0432973	0.0196629	0.010929	0.0124164	0.0292842	0.0419847	0.0273973	0.0431034	0.0382022	0.0128866	0.0508475	0.0120898	0.0340136	0.0192308	0	0.00740741	0	0	0.108108
RSAD2	0.00595238	0.0233139	0.0140449	0.010929	0.0095511	0.00976139	0.0470738	0.0410959	0.0215517	0.0393258	0.0128866	0.0141243	0.0103627	0.0408163	0.0320513	0.0238095	0.00740741	0	0	0
RNF144A	0.0238095	0.0274771	0.0147472	0.0255009	0.0191022	0.0260304	0.0318066	0.022831	0.0344828	0.0202247	0.0154639	0.0141243	0.0138169	0.0340136	0.0576923	0	0.00740741	0	0	0
LINC01871	0	0.000832639	0.000702247	0	0	0.0010846	0	0	0.00431035	0.00224719	0	0	0	0	0	0	0	0	0	0
LINC01814	0.00119048	0.000832639	0.00351124	0.00182149	0.00095511	0.0010846	0.00127227	0	0	0.00224719	0	0	0	0	0	0	0.00740741	0	0	0
ID2-AS1	0.00238095	0.00166528	0.00210674	0.00182149	0.00191022	0.0010846	0.00508906	0	0.00431035	0.0011236	0	0.00282486	0	0	0	0	0	0	0	0
ID2	1.00952	1.03081	2.02247	1.4408	1.13849	1.29067	1.69466	1.42009	2.10776	1.28539	1.31443	0.788136	1.63558	1.2381	0.467949	0.72619	0.555556	0.354839	0	0.675676
KIDINS220	0.122619	0.115737	0.152388	0.163934	0.159503	0.135575	0.139949	0.146119	0.206897	0.131461	0.0927835	0.124294	0.193437	0.183673	0.160256	0.0952381	0.148148	0.150538	0.5	0.0540541
MBOAT2	0.0357143	0.050791	0.0210674	0.0346084	0.0276982	0.0368764	0.0381679	0.0639269	0.0387931	0.047191	0.0386598	0.0141243	0.0379965	0.0340136	0.0192308	0.0119048	0.0296296	0	0	0.0810811
ASAP2	0.0345238	0.0341382	0.0625	0.0965392	0.017192	0.021692	0.0508906	0.0365297	0.0732759	0.0449438	0.00515464	0.00847458	0.0397237	0.0952381	0.0320513	0.0357143	0	0.0215054	0	0.027027
ITGB1BP1	0.708333	0.512906	1.23666	0.673953	0.613181	0.446855	1.08906	0.796804	1.28879	0.652809	0.373711	0.341808	1.23316	0.85034	0.461538	0.345238	0.348148	0.387097	1	0.486486
CPSF3	0.0761905	0.0466278	0.051264	0.0364299	0.0420248	0.0477223	0.0496183	0.0593607	0.0517241	0.0617978	0.0412371	0.0338983	0.0483592	0.0612245	0.0384615	0.047619	0.037037	0.0752688	0	0.108108
IAH1	0.365476	0.344713	0.445927	0.382514	0.389685	0.404555	0.498728	0.504566	0.5	0.485393	0.456186	0.446328	0.46114	0.428571	0.371795	0.261905	0.333333	0.397849	0	0.459459
ADAM17	0.0619048	0.0907577	0.0856742	0.0928962	0.0401146	0.0954447	0.0903308	0.121005	0.0689655	0.0977528	0.0670103	0.0847458	0.0310881	0.0612245	0.185897	0.190476	0.037037	0.0322581	0	0.135135
AC073195.1	0	0.000832639	0.00210674	0.00182149	0.00668577	0.0010846	0.00127227	0.00228311	0	0.00224719	0.00257732	0	0	0.00680272	0	0	0	0	0	0
YWHAQ	0.646429	0.776853	1.02739	1.22404	0.727794	0.925163	0.989822	0.984018	1.03017	1.02247	0.662371	0.765537	1.05527	0.77551	1.10256	1.07143	0.6	0.774194	0.5	1.64865
AC082651.1	0	0.00333056	0.000702247	0.00182149	0	0	0	0	0.00431035	0	0	0	0.00345423	0	0	0	0	0	0	0
AC082651.3	0.00476191	0.00166528	0.00421348	0	0	0.0010846	0.00254453	0	0.00431035	0.00449438	0.00257732	0	0	0.00680272	0.025641	0	0	0	0	0
TAF1B	0.0619048	0.0616153	0.0751404	0.0728597	0.0592168	0.0878525	0.0712468	0.0456621	0.0775862	0.0516854	0.064433	0.0508475	0.0656304	0.047619	0.0769231	0.0595238	0.0962963	0.0430108	1	0.027027
AC010969.2	0.00476191	0.0166528	0.00561798	0.0163934	0.0162369	0.00759219	0.00763359	0.0136986	0.0387931	0.00898876	0.00257732	0.00847458	0.00172712	0.00680272	0.0192308	0.0238095	0.0296296	0.0107527	0	0
GRHL1	0.00357143	0.0199833	0.0175562	0.0273224	0.0124164	0.0195228	0.00763359	0.00456621	0.012931	0.0202247	0.0206186	0.00847458	0.015544	0	0.00641026	0	0	0.0107527	0.5	0
[truncated: 16,906 more rows]
