# Supplementary material for: Myofibroblast transcriptome indicates SFRP2hi fibroblast progenitors in systemic sclerosis skin
Source: Nat Commun. 2021 Jul 19;12:4384. doi: 10.1038/s41467-021-24607-6 (PMC8289865; doi:10.1038/s41467-021-24607-6)
Supplement: Supplementary file 12 — Supplementary Dataset 9 [file 41467_2021_24607_MOESM12_ESM.xlsx]

## Sheet: ourfibV5_cluster4_SFRP4hivsSFP4
Supplementary Data 9. Average log fold change (SFRP4+/SFRP4-)
Gene	Average log fold change (SFRP4+/SFRP4-)	p-val wilcoxon	p-val adj wilcoxon bonferroni	Percent SSC cells expressing gene	Percent Ccontrol cells expressing gene
SFRP4	8.88506	2.45e-245	4.63e-241	1	0
CYP26A1	4.518	1.7e-31	3.22e-27	0.173	0.004
CCL21	4.00989	0.726422	1	0.012	0.009
IGFL2	3.84653	1.67e-08	0.000315475	0.049	0.002
AC018653.3	3.63856	5.2e-10	9.83e-06	0.037	0
MMRN1	3.63856	0.000341622	1	0.012	0
IGFBP3	3.47842	6.49e-32	1.23e-27	0.58	0.127
EPYC	3.31517	0.464863	1	0.012	0.006
CCDC144NL-AS1	3.27253	0.566339	1	0.025	0.016
MATN3	3.2621	6.7e-33	1.27e-28	0.296	0.022
KLK4	3.24655	5.41e-12	1.02e-07	0.086	0.005
NFYC-AS1	3.24615	3.98e-07	0.00753183	0.025	0
LINC01018	3.24615	3.98e-07	0.00753183	0.025	0
RASGRF2	3.24615	3.98e-07	0.00753183	0.025	0
MATR3.1	3.24615	3.98e-07	0.00753183	0.025	0
SLC16A10	3.24615	3.98e-07	0.00753183	0.025	0
TNFRSF10C	3.24615	3.98e-07	0.00753183	0.025	0
IDO1	3.24615	3.98e-07	0.00753183	0.025	0
BAMBI	3.24615	3.98e-07	0.00753183	0.025	0
AC007216.1	3.24615	3.98e-07	0.00753183	0.025	0
CHST6	3.24615	3.98e-07	0.00753183	0.025	0
DKKL1	3.24615	3.98e-07	0.00753183	0.025	0
ADAMTSL2	3.06681	4.81e-06	0.0908918	0.037	0.002
ENC1	2.98516	2.2e-20	4.17e-16	0.16	0.01
SULF1	2.97387	2.94e-37	5.56e-33	0.296	0.017
LINC01918	2.9653	1.58e-07	0.00298255	0.037	0.001
CLSTN2	2.9653	1.58e-07	0.00298255	0.037	0.001
RASGRP2	2.9653	1.58e-07	0.00298255	0.037	0.001
CELSR1	2.9653	1.58e-07	0.00298255	0.037	0.001
TMEM130	2.9653	6.83e-05	1	0.025	0.001
Z99289.2	2.9653	0.0193489	1	0.012	0.001
AL162412.1	2.9653	0.0193489	1	0.012	0.001
MNDA	2.8933	1.84e-08	0.000347597	0.062	0.004
RARRES1	2.87417	3.38e-06	0.0638236	0.062	0.007
BMPR1B	2.7825	1.37e-09	2.59e-05	0.062	0.003
CAVIN2	2.7825	3.06e-07	0.00577737	0.049	0.003
KERA	2.74947	1.11e-06	0.0209804	0.086	0.012
CD200	2.74105	4.93e-12	9.32e-08	0.074	0.003
FMO1	2.73845	4.61e-08	0.00087101	0.074	0.007
PCSK6	2.71233	6.23e-12	1.18e-07	0.086	0.005
DRD4	2.65204	3.48e-06	0.0657112	0.062	0.007
CLDN5	2.62035	0.0921453	1	0.037	0.013
AL645608.1	2.59119	0.000341622	1	0.012	0
CENPS-CORT	2.59119	0.000341622	1	0.012	0
AGMAT	2.59119	0.000341622	1	0.012	0
FAM43B	2.59119	0.000341622	1	0.012	0
CLDN19	2.59119	0.000341622	1	0.012	0
TSPAN1	2.59119	0.000341622	1	0.012	0
CELSR2	2.59119	0.000341622	1	0.012	0
ATXN7L2	2.59119	0.000341622	1	0.012	0
ACP6	2.59119	0.000341622	1	0.012	0
NPR1	2.59119	0.000341622	1	0.012	0
NTRK1	2.59119	0.000341622	1	0.012	0
AL121983.2	2.59119	0.000341622	1	0.012	0
AC096677.1	2.59119	0.000341622	1	0.012	0
NLRP3	2.59119	0.000341622	1	0.012	0
AC011247.1	2.59119	0.000341622	1	0.012	0
AC107081.2	2.59119	0.000341622	1	0.012	0
CD207	2.59119	0.000341622	1	0.012	0
AC005034.4	2.59119	0.000341622	1	0.012	0
RGPD2	2.59119	0.000341622	1	0.012	0
LINC01127	2.59119	0.000341622	1	0.012	0
SULT1C2	2.59119	0.000341622	1	0.012	0
AC114763.1	2.59119	0.000341622	1	0.012	0
AC017048.3	2.59119	0.000341622	1	0.012	0
PTPRN	2.59119	0.000341622	1	0.012	0
ITPR1-DT	2.59119	0.000341622	1	0.012	0
LINC00691	2.59119	0.000341622	1	0.012	0
ARPP21	2.59119	0.000341622	1	0.012	0
KBTBD8	2.59119	0.000341622	1	0.012	0
UPK1B	2.59119	0.000341622	1	0.012	0
EPHB1	2.59119	0.000341622	1	0.012	0
TM4SF1-AS1	2.59119	0.000341622	1	0.012	0
AC078795.1	2.59119	0.000341622	1	0.012	0
P3H2	2.59119	0.000341622	1	0.012	0
AC024243.1	2.59119	0.000341622	1	0.012	0
KIAA1211	2.59119	0.000341622	1	0.012	0
LINC02172	2.59119	0.000341622	1	0.012	0
KLKB1	2.59119	0.000341622	1	0.012	0
TPPP	2.59119	0.000341622	1	0.012	0
RASGRF2-AS1	2.59119	0.000341622	1	0.012	0
IL4	2.59119	0.000341622	1	0.012	0
AL136162.1	2.59119	0.000341622	1	0.012	0
ARMC12	2.59119	0.000341622	1	0.012	0
HMGCLL1	2.59119	0.000341622	1	0.012	0
GPR63	2.59119	0.000341622	1	0.012	0
HEY2	2.59119	0.000341622	1	0.012	0
AC073957.3	2.59119	0.000341622	1	0.012	0
OCM	2.59119	0.000341622	1	0.012	0
NCF1	2.59119	0.000341622	1	0.012	0
ASB4	2.59119	0.000341622	1	0.012	0
GJC3	2.59119	0.000341622	1	0.012	0
ASB9	2.59119	0.000341622	1	0.012	0
KLHL4	2.59119	0.000341622	1	0.012	0
TMEM255A	2.59119	0.000341622	1	0.012	0
AC019270.1	2.59119	0.000341622	1	0.012	0
AC083843.2	2.59119	0.000341622	1	0.012	0
AL354733.3	2.59119	0.000341622	1	0.012	0
TAL2	2.59119	0.000341622	1	0.012	0
AL139041.1	2.59119	0.000341622	1	0.012	0
AL358781.2	2.59119	0.000341622	1	0.012	0
FCN1	2.59119	0.000341622	1	0.012	0
LYVE1	2.59119	0.000341622	1	0.012	0
ACTN3	2.59119	0.000341622	1	0.012	0
MPZL3	2.59119	0.000341622	1	0.012	0
CD3G	2.59119	0.000341622	1	0.012	0
AL137145.2	2.59119	0.000341622	1	0.012	0
STOX1	2.59119	0.000341622	1	0.012	0
AC016394.2	2.59119	0.000341622	1	0.012	0
AC012560.1	2.59119	0.000341622	1	0.012	0
KCNIP2	2.59119	0.000341622	1	0.012	0
BTBD16	2.59119	0.000341622	1	0.012	0
EBF3	2.59119	0.000341622	1	0.012	0
TAS2R30	2.59119	0.000341622	1	0.012	0
AC025031.4	2.59119	0.000341622	1	0.012	0
AC135279.3	2.59119	0.000341622	1	0.012	0
JPH4	2.59119	0.000341622	1	0.012	0
ADAM20	2.59119	0.000341622	1	0.012	0
AC004846.1	2.59119	0.000341622	1	0.012	0
RPS6KL1	2.59119	0.000341622	1	0.012	0
AL049780.1	2.59119	0.000341622	1	0.012	0
AL162171.1	2.59119	0.000341622	1	0.012	0
PLD4	2.59119	0.000341622	1	0.012	0
AC010809.2	2.59119	0.000341622	1	0.012	0
RASGRP1	2.59119	0.000341622	1	0.012	0
TGM5	2.59119	0.000341622	1	0.012	0
RORA-AS1	2.59119	0.000341622	1	0.012	0
AC010931.3	2.59119	0.000341622	1	0.012	0
ST8SIA2	2.59119	0.000341622	1	0.012	0
AL031714.1	2.59119	0.000341622	1	0.012	0
IGSF6	2.59119	0.000341622	1	0.012	0
ITGAX	2.59119	0.000341622	1	0.012	0
SLC5A2	2.59119	0.000341622	1	0.012	0
AC023813.3	2.59119	0.000341622	1	0.012	0
TMED6	2.59119	0.000341622	1	0.012	0
AC009097.2	2.59119	0.000341622	1	0.012	0
LINC01228	2.59119	0.000341622	1	0.012	0
SEZ6	2.59119	0.000341622	1	0.012	0
CCL23	2.59119	0.000341622	1	0.012	0
LINC00483	2.59119	0.000341622	1	0.012	0
CD300C	2.59119	0.000341622	1	0.012	0
C17orf77	2.59119	0.000341622	1	0.012	0
AC064805.1	2.59119	0.000341622	1	0.012	0
LLGL2	2.59119	0.000341622	1	0.012	0
AP000894.4	2.59119	0.000341622	1	0.012	0
AP005899.1	2.59119	0.000341622	1	0.012	0
AC100847.1	2.59119	0.000341622	1	0.012	0
LINC01909	2.59119	0.000341622	1	0.012	0
SRXN1	2.59119	0.000341622	1	0.012	0
AL121894.2	2.59119	0.000341622	1	0.012	0
SPRED3	2.59119	0.000341622	1	0.012	0
HRC	2.59119	0.000341622	1	0.012	0
TTYH1	2.59119	0.000341622	1	0.012	0
LILRB4	2.59119	0.000341622	1	0.012	0
LINC01660	2.59119	0.000341622	1	0.012	0
AC000093.1	2.59119	0.000341622	1	0.012	0
AIFM3	2.59119	0.000341622	1	0.012	0
WNT7B	2.59119	0.000341622	1	0.012	0
AP000265.1	2.59119	0.000341622	1	0.012	0
ATAD3C	2.5729	6.89e-05	1	0.025	0.001
NPPA-AS1	2.5729	6.89e-05	1	0.025	0.001
ROR1-AS1	2.5729	6.89e-05	1	0.025	0.001
NUDT4B	2.5729	6.89e-05	1	0.025	0.001
PROX1	2.5729	6.89e-05	1	0.025	0.001
LYPD6B	2.5729	6.89e-05	1	0.025	0.001
AC097634.1	2.5729	6.89e-05	1	0.025	0.001
AC092171.4	2.5729	6.89e-05	1	0.025	0.001
SLC9A7	2.5729	6.89e-05	1	0.025	0.001
HTRA4	2.5729	6.89e-05	1	0.025	0.001
GPT	2.5729	6.89e-05	1	0.025	0.001
TEK	2.5729	6.89e-05	1	0.025	0.001
MORN3	2.5729	6.89e-05	1	0.025	0.001
SHISA2	2.5729	6.89e-05	1	0.025	0.001
AL139099.1	2.5729	6.89e-05	1	0.025	0.001
AC116667.1	2.5729	6.89e-05	1	0.025	0.001
AC138207.2	2.5729	6.89e-05	1	0.025	0.001
TMPRSS9	2.5729	6.89e-05	1	0.025	0.001
ZNF709	2.5729	6.89e-05	1	0.025	0.001
IL11	2.5729	6.89e-05	1	0.025	0.001
SCN3B	2.5729	0.0193489	1	0.012	0.001
FGF22	2.56656	4.95e-06	0.0936032	0.037	0.002
TIAM1	2.56334	4.89e-05	0.924175	0.037	0.003
AGMO	2.56139	1.89e-08	0.000356962	0.062	0.004
HSD17B6	2.56009	1.5e-07	0.00283318	0.062	0.005
SUSD2	2.55915	6.58e-11	1.24e-06	0.086	0.006
SKAP2	2.5571	1.27e-14	2.4e-10	0.123	0.009
WNT2	2.48267	1.71e-15	3.23e-11	0.123	0.008
SFRP1	2.434	2.76e-07	0.00521745	0.148	0.033
SAMD11	2.38043	1.42e-09	2.69e-05	0.062	0.003
NPNT	2.38043	1.95e-08	0.000369101	0.062	0.004
ACKR2	2.38043	1.54e-07	0.00291823	0.062	0.005
IQCA1	2.38043	2.75e-06	0.0519459	0.049	0.004
TSPAN2	2.38043	0.00088558	1	0.037	0.005
FMO3	2.35806	0.0257636	1	0.037	0.01
KLHL29	2.34223	2.75e-06	0.0519402	0.049	0.004
ZNF169	2.34223	2.75e-06	0.0519402	0.049	0.004
TFF3	2.34223	0.266633	1	0.012	0.004
COL11A1	2.32449	9.74e-42	1.84e-37	0.519	0.064
SCT	2.31695	1.28e-10	2.42e-06	0.123	0.014
SLC12A8	2.28225	4.98e-05	0.941021	0.037	0.003
ANXA13	2.28225	4.98e-05	0.941021	0.037	0.003
HES7	2.28225	4.98e-05	0.941021	0.037	0.003
SH2D3A	2.28225	4.98e-05	0.941021	0.037	0.003
TAGLN	2.27629	2.29e-20	4.33e-16	0.593	0.203
ADAMTS6	2.2741	1.91e-08	0.000361822	0.062	0.004
FZD8	2.27135	3.01e-09	5.68e-05	0.099	0.011
LINC01013	2.23822	5.84e-16	1.1e-11	0.173	0.017
CCL5	2.22216	0.000172088	1	0.049	0.007
ACTA2	2.18613	2.04e-05	0.385433	0.296	0.137
CDC7	2.17415	0.000937261	1	0.025	0.002
NBPF20	2.17415	0.000937261	1	0.025	0.002
PEAR1	2.17415	0.000937261	1	0.025	0.002
SCN7A	2.17415	0.000937261	1	0.025	0.002
DNAH12	2.17415	0.000937261	1	0.025	0.002
TP63	2.17415	0.000937261	1	0.025	0.002
CRMP1	2.17415	0.000937261	1	0.025	0.002
NKX3-2	2.17415	0.000937261	1	0.025	0.002
FILIP1	2.17415	0.000937261	1	0.025	0.002
AL355596.1	2.17415	0.000937261	1	0.025	0.002
ADAP1	2.17415	0.000937261	1	0.025	0.002
DLX5	2.17415	0.000937261	1	0.025	0.002
PHYHIP	2.17415	0.000937261	1	0.025	0.002
AARD	2.17415	0.000937261	1	0.025	0.002
LRRC56	2.17415	0.000937261	1	0.025	0.002
AP000654.1	2.17415	0.000937261	1	0.025	0.002
ZNF365	2.17415	0.000937261	1	0.025	0.002
PSD	2.17415	0.000937261	1	0.025	0.002
CDCA3	2.17415	0.000937261	1	0.025	0.002
NANOG	2.17415	0.000937261	1	0.025	0.002
DDN-AS1	2.17415	0.000937261	1	0.025	0.002
LINC01068	2.17415	0.000937261	1	0.025	0.002
RDH12	2.17415	0.000937261	1	0.025	0.002
DUOX2	2.17415	0.000937261	1	0.025	0.002
AC100830.1	2.17415	0.000937261	1	0.025	0.002
TMC6	2.17415	0.000937261	1	0.025	0.002
PSPN	2.17415	0.000937261	1	0.025	0.002
AC005498.3	2.17415	0.000937261	1	0.025	0.002
AC098650.1	2.17415	0.0194754	1	0.012	0.001
PKHD1	2.17415	0.0799074	1	0.012	0.002
GAL	2.17415	0.0799074	1	0.012	0.002
DSG2	2.17415	0.0799074	1	0.012	0.002
LINC01088	2.16126	1.5e-05	0.282707	0.049	0.005
TM6SF2	2.16126	1.5e-05	0.282707	0.049	0.005
EDIL3	2.14951	2.2e-15	4.15e-11	0.247	0.04
LAMP5	2.07681	2.92e-23	5.52e-19	0.407	0.074
SPHK1	2.07156	4.12e-20	7.79e-16	0.321	0.052
ZFP69	2.06114	0.000260501	1	0.037	0.004
B3GALT2	2.06114	0.000260501	1	0.037	0.004
FGF12	2.06114	0.000260501	1	0.037	0.004
ICA1	2.06114	0.000260501	1	0.037	0.004
AC037459.3	2.06114	0.000260501	1	0.037	0.004
PLEKHB1	2.06114	0.000260501	1	0.037	0.004
FAM83G	2.06114	0.000260501	1	0.037	0.004
MEOX1	2.06114	0.000260501	1	0.037	0.004
GAPLINC	2.06114	0.000260501	1	0.037	0.004
TNNT3	2.06114	0.0045498	1	0.025	0.003
ECSCR	2.06114	0.0130891	1	0.025	0.004
TNFRSF4	2.06114	0.266633	1	0.012	0.004
AC025580.3	2.06114	0.266633	1	0.012	0.004
PCAT19	2.06114	0.266633	1	0.012	0.004
LXN	2.02259	5.27e-08	0.00099561	0.086	0.01
AC062004.1	2.01213	4.73e-10	8.94e-06	0.123	0.015
U91328.1	2.00808	5.81e-05	1	0.049	0.006
FAM24B	2.00808	5.81e-05	1	0.049	0.006
ZNF225	2.00808	0.0505349	1	0.025	0.006
HAPLN1	1.9778	3.72e-06	0.0703111	0.062	0.007
DGKI	1.97723	1.21e-05	0.229523	0.062	0.008
AZIN2	1.96242	1.01e-11	1.91e-07	0.173	0.026
FHL2	1.92312	7.09e-21	1.34e-16	0.358	0.061
TMEM51	1.91793	0.0194754	1	0.012	0.001
LDLRAD2	1.91793	0.0194754	1	0.012	0.001
KDF1	1.91793	0.0194754	1	0.012	0.001
PTAFR	1.91793	0.0194754	1	0.012	0.001
AL139289.2	1.91793	0.0194754	1	0.012	0.001
AL357079.1	1.91793	0.0194754	1	0.012	0.001
AL139147.1	1.91793	0.0194754	1	0.012	0.001
OLFM3	1.91793	0.0194754	1	0.012	0.001
PAQR6	1.91793	0.0194754	1	0.012	0.001
INSRR	1.91793	0.0194754	1	0.012	0.001
CD84	1.91793	0.0194754	1	0.012	0.001
SPATA45	1.91793	0.0194754	1	0.012	0.001
ATP6V1C2	1.91793	0.0194754	1	0.012	0.001
AC092155.1	1.91793	0.0194754	1	0.012	0.001
AC022201.2	1.91793	0.0194754	1	0.012	0.001
ATP6V1B1	1.91793	0.0194754	1	0.012	0.001
ZAP70	1.91793	0.0194754	1	0.012	0.001
IL1RL2	1.91793	0.0194754	1	0.012	0.001
CYP27C1	1.91793	0.0194754	1	0.012	0.001
CCNT2-AS1	1.91793	0.0194754	1	0.012	0.001
CYTIP	1.91793	0.0194754	1	0.012	0.001
HOXD1	1.91793	0.0194754	1	0.012	0.001
OSBPL6	1.91793	0.0194754	1	0.012	0.001
CTLA4	1.91793	0.0194754	1	0.012	0.001
SLC23A3	1.91793	0.0194754	1	0.012	0.001
SGPP2	1.91793	0.0194754	1	0.012	0.001
SPHKAP	1.91793	0.0194754	1	0.012	0.001
AC012485.3	1.91793	0.0194754	1	0.012	0.001
CNTN4	1.91793	0.0194754	1	0.012	0.001
GRM7-AS1	1.91793	0.0194754	1	0.012	0.001
CDCP1	1.91793	0.0194754	1	0.012	0.001
AC137630.3	1.91793	0.0194754	1	0.012	0.001
CDHR4	1.91793	0.0194754	1	0.012	0.001
DNASE1L3	1.91793	0.0194754	1	0.012	0.001
SCAANT1	1.91793	0.0194754	1	0.012	0.001
IMPG2	1.91793	0.0194754	1	0.012	0.001
AC092957.1	1.91793	0.0194754	1	0.012	0.001
C3orf80	1.91793	0.0194754	1	0.012	0.001
TNIK	1.91793	0.0194754	1	0.012	0.001
CCDC39	1.91793	0.0194754	1	0.012	0.001
AC027607.1	1.91793	0.0194754	1	0.012	0.001
SHISA3	1.91793	0.0194754	1	0.012	0.001
AC096586.1	1.91793	0.0194754	1	0.012	0.001
LNX1-AS1	1.91793	0.0194754	1	0.012	0.001
LINC02516	1.91793	0.0194754	1	0.012	0.001
CDH6	1.91793	0.0194754	1	0.012	0.001
FGF10-AS1	1.91793	0.0194754	1	0.012	0.001
AC092354.2	1.91793	0.0194754	1	0.012	0.001
AC021086.1	1.91793	0.0194754	1	0.012	0.001
AC106786.1	1.91793	0.0194754	1	0.012	0.001
GDF9	1.91793	0.0194754	1	0.012	0.001
DND1	1.91793	0.0194754	1	0.012	0.001
GRIA1	1.91793	0.0194754	1	0.012	0.001
HMMR	1.91793	0.0194754	1	0.012	0.001
AL035587.1	1.91793	0.0194754	1	0.012	0.001
ZNF451-AS1	1.91793	0.0194754	1	0.012	0.001
AL359715.1	1.91793	0.0194754	1	0.012	0.001
PKIB	1.91793	0.0194754	1	0.012	0.001
TAGAP	1.91793	0.0194754	1	0.012	0.001
PDE10A	1.91793	0.0194754	1	0.012	0.001
HOXA3	1.91793	0.0194754	1	0.012	0.001
LINC00957	1.91793	0.0194754	1	0.012	0.001
AC005009.2	1.91793	0.0194754	1	0.012	0.001
FBXO24	1.91793	0.0194754	1	0.012	0.001
CTTNBP2	1.91793	0.0194754	1	0.012	0.001
POT1-AS1	1.91793	0.0194754	1	0.012	0.001
TBXAS1	1.91793	0.0194754	1	0.012	0.001
GIMAP7	1.91793	0.0194754	1	0.012	0.001
ZNF630	1.91793	0.0194754	1	0.012	0.001
STARD8	1.91793	0.0194754	1	0.012	0.001
GAB3	1.91793	0.0194754	1	0.012	0.001
FAM66D	1.91793	0.0194754	1	0.012	0.001
FBXO16	1.91793	0.0194754	1	0.012	0.001
SDR16C5	1.91793	0.0194754	1	0.012	0.001
AC021321.1	1.91793	0.0194754	1	0.012	0.001
KCNS2	1.91793	0.0194754	1	0.012	0.001
AC016877.1	1.91793	0.0194754	1	0.012	0.001
RAD21-AS1	1.91793	0.0194754	1	0.012	0.001
EPPK1	1.91793	0.0194754	1	0.012	0.001
CD274	1.91793	0.0194754	1	0.012	0.001
BMS1P14	1.91793	0.0194754	1	0.012	0.001
LINC00484	1.91793	0.0194754	1	0.012	0.001
WNK2	1.91793	0.0194754	1	0.012	0.001
FBP1	1.91793	0.0194754	1	0.012	0.001
CYSRT1	1.91793	0.0194754	1	0.012	0.001
NRARP	1.91793	0.0194754	1	0.012	0.001
OR52I1	1.91793	0.0194754	1	0.012	0.001
OR51M1	1.91793	0.0194754	1	0.012	0.001
ZNF215	1.91793	0.0194754	1	0.012	0.001
RASSF10	1.91793	0.0194754	1	0.012	0.001
SOX6	1.91793	0.0194754	1	0.012	0.001
KCTD14	1.91793	0.0194754	1	0.012	0.001
AP003086.1	1.91793	0.0194754	1	0.012	0.001
POU2AF1	1.91793	0.0194754	1	0.012	0.001
AL161935.1	1.91793	0.0194754	1	0.012	0.001
PARD3-AS1	1.91793	0.0194754	1	0.012	0.001
CFAP43	1.91793	0.0194754	1	0.012	0.001
CLEC1A	1.91793	0.0194754	1	0.012	0.001
AC009318.3	1.91793	0.0194754	1	0.012	0.001
FIGNL2	1.91793	0.0194754	1	0.012	0.001
AC034102.4	1.91793	0.0194754	1	0.012	0.001
MYRFL	1.91793	0.0194754	1	0.012	0.001
AC089984.1	1.91793	0.0194754	1	0.012	0.001
DEPDC4	1.91793	0.0194754	1	0.012	0.001
AC079907.2	1.91793	0.0194754	1	0.012	0.001
SKA3	1.91793	0.0194754	1	0.012	0.001
AC005225.2	1.91793	0.0194754	1	0.012	0.001
LINC00911	1.91793	0.0194754	1	0.012	0.001
LINC02328	1.91793	0.0194754	1	0.012	0.001
DLK1	1.91793	0.0194754	1	0.012	0.001
IGHG1	1.91793	0.0194754	1	0.012	0.001
AC124312.1	1.91793	0.0194754	1	0.012	0.001
CCNB2	1.91793	0.0194754	1	0.012	0.001
AC091100.1	1.91793	0.0194754	1	0.012	0.001
SYNGR3	1.91793	0.0194754	1	0.012	0.001
AC108134.2	1.91793	0.0194754	1	0.012	0.001
AC007216.2	1.91793	0.0194754	1	0.012	0.001
ERN2	1.91793	0.0194754	1	0.012	0.001
AC106782.1	1.91793	0.0194754	1	0.012	0.001
AC135048.3	1.91793	0.0194754	1	0.012	0.001
ADGRG1	1.91793	0.0194754	1	0.012	0.001
EXOC3L1	1.91793	0.0194754	1	0.012	0.001
AC027682.4	1.91793	0.0194754	1	0.012	0.001
TSNAXIP1	1.91793	0.0194754	1	0.012	0.001
CTRL	1.91793	0.0194754	1	0.012	0.001
ESRP2	1.91793	0.0194754	1	0.012	0.001
AC004771.1	1.91793	0.0194754	1	0.012	0.001
AC005304.3	1.91793	0.0194754	1	0.012	0.001
AC093484.3	1.91793	0.0194754	1	0.012	0.001
LINC02076	1.91793	0.0194754	1	0.012	0.001
HAP1	1.91793	0.0194754	1	0.012	0.001
RAMP2-AS1	1.91793	0.0194754	1	0.012	0.001
LINC02210-CRHR1	1.91793	0.0194754	1	0.012	0.001
RPRML	1.91793	0.0194754	1	0.012	0.001
PRR15L	1.91793	0.0194754	1	0.012	0.001
SKAP1	1.91793	0.0194754	1	0.012	0.001
AC037487.2	1.91793	0.0194754	1	0.012	0.001
AC005332.1	1.91793	0.0194754	1	0.012	0.001
RAB37	1.91793	0.0194754	1	0.012	0.001
QRICH2	1.91793	0.0194754	1	0.012	0.001
AC124283.1	1.91793	0.0194754	1	0.012	0.001
AC090229.1	1.91793	0.0194754	1	0.012	0.001
LIPG	1.91793	0.0194754	1	0.012	0.001
MRO	1.91793	0.0194754	1	0.012	0.001
AL031665.2	1.91793	0.0194754	1	0.012	0.001
SIGLEC1	1.91793	0.0194754	1	0.012	0.001
CD93	1.91793	0.0194754	1	0.012	0.001
AL118508.1	1.91793	0.0194754	1	0.012	0.001
COX4I2	1.91793	0.0194754	1	0.012	0.001
KCNG1	1.91793	0.0194754	1	0.012	0.001
SALL4	1.91793	0.0194754	1	0.012	0.001
AC004156.1	1.91793	0.0194754	1	0.012	0.001
AC004528.1	1.91793	0.0194754	1	0.012	0.001
ARHGEF18	1.91793	0.0194754	1	0.012	0.001
KCNN1	1.91793	0.0194754	1	0.012	0.001
SYNE4	1.91793	0.0194754	1	0.012	0.001
AC022144.1	1.91793	0.0194754	1	0.012	0.001
ATP1A3	1.91793	0.0194754	1	0.012	0.001
ZNF233	1.91793	0.0194754	1	0.012	0.001
PPM1N	1.91793	0.0194754	1	0.012	0.001
DM1-AS	1.91793	0.0194754	1	0.012	0.001
AC010524.1	1.91793	0.0194754	1	0.012	0.001
KLK7	1.91793	0.0194754	1	0.012	0.001
KLK10	1.91793	0.0194754	1	0.012	0.001
ZNF329	1.91793	0.0194754	1	0.012	0.001
ADORA2A-AS1	1.91793	0.0194754	1	0.012	0.001
LINC01521	1.91793	0.0194754	1	0.012	0.001
MB	1.91793	0.0194754	1	0.012	0.001
FAM83F	1.91793	0.0194754	1	0.012	0.001
GTSE1-DT	1.91793	0.0194754	1	0.012	0.001
PANX2	1.91793	0.0194754	1	0.012	0.001
IL10RB-DT	1.91793	0.0194754	1	0.012	0.001
DNAJC28	1.91793	0.0194754	1	0.012	0.001
AP000695.2	1.91793	0.0194754	1	0.012	0.001
PWP2	1.91793	0.0194754	1	0.012	0.001
COL10A1	1.90634	4.16e-20	7.87e-16	0.42	0.09
SDC1	1.90414	2.46e-17	4.66e-13	0.346	0.072
PLOD2	1.90413	1.07e-11	2.02e-07	0.16	0.022
FNDC1	1.9016	1.56e-20	2.95e-16	0.444	0.103
AL391244.3	1.88984	0.00457174	1	0.025	0.003
TIE1	1.88984	0.00457174	1	0.025	0.003
AL445183.1	1.88984	0.00457174	1	0.025	0.003
GBP5	1.88984	0.00457174	1	0.025	0.003
C1orf74	1.88984	0.00457174	1	0.025	0.003
WNT9A	1.88984	0.00457174	1	0.025	0.003
HOXD3	1.88984	0.00457174	1	0.025	0.003
PLA1A	1.88984	0.00457174	1	0.025	0.003
AC024560.1	1.88984	0.00457174	1	0.025	0.003
AC107072.2	1.88984	0.00457174	1	0.025	0.003
TLL1	1.88984	0.00457174	1	0.025	0.003
DNAH5	1.88984	0.00457174	1	0.025	0.003
FGF10	1.88984	0.00457174	1	0.025	0.003
AC002454.1	1.88984	0.00457174	1	0.025	0.003
AC009318.2	1.88984	0.00457174	1	0.025	0.003
RASSF9	1.88984	0.00457174	1	0.025	0.003
GJB2	1.88984	0.00457174	1	0.025	0.003
LINC01572	1.88984	0.00457174	1	0.025	0.003
SPNS2	1.88984	0.00457174	1	0.025	0.003
ZMYND15	1.88984	0.00457174	1	0.025	0.003
CCDC144NL	1.88984	0.00457174	1	0.025	0.003
AC145207.5	1.88984	0.00457174	1	0.025	0.003
AP001029.2	1.88984	0.00457174	1	0.025	0.003
ISM1-AS1	1.88984	0.00457174	1	0.025	0.003
LAMA5	1.88984	0.00457174	1	0.025	0.003
AC011446.2	1.88984	0.00457174	1	0.025	0.003
ZNF112	1.88984	0.00457174	1	0.025	0.003
ZNF749	1.88984	0.00457174	1	0.025	0.003
AC015917.2	1.88984	0.167788	1	0.012	0.003
OAZ3	1.88017	0.000905143	1	0.037	0.005
AC017033.1	1.88017	0.000905143	1	0.037	0.005
FTCDNL1	1.88017	0.000905143	1	0.037	0.005
GZMA	1.88017	0.000905143	1	0.037	0.005
PCDHB7	1.88017	0.000905143	1	0.037	0.005
TDRP	1.88017	0.000905143	1	0.037	0.005
BRICD5	1.88017	0.000905143	1	0.037	0.005
CYP4B1	1.88017	0.0282432	1	0.025	0.005
LHX8	1.88017	0.0282432	1	0.025	0.005
CX3CL1	1.88017	0.0282432	1	0.025	0.005
HIST3H2A	1.87528	5.92e-05	1	0.049	0.006
KIF26B	1.87528	0.000176409	1	0.049	0.007
CCNO	1.87528	0.000176409	1	0.049	0.007
MZF1-AS1	1.87528	0.000176409	1	0.049	0.007
AC009061.2	1.87232	3.43e-05	0.648577	0.062	0.009
FGF11	1.87232	3.43e-05	0.648577	0.062	0.009
SERPINF2	1.87034	0.0032049	1	0.049	0.011
ZNF665	1.86703	0.00438438	1	0.062	0.016
LUZP2	1.86636	5.16e-11	9.75e-07	0.123	0.013
SERPINE1	1.86518	2.73e-15	5.15e-11	0.457	0.136
UNC5B	1.86297	4.08e-15	7.7e-11	0.247	0.04
NRG1	1.82961	3.64e-08	0.00068861	0.136	0.024
CCL11	1.81767	8.62e-07	0.016293	0.062	0.006
SLC16A4	1.79056	0.00333717	1	0.049	0.011
DTWD2	1.79056	0.00549974	1	0.049	0.012
RFESD	1.77738	8.44e-05	1	0.062	0.01
ENOX1	1.77738	8.44e-05	1	0.062	0.01
KCNMA1	1.77738	0.00184987	1	0.049	0.01
Z97989.1	1.77738	0.0164994	1	0.037	0.009
PLAT	1.76917	6.32e-11	1.19e-06	0.173	0.028
CTGF	1.7638	1.91e-15	3.61e-11	0.802	0.557
ANO1	1.75806	0.000445376	1	0.049	0.008
LRRN3	1.75806	0.00963392	1	0.037	0.008
CD70	1.74647	1.82e-05	0.34363	0.123	0.031
EPDR1	1.74452	9.41e-16	1.78e-11	0.321	0.066
FXYD6	1.73576	0.000653878	1	0.062	0.012
NINJ2	1.73118	3.55e-12	6.72e-08	0.321	0.086
DUBR	1.72699	0.000917121	1	0.037	0.005
AC003986.1	1.72699	0.000917121	1	0.037	0.005
LINC00663	1.72699	0.000917121	1	0.037	0.005
AL391069.3	1.72699	0.0023913	1	0.037	0.006
AL583785.1	1.72699	0.0023913	1	0.037	0.006
NDOR1	1.72699	0.0023913	1	0.037	0.006
AL512598.1	1.72699	0.0023913	1	0.037	0.006
DUSP5	1.72699	0.0023913	1	0.037	0.006
HEATR3	1.72699	0.0023913	1	0.037	0.006
GJC1	1.72699	0.0023913	1	0.037	0.006
RAB36	1.72699	0.0023913	1	0.037	0.006
RASGRP3	1.72699	0.0505349	1	0.025	0.006
RUNX2	1.7191	0.000591254	1	0.111	0.035
ARHGAP15	1.71668	1.65e-05	0.311436	0.074	0.012
AC011043.1	1.71668	3.55e-05	0.670185	0.074	0.012
EGOT	1.7132	0.0247019	1	0.049	0.015
CCDC8	1.69641	1.34e-06	0.0253883	0.099	0.016
LINC00603	1.69068	8.6e-05	1	0.062	0.01
CST2	1.69068	0.000440427	1	0.049	0.008
TM4SF1	1.68547	3.16e-08	0.000597995	0.235	0.067
LIMK2	1.68438	1.04e-07	0.00196351	0.123	0.021
GRIP2	1.67528	0.0178142	1	0.049	0.014
ADGRV1	1.66873	0.00461616	1	0.025	0.003
SCN2B	1.66873	0.00461616	1	0.025	0.003
GRHL3	1.66873	0.0132973	1	0.025	0.004
ZBTB18	1.66873	0.0132973	1	0.025	0.004
AC013726.1	1.66873	0.0132973	1	0.025	0.004
SLCO2A1	1.66873	0.0132973	1	0.025	0.004
F2RL1	1.66873	0.0132973	1	0.025	0.004
PCDHGC3	1.66873	0.0132973	1	0.025	0.004
TRAPPC3L	1.66873	0.0132973	1	0.025	0.004
AC144652.1	1.66873	0.0132973	1	0.025	0.004
KCND1	1.66873	0.0132973	1	0.025	0.004
AL354861.2	1.66873	0.0132973	1	0.025	0.004
ZMIZ1-AS1	1.66873	0.0132973	1	0.025	0.004
TLL2	1.66873	0.0132973	1	0.025	0.004
AC008083.2	1.66873	0.0132973	1	0.025	0.004
AC007950.2	1.66873	0.0132973	1	0.025	0.004
LINC00922	1.66873	0.0132973	1	0.025	0.004
LDHD	1.66873	0.0132973	1	0.025	0.004
LINC01969	1.66873	0.0132973	1	0.025	0.004
AC005498.2	1.66873	0.0132973	1	0.025	0.004
C21orf62-AS1	1.66873	0.0132973	1	0.025	0.004
ROBO4	1.66873	0.266633	1	0.012	0.004
GDF10	1.66677	2.77e-06	0.052281	0.099	0.017
TIPARP-AS1	1.65315	0.000975155	1	0.049	0.009
AL139393.2	1.65315	0.000975155	1	0.049	0.009
ZNF624	1.65315	0.0164093	1	0.037	0.009
ZNF419	1.64788	7.2e-05	1	0.074	0.013
LTBP2	1.63009	2.22e-16	4.19e-12	0.481	0.147
AL512329.2	1.61826	2.7e-05	0.511235	0.086	0.016
ZNF202	1.6109	8.6e-05	1	0.062	0.01
EXTL3	1.6109	0.000370566	1	0.062	0.012
DEPTOR	1.60231	1.31e-07	0.00248537	0.16	0.036
FABP4	1.59708	0.109203	1	0.062	0.03
VSNL1	1.59419	0.00241894	1	0.037	0.006
HIST1H4H	1.59419	0.00241894	1	0.037	0.006
CXADR	1.59419	0.00241894	1	0.037	0.006
WNT2B	1.59419	0.00521153	1	0.037	0.007
SLC19A2	1.59419	0.00521153	1	0.037	0.007
C5orf58	1.59419	0.00521153	1	0.037	0.007
AP001462.1	1.59419	0.00521153	1	0.037	0.007
ROBO3	1.59419	0.00521153	1	0.037	0.007
NDST2	1.59419	0.00521153	1	0.037	0.007
DLEU2	1.59419	0.00521153	1	0.037	0.007
RANBP10	1.59419	0.00521153	1	0.037	0.007
ADAT3	1.59419	0.00521153	1	0.037	0.007
ZNF274	1.59419	0.00521153	1	0.037	0.007
NGEF	1.59419	0.0797323	1	0.025	0.007
FABP5	1.58557	7.27e-06	0.137457	0.235	0.087
TIMP3	1.56459	9.5e-12	1.8e-07	0.728	0.452
ZNF18	1.55821	0.00190864	1	0.049	0.01
CCDC57	1.55821	0.00190864	1	0.049	0.01
WDR4	1.55821	0.00190864	1	0.049	0.01
CHPF	1.55231	1.66e-16	3.14e-12	0.543	0.188
PAQR4	1.5501	0.0148657	1	0.062	0.02
NALCN	1.53701	0.000685755	1	0.062	0.012
KIAA1217	1.52828	8.32e-08	0.00157356	0.16	0.035
GAP43	1.52303	7.49e-05	1	0.074	0.013
KMT2D	1.52303	7.49e-05	1	0.074	0.013
ARHGEF11	1.52303	0.0001392	1	0.074	0.014
VWA1	1.52303	0.000244331	1	0.074	0.015
PCYOX1L	1.52303	0.000244331	1	0.074	0.015
EXOC8	1.52303	0.0251504	1	0.049	0.015
PCDHB12	1.51919	0.0196026	1	0.012	0.001
AL731571.1	1.51919	0.0196026	1	0.012	0.001
AC092119.2	1.51919	0.0196026	1	0.012	0.001
KLHL17	1.51919	0.0805949	1	0.012	0.002
MATN1	1.51919	0.0805949	1	0.012	0.002
TSSK3	1.51919	0.0805949	1	0.012	0.002
AC093151.3	1.51919	0.0805949	1	0.012	0.002
STIL	1.51919	0.0805949	1	0.012	0.002
LRP8	1.51919	0.0805949	1	0.012	0.002
MIR4422HG	1.51919	0.0805949	1	0.012	0.002
AC103591.3	1.51919	0.0805949	1	0.012	0.002
SORT1	1.51919	0.0805949	1	0.012	0.002
AC239804.1	1.51919	0.0805949	1	0.012	0.002
F11R	1.51919	0.0805949	1	0.012	0.002
NECTIN4	1.51919	0.0805949	1	0.012	0.002
MPZ	1.51919	0.0805949	1	0.012	0.002
SELP	1.51919	0.0805949	1	0.012	0.002
LINC01142	1.51919	0.0805949	1	0.012	0.002
AL031599.1	1.51919	0.0805949	1	0.012	0.002
PACERR	1.51919	0.0805949	1	0.012	0.002
NFASC	1.51919	0.0805949	1	0.012	0.002
AL356108.1	1.51919	0.0805949	1	0.012	0.002
BX323046.1	1.51919	0.0805949	1	0.012	0.002
C2orf50	1.51919	0.0805949	1	0.012	0.002
SPDYA	1.51919	0.0805949	1	0.012	0.002
AC079807.1	1.51919	0.0805949	1	0.012	0.002
SLC4A5	1.51919	0.0805949	1	0.012	0.002
BUB1	1.51919	0.0805949	1	0.012	0.002
AC022382.1	1.51919	0.0805949	1	0.012	0.002
LINC01990	1.51919	0.0805949	1	0.012	0.002
GPR171	1.51919	0.0805949	1	0.012	0.002
AC078795.2	1.51919	0.0805949	1	0.012	0.002
OSTN-AS1	1.51919	0.0805949	1	0.012	0.002
ZNF718	1.51919	0.0805949	1	0.012	0.002
AC004067.1	1.51919	0.0805949	1	0.012	0.002
AC108866.1	1.51919	0.0805949	1	0.012	0.002
HHIP-AS1	1.51919	0.0805949	1	0.012	0.002
AC079298.1	1.51919	0.0805949	1	0.012	0.002
AC091891.2	1.51919	0.0805949	1	0.012	0.002
AC016575.1	1.51919	0.0805949	1	0.012	0.002
GZMK	1.51919	0.0805949	1	0.012	0.002
AC008972.2	1.51919	0.0805949	1	0.012	0.002
AC113383.1	1.51919	0.0805949	1	0.012	0.002
MEGF10	1.51919	0.0805949	1	0.012	0.002
AC034243.1	1.51919	0.0805949	1	0.012	0.002
PCDHGA1	1.51919	0.0805949	1	0.012	0.002
AL023583.1	1.51919	0.0805949	1	0.012	0.002
LY6G6C	1.51919	0.0805949	1	0.012	0.002
KIFC1	1.51919	0.0805949	1	0.012	0.002
FANCE	1.51919	0.0805949	1	0.012	0.002
Z86062.2	1.51919	0.0805949	1	0.012	0.002
AL355304.1	1.51919	0.0805949	1	0.012	0.002
LUADT1	1.51919	0.0805949	1	0.012	0.002
SYTL3	1.51919	0.0805949	1	0.012	0.002
LINC00242	1.51919	0.0805949	1	0.012	0.002
NFE2L3	1.51919	0.0805949	1	0.012	0.002
WIPF3	1.51919	0.0805949	1	0.012	0.002
PEG10	1.51919	0.0805949	1	0.012	0.002
TFR2	1.51919	0.0805949	1	0.012	0.002
GHET1	1.51919	0.0805949	1	0.012	0.002
ADGRG2	1.51919	0.0805949	1	0.012	0.002
CXorf36	1.51919	0.0805949	1	0.012	0.002
NAP1L2	1.51919	0.0805949	1	0.012	0.002
ZNF711	1.51919	0.0805949	1	0.012	0.002
CENPI	1.51919	0.0805949	1	0.012	0.002
COL4A5	1.51919	0.0805949	1	0.012	0.002
DMTN	1.51919	0.0805949	1	0.012	0.002
PLAG1	1.51919	0.0805949	1	0.012	0.002
AC022893.2	1.51919	0.0805949	1	0.012	0.002
AC090568.2	1.51919	0.0805949	1	0.012	0.002
PSCA	1.51919	0.0805949	1	0.012	0.002
FAM69B	1.51919	0.0805949	1	0.012	0.002
CHRNA10	1.51919	0.0805949	1	0.012	0.002
AL049629.2	1.51919	0.0805949	1	0.012	0.002
GRM5	1.51919	0.0805949	1	0.012	0.002
IL2RA	1.51919	0.0805949	1	0.012	0.002
AL158211.3	1.51919	0.0805949	1	0.012	0.002
AL133353.1	1.51919	0.0805949	1	0.012	0.002
MKI67	1.51919	0.0805949	1	0.012	0.002
CD4	1.51919	0.0805949	1	0.012	0.002
AC022075.1	1.51919	0.0805949	1	0.012	0.002
KRT80	1.51919	0.0805949	1	0.012	0.002
KRT83	1.51919	0.0805949	1	0.012	0.002
ITGB7	1.51919	0.0805949	1	0.012	0.002
SMUG1-AS1	1.51919	0.0805949	1	0.012	0.002
ARHGAP9	1.51919	0.0805949	1	0.012	0.002
LINC00449	1.51919	0.0805949	1	0.012	0.002
AL135744.1	1.51919	0.0805949	1	0.012	0.002
TGM1	1.51919	0.0805949	1	0.012	0.002
PAX9	1.51919	0.0805949	1	0.012	0.002
AKAP5	1.51919	0.0805949	1	0.012	0.002
ACTN1-AS1	1.51919	0.0805949	1	0.012	0.002
PLCB2	1.51919	0.0805949	1	0.012	0.002
AC066613.1	1.51919	0.0805949	1	0.012	0.002
C15orf59-AS1	1.51919	0.0805949	1	0.012	0.002
CHRNA5	1.51919	0.0805949	1	0.012	0.002
NR2F2-AS1	1.51919	0.0805949	1	0.012	0.002
AC015660.2	1.51919	0.0805949	1	0.012	0.002
AL031709.1	1.51919	0.0805949	1	0.012	0.002
AC007216.4	1.51919	0.0805949	1	0.012	0.002
NPIPB2	1.51919	0.0805949	1	0.012	0.002
NPIPB4	1.51919	0.0805949	1	0.012	0.002
PLK1	1.51919	0.0805949	1	0.012	0.002
AC106739.1	1.51919	0.0805949	1	0.012	0.002
CDH3	1.51919	0.0805949	1	0.012	0.002
HAS3	1.51919	0.0805949	1	0.012	0.002
AC009120.4	1.51919	0.0805949	1	0.012	0.002
ADAMTS18	1.51919	0.0805949	1	0.012	0.002
AC105411.1	1.51919	0.0805949	1	0.012	0.002
TUBB3	1.51919	0.0805949	1	0.012	0.002
SCARF1	1.51919	0.0805949	1	0.012	0.002
RNASEK-C17orf49	1.51919	0.0805949	1	0.012	0.002
AC005726.1	1.51919	0.0805949	1	0.012	0.002
AC010761.1	1.51919	0.0805949	1	0.012	0.002
AC084809.2	1.51919	0.0805949	1	0.012	0.002
RNFT1-DT	1.51919	0.0805949	1	0.012	0.002
AC007448.3	1.51919	0.0805949	1	0.012	0.002
EVPL	1.51919	0.0805949	1	0.012	0.002
LINC01993	1.51919	0.0805949	1	0.012	0.002
AC023983.1	1.51919	0.0805949	1	0.012	0.002
AL121894.1	1.51919	0.0805949	1	0.012	0.002
HCK	1.51919	0.0805949	1	0.012	0.002
KIAA1755	1.51919	0.0805949	1	0.012	0.002
AL391095.1	1.51919	0.0805949	1	0.012	0.002
ARHGAP45	1.51919	0.0805949	1	0.012	0.002
CBARP	1.51919	0.0805949	1	0.012	0.002
CIRBP-AS1	1.51919	0.0805949	1	0.012	0.002
PCSK4	1.51919	0.0805949	1	0.012	0.002
ATCAY	1.51919	0.0805949	1	0.012	0.002
AC011498.1	1.51919	0.0805949	1	0.012	0.002
ZNF492	1.51919	0.0805949	1	0.012	0.002
AC006504.1	1.51919	0.0805949	1	0.012	0.002
NPAS1	1.51919	0.0805949	1	0.012	0.002
SLC17A7	1.51919	0.0805949	1	0.012	0.002
ADM5	1.51919	0.0805949	1	0.012	0.002
AC245884.8	1.51919	0.0805949	1	0.012	0.002
ZNF154	1.51919	0.0805949	1	0.012	0.002
AC006157.1	1.51919	0.0805949	1	0.012	0.002
LINC01311	1.51919	0.0805949	1	0.012	0.002
CDC45	1.51919	0.0805949	1	0.012	0.002
CCDC116	1.51919	0.0805949	1	0.012	0.002
AL022323.3	1.51919	0.0805949	1	0.012	0.002
AL121672.2	1.51919	0.0805949	1	0.012	0.002
UMODL1	1.51919	0.0805949	1	0.012	0.002
CACNB4	1.51572	1.26e-07	0.002381	0.185	0.046
IGFBP5	1.51553	2.27e-05	0.429897	0.333	0.156
LRIG2	1.51312	8.66e-05	1	0.086	0.018
COL8A1	1.5057	1.32e-12	2.5e-08	0.556	0.249
KRT7	1.50256	2.38e-08	0.000450574	0.235	0.065
DNAJB5	1.49543	2.29e-06	0.0433617	0.123	0.026
MKX	1.4917	9.29e-06	0.175546	0.123	0.029
PRICKLE1	1.49031	0.0410185	1	0.111	0.056
GJB3	1.48777	0.0134028	1	0.025	0.004
PTPRJ	1.48777	0.0134028	1	0.025	0.004
IL23A	1.48777	0.0134028	1	0.025	0.004
CYP2D6	1.48777	0.0134028	1	0.025	0.004
RSPH1	1.48777	0.0134028	1	0.025	0.004
FNDC10	1.48777	0.0287154	1	0.025	0.005
LINC01140	1.48777	0.0287154	1	0.025	0.005
ZNF2	1.48777	0.0287154	1	0.025	0.005
ITPR1	1.48777	0.0287154	1	0.025	0.005
TDO2	1.48777	0.0287154	1	0.025	0.005
TENM3	1.48777	0.0287154	1	0.025	0.005
NME5	1.48777	0.0287154	1	0.025	0.005
ZSCAN12	1.48777	0.0287154	1	0.025	0.005
HSPA1L	1.48777	0.0287154	1	0.025	0.005
ARSE	1.48777	0.0287154	1	0.025	0.005
MORF4L2-AS1	1.48777	0.0287154	1	0.025	0.005
DNHD1	1.48777	0.0287154	1	0.025	0.005
TPH1	1.48777	0.0287154	1	0.025	0.005
MRGPRF-AS1	1.48777	0.0287154	1	0.025	0.005
AC007262.2	1.48777	0.0287154	1	0.025	0.005
ALDH1A2	1.48777	0.0287154	1	0.025	0.005
AC133550.2	1.48777	0.0287154	1	0.025	0.005
FAM157C	1.48777	0.0287154	1	0.025	0.005
SERPINB7	1.48777	0.0287154	1	0.025	0.005
ZNF627	1.48777	0.0287154	1	0.025	0.005
Z82217.1	1.48777	0.0287154	1	0.025	0.005
ZNF165	1.48777	0.367167	1	0.012	0.005
SLC45A2	1.47697	0.0052648	1	0.037	0.007
RANBP3L	1.47697	0.0052648	1	0.037	0.007
KIAA0895L	1.47697	0.0052648	1	0.037	0.007
CFAP57	1.47697	0.00986958	1	0.037	0.008
EVC	1.47697	0.00986958	1	0.037	0.008
AL356417.2	1.47697	0.00986958	1	0.037	0.008
AC138696.2	1.47697	0.00986958	1	0.037	0.008
ABCC9	1.47697	0.00986958	1	0.037	0.008
PLA2G6	1.47697	0.00986958	1	0.037	0.008
VWF	1.47697	0.115119	1	0.025	0.008
DSG1	1.47697	0.115119	1	0.025	0.008
MAFTRR	1.47697	0.644933	1	0.012	0.008
OAF	1.47665	1.26e-10	2.39e-06	0.309	0.088
AMT	1.47151	0.00193277	1	0.049	0.01
ULBP2	1.47151	0.00341463	1	0.049	0.011
MID2	1.47151	0.00341463	1	0.049	0.011
SYDE2	1.46822	0.00069613	1	0.062	0.012
PLCE1	1.46822	0.00118844	1	0.062	0.013
ZNF600	1.46822	0.0714143	1	0.037	0.012
UBA6-AS1	1.46601	0.000414947	1	0.074	0.016
BCL6B	1.46601	0.000414947	1	0.074	0.016
PSTPIP2	1.46601	0.00296187	1	0.062	0.015
PAQR8	1.46601	0.0253034	1	0.049	0.015
PI16	1.46457	3.42e-07	0.00646798	0.556	0.329
LINC01137	1.46443	0.000145008	1	0.086	0.019
CBX4	1.46443	0.00101796	1	0.074	0.018
AVIL	1.46324	3.12e-05	0.59053	0.099	0.021
TNFSF18	1.46168	1.86e-14	3.51e-10	0.383	0.097
HTRA3	1.44358	1.47e-05	0.277165	0.37	0.186
INHBA	1.43561	1.25e-14	2.36e-10	0.432	0.123
IL33	1.42249	0.116002	1	0.049	0.022
ZNF260	1.418	0.000233834	1	0.086	0.02
MFAP5	1.4124	6.94e-25	1.31e-20	0.889	0.418
ATM	1.41226	0.0184261	1	0.16	0.084
XYLT1	1.41206	0.000673614	1	0.074	0.017
ADAM12	1.3975	4.17e-08	0.000787615	0.235	0.066
PPP1R13B	1.39173	0.00193277	1	0.049	0.01
EGR2	1.39173	0.00195717	1	0.049	0.01
GALNT13	1.39173	0.00345432	1	0.049	0.011
MFAP3L	1.39173	0.00345432	1	0.049	0.011
STK36	1.39173	0.00567796	1	0.049	0.012
AL356277.3	1.39173	0.00567796	1	0.049	0.012
TSPAN11	1.39173	0.00567796	1	0.049	0.012
RFWD3	1.39173	0.00567796	1	0.049	0.012
GLIS3	1.39096	2.89e-05	0.545808	0.111	0.026
DYRK2	1.39096	0.00038598	1	0.099	0.027
BPNT1	1.39096	0.0605505	1	0.062	0.026
LAYN	1.38495	5e-08	0.000945793	0.222	0.061
CMTM4	1.38333	0.000539659	1	0.086	0.022
SNX25	1.38333	0.000779951	1	0.086	0.023
NET1	1.37909	1.89e-06	0.0358218	0.173	0.047
PHLDA2	1.37768	4.75e-11	8.99e-07	0.272	0.065
GPR68	1.37427	4.13e-05	0.779953	0.148	0.044
COL4A3	1.37363	0.000238136	1	0.086	0.02
TRIM59	1.37207	0.00995967	1	0.037	0.008
LFNG	1.37207	0.00995967	1	0.037	0.008
ABTB2	1.37207	0.00995967	1	0.037	0.008
CHST15	1.37207	0.00995967	1	0.037	0.008
CERNA1	1.37207	0.00995967	1	0.037	0.008
ITPKB	1.37207	0.0168162	1	0.037	0.009
CDX1	1.37207	0.0168162	1	0.037	0.009
HIST1H4J	1.37207	0.0168162	1	0.037	0.009
RASSF3	1.37207	0.0168162	1	0.037	0.009
PARPBP	1.37207	0.0168162	1	0.037	0.009
MCM8	1.37207	0.0168162	1	0.037	0.009
FAM153A	1.37207	0.726422	1	0.012	0.009
PSAT1	1.36088	0.00300625	1	0.062	0.015
RPTOR	1.36088	0.0438007	1	0.049	0.017
TMEM104	1.34565	0.000792534	1	0.086	0.023
MAP9	1.34565	0.00111796	1	0.086	0.024
ANKRD65	1.34565	0.00154351	1	0.086	0.025
PLVAP	1.34337	0.0019736	1	0.062	0.014
GRHL1	1.34337	0.0251504	1	0.049	0.015
GPD1L	1.34337	0.0251504	1	0.049	0.015
F3	1.33657	0.00777015	1	0.074	0.024
ZFAND4	1.33459	0.0289068	1	0.025	0.005
AC009053.2	1.33459	0.0289068	1	0.025	0.005
LINC01788	1.33459	0.0514047	1	0.025	0.006
PSRC1	1.33459	0.0514047	1	0.025	0.006
S100A1	1.33459	0.0514047	1	0.025	0.006
AC092164.1	1.33459	0.0514047	1	0.025	0.006
DNAH1	1.33459	0.0514047	1	0.025	0.006
PCDHB5	1.33459	0.0514047	1	0.025	0.006
ZNF454	1.33459	0.0514047	1	0.025	0.006
ALDH5A1	1.33459	0.0514047	1	0.025	0.006
USP6NL	1.33459	0.0514047	1	0.025	0.006
AC013652.1	1.33459	0.0514047	1	0.025	0.006
AC009065.4	1.33459	0.0514047	1	0.025	0.006
AC106782.2	1.33459	0.0514047	1	0.025	0.006
CAPNS2	1.33459	0.0514047	1	0.025	0.006
SLC7A5	1.33459	0.0514047	1	0.025	0.006
AC233723.1	1.33459	0.0514047	1	0.025	0.006
CENPV	1.33459	0.0514047	1	0.025	0.006
EVI2B	1.33459	0.0514047	1	0.025	0.006
EVI2A	1.33459	0.0514047	1	0.025	0.006
DGKE	1.33459	0.0514047	1	0.025	0.006
AC007114.2	1.33459	0.0514047	1	0.025	0.006
AC005332.5	1.33459	0.0514047	1	0.025	0.006
SPTLC3	1.33459	0.0514047	1	0.025	0.006
TNFAIP8L1	1.33459	0.0514047	1	0.025	0.006
AC008763.2	1.33459	0.0514047	1	0.025	0.006
ZNF69	1.33459	0.0514047	1	0.025	0.006
ZNF382	1.33459	0.0514047	1	0.025	0.006
FBXO46	1.33459	0.0514047	1	0.025	0.006
LINC00649	1.33459	0.0514047	1	0.025	0.006
AL139089.1	1.33459	0.464863	1	0.012	0.006
RSPH3	1.33114	0.000242509	1	0.086	0.02
EGFLAM	1.33114	0.00866187	1	0.062	0.018
SEC14L2	1.32436	0.000556205	1	0.099	0.028
MSC	1.32055	5.46e-06	0.10322	0.185	0.057
GNL3L	1.31785	0.0088885	1	0.049	0.012
DHX37	1.31785	0.0088885	1	0.049	0.012
AL035563.1	1.31785	0.0088885	1	0.049	0.012
DISP1	1.31785	0.0533834	1	0.037	0.012
AL034417.3	1.31785	0.0711409	1	0.037	0.012
TSPAN18	1.31785	0.351616	1	0.025	0.012
ITGB2	1.31489	5.7e-05	1	0.148	0.045
ZNF579	1.31218	0.00158291	1	0.074	0.019
MTM1	1.31218	0.0120991	1	0.062	0.019
PDE4D	1.30934	0.000195646	1	0.099	0.025
SCYL3	1.30934	0.00211963	1	0.086	0.026
C1QTNF3	1.30755	9.72e-12	1.84e-07	0.667	0.38
GALNT1	1.30506	4.42e-07	0.00834986	0.333	0.139
MGARP	1.29266	6.97e-05	1	0.111	0.028
BATF3	1.29266	0.000565866	1	0.099	0.028
KCTD7	1.29039	0.000560299	1	0.086	0.022
TBC1D2	1.29039	0.000810351	1	0.086	0.023
LOXL2	1.28883	7.23e-06	0.136763	0.185	0.057
ZNF785	1.28635	0.00308082	1	0.062	0.015
RBM34	1.28635	0.00456083	1	0.062	0.016
SPATA2	1.28635	0.00456083	1	0.062	0.016
ZNF585A	1.28635	0.0253542	1	0.049	0.015
MYO1E	1.27718	2.25e-05	0.425337	0.16	0.048
CCL18	1.27713	0.0169544	1	0.037	0.009
FHAD1	1.27713	0.0264075	1	0.037	0.01
DNAH14	1.27713	0.0264075	1	0.037	0.01
TRANK1	1.27713	0.0264075	1	0.037	0.01
LINC00513	1.27713	0.0264075	1	0.037	0.01
BX255925.3	1.27713	0.0264075	1	0.037	0.01
HHIPL1	1.27713	0.0264075	1	0.037	0.01
PHLPP1	1.27713	0.0264075	1	0.037	0.01
ZNF208	1.27713	0.0264075	1	0.037	0.01
MAPK12	1.27713	0.0264075	1	0.037	0.01
SLC1A7	1.27713	0.156361	1	0.025	0.009
AL645933.2	1.27713	0.156361	1	0.025	0.009
FN1	1.27455	6.67e-10	1.26e-05	0.877	0.716
PLXNA2	1.27429	0.000199436	1	0.099	0.025
PDLIM7	1.27288	4.96e-09	9.38e-05	0.346	0.122
ZSCAN18	1.26748	1.39e-05	0.262468	0.185	0.06
GDAP2	1.26575	0.00231074	1	0.074	0.02
LGR4	1.26575	0.00231074	1	0.074	0.02
CDKN2A	1.26569	0.000192914	1	0.136	0.043
COL8A2	1.26374	2.39e-10	4.53e-06	0.346	0.108
TRIT1	1.26192	0.112721	1	0.062	0.03
CRABP1	1.26	0.000184691	1	0.062	0.011
TMEM234	1.2531	2.91e-07	0.005504	0.222	0.065
PPP1R13L	1.25259	2.48e-05	0.469719	0.148	0.042
PRIM1	1.25123	0.0412474	1	0.062	0.024
EAF2	1.24905	0.00897694	1	0.049	0.012
AC010864.1	1.24905	0.00897694	1	0.049	0.012
TECPR1	1.24905	0.0132307	1	0.049	0.013
TES	1.24905	0.0132307	1	0.049	0.013
SH2B3	1.24905	0.0132307	1	0.049	0.013
MILR1	1.24905	0.0132307	1	0.049	0.013
METTL4	1.24905	0.0132307	1	0.049	0.013
KCNJ6	1.24905	0.0132307	1	0.049	0.013
NOV	1.24499	8.73e-05	1	0.531	0.376
SLC20A1	1.24084	1.04e-05	0.195826	0.173	0.052
MFSD12	1.23755	1.35e-05	0.254872	0.148	0.04
PHTF1	1.23755	1.86e-05	0.350695	0.148	0.041
CILP2	1.23709	2.68e-10	5.07e-06	0.321	0.092
FBXO32	1.2361	0.00184858	1	0.136	0.053
BHLHE40	1.23564	1.24e-06	0.0233905	0.296	0.115
MEF2C-AS1	1.23488	0.0196026	1	0.012	0.001
TRIM62	1.23488	0.0809408	1	0.012	0.002
AC026801.2	1.23488	0.0809408	1	0.012	0.002
PGAM2	1.23488	0.0809408	1	0.012	0.002
CAMK2B	1.23488	0.0809408	1	0.012	0.002
AL354977.2	1.23488	0.0809408	1	0.012	0.002
LINC02178	1.23488	0.0809408	1	0.012	0.002
AL121761.1	1.23488	0.0809408	1	0.012	0.002
FAM87B	1.23488	0.169387	1	0.012	0.003
AL020996.1	1.23488	0.169387	1	0.012	0.003
CDC20	1.23488	0.169387	1	0.012	0.003
AL606760.1	1.23488	0.169387	1	0.012	0.003
RTCA-AS1	1.23488	0.169387	1	0.012	0.003
AL357055.3	1.23488	0.169387	1	0.012	0.003
TENT5C	1.23488	0.169387	1	0.012	0.003
HAO2	1.23488	0.169387	1	0.012	0.003
ZNF697	1.23488	0.169387	1	0.012	0.003
BNIPL	1.23488	0.169387	1	0.012	0.003
FLG	1.23488	0.169387	1	0.012	0.003
HCN3	1.23488	0.169387	1	0.012	0.003
PYHIN1	1.23488	0.169387	1	0.012	0.003
DTL	1.23488	0.169387	1	0.012	0.003
AL445470.1	1.23488	0.169387	1	0.012	0.003
PGBD5	1.23488	0.169387	1	0.012	0.003
AC093390.2	1.23488	0.169387	1	0.012	0.003
CENPA	1.23488	0.169387	1	0.012	0.003
C2orf15	1.23488	0.169387	1	0.012	0.003
MARS2	1.23488	0.169387	1	0.012	0.003
AC007383.2	1.23488	0.169387	1	0.012	0.003
AC007563.2	1.23488	0.169387	1	0.012	0.003
ANO7	1.23488	0.169387	1	0.012	0.003
LINC02158	1.23488	0.169387	1	0.012	0.003
SEMA3B-AS1	1.23488	0.169387	1	0.012	0.003
AC012467.2	1.23488	0.169387	1	0.012	0.003
AC233280.1	1.23488	0.169387	1	0.012	0.003
TM4SF19-AS1	1.23488	0.169387	1	0.012	0.003
AC139887.4	1.23488	0.169387	1	0.012	0.003
AC016773.1	1.23488	0.169387	1	0.012	0.003
TLR1	1.23488	0.169387	1	0.012	0.003
ERVMER34-1	1.23488	0.169387	1	0.012	0.003
JCHAIN	1.23488	0.169387	1	0.012	0.003
TIGD2	1.23488	0.169387	1	0.012	0.003
DDIT4L	1.23488	0.169387	1	0.012	0.003
AC112236.2	1.23488	0.169387	1	0.012	0.003
2019-03-01	1.23488	0.169387	1	0.012	0.003
AC016596.1	1.23488	0.169387	1	0.012	0.003
CKMT2	1.23488	0.169387	1	0.012	0.003
PCDHB9	1.23488	0.169387	1	0.012	0.003
ADAM19	1.23488	0.169387	1	0.012	0.003
STMND1	1.23488	0.169387	1	0.012	0.003
RNF39	1.23488	0.169387	1	0.012	0.003
GNMT	1.23488	0.169387	1	0.012	0.003
C6orf141	1.23488	0.169387	1	0.012	0.003
MRAP2	1.23488	0.169387	1	0.012	0.003
ZC3H12D	1.23488	0.169387	1	0.012	0.003
AL009176.1	1.23488	0.169387	1	0.012	0.003
AC092171.5	1.23488	0.169387	1	0.012	0.003
LINC01176	1.23488	0.169387	1	0.012	0.003
AMPH	1.23488	0.169387	1	0.012	0.003
ZNF713	1.23488	0.169387	1	0.012	0.003
METTL27	1.23488	0.169387	1	0.012	0.003
PTPRZ1	1.23488	0.169387	1	0.012	0.003
LEP	1.23488	0.169387	1	0.012	0.003
AC004889.1	1.23488	0.169387	1	0.012	0.003
AP003469.4	1.23488	0.169387	1	0.012	0.003
AC067930.4	1.23488	0.169387	1	0.012	0.003
CCIN	1.23488	0.169387	1	0.012	0.003
AL590399.3	1.23488	0.169387	1	0.012	0.003
SHC3	1.23488	0.169387	1	0.012	0.003
AL157935.2	1.23488	0.169387	1	0.012	0.003
MAMDC4	1.23488	0.169387	1	0.012	0.003
SLC22A18AS	1.23488	0.169387	1	0.012	0.003
PDE3B	1.23488	0.169387	1	0.012	0.003
BBOX1	1.23488	0.169387	1	0.012	0.003
BBOX1-AS1	1.23488	0.169387	1	0.012	0.003
DAGLA	1.23488	0.169387	1	0.012	0.003
PCF11-AS1	1.23488	0.169387	1	0.012	0.003
LINC02550	1.23488	0.169387	1	0.012	0.003
TTC36	1.23488	0.169387	1	0.012	0.003
USP2-AS1	1.23488	0.169387	1	0.012	0.003
ADAMTS8	1.23488	0.169387	1	0.012	0.003
ENKUR	1.23488	0.169387	1	0.012	0.003
ANXA8L1	1.23488	0.169387	1	0.012	0.003
TSPAN15	1.23488	0.169387	1	0.012	0.003
PLCE1-AS1	1.23488	0.169387	1	0.012	0.003
SEMA4G	1.23488	0.169387	1	0.012	0.003
PDZD7	1.23488	0.169387	1	0.012	0.003
AL158163.2	1.23488	0.169387	1	0.012	0.003
AFAP1L2	1.23488	0.169387	1	0.012	0.003
CFAP46	1.23488	0.169387	1	0.012	0.003
PRR4	1.23488	0.169387	1	0.012	0.003
AC007529.2	1.23488	0.169387	1	0.012	0.003
AC092794.1	1.23488	0.169387	1	0.012	0.003
ERBB3	1.23488	0.169387	1	0.012	0.003
STAC3	1.23488	0.169387	1	0.012	0.003
B4GALNT1	1.23488	0.169387	1	0.012	0.003
AC020656.1	1.23488	0.169387	1	0.012	0.003
AC024909.2	1.23488	0.169387	1	0.012	0.003
AC025034.1	1.23488	0.169387	1	0.012	0.003
SELPLG	1.23488	0.169387	1	0.012	0.003
CTSG	1.23488	0.169387	1	0.012	0.003
AL049775.1	1.23488	0.169387	1	0.012	0.003
GPR65	1.23488	0.169387	1	0.012	0.003
AL163051.1	1.23488	0.169387	1	0.012	0.003
GOLGA8R	1.23488	0.169387	1	0.012	0.003
DLL4	1.23488	0.169387	1	0.012	0.003
SHC4	1.23488	0.169387	1	0.012	0.003
ATP8B4	1.23488	0.169387	1	0.012	0.003
AC124068.2	1.23488	0.169387	1	0.012	0.003
AC004754.1	1.23488	0.169387	1	0.012	0.003
CCDC78	1.23488	0.169387	1	0.012	0.003
BICDL2	1.23488	0.169387	1	0.012	0.003
LINC01569	1.23488	0.169387	1	0.012	0.003
SRCAP	1.23488	0.169387	1	0.012	0.003
AC007728.2	1.23488	0.169387	1	0.012	0.003
VMO1	1.23488	0.169387	1	0.012	0.003
CLDN7	1.23488	0.169387	1	0.012	0.003
AC022706.1	1.23488	0.169387	1	0.012	0.003
CSF3	1.23488	0.169387	1	0.012	0.003
DSC2	1.23488	0.169387	1	0.012	0.003
ZNF396	1.23488	0.169387	1	0.012	0.003
AC010776.3	1.23488	0.169387	1	0.012	0.003
CD226	1.23488	0.169387	1	0.012	0.003
PLAGL2	1.23488	0.169387	1	0.012	0.003
TGM2	1.23488	0.169387	1	0.012	0.003
AC005523.2	1.23488	0.169387	1	0.012	0.003
AP1M2	1.23488	0.169387	1	0.012	0.003
AC020910.4	1.23488	0.169387	1	0.012	0.003
GGN	1.23488	0.169387	1	0.012	0.003
CRX	1.23488	0.169387	1	0.012	0.003
AC010325.1	1.23488	0.169387	1	0.012	0.003
AC011468.5	1.23488	0.169387	1	0.012	0.003
AC010487.2	1.23488	0.169387	1	0.012	0.003
AC004076.2	1.23488	0.169387	1	0.012	0.003
ZNF211	1.23488	0.169387	1	0.012	0.003
LRRC74B	1.23488	0.169387	1	0.012	0.003
ASPHD2	1.23488	0.169387	1	0.012	0.003
CHODL	1.23488	0.169387	1	0.012	0.003
PAXBP1-AS1	1.23488	0.169387	1	0.012	0.003
SIK1	1.23488	0.169387	1	0.012	0.003
RTN4RL2	1.2324	0.00461438	1	0.062	0.016
ANKRD44	1.2324	0.00659385	1	0.062	0.017
KMT2B	1.2324	0.00659385	1	0.062	0.017
ARHGAP28	1.2324	0.0338039	1	0.049	0.016
FAM66C	1.2324	0.0435671	1	0.049	0.017
LOXL1	1.2291	3.2e-15	6.05e-11	0.753	0.46
TNFSF4	1.22887	2.32e-08	0.000439296	0.235	0.063
NRP2	1.22695	1.07e-08	0.000202619	0.284	0.086
ASPN	1.22373	3.18e-15	6e-11	0.63	0.239
CACTIN	1.22138	0.0032802	1	0.074	0.021
2019-03-09	1.22138	0.0209198	1	0.062	0.021
GLIS2	1.21958	0.0287614	1	0.111	0.054
HIC1	1.21559	2.59e-05	0.489179	0.148	0.042
B3GALT6	1.20769	0.000591511	1	0.099	0.028
POU2F2	1.20178	0.013509	1	0.025	0.004
NEFL	1.20178	0.0289068	1	0.025	0.005
HPSE2	1.20178	0.0516983	1	0.025	0.006
ABCA3	1.20178	0.0516983	1	0.025	0.006
ADGRL4	1.20178	0.0811272	1	0.025	0.007
C1orf54	1.20178	0.0811272	1	0.025	0.007
IVL	1.20178	0.0811272	1	0.025	0.007
GEN1	1.20178	0.0811272	1	0.025	0.007
GNLY	1.20178	0.0811272	1	0.025	0.007
RGPD5	1.20178	0.0811272	1	0.025	0.007
CCL20	1.20178	0.0811272	1	0.025	0.007
RASSF1-AS1	1.20178	0.0811272	1	0.025	0.007
CPZ	1.20178	0.0811272	1	0.025	0.007
CXCL10	1.20178	0.0811272	1	0.025	0.007
TBC1D9	1.20178	0.0811272	1	0.025	0.007
PDLIM3	1.20178	0.0811272	1	0.025	0.007
ATP6V1G2	1.20178	0.0811272	1	0.025	0.007
MDGA1	1.20178	0.0811272	1	0.025	0.007
AL023581.2	1.20178	0.0811272	1	0.025	0.007
CCDC136	1.20178	0.0811272	1	0.025	0.007
TMEM164	1.20178	0.0811272	1	0.025	0.007
TENM1	1.20178	0.0811272	1	0.025	0.007
ABCD1	1.20178	0.0811272	1	0.025	0.007
PTK2B	1.20178	0.0811272	1	0.025	0.007
E2F5	1.20178	0.0811272	1	0.025	0.007
MTBP	1.20178	0.0811272	1	0.025	0.007
FBXO10	1.20178	0.0811272	1	0.025	0.007
SNCG	1.20178	0.0811272	1	0.025	0.007
EXOC6	1.20178	0.0811272	1	0.025	0.007
AC092111.1	1.20178	0.0811272	1	0.025	0.007
HOXC4	1.20178	0.0811272	1	0.025	0.007
AC048341.2	1.20178	0.0811272	1	0.025	0.007
AL118556.1	1.20178	0.0811272	1	0.025	0.007
CABYR	1.20178	0.0811272	1	0.025	0.007
RINL	1.20178	0.0811272	1	0.025	0.007
AC245060.6	1.20178	0.0811272	1	0.025	0.007
AP001528.2	1.20178	0.557703	1	0.012	0.007
NTM	1.19912	1.99e-09	3.77e-05	0.309	0.092
GPR1	1.19657	0.000444722	1	0.123	0.039
BACE1-AS	1.19042	0.0266044	1	0.037	0.01
FBN2	1.19042	0.0388868	1	0.037	0.011
AC004130.1	1.19042	0.0388868	1	0.037	0.011
C8orf89	1.19042	0.0388868	1	0.037	0.011
SPINDOC	1.19042	0.0388868	1	0.037	0.011
CLEC14A	1.19042	0.0388868	1	0.037	0.011
KLF16	1.19042	0.0388868	1	0.037	0.011
MICALL1	1.19042	0.0388868	1	0.037	0.011
PCBP3	1.19042	0.0388868	1	0.037	0.011
CLCN5	1.18468	0.0058004	1	0.049	0.012
DAGLB	1.18468	0.0133531	1	0.049	0.013
CAPN15	1.18468	0.0133531	1	0.049	0.013
ACY1	1.18468	0.0188746	1	0.049	0.014
KLHL35	1.18468	0.0188746	1	0.049	0.014
2019-03-08	1.18468	0.0188746	1	0.049	0.014
RHBDL1	1.18468	0.0188746	1	0.049	0.014
GBP4	1.18468	0.458606	1	0.025	0.014
FRY	1.18122	0.00666693	1	0.062	0.017
C11orf95	1.18122	0.00923668	1	0.062	0.018
LOXL1-AS1	1.18122	0.00923668	1	0.062	0.018
TSHZ3	1.18122	0.00923668	1	0.062	0.018
CD177	1.17911	0.169924	1	0.012	0.003
MELTF-AS1	1.1789	0.00332264	1	0.074	0.021
DONSON	1.1789	0.00332264	1	0.074	0.021
SYNDIG1	1.1789	0.00454103	1	0.074	0.022
ADCK2	1.17724	0.00165347	1	0.086	0.025
ZNF267	1.17724	0.00165347	1	0.086	0.025
C1RL-AS1	1.17599	0.00388236	1	0.086	0.028
ZNF621	1.17502	0.000295089	1	0.111	0.032
TMEM67	1.17424	0.000109918	1	0.123	0.035
RBM33	1.1719	8.35e-06	0.157905	0.173	0.051
NCOR2	1.1606	1.35e-05	0.254421	0.247	0.095
INMT	1.15733	0.000210515	1	0.16	0.057
UCHL1	1.15348	0.000908548	1	0.21	0.099
ITGA11	1.14723	6.23e-10	1.18e-05	0.395	0.141
KLF7	1.14525	0.00505434	1	0.086	0.029
ZNF575	1.14219	0.00226902	1	0.086	0.026
ZNF462	1.14219	0.00301395	1	0.086	0.027
INPP5F	1.14219	0.0131056	1	0.074	0.026
PDLIM5	1.13819	1.47e-08	0.000277964	0.272	0.08
MYH9	1.13379	1.96e-07	0.00371054	0.358	0.144
HIST1H1E	1.13252	0.00666693	1	0.062	0.017
GPC6	1.13252	0.00933347	1	0.062	0.018
TXNDC16	1.13252	0.00933347	1	0.062	0.018
GCLC	1.13252	0.0125837	1	0.062	0.019
GAREM2	1.13252	0.0686944	1	0.049	0.019
PPP1R14A	1.13252	0.29852	1	0.025	0.012
COL4A4	1.13217	7.7e-11	1.46e-06	0.346	0.101
TCEANC2	1.12421	0.025969	1	0.049	0.015
TCTE3	1.12421	0.025969	1	0.049	0.015
CARD16	1.12421	0.025969	1	0.049	0.015
HOMEZ	1.12421	0.025969	1	0.049	0.015
PRR12	1.12421	0.025969	1	0.049	0.015
AL512625.1	1.12421	0.405857	1	0.025	0.013
KRT8	1.12421	0.84131	1	0.012	0.015
FMNL2	1.12101	0.000422226	1	0.111	0.033
STARD10	1.11708	0.000107571	1	0.185	0.068
MCM3AP	1.11544	0.00150336	1	0.099	0.031
ARRDC4	1.11544	0.0064168	1	0.086	0.03
ENTPD5	1.11544	0.0100264	1	0.086	0.032
LINC00853	1.11064	0.0266044	1	0.037	0.01
CDC14A	1.11064	0.0391511	1	0.037	0.011
BCL2L11	1.11064	0.0391511	1	0.037	0.011
MDN1	1.11064	0.0391511	1	0.037	0.011
KCNJ8	1.11064	0.0391511	1	0.037	0.011
NOL4L	1.11064	0.0391511	1	0.037	0.011
SELE	1.11064	0.054383	1	0.037	0.012
EBLN2	1.11064	0.054383	1	0.037	0.012
ECT2	1.11064	0.054383	1	0.037	0.012
CDS1	1.11064	0.054383	1	0.037	0.012
SLC9B1	1.11064	0.054383	1	0.037	0.012
AC106897.1	1.11064	0.054383	1	0.037	0.012
TBC1D31	1.11064	0.054383	1	0.037	0.012
ASCL2	1.11064	0.054383	1	0.037	0.012
TTC12	1.11064	0.054383	1	0.037	0.012
SPATA5L1	1.11064	0.054383	1	0.037	0.012
MT1G	1.11064	0.054383	1	0.037	0.012
TMEM241	1.11064	0.054383	1	0.037	0.012
BTBD3	1.11064	0.054383	1	0.037	0.012
ZBED4	1.11064	0.054383	1	0.037	0.012
NR3C1	1.10943	0.687583	1	0.198	0.225
ASAP2	1.1077	0.00121253	1	0.123	0.043
SYNGR2	1.10199	0.0213487	1	0.086	0.036
MICAL2	1.09898	0.00621852	1	0.074	0.023
FGD1	1.09898	0.00815022	1	0.074	0.024
BHLHE41	1.09506	0.00112783	1	0.099	0.03
TACSTD2	1.09493	9.14e-05	1	0.247	0.105
ERBB2	1.09191	0.000436678	1	0.16	0.06
WISP1	1.09055	0.00160564	1	0.173	0.076
ARHGEF26	1.08648	0.00152674	1	0.099	0.031
POGLUT1	1.08648	0.00198697	1	0.099	0.032
SGIP1	1.08648	0.00812399	1	0.086	0.031
DENND6A	1.08609	0.00933347	1	0.062	0.018
DNLZ	1.08609	0.0167262	1	0.062	0.02
CLP1	1.08609	0.0167262	1	0.062	0.02
LINC00665	1.08609	0.0167262	1	0.062	0.02
HIST1H2BC	1.08457	0.0516983	1	0.025	0.006
HOXA5	1.08457	0.0516983	1	0.025	0.006
WFDC3	1.08457	0.0516983	1	0.025	0.006
RBP5	1.08457	0.0519931	1	0.025	0.006
AL356515.1	1.08457	0.0815307	1	0.025	0.007
CTXN1	1.08457	0.0815307	1	0.025	0.007
SPATA1	1.08457	0.117149	1	0.025	0.008
C1orf112	1.08457	0.117149	1	0.025	0.008
AL356275.1	1.08457	0.117149	1	0.025	0.008
SPEG	1.08457	0.117149	1	0.025	0.008
PAX3	1.08457	0.117149	1	0.025	0.008
ATXN7.1	1.08457	0.117149	1	0.025	0.008
HSPA4L	1.08457	0.117149	1	0.025	0.008
HBEGF	1.08457	0.117149	1	0.025	0.008
DDR1	1.08457	0.117149	1	0.025	0.008
AL731661.1	1.08457	0.117149	1	0.025	0.008
PALM2	1.08457	0.117149	1	0.025	0.008
FZD4	1.08457	0.117149	1	0.025	0.008
FDXACB1	1.08457	0.117149	1	0.025	0.008
TIRAP	1.08457	0.117149	1	0.025	0.008
AL391988.1	1.08457	0.117149	1	0.025	0.008
LATS2-AS1	1.08457	0.117149	1	0.025	0.008
DUOXA1	1.08457	0.117149	1	0.025	0.008
CEP152	1.08457	0.117149	1	0.025	0.008
ZNF710-AS1	1.08457	0.117149	1	0.025	0.008
NPIPA2	1.08457	0.117149	1	0.025	0.008
ZFPM1	1.08457	0.117149	1	0.025	0.008
AC040977.1	1.08457	0.117149	1	0.025	0.008
CACNA1G-AS1	1.08457	0.117149	1	0.025	0.008
C17orf67	1.08457	0.117149	1	0.025	0.008
AC005332.6	1.08457	0.117149	1	0.025	0.008
ZNF236-DT	1.08457	0.117149	1	0.025	0.008
ZNF440	1.08457	0.117149	1	0.025	0.008
ZNF442	1.08457	0.117149	1	0.025	0.008
PAFAH1B3	1.08457	0.117149	1	0.025	0.008
CDC20B	1.08457	0.644933	1	0.012	0.008
TMEM200C	1.08457	0.644933	1	0.012	0.008
PIEZO1	1.08088	0.000459146	1	0.148	0.053
P4HA3	1.07665	9.1e-05	1	0.173	0.06
RERG	1.07559	0.00240131	1	0.074	0.02
NCDN	1.07559	0.00404268	1	0.086	0.028
TBC1D13	1.07559	0.00404268	1	0.086	0.028
RGMA	1.07559	0.0166809	1	0.074	0.027
BICD1	1.07559	0.0694496	1	0.062	0.027
NSUN3	1.07559	0.255651	1	0.049	0.028
SCUBE2	1.07406	0.000761845	1	0.136	0.048
MAFK	1.06977	0.000976799	1	0.111	0.036
SOS2	1.06977	0.00507209	1	0.099	0.036
ZNF502	1.06718	0.0261787	1	0.049	0.015
C3orf33	1.06718	0.0261787	1	0.049	0.015
MAMLD1	1.06718	0.0261787	1	0.049	0.015
AC103691.1	1.06718	0.0261787	1	0.049	0.015
ABHD15	1.06718	0.0261787	1	0.049	0.015
IKBKE	1.06718	0.0346369	1	0.049	0.016
SEPSECS	1.06718	0.0346369	1	0.049	0.016
C7orf43	1.06718	0.0346369	1	0.049	0.016
PPP2R3B	1.06718	0.0346369	1	0.049	0.016
FLI1	1.06718	0.0346369	1	0.049	0.016
CACNB3	1.06718	0.0346369	1	0.049	0.016
NLGN4Y	1.06718	0.0346369	1	0.049	0.016
ITPR2	1.06718	0.117087	1	0.037	0.014
KRT15	1.06606	0.0038684	1	0.111	0.041
NRIP1	1.0613	0.0062917	1	0.074	0.023
PCNX3	1.0613	0.00824209	1	0.074	0.024
SLC9A6	1.0613	0.0106096	1	0.074	0.025
TMEM245	1.0613	0.0106096	1	0.074	0.025
SPINT2	1.0613	0.0106096	1	0.074	0.025
QTRT2	1.05835	0.00328405	1	0.099	0.034
LMO7	1.05486	2.3e-08	0.000434496	0.444	0.192
IDE	1.0451	0.000993354	1	0.111	0.036
PUS1	1.0451	0.00164145	1	0.111	0.037
SUSD6	1.0451	0.0092262	1	0.099	0.038
TMEM231	1.04172	0.00933347	1	0.062	0.018
FAM185A	1.04172	0.0168836	1	0.062	0.02
AXIN1	1.04172	0.0168836	1	0.062	0.02
RTN2	1.04172	0.069568	1	0.049	0.019
ZNF234	1.04172	0.100732	1	0.049	0.021
MYO18A	1.03676	0.0170936	1	0.037	0.009
ATRIP	1.03676	0.0547218	1	0.037	0.012
RASGEF1A	1.03676	0.0547218	1	0.037	0.012
LIN7A	1.03676	0.0547218	1	0.037	0.012
ZNF470	1.03676	0.0547218	1	0.037	0.012
AC114490.3	1.03676	0.0729217	1	0.037	0.012
AL354920.1	1.03676	0.0729217	1	0.037	0.012
PANO1	1.03676	0.0729217	1	0.037	0.012
C2CD2L	1.03676	0.0729217	1	0.037	0.012
ASAH2B	1.03676	0.0729217	1	0.037	0.012
WDR89	1.03676	0.0729217	1	0.037	0.012
ZNF554	1.03676	0.0729217	1	0.037	0.012
ZNF682	1.03676	0.0729217	1	0.037	0.012
DNAJB4	1.02651	0.000307101	1	0.173	0.065
SCRG1	1.02499	0.00473492	1	0.062	0.016
ZFP64	1.02499	0.0602096	1	0.062	0.026
MGP	1.02498	9.28e-09	0.00017551	0.802	0.516
CEMIP2	1.0233	0.00327461	1	0.136	0.056
OGN	1.02283	0.00550792	1	0.173	0.084
SBNO2	1.02103	0.00209188	1	0.111	0.038
GRAMD2B	1.01605	0.000355594	1	0.222	0.099
CBFB	1.01571	6.98e-07	0.0131949	0.296	0.11
MROH7	1.01377	0.0809408	1	0.012	0.002
AL109811.3	1.01377	0.169923	1	0.012	0.003
AL360219.1	1.01377	0.169923	1	0.012	0.003
PTPN22	1.01377	0.169923	1	0.012	0.003
C5orf17	1.01377	0.169923	1	0.012	0.003
POMK	1.01377	0.169923	1	0.012	0.003
DMRT2	1.01377	0.169923	1	0.012	0.003
AC124798.1	1.01377	0.169923	1	0.012	0.003
AP002884.4	1.01377	0.169923	1	0.012	0.003
CPEB3	1.01377	0.169923	1	0.012	0.003
AC123768.4	1.01377	0.169923	1	0.012	0.003
NOTUM	1.01377	0.169923	1	0.012	0.003
AL034417.4	1.01377	0.269298	1	0.012	0.004
POU3F1	1.01377	0.269298	1	0.012	0.004
SLC2A1-AS1	1.01377	0.269298	1	0.012	0.004
CCDC163	1.01377	0.269298	1	0.012	0.004
AC105277.1	1.01377	0.269298	1	0.012	0.004
AC239809.3	1.01377	0.269298	1	0.012	0.004
CD1C	1.01377	0.269298	1	0.012	0.004
INAVA	1.01377	0.269298	1	0.012	0.004
LAD1	1.01377	0.269298	1	0.012	0.004
CATSPERE	1.01377	0.269298	1	0.012	0.004
TRAPPC12-AS1	1.01377	0.269298	1	0.012	0.004
AC082651.3	1.01377	0.269298	1	0.012	0.004
LINC01376	1.01377	0.269298	1	0.012	0.004
ABHD1	1.01377	0.269298	1	0.012	0.004
AC104695.2	1.01377	0.269298	1	0.012	0.004
CYP1B1-AS1	1.01377	0.269298	1	0.012	0.004
LINC01816	1.01377	0.269298	1	0.012	0.004
TEKT4	1.01377	0.269298	1	0.012	0.004
ANKRD23	1.01377	0.269298	1	0.012	0.004
C2orf92	1.01377	0.269298	1	0.012	0.004
VWA3B	1.01377	0.269298	1	0.012	0.004
TBC1D8-AS1	1.01377	0.269298	1	0.012	0.004
PSD4	1.01377	0.269298	1	0.012	0.004
SLC16A14	1.01377	0.269298	1	0.012	0.004
LINC02019	1.01377	0.269298	1	0.012	0.004
LINC02018	1.01377	0.269298	1	0.012	0.004
AC107204.1	1.01377	0.269298	1	0.012	0.004
LEKR1	1.01377	0.269298	1	0.012	0.004
BDH1	1.01377	0.269298	1	0.012	0.004
AC009570.1	1.01377	0.269298	1	0.012	0.004
FAM13A-AS1	1.01377	0.269298	1	0.012	0.004
TMEM154	1.01377	0.269298	1	0.012	0.004
GPR150	1.01377	0.269298	1	0.012	0.004
PPARGC1B	1.01377	0.269298	1	0.012	0.004
LINC00240	1.01377	0.269298	1	0.012	0.004
LTB	1.01377	0.269298	1	0.012	0.004
LST1	1.01377	0.269298	1	0.012	0.004
LINC02542	1.01377	0.269298	1	0.012	0.004
TMEM184A	1.01377	0.269298	1	0.012	0.004
NME8	1.01377	0.269298	1	0.012	0.004
ST7-AS1	1.01377	0.269298	1	0.012	0.004
ATP6V1FNB	1.01377	0.269298	1	0.012	0.004
AC083862.2	1.01377	0.269298	1	0.012	0.004
AC015987.1	1.01377	0.269298	1	0.012	0.004
SCML2	1.01377	0.269298	1	0.012	0.004
TSIX	1.01377	0.269298	1	0.012	0.004
LINC00681	1.01377	0.269298	1	0.012	0.004
AC124067.4	1.01377	0.269298	1	0.012	0.004
RAD54B	1.01377	0.269298	1	0.012	0.004
DPYS	1.01377	0.269298	1	0.012	0.004
AC091563.1	1.01377	0.269298	1	0.012	0.004
AC109322.1	1.01377	0.269298	1	0.012	0.004
LRRC24	1.01377	0.269298	1	0.012	0.004
ARHGEF39	1.01377	0.269298	1	0.012	0.004
TRIM14	1.01377	0.269298	1	0.012	0.004
AL160272.1	1.01377	0.269298	1	0.012	0.004
SLC25A25-AS1	1.01377	0.269298	1	0.012	0.004
NRIP3	1.01377	0.269298	1	0.012	0.004
KCNK7	1.01377	0.269298	1	0.012	0.004
BARX2	1.01377	0.269298	1	0.012	0.004
AL596094.1	1.01377	0.269298	1	0.012	0.004
SYT15	1.01377	0.269298	1	0.012	0.004
LINC02449	1.01377	0.269298	1	0.012	0.004
KRT6B	1.01377	0.269298	1	0.012	0.004
KRT6C	1.01377	0.269298	1	0.012	0.004
GLI1	1.01377	0.269298	1	0.012	0.004
PLA2G1B	1.01377	0.269298	1	0.012	0.004
ABCB9	1.01377	0.269298	1	0.012	0.004
AC117503.1	1.01377	0.269298	1	0.012	0.004
SALL2	1.01377	0.269298	1	0.012	0.004
LINC01220	1.01377	0.269298	1	0.012	0.004
SAMD15	1.01377	0.269298	1	0.012	0.004
SLC28A2	1.01377	0.269298	1	0.012	0.004
AC084757.3	1.01377	0.269298	1	0.012	0.004
IQCH	1.01377	0.269298	1	0.012	0.004
AC009171.2	1.01377	0.269298	1	0.012	0.004
AC026401.3	1.01377	0.269298	1	0.012	0.004
PRSS53	1.01377	0.269298	1	0.012	0.004
C17orf107	1.01377	0.269298	1	0.012	0.004
ZFP3	1.01377	0.269298	1	0.012	0.004
ASGR1	1.01377	0.269298	1	0.012	0.004
ZNF286B	1.01377	0.269298	1	0.012	0.004
KRTAP2-3	1.01377	0.269298	1	0.012	0.004
LINC01152	1.01377	0.269298	1	0.012	0.004
AC110285.5	1.01377	0.269298	1	0.012	0.004
RAB27B	1.01377	0.269298	1	0.012	0.004
RBFADN	1.01377	0.269298	1	0.012	0.004
WFDC5	1.01377	0.269298	1	0.012	0.004
CABLES2	1.01377	0.269298	1	0.012	0.004
AC008758.4	1.01377	0.269298	1	0.012	0.004
AC011447.3	1.01377	0.269298	1	0.012	0.004
APLP1	1.01377	0.269298	1	0.012	0.004
RAB4B	1.01377	0.269298	1	0.012	0.004
SLC6A16	1.01377	0.269298	1	0.012	0.004
ZNF613	1.01377	0.269298	1	0.012	0.004
ZNF610	1.01377	0.269298	1	0.012	0.004
EPS8L1	1.01377	0.269298	1	0.012	0.004
ZNF417	1.01377	0.269298	1	0.012	0.004
AL022238.2	1.01377	0.269298	1	0.012	0.004
EFCAB6	1.01377	0.269298	1	0.012	0.004
LINC00323	1.01377	0.269298	1	0.012	0.004
ABCG1	1.01377	0.269298	1	0.012	0.004
AP001065.1	1.01377	0.269298	1	0.012	0.004
ZBTB33	1.01324	0.0261787	1	0.049	0.015
AC008966.1	1.01324	0.0263896	1	0.049	0.015
PDZRN4	1.01324	0.0263896	1	0.049	0.015
TMEM132A	1.01324	0.0348991	1	0.049	0.016
STON2	1.01324	0.0348991	1	0.049	0.016
PHF7	1.01324	0.0449728	1	0.049	0.017
AC090152.1	1.01324	0.0449728	1	0.049	0.017
PTPRE	1.01324	0.0449728	1	0.049	0.017
AC073896.3	1.01324	0.0449728	1	0.049	0.017
CORO2B	1.01324	0.0449728	1	0.049	0.017
FGF18	1.01324	0.143661	1	0.037	0.015
ZC3H3	1.01324	0.171901	1	0.037	0.016
GATD3A	1.01324	0.171901	1	0.037	0.016
ACOT11	1.01324	0.618602	1	0.025	0.017
OMA1	1.01315	0.0012168	1	0.086	0.024
WNT5A	1.01315	0.00409575	1	0.086	0.028
PDPR	1.01315	0.00675509	1	0.086	0.03
PIGL	1.01315	0.0305326	1	0.074	0.03
AKAP12	1.01084	0.000263891	1	0.259	0.119
GPC1	1.00999	4.58e-05	0.8649	0.235	0.092
RARA	1.00892	8.07e-05	1	0.198	0.073
FAM215B	1.00669	0.0927205	1	0.086	0.045
PRELP	1.00655	6.42e-09	0.000121296	0.741	0.57
RFLNA	1.00434	0.00207772	1	0.099	0.032
RFX5	1.00434	0.0220083	1	0.086	0.036
PPRC1	0.999235	0.0168836	1	0.062	0.02
ZMYM6	0.999235	0.0170423	1	0.062	0.02
HFE	0.999235	0.0219447	1	0.062	0.021
SERAC1	0.999235	0.0219447	1	0.062	0.021
CEP295	0.999235	0.0219447	1	0.062	0.021
TXNL4B	0.999235	0.0219447	1	0.062	0.021
ZNF266	0.999235	0.0219447	1	0.062	0.021
NUP205	0.999235	0.0277347	1	0.062	0.022
GSR	0.999235	0.0277347	1	0.062	0.022
LINC00476	0.999235	0.0277347	1	0.062	0.022
NMNAT1	0.999235	0.306747	1	0.037	0.02
ITM2A	0.997519	0.0204086	1	0.074	0.028
NR2F1-AS1	0.996853	0.000166288	1	0.16	0.055
SRPX2	0.996499	3.88e-05	0.734177	0.198	0.069
LINC02544	0.996499	0.000218518	1	0.16	0.056
PLAU	0.995613	4.38e-06	0.0827186	0.395	0.195
ARSB	0.99301	0.000917923	1	0.16	0.063
FBXL7	0.992086	0.00105029	1	0.123	0.042
ATG7	0.992086	0.00106854	1	0.123	0.042
RASSF2	0.989948	0.0062917	1	0.074	0.023
TMEM63B	0.989948	0.00833483	1	0.074	0.024
ZNF138	0.989948	0.00842844	1	0.074	0.024
PRKG1	0.984471	9.45e-06	0.178638	0.284	0.115
SLIT2	0.979947	0.000301835	1	0.198	0.08
DACT1	0.97966	0.0815307	1	0.025	0.007
ADNP-AS1	0.97966	0.0815307	1	0.025	0.007
ZNF816	0.97966	0.0815307	1	0.025	0.007
AL928921.2	0.97966	0.117662	1	0.025	0.008
PDE4B	0.97966	0.117662	1	0.025	0.008
FMO2	0.97966	0.117662	1	0.025	0.008
AL445423.1	0.97966	0.117662	1	0.025	0.008
AC062017.1	0.97966	0.117662	1	0.025	0.008
MFAP3	0.97966	0.117662	1	0.025	0.008
ANOS1	0.97966	0.117662	1	0.025	0.008
GOLGA6L9	0.97966	0.117662	1	0.025	0.008
INTS2	0.97966	0.117662	1	0.025	0.008
TBX19	0.97966	0.158502	1	0.025	0.009
CAPN10-DT	0.97966	0.158502	1	0.025	0.009
OSBPL10-AS1	0.97966	0.158502	1	0.025	0.009
ATXN7	0.97966	0.158502	1	0.025	0.009
AP1AR	0.97966	0.158502	1	0.025	0.009
EPM2A	0.97966	0.158502	1	0.025	0.009
BAALC	0.97966	0.158502	1	0.025	0.009
AC103706.1	0.97966	0.158502	1	0.025	0.009
AKAP2	0.97966	0.158502	1	0.025	0.009
POLA2	0.97966	0.158502	1	0.025	0.009
JMJD1C-AS1	0.97966	0.158502	1	0.025	0.009
RAD52	0.97966	0.158502	1	0.025	0.009
AC011603.2	0.97966	0.158502	1	0.025	0.009
AL138976.2	0.97966	0.158502	1	0.025	0.009
BCL2A1	0.97966	0.158502	1	0.025	0.009
PRSS27	0.97966	0.158502	1	0.025	0.009
ZNF646	0.97966	0.158502	1	0.025	0.009
PLSCR3	0.97966	0.158502	1	0.025	0.009
AC104984.3	0.97966	0.158502	1	0.025	0.009
TBX2-AS1	0.97966	0.158502	1	0.025	0.009
B4GALT6	0.97966	0.158502	1	0.025	0.009
REEP6	0.97966	0.158502	1	0.025	0.009
RNF215	0.97966	0.158502	1	0.025	0.009
A2M	0.97966	0.726422	1	0.012	0.009
PPP2R3A	0.978391	0.0034244	1	0.099	0.034
WDR27	0.978391	0.00428861	1	0.099	0.035
CAMKK1	0.978391	0.0261629	1	0.086	0.037
NOX4	0.978204	0.000386345	1	0.16	0.059
CEP41	0.974551	0.00401914	1	0.111	0.041
FGGY	0.974551	0.137869	1	0.074	0.04
MRS2	0.971484	0.021464	1	0.099	0.043
TSTD3	0.971484	0.211725	1	0.074	0.044
GUCY1A1	0.968977	0.00248353	1	0.123	0.046
CYB561D1	0.967962	0.07334	1	0.037	0.012
RGS1	0.967962	0.07334	1	0.037	0.012
SMCR5	0.967962	0.07334	1	0.037	0.012
ZBTB40	0.967962	0.0944413	1	0.037	0.013
SHROOM1	0.967962	0.0944413	1	0.037	0.013
ITGA8	0.967962	0.0944413	1	0.037	0.013
RCBTB1	0.967962	0.0944413	1	0.037	0.013
HSD17B1	0.967962	0.0944413	1	0.037	0.013
MBTD1	0.967962	0.0944413	1	0.037	0.013
AC022098.1	0.967962	0.0944413	1	0.037	0.013
HEATR6	0.967962	0.404874	1	0.025	0.013
SULF2	0.9671	3.48e-07	0.00658546	0.42	0.19
UBE2W	0.96689	0.000771223	1	0.148	0.055
TCTEX1D2	0.96689	0.00258698	1	0.136	0.054
BRAF	0.963614	0.366001	1	0.086	0.061
COX17	0.962762	6.76e-07	0.0127875	0.407	0.191
SEMA3C	0.962379	1.85e-09	3.49e-05	0.519	0.237
C5orf30	0.96205	0.0348991	1	0.049	0.016
ACAD10	0.96205	0.0351627	1	0.049	0.016
2019-03-03	0.96205	0.0452926	1	0.049	0.017
GPR183	0.96205	0.0452926	1	0.049	0.017
RTP4	0.96205	0.0570421	1	0.049	0.018
TRIM52	0.96205	0.0570421	1	0.049	0.018
SLC35D2	0.96205	0.0570421	1	0.049	0.018
QSOX2	0.96205	0.0570421	1	0.049	0.018
PARD6G	0.96205	0.0570421	1	0.049	0.018
MORC2	0.96205	0.0570421	1	0.049	0.018
RBP4	0.96205	0.710459	1	0.012	0.018
Z97200.1	0.959253	0.000291219	1	0.173	0.064
HEATR5B	0.958482	0.0170423	1	0.062	0.02
HOXB3	0.958482	0.0219447	1	0.062	0.021
PRUNE1	0.958482	0.0279705	1	0.062	0.022
CORO7	0.958482	0.0279705	1	0.062	0.022
OPN3	0.958482	0.0347492	1	0.062	0.023
SIMC1	0.958482	0.0347492	1	0.062	0.023
KRT6A	0.958482	0.0347492	1	0.062	0.023
ANKRD52	0.958482	0.0347492	1	0.062	0.023
PELI2	0.958482	0.0347492	1	0.062	0.023
PIGW	0.958482	0.0347492	1	0.062	0.023
NPC1	0.958482	0.101445	1	0.049	0.021
PRMT3	0.958482	0.11994	1	0.049	0.022
ASB16-AS1	0.958482	0.139501	1	0.049	0.023
SMG5	0.956094	0.0212755	1	0.074	0.028
KIAA0100	0.956094	0.18645	1	0.049	0.025
IGF1	0.955443	7.45e-05	1	0.198	0.073
DHX32	0.954384	0.00420371	1	0.086	0.028
HINFP	0.954384	0.00675509	1	0.086	0.03
CCL4	0.954384	0.0086508	1	0.086	0.031
VTI1A	0.954384	0.0106876	1	0.086	0.032
BRD1	0.954384	0.0106876	1	0.086	0.032
ARHGEF2	0.954384	0.0310718	1	0.074	0.03
OSBPL3	0.954384	0.0434772	1	0.074	0.032
AC005261.1	0.954384	0.0507444	1	0.074	0.033
GFPT2	0.9531	0.00660433	1	0.099	0.037
ZNF84	0.9531	0.0264133	1	0.086	0.037
SGSM2	0.9531	0.101698	1	0.074	0.037
CAAP1	0.950641	0.00127743	1	0.136	0.05
SEPHS1	0.950641	0.00508844	1	0.123	0.05
TPM2	0.949622	7.84e-05	1	0.543	0.384
HEG1	0.935651	0.00244036	1	0.16	0.069
ARMH4	0.934373	0.000491799	1	0.16	0.06
BST1	0.933576	0.00053244	1	0.148	0.053
IMPA2	0.931511	0.11309	1	0.086	0.048
WWOX	0.93014	0.0429145	1	0.086	0.039
UBAP2	0.928432	0.00538442	1	0.099	0.036
NUP98	0.928432	0.00812544	1	0.099	0.037
DNAJC5	0.928432	0.0311324	1	0.086	0.037
CADM1	0.928239	6.17e-05	1	0.284	0.128
NBPF1	0.926246	0.0159673	1	0.086	0.034
PTGER3	0.926056	1.36e-05	0.256691	0.383	0.189
PGP	0.925075	3.49e-05	0.659726	0.198	0.069
COX15	0.923348	0.0214777	1	0.074	0.028
CD3EAP	0.923348	0.0214777	1	0.074	0.028
SERPINB5	0.923348	0.0261042	1	0.074	0.029
RAMP2	0.923348	0.608803	1	0.037	0.028
MESP1	0.919324	0.0221405	1	0.062	0.021
GLCCI1	0.919324	0.0223378	1	0.062	0.021
UBE2O	0.919324	0.0350305	1	0.062	0.023
KCNK1	0.919324	0.0428537	1	0.062	0.024
DDX60	0.919324	0.0428537	1	0.062	0.024
APOL4	0.919324	0.140212	1	0.049	0.023
NPAS2	0.919324	0.161273	1	0.049	0.024
PCTP	0.919324	0.161273	1	0.049	0.024
TFIP11	0.919324	0.161273	1	0.049	0.024
ME3	0.916795	0.000290032	1	0.21	0.087
SERPINB2	0.91495	0.00716731	1	0.123	0.052
KLHL36	0.91495	0.180661	1	0.086	0.052
IL18	0.913357	0.0268156	1	0.049	0.015
YEATS2	0.913357	0.0574239	1	0.049	0.018
CASC15	0.913357	0.0574239	1	0.049	0.018
SPIN4	0.913357	0.0574239	1	0.049	0.018
RBM12B	0.913357	0.0574239	1	0.049	0.018
RBM48	0.913357	0.0708815	1	0.049	0.019
NDE1	0.913357	0.0708815	1	0.049	0.019
LOH12CR2	0.913357	0.269688	1	0.037	0.019
PTK2	0.911792	0.000308862	1	0.185	0.072
ESYT1	0.907293	0.00220789	1	0.16	0.068
IKBKG	0.904619	6.14e-05	1	0.222	0.085
GPC4	0.904358	0.00990347	1	0.099	0.038
UACA	0.903825	1.38e-07	0.00261376	0.407	0.176
ZBTB11-AS1	0.903594	0.07334	1	0.037	0.012
ITGA9	0.903594	0.0949418	1	0.037	0.013
GPSM3	0.903594	0.0949418	1	0.037	0.013
KLHL2	0.903594	0.118811	1	0.037	0.014
HOMER1	0.903594	0.118811	1	0.037	0.014
FOXP4	0.903594	0.118811	1	0.037	0.014
EZH2	0.903594	0.118811	1	0.037	0.014
PIH1D2	0.903594	0.118811	1	0.037	0.014
USP28	0.903594	0.118811	1	0.037	0.014
SHC2	0.903594	0.118811	1	0.037	0.014
ZNF557	0.903594	0.118811	1	0.037	0.014
LIN37	0.903594	0.118811	1	0.037	0.014
HSF2BP	0.903594	0.118811	1	0.037	0.014
ARMC2	0.903594	0.458606	1	0.025	0.014
IPO9-AS1	0.903594	0.944359	1	0.012	0.013
COL12A1	0.903571	1.07e-11	2.03e-07	0.84	0.59
GBP1	0.902358	0.00575806	1	0.148	0.066
KPNA6	0.901337	0.00119665	1	0.148	0.057
TBP	0.898878	0.0108085	1	0.086	0.032
MEDAG	0.898878	0.0109304	1	0.086	0.032
LRWD1	0.898878	0.0133476	1	0.086	0.033
ERN1	0.898878	0.019324	1	0.086	0.035
RCL1	0.898878	0.0438899	1	0.074	0.032
TRAC	0.898878	0.164816	1	0.062	0.033
RAB23	0.898304	3.31e-05	0.625608	0.259	0.106
CALD1	0.897745	2.17e-20	4.09e-16	0.963	0.878
ISG20L2	0.89757	0.00843173	1	0.123	0.053
PNMA1	0.89757	0.00973868	1	0.123	0.054
TNFRSF12A	0.897144	1.09e-07	0.00205978	0.605	0.366
SLC6A6	0.896403	0.00113998	1	0.358	0.236
NPDC1	0.896083	1.44e-05	0.272644	0.321	0.143
ZFHX4	0.893075	0.004501	1	0.123	0.049
CLCN3	0.893075	0.0136347	1	0.111	0.048
COCH	0.891641	0.00243846	1	0.074	0.02
EHBP1L1	0.891641	0.0216814	1	0.074	0.028
TMCC1	0.891641	0.0263423	1	0.074	0.029
2019-09-04	0.891641	0.0263423	1	0.074	0.029
VIPR2	0.891641	0.0980178	1	0.062	0.029
ZNF436-AS1	0.891641	0.112188	1	0.062	0.03
CDO1	0.891641	0.112188	1	0.062	0.03
ZNF136	0.891641	0.25693	1	0.049	0.028
ANP32E	0.89119	0.000372169	1	0.198	0.081
POLL	0.887617	0.00616297	1	0.111	0.043
HOXD-AS2	0.885598	0.0017149	1	0.148	0.059
DEUP1	0.884721	0.118177	1	0.025	0.008
PLA2G5	0.884721	0.159121	1	0.025	0.009
CCDC138	0.884721	0.159121	1	0.025	0.009
ARHGAP31	0.884721	0.159121	1	0.025	0.009
CADPS2	0.884721	0.159121	1	0.025	0.009
THNSL1	0.884721	0.159121	1	0.025	0.009
SMOC1	0.884721	0.159121	1	0.025	0.009
ZNF540	0.884721	0.159121	1	0.025	0.009
EPHA2	0.884721	0.204163	1	0.025	0.01
SLC8A1	0.884721	0.204163	1	0.025	0.01
ANKMY1	0.884721	0.204163	1	0.025	0.01
AL441883.1	0.884721	0.204163	1	0.025	0.01
UHRF1BP1	0.884721	0.204163	1	0.025	0.01
TBC1D22B	0.884721	0.204163	1	0.025	0.01
BACH2	0.884721	0.204163	1	0.025	0.01
LINC00997	0.884721	0.204163	1	0.025	0.01
TSPAN12	0.884721	0.204163	1	0.025	0.01
PLPP6	0.884721	0.204163	1	0.025	0.01
UNC13B	0.884721	0.204163	1	0.025	0.01
GALNT12	0.884721	0.204163	1	0.025	0.01
AL162426.1	0.884721	0.204163	1	0.025	0.01
FAM86C1	0.884721	0.204163	1	0.025	0.01
CCNJ	0.884721	0.204163	1	0.025	0.01
AL139339.1	0.884721	0.204163	1	0.025	0.01
PDE1B	0.884721	0.204163	1	0.025	0.01
NEMP1	0.884721	0.204163	1	0.025	0.01
LINC00921	0.884721	0.204163	1	0.025	0.01
CLEC16A	0.884721	0.204163	1	0.025	0.01
PARD6G-AS1	0.884721	0.204163	1	0.025	0.01
ZFP30	0.884721	0.204163	1	0.025	0.01
CLDND2	0.884721	0.204163	1	0.025	0.01
ZNF468	0.884721	0.204163	1	0.025	0.01
AL021707.6	0.884721	0.204163	1	0.025	0.01
MKL2	0.881642	0.0353134	1	0.062	0.023
NINL	0.881642	0.0353134	1	0.062	0.023
SLC25A51	0.881642	0.0520971	1	0.062	0.025
CAMTA2	0.881642	0.0520971	1	0.062	0.025
C1QTNF4	0.881642	0.102596	1	0.049	0.021
LCLAT1	0.881642	0.162053	1	0.049	0.024
RFX1	0.881642	0.184533	1	0.049	0.025
PPP1R12C	0.88085	0.00832709	1	0.099	0.037
ZYG11B	0.88085	0.0119646	1	0.099	0.039
ADAMTS10	0.88085	0.0317099	1	0.086	0.037
HDAC8	0.88085	0.128939	1	0.074	0.039
TNKS2	0.880488	0.0016246	1	0.136	0.051
TULP4	0.880488	0.00232464	1	0.136	0.053
UBAP1	0.875568	0.0014686	1	0.16	0.065
DIP2C	0.874397	0.0256293	1	0.099	0.044
OXCT1	0.874397	0.0544401	1	0.099	0.05
DUSP2	0.872239	0.0132036	1	0.086	0.033
ZDHHC8	0.872239	0.0195207	1	0.086	0.035
USP45	0.872239	0.0600929	1	0.074	0.034
CPT1A	0.872239	0.0786794	1	0.074	0.036
HDGFL3	0.869221	8.86e-05	1	0.21	0.08
RAI14	0.868223	6.29e-06	0.118998	0.333	0.145
PLK3	0.867042	0.000911407	1	0.173	0.07
PAWR	0.867042	0.00258941	1	0.16	0.069
PPP1R12B	0.867016	0.00354144	1	0.111	0.04
NCALD	0.867016	0.00624551	1	0.111	0.043
SSH1	0.867016	0.0103324	1	0.111	0.046
RTL5	0.866926	0.0456142	1	0.049	0.017
ARL6	0.866926	0.0713289	1	0.049	0.019
DZIP1L	0.866926	0.0713289	1	0.049	0.019
STK10	0.866926	0.0713289	1	0.049	0.019
OLFML2A	0.866926	0.0713289	1	0.049	0.019
IPO13	0.866926	0.0865006	1	0.049	0.02
ZNF518B	0.866926	0.0865006	1	0.049	0.02
TAPT1	0.866926	0.0865006	1	0.049	0.02
NHSL1	0.866926	0.0865006	1	0.049	0.02
CLN6	0.866926	0.0865006	1	0.049	0.02
ALG11	0.866926	0.236847	1	0.037	0.018
NAIP	0.866926	0.270637	1	0.037	0.019
AL662844.4	0.866926	0.305736	1	0.037	0.02
FTSJ1	0.864747	0.00150737	1	0.185	0.082
SLC4A7	0.863692	0.0033545	1	0.136	0.055
FCF1	0.863692	0.0033545	1	0.136	0.055
PEX11B	0.863692	0.00987712	1	0.123	0.054
AC097534.2	0.863692	0.021137	1	0.111	0.051
ATN1	0.862964	0.000376504	1	0.21	0.088
FAM118B	0.861392	0.000921298	1	0.16	0.062
ABCC1	0.860908	0.0214777	1	0.074	0.028
LMBRD2	0.860908	0.0265822	1	0.074	0.029
RFLNB	0.860908	0.0319286	1	0.074	0.03
LANCL2	0.860908	0.0379599	1	0.074	0.031
POM121C	0.857883	0.010022	1	0.099	0.038
KDM4C	0.857883	0.0143354	1	0.099	0.04
SETMAR	0.857883	0.0426507	1	0.086	0.039
THAP8	0.857883	0.129593	1	0.074	0.039
GPN2	0.856062	0.0517146	1	0.099	0.049
ANKRD26	0.854846	0.00451725	1	0.136	0.057
THUMPD2	0.852816	0.00168854	1	0.185	0.083
ANKH	0.851188	0.00162514	1	0.272	0.148
ALDH1L2	0.847589	0.000577568	1	0.185	0.075
KIAA0355	0.847413	0.00444612	1	0.148	0.064
YWHAH	0.847151	8.96e-07	0.0169468	0.519	0.293
LIMD2	0.84683	0.0144665	1	0.099	0.04
GLMN	0.846291	0.0197192	1	0.086	0.035
INO80C	0.846291	0.0275297	1	0.086	0.037
ISG20	0.846291	0.0605456	1	0.074	0.034
FAM102B	0.845328	0.0435167	1	0.062	0.024
AC016394.1	0.845328	0.0435167	1	0.062	0.024
AL021368.2	0.845328	0.0524804	1	0.062	0.025
CLDN4	0.845328	0.0524804	1	0.062	0.025
SLC9A3R1	0.845328	0.0524804	1	0.062	0.025
SLC5A6	0.845328	0.0625171	1	0.062	0.026
TMEM117	0.845328	0.0625171	1	0.062	0.026
ZDHHC18	0.845328	0.957753	1	0.025	0.024
USP9Y	0.84312	0.0954441	1	0.037	0.013
PRDM15	0.84312	0.0954441	1	0.037	0.013
ABCC10	0.84312	0.119394	1	0.037	0.014
AKR1E2	0.84312	0.119394	1	0.037	0.014
MC1R	0.84312	0.119394	1	0.037	0.014
AC006504.5	0.84312	0.119394	1	0.037	0.014
LINC01759	0.84312	0.145847	1	0.037	0.015
ZNF692	0.84312	0.145847	1	0.037	0.015
KDM1B	0.84312	0.145847	1	0.037	0.015
FAM120C	0.84312	0.145847	1	0.037	0.015
IGHMBP2	0.84312	0.145847	1	0.037	0.015
PGR	0.84312	0.145847	1	0.037	0.015
EIF5AL1	0.84312	0.145847	1	0.037	0.015
POC1B-AS1	0.84312	0.145847	1	0.037	0.015
POLE	0.84312	0.145847	1	0.037	0.015
OSGIN1	0.84312	0.145847	1	0.037	0.015
AC023043.1	0.84312	0.145847	1	0.037	0.015
IL27RA	0.84312	0.145847	1	0.037	0.015
SERHL2	0.84312	0.145847	1	0.037	0.015
ADAM22	0.84312	0.512368	1	0.025	0.015
KCNK15	0.839818	0.0171855	1	0.123	0.058
FBXW11	0.838057	0.00326448	1	0.123	0.047
AL135925.1	0.838057	0.00469956	1	0.123	0.049
SMG6	0.838057	0.0088166	1	0.123	0.053
HAGHL	0.838057	0.021798	1	0.099	0.043
LUM	0.837324	3.58e-16	6.78e-12	0.988	0.945
FAM198B	0.837146	0.000852229	1	0.198	0.085
METTL17	0.835619	0.00221647	1	0.173	0.076
PPP1R3E	0.83543	0.0122435	1	0.099	0.039
AL137186.2	0.83543	0.0170424	1	0.099	0.041
ZCCHC8	0.83543	0.0491798	1	0.086	0.04
FAM107B	0.833628	0.00180588	1	0.16	0.066
AC093157.2	0.832805	0.169923	1	0.012	0.003
TMIE	0.832805	0.169923	1	0.012	0.003
AC131212.1	0.832805	0.169923	1	0.012	0.003
AL139274.2	0.832805	0.170461	1	0.012	0.003
GCNT4	0.832805	0.269969	1	0.012	0.004
CNTNAP2	0.832805	0.269969	1	0.012	0.004
DGAT2	0.832805	0.269969	1	0.012	0.004
C16orf89	0.832805	0.269969	1	0.012	0.004
BX322559.1	0.832805	0.269969	1	0.012	0.004
TNFRSF14-AS1	0.832805	0.370922	1	0.012	0.005
C1QC	0.832805	0.370922	1	0.012	0.005
CITED4	0.832805	0.370922	1	0.012	0.005
TESK2	0.832805	0.370922	1	0.012	0.005
CCDC17	0.832805	0.370922	1	0.012	0.005
SHISAL2A	0.832805	0.370922	1	0.012	0.005
PPM1J	0.832805	0.370922	1	0.012	0.005
RASAL2-AS1	0.832805	0.370922	1	0.012	0.005
PTPRC	0.832805	0.370922	1	0.012	0.005
MIR181A1HG	0.832805	0.370922	1	0.012	0.005
LINC01354	0.832805	0.370922	1	0.012	0.005
FAM228A	0.832805	0.370922	1	0.012	0.005
KHK	0.832805	0.370922	1	0.012	0.005
AC007365.1	0.832805	0.370922	1	0.012	0.005
AC009309.1	0.832805	0.370922	1	0.012	0.005
GRB14	0.832805	0.370922	1	0.012	0.005
ITGA6	0.832805	0.370922	1	0.012	0.005
TMEM198	0.832805	0.370922	1	0.012	0.005
DNER	0.832805	0.370922	1	0.012	0.005
AC092053.3	0.832805	0.370922	1	0.012	0.005
ZNF852	0.832805	0.370922	1	0.012	0.005
ZKSCAN7	0.832805	0.370922	1	0.012	0.005
HESX1	0.832805	0.370922	1	0.012	0.005
AC097103.2	0.832805	0.370922	1	0.012	0.005
MECOM	0.832805	0.370922	1	0.012	0.005
AC105345.1	0.832805	0.370922	1	0.012	0.005
SULT1B1	0.832805	0.370922	1	0.012	0.005
MAPK10	0.832805	0.370922	1	0.012	0.005
C4orf47	0.832805	0.370922	1	0.012	0.005
AC010491.1	0.832805	0.370922	1	0.012	0.005
ARHGEF37	0.832805	0.370922	1	0.012	0.005
AL138885.3	0.832805	0.370922	1	0.012	0.005
AL365205.1	0.832805	0.370922	1	0.012	0.005
MYMX	0.832805	0.370922	1	0.012	0.005
LINC02519	0.832805	0.370922	1	0.012	0.005
MACC1	0.832805	0.370922	1	0.012	0.005
DYNC1I1	0.832805	0.370922	1	0.012	0.005
LMTK2	0.832805	0.370922	1	0.012	0.005
LINC01004	0.832805	0.370922	1	0.012	0.005
ZNF777	0.832805	0.370922	1	0.012	0.005
TCEANC	0.832805	0.370922	1	0.012	0.005
RAB9B	0.832805	0.370922	1	0.012	0.005
CAPN6	0.832805	0.370922	1	0.012	0.005
FAM66B	0.832805	0.370922	1	0.012	0.005
AC107959.1	0.832805	0.370922	1	0.012	0.005
CHD7	0.832805	0.370922	1	0.012	0.005
AC011978.2	0.832805	0.370922	1	0.012	0.005
LINC00535	0.832805	0.370922	1	0.012	0.005
CBWD6	0.832805	0.370922	1	0.012	0.005
AL158152.1	0.832805	0.370922	1	0.012	0.005
PKN3	0.832805	0.370922	1	0.012	0.005
NALT1	0.832805	0.370922	1	0.012	0.005
SENCR	0.832805	0.370922	1	0.012	0.005
OLMALINC	0.832805	0.370922	1	0.012	0.005
RHEBL1	0.832805	0.370922	1	0.012	0.005
BCDIN3D-AS1	0.832805	0.370922	1	0.012	0.005
AC023509.4	0.832805	0.370922	1	0.012	0.005
AC079174.2	0.832805	0.370922	1	0.012	0.005
AC068790.8	0.832805	0.370922	1	0.012	0.005
KTN1-AS1	0.832805	0.370922	1	0.012	0.005
ARG2	0.832805	0.370922	1	0.012	0.005
MEG9	0.832805	0.370922	1	0.012	0.005
LINC00524	0.832805	0.370922	1	0.012	0.005
GOLGA8Q	0.832805	0.370922	1	0.012	0.005
FSIP1	0.832805	0.370922	1	0.012	0.005
CAPN3	0.832805	0.370922	1	0.012	0.005
PPIP5K1	0.832805	0.370922	1	0.012	0.005
USP3-AS1	0.832805	0.370922	1	0.012	0.005
AC068870.2	0.832805	0.370922	1	0.012	0.005
SAXO2	0.832805	0.370922	1	0.012	0.005
MESP2	0.832805	0.370922	1	0.012	0.005
KREMEN2	0.832805	0.370922	1	0.012	0.005
ATF7IP2	0.832805	0.370922	1	0.012	0.005
AC009093.5	0.832805	0.370922	1	0.012	0.005
PRSS36	0.832805	0.370922	1	0.012	0.005
C16orf46	0.832805	0.370922	1	0.012	0.005
AC004771.3	0.832805	0.370922	1	0.012	0.005
GSDMB	0.832805	0.370922	1	0.012	0.005
ZNF337-AS1	0.832805	0.370922	1	0.012	0.005
ZNF341	0.832805	0.370922	1	0.012	0.005
MMP9	0.832805	0.370922	1	0.012	0.005
GNAS-AS1	0.832805	0.370922	1	0.012	0.005
IZUMO4	0.832805	0.370922	1	0.012	0.005
AC005339.1	0.832805	0.370922	1	0.012	0.005
ZNF699	0.832805	0.370922	1	0.012	0.005
CPAMD8	0.832805	0.370922	1	0.012	0.005
C5AR1	0.832805	0.370922	1	0.012	0.005
C5AR2	0.832805	0.370922	1	0.012	0.005
CD37	0.832805	0.370922	1	0.012	0.005
ZNF816-ZNF321P	0.832805	0.370922	1	0.012	0.005
NEFH	0.832805	0.370922	1	0.012	0.005
TPTEP2-CSNK1E	0.832805	0.370922	1	0.012	0.005
U62317.3	0.832805	0.370922	1	0.012	0.005
DOCK11	0.831091	0.0319286	1	0.074	0.03
LRRC34	0.831091	0.045069	1	0.074	0.032
ADO	0.831091	0.045069	1	0.074	0.032
SLC18B1	0.831091	0.0850215	1	0.062	0.028
EHMT1	0.830861	0.000671636	1	0.185	0.076
PODNL1	0.827736	0.00142309	1	0.296	0.164
RECQL	0.827593	0.00178287	1	0.222	0.107
PTPN1	0.827043	0.00890453	1	0.111	0.045
VPS41	0.827043	0.0170087	1	0.099	0.041
MCC	0.827043	0.03061	1	0.099	0.045
SPTY2D1	0.827043	0.03061	1	0.099	0.045
KAT2A	0.827043	0.03061	1	0.099	0.045
FOXP1	0.823984	3.3e-05	0.624139	0.296	0.13
PKP1	0.822555	0.0713289	1	0.049	0.019
TGFBRAP1	0.822555	0.0870162	1	0.049	0.02
ZNF316	0.822555	0.0870162	1	0.049	0.02
CDKL5	0.822555	0.0870162	1	0.049	0.02
CENPJ	0.822555	0.0870162	1	0.049	0.02
ERI2	0.822555	0.0870162	1	0.049	0.02
MPND	0.822555	0.0870162	1	0.049	0.02
POLR1A	0.822555	0.103884	1	0.049	0.021
AJ011932.1	0.822555	0.23714	1	0.037	0.018
AC100793.2	0.822555	0.306747	1	0.037	0.02
GMFG	0.822555	0.672215	1	0.025	0.018
OTUD7B	0.820999	0.0199193	1	0.086	0.035
MFSD8	0.820999	0.0199193	1	0.086	0.035
STRIP1	0.820999	0.0324462	1	0.086	0.037
RC3H2	0.82037	0.00893279	1	0.123	0.053
VMP1	0.819589	7.91e-08	0.001496	0.679	0.394
UBL4A	0.815101	0.744259	1	0.148	0.139
TGFB3	0.813703	3.2e-05	0.604593	0.321	0.148
FAM210A	0.813471	0.0122435	1	0.099	0.039
CIC	0.813471	0.0172284	1	0.099	0.041
ESCO1	0.813471	0.0201121	1	0.099	0.042
KDM6B	0.813471	0.159908	1	0.074	0.041
GAS7	0.813151	8.5e-05	1	0.296	0.137
INAFM1	0.810457	0.016546	1	0.173	0.091
SMG9	0.810421	0.0882044	1	0.111	0.063
RABL2A	0.810287	0.0741401	1	0.062	0.027
H2AFY2	0.810287	0.0741401	1	0.062	0.027
PNPLA6	0.810287	0.0741401	1	0.062	0.027
MPI	0.80764	0.0125098	1	0.111	0.047
TEDC1	0.80764	0.0145156	1	0.111	0.048
POLM	0.806614	0.00246224	1	0.16	0.068
RCC1L	0.803696	0.000428569	1	0.247	0.114
KLHL9	0.802991	0.0220253	1	0.111	0.051
CPXM2	0.802369	4.62e-08	0.000873681	0.494	0.225
AL160153.1	0.802138	0.0454342	1	0.074	0.032
STRN	0.802138	0.0530121	1	0.074	0.033
IWS1	0.800544	0.0132796	1	0.16	0.082
KCNB2	0.798019	0.117662	1	0.025	0.008
GJA5	0.798019	0.118693	1	0.025	0.008
POLA1	0.798019	0.15974	1	0.025	0.009
FAM149A	0.798019	0.204878	1	0.025	0.01
AC002456.1	0.798019	0.204878	1	0.025	0.01
MAPK8IP1	0.798019	0.204878	1	0.025	0.01
SYT1	0.798019	0.204878	1	0.025	0.01
AC009093.2	0.798019	0.204878	1	0.025	0.01
ZBTB7C	0.798019	0.204878	1	0.025	0.01
PLEKHG5	0.798019	0.25315	1	0.025	0.011
UQCRHL	0.798019	0.25315	1	0.025	0.011
OXCT2	0.798019	0.25315	1	0.025	0.011
LRRC8C	0.798019	0.25315	1	0.025	0.011
LYSMD1	0.798019	0.25315	1	0.025	0.011
TGFB2	0.798019	0.25315	1	0.025	0.011
MXD3	0.798019	0.25315	1	0.025	0.011
[truncated: 15,592 more rows]
