# Supplementary material for: Myofibroblast transcriptome indicates SFRP2hi fibroblast progenitors in systemic sclerosis skin
Source: Nat Commun. 2021 Jul 19;12:4384. doi: 10.1038/s41467-021-24607-6 (PMC8289865; doi:10.1038/s41467-021-24607-6)
Supplement: Supplementary file 13 — Supplementary Dataset 10 [file 41467_2021_24607_MOESM13_ESM.xlsx]

## Sheet: Sheet1
Supplementary Data 10. Gene regulation by TGF-b1, TGF-b2, TGF-b3
Gene Title	Fold change	CTRL	TGFb1	TGFb2	TGFb3
insulin-like growth factor 1 (somatomedin C)	34.0589	18.5496	631.781	370.828	249.862
leukemia inhibitory factor	22.3869	5.793	129.687	309.269	716.117
tetraspanin 2	20.6141	32.7842	675.817	679.921	573.679
left-right determination factor 1 /// left-right determination factor 2	17.8693	5.55988	99.3511	26.1354	5.27464
insulin-like growth factor 1 (somatomedin C)	16.798	30.6295	514.514	288.835	132.263
phospholamban	15.8176	9.17309	145.097	55.6405	36.5599
neuregulin 1	15.0776	19.4116	292.68	384.254	263.331
collagen, type X, alpha 1	14.3979	42.7974	616.193	574.096	427.791
KIAA0040	13.9836	5.47202	76.5183	30.7515	49.0039
cysteine and glycine-rich protein 2	12.76	511.081	6521.4	5406.63	3642.25
SRY (sex determining region Y)-box 9	12.2318	55.9495	684.365	665.868	580.775
gastrin-releasing peptide receptor	11.4226	8.25063	94.2438	29.5723	40.5253
placenta-specific 1	11.3524	6.00551	68.1767	18.6069	8.94588
ubiquitin protein ligase E3A	11.1163	5.62341	62.5117	24.6175	10.1885
ABO blood group (transferase A, alpha 1-3-N-acetylgalactosaminyltransferase; transferase B, alpha 1-3-galactosyltransferase)	11.0601	6.71751	74.2966	18.838	20.0664
low density lipoprotein receptor class A domain containing 4	10.7241	102.712	1101.5	781.461	471.766
basic helix-loop-helix family, member e40	10.5482	123.418	1301.84	2030.81	2188.28
src kinase associated phosphoprotein 2	10.4161	6.57399	68.4752	33.0036	24.3761
low density lipoprotein receptor class A domain containing 4	10.1495	44.3303	449.928	308.789	255.538
asporin	9.91552	467.884	4639.31	1732.19	1198.4
eukaryotic translation initiation factor 4E binding protein 2	9.78193	6.99164	68.3917	55.622	34.2078
collagen, type X, alpha 1	9.63561	50.1167	482.905	590.964	352.974
cadherin 2, type 1, N-cadherin (neuronal)	9.36523	78.9536	739.419	684.59	630.619
tetraspanin 13	9.35427	281.251	2630.9	3728.74	4129.62
collagen, type XI, alpha 2	9.13029	5.61995	51.3118	39.1927	25.4845
heparin-binding EGF-like growth factor	9.10151	19.8559	180.719	472.482	910.477
polycystin-1-like /// polycystic kidney disease 1 (autosomal dominant)	9.0932	5.55208	50.4862	15.5509	29.1207
melanoma inhibitory activity	9.05667	5.17464	46.865	2.34569	32.5818
MET proto-oncogene, receptor tyrosine kinase	9.03088	15.6008	140.889	87.3616	88.1547
ectodermal-neural cortex 1 (with BTB domain)	9.00788	18.847	169.772	263.305	149.872
dematin actin binding protein	8.93588	5.15259	46.0429	61.2341	19.9544
SRY (sex determining region Y)-box 9	8.92658	68.467	611.176	975.033	576.006
retinol dehydrogenase 8 (all-trans)	8.85963	6.68365	59.2146	25.9828	40.2689
inhibitor of DNA binding 3, dominant negative helix-loop-helix protein	8.85874	79.8828	707.661	1170.42	791.522
solute carrier family 6 (neurotransmitter transporter), member 2	8.8499	5.38826	47.6856	10.6637	3.55649
fucosyltransferase 6 (alpha (1,3) fucosyltransferase)	8.81431	8.77459	77.3419	71.8823	7.77589
RAS protein activator like 1 (GAP1 like)	8.76692	6.61814	58.0207	39.0282	11.3005
PBX/knotted 1 homeobox 2	8.61431	5.22871	45.0417	29.0364	29.0235
testis expressed 13B	8.53735	5.08626	43.4232	8.09343	4.03439
calpain 6	8.53343	11.1067	94.778	30.9569	18.7136
prostate transmembrane protein, androgen induced 1	8.50942	113.74	967.858	1165.21	1370.51
MAPKAPK5 antisense RNA 1	8.42948	5.51813	46.515	10.0157	5.45643
Rh blood group, CcEe antigens /// Rh blood group, D antigen	8.35161	8.2047	68.5225	37.0135	66.4062
cysteine and glycine-rich protein 2	8.21032	1700.17	13958.9	12976.8	9953.84
pyrimidinergic receptor P2Y, G-protein coupled, 6	8.17202	5.78134	47.2452	7.7049	28.1914
suppressor of cytokine signaling 3	8.00697	7.78364	62.3233	54.7787	60.0039
vesicle-associated membrane protein 5	7.98457	6.27559	50.1078	24.8209	24.1588
Kruppel-like factor 13	7.95647	11.3285	90.1345	151.307	53.7333
RAD54-like (S. cerevisiae)	7.95611	7.09281	56.4312	10.5201	36.8115
cylindromatosis (turban tumor syndrome)	7.94704	9.8208	78.0463	55.0476	42.9806
adrenomedullin 2	7.92881	12.4744	98.9074	138.667	87.6151
DiGeorge syndrome critical region gene 5 (non-protein coding)	7.74279	5.19597	40.2313	10.0707	4.15877
arrestin 3, retinal (X-arrestin)	7.70932	6.87374	52.9918	2.64183	29.0899
carcinoembryonic antigen-related cell adhesion molecule 3	7.62211	5.60473	42.7198	3.42513	26.9099
homeobox A4	7.57542	8.86442	67.1517	42.5065	19.1303
cytochrome P450, family 17, subfamily A, polypeptide 1	7.55127	5.59376	42.24	18.4291	34.3246
tetratricopeptide repeat domain 18	7.54651	13.264	100.097	101.29	71.5305
tumor necrosis factor, alpha-induced protein 6	7.54632	298.835	2255.11	3150.09	3845.53
dishevelled-binding antagonist of beta-catenin 1	7.47806	161.559	1208.15	1170.83	1065.45
cholinergic receptor, nicotinic, alpha 9 (neuronal)	7.44197	14.7947	110.102	166.638	184.412
transmembrane protein 223	7.41043	8.48856	62.904	5.74642	2.35615
taste receptor, type 2, member 14	7.36649	6.41758	47.2751	5.66793	30.8489
ERC2 intronic transcript 1 (non-protein coding)	7.23828	5.0029	36.2124	4.95718	16.6691
neurotrophic tyrosine kinase, receptor, type 2	7.22954	6.25236	45.2017	23.4058	16.9852
CTAGE family, member 5	7.22827	5.20929	37.6542	25.5284	11.2155
calpain 6	7.06343	46.8865	331.179	161.012	72.9198
DEXH (Asp-Glu-X-His) box polypeptide 58	7.04861	6.27219	44.2102	2.59135	5.19722
rabphilin 3A homolog (mouse)	7.00914	7.96079	55.7983	18.0346	24.8165
insulin-like growth factor 1 (somatomedin C)	6.98465	38.547	269.237	152.762	56.508
adrenoceptor beta 3	6.97029	5.11683	35.6658	9.14408	2.2009
inter-alpha-trypsin inhibitor heavy chain 3	6.952	7.49693	52.1186	42.5176	31.005
alpha-fetoprotein	6.94902	10.4309	72.4843	82.5895	38.4269
interleukin 21 receptor	6.85013	17.3529	118.87	115.985	102.301
peptidyl arginine deiminase, type I	6.8413	9.39491	64.2734	35.3954	20.6502
ST3 beta-galactoside alpha-2,3-sialyltransferase 1	6.78267	54.9342	372.6	409.452	299.292
olfactory receptor, family 3, subfamily A, member 3	6.77506	5.74232	38.9045	8.35796	25.2175
ankyrin repeat and SOCS box containing 7	6.75572	13.3574	90.2389	79.2562	71.7616
cadherin 2, type 1, N-cadherin (neuronal)	6.7183	436.788	2934.48	3074.71	2564.95
inhibitor of DNA binding 1, dominant negative helix-loop-helix protein	6.70088	325.419	2180.59	2746.38	2284.78
adenosine A2a receptor /// SPECC1L-ADORA2A readthrough (NMD candidate)	6.65554	6.10351	40.6221	9.58925	15.8807
keratin 7	6.59947	12.8034	84.4958	48.2421	44.7801
immunoglobulin heavy constant mu	6.54825	8.28434	54.248	23.7798	26.3276
paired box 6	6.53391	16.1405	105.461	46.1811	84.0897
cerberus 1, DAN family BMP antagonist	6.48093	5.75099	37.2718	9.94276	39.2499
DnaJ (Hsp40) homolog, subfamily A, member 4	6.45543	12.4466	80.3478	75.4682	78.465
transcription elongation factor B (SIII), polypeptide 1 pseudogene 3 /// ---	6.4493	5.40029	34.8281	1.9908	14.8157
RAS-like, family 11, member B	6.4113	63.7225	408.544	229.003	169.538
kinesin family member C1	6.37024	6.83007	43.5092	37.0086	77.4621
cytochrome c oxidase subunit VIb polypeptide 1 (ubiquitous) pseudogene 3 /// ---	6.29405	12.0922	76.1093	68.0623	43.0724
hepatocyte nuclear factor 4, alpha	6.26701	5.20893	32.6444	20.5694	33.2335
colony stimulating factor 1 (macrophage)	6.25611	6.05867	37.9037	26.2216	4.86247
adhesion molecule with Ig-like domain 2	6.23844	1044.43	6515.63	7719.37	6357.56
interleukin 2 receptor, gamma	6.21175	7.3173	45.4532	13.762	4.9458
sphingomyelin phosphodiesterase 1, acid lysosomal	6.14983	5.31569	32.6905	3.86807	30.1723
pleckstrin homology-like domain, family A, member 2	6.14355	6.16389	37.8681	9.67324	19.8866
calcium channel, voltage-dependent, T type, alpha 1I subunit	6.13629	5.06245	31.0647	16.8305	19.8945
glycerol kinase 2	6.0081	6.30028	37.8527	23.0036	2.25304
baculoviral IAP repeat containing 7	5.99416	5.84089	35.0113	12.0693	17.6507
immunoglobulin kappa constant	5.98581	9.1582	54.8193	36.7408	35.8101
NADPH oxidase 1	5.9735	5.82812	34.8143	3.29849	9.67944
Kruppel-like factor 10	5.92484	226.301	1340.8	1511.31	1454.28
KIAA1462	5.87953	314.524	1849.25	1411.34	744.145
flavin containing monooxygenase 1	5.83943	5.27371	30.7955	2.61155	1.29976
glutamate receptor interacting protein 2	5.80938	7.07807	41.1192	20.4593	30.4405
immunoglobulin lambda constant 1 (Mcg marker) /// immunoglobulin lambda joining 3 /// --- /// immunoglobulin lambda variable cluster	5.80927	7.76264	45.0952	32.4448	63.935
forkhead box P3	5.79514	5.55992	32.2206	3.59655	28.8683
hes family bHLH transcription factor 1	5.76891	75.3106	434.46	265.039	178.709
ADAM metallopeptidase domain 12	5.7657	280.499	1617.27	2922.47	3202.93
growth arrest and DNA-damage-inducible, beta	5.75028	915.511	5264.44	4493.15	4191.78
signal-regulatory protein alpha pseudogene 1 /// ---	5.7435	9.71138	55.7773	76.1196	78.5813
oncomodulin 2	5.73099	5.35058	30.6641	1.18498	29.9169
diacylglycerol kinase, iota	5.72839	10.5078	60.193	142.391	170.688
neuregulin 1	5.70791	44.7585	255.477	317.523	192.738
kinesin family member 25	5.69925	6.11597	34.8564	0.862122	4.18915
potassium large conductance calcium-activated channel, subfamily M beta member 3	5.69615	8.47313	48.2642	55.4377	38.6629
early growth response 2	5.68946	142.175	808.9	1113.99	1296.15
nuclear RNA export factor 2 /// nuclear RNA export factor 2B	5.68766	6.42033	36.5166	51.1685	2.99192
inhibin, beta E	5.65865	55.4505	313.775	243.894	252.347
leucine rich repeat containing 15	5.65586	564.739	3194.08	1941.54	1347.21
potassium voltage-gated channel, Shaw-related subfamily, member 3	5.65002	7.20293	40.6967	36.9283	9.16711
cadherin 15, type 1, M-cadherin (myotubule)	5.60732	5.5946	31.3707	2.80536	8.56404
GSN antisense RNA 1	5.59462	6.2256	34.8299	55.5468	25.0256
proline-rich protein BstNI subfamily 1	5.58243	5.27663	29.4565	49.2708	35.4061
glycophorin A (MNS blood group)	5.55995	7.43969	41.3644	3.22258	8.92209
neuregulin 1	5.55591	36.1322	200.747	233.285	178.873
arylsulfatase D	5.54239	5.7465	31.8494	28.0401	31.0383
forkhead box E3	5.53995	5.3048	29.3883	14.2241	2.85265
growth arrest and DNA-damage-inducible, beta	5.53641	1189.12	6583.44	4976.44	5056.08
growth arrest and DNA-damage-inducible, beta	5.5328	721.866	3993.94	3480.79	3403.33
FCH domain only 1	5.52898	7.47547	41.3317	24.3863	2.0989
tripartite motif containing 25	5.52063	8.03291	44.3467	32.3425	21.1247
ret proto-oncogene	5.47668	5.75387	31.5121	3.71043	1.83467
MET proto-oncogene, receptor tyrosine kinase	5.4739	15.4649	84.6533	88.82	44.1459
dual specificity phosphatase 7	5.47225	8.51257	46.5829	57.7562	61.8202
RAS-like, family 10, member A	5.43661	6.65986	36.2071	13.4646	3.99682
ADAM metallopeptidase domain 12	5.42586	385.435	2091.32	3521.02	4359.72
tumor necrosis factor, alpha-induced protein 6	5.40545	245.031	1324.51	1903.98	2344.01
neuropeptide Y	5.40192	6.40039	34.5744	1.72874	21.3881
hyaluronan and proteoglycan link protein 1	5.3922	72.1062	388.811	351.163	214.995
sorbin and SH3 domain containing 1	5.38429	18.0012	96.9238	90.5559	75.1916
CD200 molecule	5.383	16.6357	89.5501	50.645	33.18
low density lipoprotein receptor class A domain containing 4	5.37981	27.7855	149.481	91.7881	97.2359
S-antigen; retina and pineal gland (arrestin)	5.37958	7.6524	41.1667	8.09089	7.17955
prickle homolog 3 (Drosophila)	5.37032	7.28203	39.1068	20.0165	8.13666
nicotinamide riboside kinase 2	5.36628	5.03682	27.029	15.7842	18.5847
insulin-like growth factor 1 (somatomedin C)	5.35768	23.5312	126.073	74.2892	86.9501
estrogen receptor 1	5.35076	5.71204	30.5638	15.5219	21.4622
ATPase, class V, type 10B	5.34872	6.07433	32.4899	22.248	27.3769
zinc finger protein 613	5.31696	5.91493	31.4494	15.3598	32.9068
ubiquitously transcribed tetratricopeptide repeat containing, Y-linked	5.30932	13.5286	71.8278	47.9847	54.766
adenosine A1 receptor	5.30819	8.16011	43.3154	38.9363	27.4647
phospholamban	5.29555	10.2622	54.3439	55.8719	34.7618
leukocyte immunoglobulin-like receptor, subfamily B (with TM and ITIM domains), member 3	5.2704	6.56469	34.5985	11.3049	8.23535
transportin 2	5.25534	5.02853	26.4266	5.42863	4.01925
solute carrier family 1 (glutamate transporter), member 7	5.20903	6.19915	32.2916	11.132	29.6895
deoxyribonuclease I-like 2	5.20775	9.70641	50.5485	16.1276	44.7679
potassium voltage-gated channel, subfamily H (eag-related), member 2	5.18065	8.1318	42.128	31.9807	43.5328
RAB40A, member RAS oncogene family	5.17211	5.3479	27.6599	6.51361	2.79054
TWIST neighbor	5.16951	10.9168	56.4344	56.335	62.4584
retinoid X receptor, gamma	5.15889	6.23506	32.166	12.827	25.15
serine/threonine kinase 38	5.13044	7.14558	36.66	54.7583	35.6345
Fc fragment of IgG, low affinity IIc, receptor for (CD32) (gene/pseudogene)	5.12728	8.27098	42.4077	19.996	21.7514
lipocalin 1	5.11619	6.55216	33.5221	19.9332	5.41551
GDNF family receptor alpha 2	5.09611	5.55543	28.3111	4.04086	9.0966
docking protein 3	5.09441	6.73586	34.3153	25.922	16.9716
gastrin	5.05664	8.71375	44.0623	30.8758	20.3832
hyaluronan and proteoglycan link protein 1	5.04194	76.1828	384.109	246.551	201.296
neuregulin 1	5.03887	22.0934	111.326	82.0367	78.5016
heparin-binding EGF-like growth factor	4.98753	51.4017	256.367	894.035	2037.35
EPH receptor A1	4.9757	6.5658	32.6694	17.7183	9.11177
KIAA1024	4.93238	24.2649	119.683	109.415	117.196
heme oxygenase (decycling) 1	4.92265	386.354	1901.89	1821.49	2387.08
uncoupling protein 3 (mitochondrial, proton carrier)	4.90858	6.68356	32.8067	22.151	15.1359
immunoglobulin kappa constant /// immunoglobulin kappa variable 2-28 /// --- /// immunoglobulin kappa variable 2D-28 /// ---	4.89614	7.07204	34.6257	4.27966	19.9746
NCK-associated protein 1-like	4.88932	7.22553	35.3279	25.7978	44.5433
solute carrier family 13 (sodium-dependent dicarboxylate transporter), member 3	4.88875	8.2733	40.446	4.82273	7.88452
caspase recruitment domain family, member 14	4.8866	6.1328	29.9685	25.945	17.0829
opioid binding protein/cell adhesion molecule-like	4.85072	21.1575	102.629	248.658	262.626
NADPH oxidase 4	4.84389	188.311	912.155	938.175	1096.42
immediate early response 3	4.84139	1779.62	8615.84	12379.6	13254.4
sterile alpha and TIR motif containing 1	4.80284	6.44376	30.9484	27.4749	41.3891
cadherin, EGF LAG seven-pass G-type receptor 3	4.79779	5.45293	26.162	44.1196	44.1561
calcium channel, voltage-dependent, T type, alpha 1I subunit	4.78897	7.51944	36.0104	12.8289	12.0074
B-cell CLL/lymphoma 7A	4.78342	17.9122	85.6814	94.2083	71.808
chorionic somatomammotropin hormone-like 1	4.76394	5.12678	24.4237	0.438715	1.98845
lymphocyte cytosolic protein 1 (L-plastin)	4.75492	9.9375	47.252	41.7896	27.7021
immunoglobulin superfamily, member 3	4.7523	185.491	881.509	622.229	508.719
nicalin	4.74205	5.25901	24.9385	16.4678	2.66794
solute carrier family 8 (sodium/calcium exchanger), member 1	4.74112	7.14653	33.8825	33.7054	22.5269
ubiquitin B pseudogene 2 /// ---	4.72472	20.9346	98.9103	52.2966	69.5836
leukotriene B4 receptor	4.71936	5.82355	27.4834	3.09357	7.87985
calcium channel, voltage-dependent, L type, alpha 1D subunit	4.69881	8.75809	41.1526	1.92849	16.6207
activin A receptor, type IB	4.68901	6.39293	29.9765	9.54845	35.2434
paired box 8	4.68595	6.34979	29.7548	14.1139	20.0484
vav 1 guanine nucleotide exchange factor	4.67926	5.36224	25.0913	4.31548	13.5659
uncharacterized LOC101928278	4.67732	8.92711	41.7549	11.5554	28.7091
membrane-associated ring finger (C3HC4) 6, E3 ubiquitin protein ligase	4.67396	5.22001	24.3981	8.5119	22.8235
mitogen-activated protein kinase 8 interacting protein 2	4.65266	7.67652	35.7162	3.02309	3.77635
SRY (sex determining region Y)-box 4	4.62156	5.00709	23.1406	23.9832	22.3025
SAM and SH3 domain containing 3	4.55998	5.8287	26.5788	26.4547	27.2095
keratin 38	4.54223	6.68785	30.3777	7.29784	14.8924
PH domain and leucine rich repeat protein phosphatase 2	4.50936	7.52899	33.951	22.7223	28.113
xylosyltransferase I	4.50923	524.187	2363.68	5229.87	5882.16
ornithine decarboxylase 1	4.50836	519.68	2342.9	2507.72	2420.02
olfactory receptor, family 1, subfamily D, member 2	4.49786	14.4924	65.185	24.0593	16.2184
spectrin, alpha, erythrocytic 1	4.48933	5.10102	22.9002	1.14796	1.45827
PR domain containing 14	4.47286	6.57287	29.3995	18.7961	5.82213
kallikrein-related peptidase 11	4.46638	6.62761	29.6014	18.1977	15.7625
nuclear receptor subfamily 4, group A, member 1	4.44816	8.62979	38.3867	11.3887	13.6936
leucine rich repeat neuronal 3	4.44517	69.8785	310.622	339.605	133.867
protein phosphatase 3, catalytic subunit, gamma isozyme	4.44079	6.19109	27.4933	7.69543	15.9308
solute carrier family 8 (sodium/calcium exchanger), member 1	4.44058	6.24957	27.7517	21.5349	31.1171
solute carrier family 35 (UDP-N-acetylglucosamine (UDP-GlcNAc) transporter), member A3	4.42834	70.6368	312.803	257.222	124.345
FAT atypical cadherin 2	4.42316	5.24205	23.1864	1.75079	3.93099
apoptosis-associated tyrosine kinase	4.41511	11.1155	49.076	25.4425	24.3144
T cell receptor alpha constant	4.41422	5.87948	25.9533	7.11069	5.28843
PBX/knotted 1 homeobox 2	4.41149	50.7881	224.051	250.694	341.081
uncharacterized LOC101928198 /// microfibrillar-associated protein 3-like	4.40872	207.549	915.027	741.4	678.532
polymerase (DNA directed), epsilon 2, accessory subunit	4.40355	12.9071	56.8371	78.9405	102.34
chromosome 8 open reading frame 4	4.38644	15.421	67.6433	21.9662	19.5663
testis derived transcript (3 LIM domains)	4.37404	238.414	1042.83	1252.82	1066.23
paired related homeobox 2	4.36624	344.72	1505.13	1290.16	1195.34
transmembrane protease, serine 5	4.36525	6.48892	28.3258	26.9283	66.8491
acyl-CoA synthetase bubblegum family member 1	4.3558	5.35614	23.3303	15.1679	5.21619
leukocyte-associated immunoglobulin-like receptor 1	4.35301	7.68706	33.4619	13.7817	60.2953
growth regulation by estrogen in breast cancer-like	4.34773	5.46515	23.761	7.60235	2.66937
gamma-aminobutyric acid (GABA) A receptor, alpha 5	4.34203	6.04903	26.2651	9.34117	21.072
cholesterol 25-hydroxylase	4.32939	409.526	1773	2521.64	2517.98
FUS RNA binding protein	4.32705	194.945	843.536	1146.33	1258.96
PWWP domain containing 2A	4.3238	6.1266	26.4902	2.42017	17.6187
spastic paraplegia 20 (Troyer syndrome)	4.31864	9.1531	39.529	29.5849	52.8171
chordin	4.30386	8.18478	35.2261	7.08902	3.07391
natriuretic peptide A	4.29694	8.93382	38.3881	6.06528	22.9234
growth arrest-specific 7	4.2963	148.991	640.109	1111.06	694.476
cerebellin 1 precursor	4.29047	6.00049	25.7449	12.6178	3.69026
cyclin F	4.28158	6.19605	26.5289	13.4391	13.3116
SEC14-like 4 (S. cerevisiae)	4.27687	5.98029	25.5769	25.7417	9.98061
potassium voltage-gated channel, KQT-like subfamily, member 1	4.25972	14.2058	60.5128	10.4985	13.2648
uncharacterized LOC101929304 /// sorting nexin 29	4.2593	6.41151	27.3086	6.67226	4.20741
cytohesin 4	4.25764	15.3678	65.4308	33.3108	50.8191
T-box 2	4.23895	14.5906	61.849	30.8348	55.2752
sperm associated antigen 11A	4.23235	5.16838	21.8744	18.7369	7.36659
complement component 1, q subcomponent, B chain	4.22818	5.95993	25.1997	3.84199	3.3988
transmembrane channel-like 7	4.22801	6.9397	29.3411	25.4402	26.7612
histone cluster 1, H4j	4.22533	12.2329	51.688	20.0268	30.9089
transition protein 1 (during histone to protamine replacement)	4.21981	5.60595	23.656	18.8659	15.3967
protocadherin 7	4.2084	8.2974	34.9188	33.4689	33.0211
PBX/knotted 1 homeobox 2	4.1955	45.1107	189.262	119.928	156.12
ras-related C3 botulinum toxin substrate 3 (rho family, small GTP binding protein Rac3)	4.18867	5.55768	23.2793	39.0361	22.4222
basic helix-loop-helix family, member e40	4.18431	67.7135	283.334	448.163	443.62
peroxisome proliferator-activated receptor delta	4.17891	8.93551	37.3407	28.0306	43.2206
thymopoietin	4.17602	348.165	1453.94	1093.87	934.341
inducible T-cell co-stimulator ligand	4.16499	11.5042	47.915	28.9665	32.3115
piwi-like RNA-mediated gene silencing 2	4.16304	15.3544	63.9211	36.7103	37.708
seizure related 6 homolog (mouse)-like	4.15531	5.64412	23.4531	13.6582	9.22383
FXYD domain containing ion transport regulator 3	4.13869	6.11186	25.2951	25.2119	6.2968
cytochrome P450, family 2, subfamily A, polypeptide 7	4.13043	12.5699	51.9191	2.79616	14.9368
UDP glucuronosyltransferase 1 family, polypeptide A1 /// UDP glucuronosyltransferase 1 family, polypeptide A10 /// UDP glucuronosyltransferase 1 family, polypeptide A4 /// UDP glucuronosyltransferase 1 family, polypeptide A6 /// UDP glucuronosyltransferase 1 family, polypeptide A8 /// UDP glucuronosyltransferase 1 family, polypeptide A9	4.12259	20.3727	83.9884	23.3247	31.175
chromosome 11 open reading frame 21	4.10844	5.69106	23.3814	5.19165	5.4135
PHD finger protein 7	4.10395	7.30705	29.9878	23.4933	6.51977
PDZ domain containing 7	4.09641	6.02447	24.6787	11.0854	6.57487
kinase suppressor of ras 1	4.09553	5.47264	22.4134	7.4375	30.4975
KIAA0040	4.06466	26.7562	108.755	86.915	101.691
C-type lectin domain family 4, member A	4.05159	5.03301	20.3917	20.6321	14.417
keratin 7	4.03833	597.777	2414.03	2809.5	2716.15
Kallmann syndrome sequence pseudogene /// ---	4.03468	13.5862	54.8159	15.6835	83.7513
deleted in lymphocytic leukemia 2 (non-protein coding)	4.02936	26.4597	106.616	104.59	121.478
solute carrier family 7 (amino acid transporter light chain, L system), member 5	3.99807	494.427	1976.75	2336.62	2501.82
glycoprotein 2 (zymogen granule membrane)	3.99338	6.51022	25.9978	3.97878	1.49781
single-minded family bHLH transcription factor 2	3.99076	9.05845	36.1501	32.2805	26.9135
linker for activation of T cells family, member 2	3.98726	7.1691	28.585	20.703	43.1298
stromal antigen 3-like 3	3.98349	6.46197	25.7412	12.4855	5.23374
testis derived transcript (3 LIM domains)	3.9796	1091.34	4343.08	4756.43	4541.58
arachidonate 5-lipoxygenase-activating protein	3.97492	19.551	77.7137	20.8135	39.8445
myosin X	3.97486	11.4855	45.6531	99.7542	78.9136
solute carrier family 9, subfamily A (NHE3, cation proton antiporter 3), member 3	3.96622	5.78715	22.9531	1.18416	3.88125
platelet-derived growth factor beta polypeptide	3.95967	5.25894	20.8237	1.99602	6.7861
metallophosphoesterase domain containing 1	3.95597	5.47605	21.6631	32.0025	6.11885
lens epithelial protein	3.94559	5.68645	22.4364	3.00634	20.2926
kallikrein-related peptidase 2	3.94451	5.03587	19.864	1.24706	5.3073
kelch-like family member 35	3.94417	8.91349	35.1563	17.8154	19.2483
methylenetetrahydrofolate reductase (NAD(P)H)	3.92741	8.73994	34.3253	3.05088	1.48904
G protein-coupled receptor 107	3.91282	7.28113	28.4897	19.5956	18.4625
kininogen 1	3.90834	5.06392	19.7915	16.9749	2.27652
protein interacting with PRKCA 1	3.90771	8.77427	34.2873	33.972	59.2757
serpin peptidase inhibitor, clade E (nexin, plasminogen activator inhibitor type 1), member 1	3.90254	3643.37	14218.4	18043.8	19990.2
immunoglobulin heavy locus /// immunoglobulin heavy constant alpha 1 /// immunoglobulin heavy constant alpha 2 (A2m marker) /// immunoglobulin heavy constant delta /// immunoglobulin heavy constant gamma 1 (G1m marker) /// immunoglobulin heavy constant gamma 2 (G2m marker) /// immunoglobulin heavy constant gamma 3 (G3m marker) /// immunoglobulin heavy constant mu /// immunoglobulin heavy variable…	3.89232	5.54321	21.5759	11.6537	2.97667
anaplastic lymphoma receptor tyrosine kinase	3.89161	8.45424	32.9006	12.3001	21.5099
leucine-rich repeats and calponin homology (CH) domain containing 1	3.88211	8.00643	31.0819	15.3015	3.0171
calponin 1, basic, smooth muscle	3.87896	273.41	1060.55	977.209	784.089
tyrosine kinase, non-receptor, 1	3.86192	9.36969	36.185	7.84283	18.9685
olfactory receptor, family 7, subfamily E, member 111 pseudogene /// ---	3.8567	7.97094	30.7416	24.4334	33.3145
elastin	3.84958	521.116	2006.08	1164.87	995.411
glycoprotein Ib (platelet), alpha polypeptide	3.84695	12.0451	46.3371	32.1437	37.458
deleted in lymphocytic leukemia 2 (non-protein coding) /// deleted in lymphocytic leukemia 2-like /// microRNA 15a	3.84124	19.654	75.4957	104.721	105.954
syntabulin (syntaxin-interacting)	3.84111	104.457	401.231	300.539	283.689
tribbles pseudokinase 3	3.83893	748.47	2873.32	2549.36	3228.43
recombination signal binding protein for immunoglobulin kappa J region-like	3.83717	7.70891	29.5803	13.0727	12.4397
interleukin 11	3.83446	116.16	445.411	1562.33	2661.33
junction plakoglobin /// keratin 17	3.83128	21.5355	82.5088	78.1815	46.0309
collagen, type IV, alpha 3 (Goodpasture antigen)	3.81431	6.962	26.5552	10.2707	23.0046
complement component 3a receptor 1	3.81229	5.99559	22.8569	4.65298	3.69301
SERPINE1 mRNA binding protein 1	3.81082	177.754	677.39	776.881	1098.27
GATA binding protein 1 (globin transcription factor 1)	3.79386	5.64218	21.4056	31.6136	48.221
UDP glucuronosyltransferase 1 family, polypeptide A1 /// UDP glucuronosyltransferase 1 family, polypeptide A10 /// UDP glucuronosyltransferase 1 family, polypeptide A3 /// UDP glucuronosyltransferase 1 family, polypeptide A4 /// UDP glucuronosyltransferase 1 family, polypeptide A5 /// UDP glucuronosyltransferase 1 family, polypeptide A6 /// UDP glucuronosyltransferase 1 family, polypeptide A7 ///…	3.78319	11.8003	44.6427	2.2872	13.868
protein kinase, cAMP-dependent, catalytic, gamma	3.77173	5.53229	20.8663	23.9703	4.19564
retinoschisin 1	3.7468	5.42313	20.3194	6.29788	3.34879
fatty acid binding protein 7, brain	3.74656	6.29944	23.6012	6.36074	4.48457
influenza virus NS1A binding protein	3.74368	352.145	1318.32	1597.34	1548.51
glutamate receptor, ionotropic, AMPA 4	3.7344	8.44317	31.5302	3.15935	14.862
hyaluronan binding protein 2	3.73153	7.334	27.3671	27.7897	21.5077
DDB1 and CUL4 associated factor 15	3.73003	5.27292	19.6681	4.1229	1.75881
runt-related transcription factor 1; translocated to, 1 (cyclin D-related)	3.71727	10.4749	38.9381	6.68097	25.9027
acrosomal vesicle protein 1	3.71678	9.41535	34.9948	1.85852	28.6735
TAO kinase 1	3.71267	15.514	57.5983	7.87304	15.2294
PDZ and LIM domain 3	3.70629	12.6049	46.7174	6.90144	40.1489
DnaJ (Hsp40) homolog, subfamily C, member 6	3.70287	8.44197	31.2595	9.50377	9.48711
transglutaminase 2	3.6978	79.2893	293.196	527.101	769.009
5-hydroxytryptamine (serotonin) receptor 2A, G protein-coupled	3.69762	49.5922	183.373	202.611	114.768
actin, alpha, cardiac muscle 1	3.69746	1251.57	4627.63	2420.21	1020.5
actinin, alpha 1	3.69598	1658.81	6130.93	5389.73	5816.61
aldehyde dehydrogenase 1 family, member B1	3.68884	231.596	854.321	736.106	549.929
potassium large conductance calcium-activated channel, subfamily M, beta member 1	3.68497	41.37	152.447	99.2977	103.075
phosphodiesterase 4D, cAMP-specific	3.68026	22.8149	83.9649	172.753	143.204
5-hydroxytryptamine (serotonin) receptor 1B, G protein-coupled	3.67863	6.56368	24.1453	10.3914	35.9744
v-ets avian erythroblastosis virus E26 oncogene homolog 1	3.67287	18.0221	66.1928	108.01	94.9499
paired box 1	3.66881	13.5226	49.612	6.95717	21.463
PDZ and LIM domain 4	3.66629	38.9709	142.879	204.842	282.262
tyrosine aminotransferase	3.66277	8.84555	32.3992	31.2433	27.2592
lymphocyte antigen 6 complex, locus D	3.66044	6.03303	22.0835	3.96895	7.57538
crystallin, mu	3.656	8.63638	31.5746	39.2964	8.76206
keratin 76	3.65055	6.16135	22.4923	4.00013	17.9236
MyoD family inhibitor	3.64848	70.9149	258.732	240.701	148.615
ST3 beta-galactoside alpha-2,3-sialyltransferase 4	3.64046	5.80329	21.1267	15.0928	24.0428
DnaJ (Hsp40) homolog, subfamily C, member 12	3.63894	15.249	55.4903	39.2908	35.5377
calponin 3, acidic pseudogene 1 /// ---	3.63428	8.57402	31.1604	12.0288	34.8261
granzyme M (lymphocyte met-ase 1)	3.63411	5.59989	20.3506	10.0736	22.7376
sarcoglycan, gamma (35kDa dystrophin-associated glycoprotein)	3.63116	240.419	873.001	558.642	454.729
myozenin 1	3.63012	16.9916	61.6816	39.1214	41.8491
palladin, cytoskeletal associated protein	3.62759	365.537	1326.02	1370.57	544.84
polo-like kinase 3	3.62437	38.9653	141.225	151.656	226.641
activating transcription factor 7 interacting protein 2	3.61833	6.5061	23.5412	20.0527	19.1653
4-aminobutyrate aminotransferase	3.61451	13.0604	47.207	42.258	37.2168
purinergic receptor P2X, ligand-gated ion channel, 6	3.60575	19.0646	68.7421	18.2094	28.7815
serpin peptidase inhibitor, clade E (nexin, plasminogen activator inhibitor type 1), member 1	3.60086	4554.19	16399	20429.3	21608.1
chemokine (C-C motif) receptor 1	3.60014	6.36831	22.9268	6.71828	2.60788
guanine nucleotide binding protein-like 3 (nucleolar)-like	3.58972	12.1056	43.4556	16.4162	26.127
primase, DNA, polypeptide 2 (58kDa) /// primase, DNA, polypeptide 2 (58kDa) pseudogene	3.58027	5.21135	18.658	5.25188	0.957115
ADAMTS-like 4	3.57103	11.093	39.6134	20.9184	28.8423
nucleotide-binding oligomerization domain containing 2	3.5654	7.51738	26.8025	3.05939	2.32523
interleukin 23, alpha subunit p19 /// Homo sapiens mRNA for T cell receptor beta variable 21, partial cds, clone: SEB 169. /// T cell receptor beta variable 21-1 (pseudogene) /// ---	3.55679	19.4557	69.1998	4.63788	2.60294
leucine rich repeat neuronal 3	3.55625	128.327	456.362	396.245	245.597
lymphocyte transmembrane adaptor 1	3.55573	11.4032	40.5469	17.145	24.7397
arachidonate 5-lipoxygenase	3.54667	5.14033	18.231	2.12445	2.88263
influenza virus NS1A binding protein	3.54221	256.948	910.164	1268.94	1150.87
leukocyte immunoglobulin-like receptor, subfamily A (with TM domain), member 2	3.52748	6.83265	24.102	3.42457	22.945
like-glycosyltransferase	3.50647	8.81244	30.9005	23.0614	11.6746
complement component 5a receptor 1	3.50616	7.04095	24.6867	6.45705	2.32052
SH2 domain containing 2A	3.50609	5.66826	19.8734	21.2803	65.3268
SRC proto-oncogene, non-receptor tyrosine kinase	3.5003	5.54578	19.4119	7.17422	4.9213
spindle apparatus coiled-coil protein 1	3.48759	820.226	2860.61	4399.58	4797.51
tolloid-like 2	3.48423	8.43202	29.3791	23.5197	20.4818
ectodermal-neural cortex 1 (with BTB domain)	3.476	299.908	1042.48	1306.86	1324.87
protocadherin alpha 5 /// protocadherin alpha 6	3.47434	7.03886	24.4554	11.8206	15.495
calcium channel, voltage-dependent, P/Q type, alpha 1A subunit /// uncharacterized LOC100507353	3.47208	19.4233	67.4391	61.208	42.5719
sialidase 3 (membrane sialidase)	3.46728	6.99372	24.2492	28.2045	48.5887
uncharacterized LOC101927057 /// oligodendrocyte myelin glycoprotein	3.46516	6.46994	22.4194	17.5845	19.9944
family with sequence similarity 110, member D	3.46217	7.15887	24.7852	11.2851	19.3474
calcium/calmodulin-dependent protein kinase II beta	3.44197	5.10023	17.5548	20.4696	19.164
arginine vasopressin receptor 1A	3.43765	7.16102	24.617	3.88564	12.2221
calcium/calmodulin-dependent protein kinase IV	3.43644	11.9439	41.0446	42.5301	21.8984
Rho guanine nucleotide exchange factor (GEF) 15	3.42881	16.9087	57.9768	7.32098	25.9914
solute carrier family 35 (UDP-N-acetylglucosamine (UDP-GlcNAc) transporter), member A3	3.42145	330.158	1129.62	795.217	533.698
hes family bHLH transcription factor 1	3.41968	102.985	352.176	254.242	181.123
CD38 molecule	3.41206	5.69002	19.4147	2.77582	19.171
ChaC, cation transport regulator homolog 1 (E. coli)	3.41189	303.959	1037.08	856.931	773.22
UDP-Gal:betaGlcNAc beta 1,4- galactosyltransferase, polypeptide 1	3.40923	63.8616	217.719	270.415	275.73
astrotactin 2	3.40049	71.6268	243.566	218.998	200.979
complement component (3b/4b) receptor 1 (Knops blood group)	3.40011	8.31433	28.2697	10.1842	25.2116
neuropilin 2	3.3968	47.2824	160.609	88.7951	97.6694
CCR4-NOT transcription complex, subunit 4	3.39265	24.3244	82.5242	35.5429	34.3171
jade family PHD finger 1	3.39262	439.931	1492.52	1329.28	1007.87
FERM domain containing 1	3.37833	21.1359	71.4041	46.3518	37.6833
A kinase (PRKA) anchor protein 7	3.35662	22.5706	75.7609	49.9757	19.2388
zinc finger protein 674	3.35573	6.49196	21.7853	6.41493	2.17569
agouti related protein homolog (mouse)	3.35348	6.00836	20.1489	3.55137	6.13428
interleukin 1 receptor antagonist	3.35284	10.9394	36.6779	20.7878	34.7636
RAN binding protein 1	3.34705	12.7237	42.5868	29.2974	32.9254
carboxypeptidase M	3.34324	201.967	675.224	344.562	244.304
hemoglobin, alpha 1 /// hemoglobin, alpha 2	3.34171	24.8864	83.1632	9.90565	95.4583
hydroxysteroid (17-beta) dehydrogenase 3	3.34129	8.79307	29.3802	3.18456	2.27972
endoplasmic reticulum to nucleus signaling 1	3.3248	15.5211	51.6047	22.7301	37.8111
ATPase, Ca++ transporting, plasma membrane 2	3.31611	6.60176	21.8921	3.69878	7.04072
actin-like 8	3.30442	6.24496	20.636	7.63473	3.68143
kallikrein-related peptidase 13	3.29329	6.46491	21.2908	7.8858	12.0629
very low density lipoprotein receptor	3.29051	354.115	1165.22	881.463	770.3
thyroglobulin	3.28447	8.13141	26.7074	6.21023	12.1997
calpain 9	3.27721	9.87425	32.36	3.12354	20.8639
MET proto-oncogene, receptor tyrosine kinase	3.27263	7.15414	23.4128	17.1324	14.7614
pleckstrin and Sec7 domain containing 4	3.26908	5.55781	18.1689	27.1165	55.7198
aldehyde dehydrogenase 1 family, member B1	3.2647	281.227	918.123	863.335	621.434
cystatin SA	3.26391	9.25387	30.2038	6.60276	22.9843
CD86 molecule	3.26181	7.3592	24.0043	12.9573	39.4136
stromal antigen 3-like 4 (pseudogene)	3.25022	14.9288	48.5218	34.96	38.236
nucleolar protein 6 (RNA-associated)	3.24951	27.3914	89.0085	86.1771	127.132
solute carrier family 24 (sodium/potassium/calcium exchanger), member 2	3.24351	10.638	34.5044	9.30044	7.28894
calcium channel, voltage-dependent, L type, alpha 1C subunit	3.24346	19.6175	63.6287	35.9643	43.3051
periostin, osteoblast specific factor	3.24331	14.5122	47.0675	41.989	51.4467
H2A histone family, member X	3.24156	17.9091	58.0535	29.6274	47.0697
solute carrier family 10 (sodium/bile acid cotransporter), member 1	3.2408	19.8651	64.3786	1.86752	19.355
desmin /// suppressor of Ty 20 homolog (S. cerevisiae)	3.23983	10.3962	33.6819	23.5158	15.8154
sphingosine kinase 1	3.2384	207.729	672.71	1560.1	2287.33
zinc finger protein ZnFP12-like /// zinc finger protein 44	3.22151	5.44917	17.5546	8.92682	2.77904
activating transcription factor 3	3.21476	52.1164	167.542	138.118	192.191
deiodinase, iodothyronine, type II	3.21223	29.5769	95.008	74.8581	62.9403
tet methylcytosine dioxygenase 3	3.21166	11.7517	37.7423	34.0153	42.9916
B1 for mucin	3.2085	11.4098	36.6084	12.7326	8.86083
ring finger protein 126 pseudogene 1	3.20798	33.7859	108.384	81.037	54.959
deiodinase, iodothyronine, type II	3.20473	133.026	426.311	174.577	137.784
major histocompatibility complex, class II, DQ beta 1 /// major histocompatibility complex, class II, DR beta 1 /// major histocompatibility complex, class II, DR beta 3 /// major histocompatibility complex, class II, DR beta 4 /// HLA class II histocompatibility antigen, DRB1-10 beta chain-like /// HLA class II histocompatibility antigen, DQ beta 1 chain-like	3.20297	20.2093	64.7297	13.94	33.6112
coiled-coil domain containing 19	3.20025	8.38993	26.8499	6.35269	16.011
Ras and Rab interactor 3	3.19669	8.85946	28.3209	15.4025	33.5767
glial cell derived neurotrophic factor	3.18399	7.27888	23.1759	23.0588	26.8179
lens intrinsic membrane protein 2, 19kDa	3.17357	21.9525	69.6679	21.1543	15.3615
taste receptor, type 2, member 16	3.17152	12.9396	41.0382	15.8981	1.19292
plexin domain containing 2	3.16467	18.2819	57.8564	51.1716	37.0535
inhibin, beta A	3.16309	447.168	1414.43	1570.84	1170.91
phosphoglucomutase 5	3.15835	6.2252	19.6613	26.6835	1.23593
phosphoenolpyruvate carboxykinase 2 (mitochondrial)	3.1546	884.096	2788.97	2524.5	2232.51
vertebrae development associated	3.15323	8.29119	26.1441	4.34228	5.98187
zinc finger protein 639	3.14876	18.5688	58.4688	27.2892	6.70908
DnaJ (Hsp40) homolog, subfamily B, member 9	3.14793	138.327	435.443	487.979	660.49
UDP-Gal:betaGlcNAc beta 1,4- galactosyltransferase, polypeptide 1	3.14269	85.8676	269.855	364.372	285.887
WD repeat domain 25	3.13888	36.7593	115.383	81.2785	92.0297
cyclin-dependent kinase 13	3.1377	12.6601	39.7236	31.5918	19.0218
natriuretic peptide receptor 1	3.13636	6.00301	18.8276	9.78722	34.9119
serine incorporator 2	3.13	11.1527	34.908	17.8253	15.8065
glutaminase	3.1288	58.381	182.663	181.204	97.1297
granzyme K (granzyme 3; tryptase II)	3.12755	8.5789	26.831	25.6892	22.5325
LIM domain only 4	3.12523	149.826	468.24	381.4	376.495
p21 protein (Cdc42/Rac)-activated kinase 3	3.1246	15.668	48.9563	23.9051	5.52177
formyl peptide receptor 1	3.12442	13.0512	40.7775	31.0689	16.4195
chemokine (C-C motif) receptor 4	3.1237	5.11306	15.9717	18.5248	27.6611
immunoglobulin heavy constant mu	3.10302	15.6489	48.5588	13.6921	23.4813
LIM and senescent cell antigen-like domains 1 /// LIM and senescent cell antigen-like domains 3-like	3.10104	595.796	1847.59	2264.36	1972.47
myosin light chain kinase	3.09455	897.19	2776.4	2104.76	1725.45
kelch-like family member 18	3.09211	11.6993	36.1755	25.8357	15.4943
serine/threonine kinase 38 like	3.09034	365.484	1129.47	1422.93	1183.36
thromboxane A synthase 1 (platelet)	3.089	10.6942	33.0344	0.462874	3.48475
unc-5 homolog B (C. elegans)	3.08729	112.001	345.778	380.684	426.793
alpha hemoglobin stabilizing protein	3.08524	6.37601	19.6715	16.3899	26.802
synaptotagmin II	3.07806	21.2458	65.3959	21.6837	31.1986
spectrin repeat containing, nuclear envelope 1	3.07625	456.592	1404.59	1317.08	593.544
inhibin, beta A	3.07613	23.0484	70.8999	47.8582	36.3046
tumor necrosis factor receptor superfamily, member 25	3.05149	22.3769	68.283	27.7095	7.88232
protein tyrosine phosphatase, receptor type, B	3.05041	5.88231	17.9434	1.89985	4.41916
MET proto-oncogene, receptor tyrosine kinase	3.04517	212.661	647.588	686.495	434.067
olfactory receptor, family 1, subfamily E, member 1	3.04215	9.1702	27.8971	13.5662	20.6937
PDZ and LIM domain 7 (enigma)	3.03996	70.6363	214.731	158.971	168.809
solute carrier family 22 (organic cation transporter), member 18 antisense	3.03568	25.2826	76.75	39.4612	48.1951
olfactory receptor, family 2, subfamily H, member 2	3.0335	6.94547	21.0691	19.6673	15.6931
sedoheptulokinase /// transient receptor potential cation channel, subfamily V, member 1	3.03306	5.71035	17.3198	0.888642	3.12385
PBX/knotted 1 homeobox 2	3.03252	66.1764	200.681	255.399	293.759
RAB26, member RAS oncogene family	3.03175	6.31149	19.1348	2.79343	26.0492
wingless-type MMTV integration site family, member 4	3.03161	180.699	547.809	328.587	162.751
protein phosphatase 1, regulatory subunit 13 like	3.02845	200.218	606.349	529.497	485.875
nuclear receptor coactivator 2	3.02552	8.66917	26.2288	19.5523	23.3723
actin, alpha 2, smooth muscle, aorta	3.02166	5113.91	15452.5	11325.5	8641.74
myosin VI	3.0208	196.901	594.797	519.392	297.369
CREB binding protein	3.01748	16.4	49.4866	43.0077	35.9708
ELOVL fatty acid elongase 2	3.01563	15.2247	45.9119	34.1461	49.5601
pleckstrin homology domain containing, family G (with RhoGef domain) member 3	3.01421	14.2912	43.0767	3.92945	25.5609
ciliary rootlet coiled-coil, rootletin pseudogene 3	3.01132	7.36743	22.1857	16.6595	3.81288
Kruppel-like factor 9	3.01085	7.30112	21.9826	36.3252	3.23214
myosin VIIA	3.01024	9.82453	29.5741	1.50433	1.90326
PDZ and LIM domain 5	3.00525	146.475	440.195	608.133	414.829
potassium channel, subfamily K, member 3	3.00341	7.75298	23.2854	6.51255	18.4674
TROVE domain family, member 2	3.00243	12.8322	38.5277	30.2671	20.2565
dystonin	3.00128	47.41	142.29	88.0059	88.4286
oxidative stress induced growth inhibitor family member 2	3.00065	39.6422	118.952	71.0902	85.5204
chromosome 9 open reading frame 91	3.00002	98.6283	295.887	272.634	217.69
