# Supplementary material for: Myofibroblast transcriptome indicates SFRP2hi fibroblast progenitors in systemic sclerosis skin
Source: Nat Commun. 2021 Jul 19;12:4384. doi: 10.1038/s41467-021-24607-6 (PMC8289865; doi:10.1038/s41467-021-24607-6)
Supplement: Supplementary file 14 — Supplementary Dataset 11 [file 41467_2021_24607_MOESM14_ESM.xlsx]

## Sheet: Fold change
Supplementary Data 11. RNA-seq results showing TPM and fold change comparing myofibroblasts treated with SMAD3 siRNA, or HPRT1 siRNA to non targeting siRNA
Name	TPM - Non Target	TPM - SMAD3	TPM - HPRT1	SMAD3 fold change	HPRT1 fold change
3.8-1.2	0	0.165855	0	#DIV/0!	#DIV/0!
3.8-1.3	0	0.194588	0.116829	#DIV/0!	#DIV/0!
A1BG	4.11947	2.05562	2.58406	0.499003	0.62728
A1BG-AS1	5.24972	6.92386	6.68321	1.3189	1.27306
A1CF	0.0141292	0	0.00714328	0	0.505569
A2M	85.455	60.5674	64.7983	0.708764	0.758274
A2M-AS1	2.71045	1.07203	1.80633	0.395516	0.666432
A2ML1	0.0199529	0	0	0	0
A3GALT2	0.131693	0.147859	0	1.12276	0
A4GALT	9.52058	11.0401	15.2576	1.1596	1.60259
A4GNT	0.127723	0.0286802	0.154974	0.224551	1.21337
AAAS	34.4367	25.1178	36.7053	0.72939	1.06588
AACS	18.7856	14.7597	11.7029	0.785694	0.622971
AADAC	1.3706	1.35781	0.652171	0.990667	0.47583
AADACL2	0	0	0.0334863	#DIV/0!	#DIV/0!
AADACP1	0.0522583	0	0.105681	0	2.02228
AADAT	7.95065	6.51003	8.3279	0.818805	1.04745
AAED1	37.1871	62.3229	57.4464	1.67593	1.54479
AAGAB	53.8492	53.6409	46.2008	0.996132	0.857966
AAK1	10.7891	8.08046	4.75321	0.748943	0.440554
AAMDC	20.9984	17.8644	18.3502	0.850748	0.873887
AAMP	106.126	87.9119	97.0259	0.828377	0.914256
AANAT	0.0132392	0.0148644	0.0133866	1.12276	1.01114
AAR2	27.79	32.5477	42.0749	1.1712	1.51403
AARD	0.0622559	0	0.0314746	0	0.505569
AARS	139.784	183.152	172.31	1.31024	1.23268
AARS2	10.7477	12.3098	15.343	1.14534	1.42756
AARSD1	40.1005	28.6661	31.1593	0.714858	0.777032
AASDH	8.36346	8.78879	7.2763	1.05086	0.87001
AASDHPPT	42.0034	50.8076	55.3983	1.20961	1.3189
AASS	9.86973	4.55844	6.95174	0.461861	0.704349
AATBC	0.0439501	0	0	0	0
AATF	103.259	121.728	114.844	1.17886	1.11219
AATK	0.119072	0.162337	0.257997	1.36335	2.16672
ABALON	2.08844	3.97424	3.79389	1.90298	1.81662
ABAT	6.66739	2.12436	3.55303	0.31862	0.532897
ABCA1	11.4473	14.4957	17.8842	1.2663	1.56231
ABCA10	0.127678	0.0597298	0.118342	0.467815	0.926876
ABCA11P	5.97184	6.46545	7.47605	1.08266	1.25188
ABCA12	0.0423565	0.015852	0.0356902	0.374252	0.842615
ABCA13	0.136884	0.153687	0.217158	1.12276	1.58644
ABCA17P	0.0160843	0	0.0325268	0	2.02228
ABCA2	16.8243	15.2962	18.093	0.909176	1.07541
ABCA3	5.17691	3.95107	4.68952	0.763209	0.905852
ABCA4	0.0735582	0.0309704	0.0371887	0.421033	0.505569
ABCA5	3.72711	2.83813	2.29458	0.761484	0.615645
ABCA6	4.13277	3.6637	4.04165	0.8865	0.977954
ABCA7	0.805866	0.7877	1.20788	0.977458	1.49886
ABCA8	12.8903	4.38534	3.44122	0.340206	0.266963
ABCA9	0.574687	0.581768	1.30507	1.01232	2.27092
ABCA9-AS1	0	0.289215	0	#DIV/0!	#DIV/0!
ABCB1	5.74196	7.12036	6.19586	1.24006	1.07905
ABCB10	10.1513	12.1301	13.3803	1.19493	1.31809
ABCB10P1	0	0	0.0180284	#DIV/0!	#DIV/0!
ABCB10P3	0	0	0	#DIV/0!	#DIV/0!
ABCB10P4	0	0	0.0288118	#DIV/0!	#DIV/0!
ABCB4	0.755078	0.379265	0.743396	0.502285	0.984529
ABCB5	0.112789	0.0584465	0.0438634	0.518195	0.388899
ABCB6	17.3424	10.0238	11.8484	0.577995	0.683201
ABCB7	15.6678	16.0354	13.9294	1.02346	0.889045
ABCB8	12.0922	9.99879	11.0618	0.826877	0.914782
ABCB9	1.25542	1.04144	1.17238	0.829552	0.933853
ABCC1	85.0083	83.8743	104.07	0.98666	1.22423
ABCC10	9.53006	12.1495	13.6222	1.27486	1.4294
ABCC11	0.0762691	0.179826	0.115678	2.35779	1.51671
ABCC12	0.0260685	0	0	0	0
ABCC2	0.156932	0.134739	0.336029	0.858578	2.14123
ABCC3	21.4435	16.7515	21.2142	0.781191	0.989308
ABCC4	85.7167	28.4827	35.2246	0.332289	0.410942
ABCC5	6.69776	4.72642	6.67706	0.705672	0.99691
ABCC6	0.810951	0.607	0.735882	0.748504	0.907431
ABCC6P1	0.0246924	0.0277235	0.124837	1.12276	5.05569
ABCC6P2	0.47706	0.856995	1.06122	1.79641	2.2245
ABCC9	9.49915	6.523	6.30914	0.686693	0.664179
ABCD1	15.1233	32.5834	35.0671	2.15451	2.31875
ABCD1P2	0	0	0.0324803	#DIV/0!	#DIV/0!
ABCD1P4	0.0160536	0	0.0162324	0	1.01114
ABCD1P5	0	0.0222114	0.0200033	#DIV/0!	#DIV/0!
ABCD2	0.00309279	0.0104173	0.00625447	3.36827	2.02228
ABCD3	37.6432	27.4236	26.0745	0.728514	0.692675
ABCD4	11.5035	8.72222	13.6289	0.758225	1.18477
ABCE1	84.0806	83.3659	71.4241	0.991499	0.849472
ABCF1	80.8564	101.393	92.2764	1.25399	1.14124
ABCF2	74.6153	65.2768	63.12	0.874844	0.845939
ABCF2P1	0	0.0783323	0.0352725	#DIV/0!	#DIV/0!
ABCF3	49.2173	55.6357	59.3428	1.13041	1.20573
ABCG1	0.0558805	0.0139423	0.062781	0.249501	1.12349
ABCG2	2.47089	2.26584	1.87054	0.917015	0.75703
ABCG4	0.20731	0.0498768	0.254537	0.24059	1.22781
ABCG5	0	0	0.0168093	#DIV/0!	#DIV/0!
ABCG8	0	0	0.026789	#DIV/0!	#DIV/0!
ABHD1	0.136635	0.255679	0.0921043	1.87126	0.674092
ABHD10	26.5347	19.8167	19.7734	0.746824	0.745192
ABHD11	7.48784	5.90493	6.82013	0.788602	0.910826
ABHD11-AS1	1.28171	0.959363	1.58398	0.748504	1.23584
ABHD12	67.7288	100.785	97.6656	1.48806	1.44201
ABHD12B	0.133124	0.0298932	0.0807642	0.224551	0.606683
ABHD13	11.4181	12.0171	13.5204	1.05246	1.18412
ABHD14A	18.6033	18.5662	17.704	0.998005	0.951659
ABHD14A-ACY1	1.14718	1.932	0.906215	1.68413	0.789951
ABHD14B	44.8612	43.8821	48.6029	0.978174	1.08341
ABHD15	11.7506	14.2269	15.2415	1.21074	1.29708
ABHD16A	31.6034	57.9493	56.3338	1.83364	1.78252
ABHD16B	3.6032	5.62113	7.01821	1.56004	1.94777
ABHD17A	16.2588	17.8403	21.4374	1.09727	1.31851
ABHD17AP1	1.46555	1.88922	3.787	1.28909	2.58402
ABHD17AP3	0.0719091	0.0807364	0	1.12276	0
ABHD17AP4	0.071986	0.323291	0.309348	4.49102	4.29734
ABHD17AP5	0	0	0.129735	#DIV/0!	#DIV/0!
ABHD17AP6	0.4795	0.418726	0.73624	0.873254	1.53543
ABHD17B	4.24613	4.30601	3.82847	1.0141	0.901637
ABHD17C	51.063	46.9802	54.0849	0.920045	1.05918
ABHD18	2.31594	2.21639	2.65397	0.957016	1.14596
ABHD2	39.9064	28.6523	37.52	0.717986	0.9402
ABHD3	4.69751	5.22368	6.54521	1.11201	1.39334
ABHD4	59.7783	55.3722	70.6597	0.926293	1.18203
ABHD5	44.1003	89.0095	81.1539	2.01834	1.84021
ABHD6	8.37181	10.4407	12.8929	1.24712	1.54004
ABHD8	8.60543	9.95129	11.0477	1.1564	1.2838
ABI1	36.1596	48.3228	50.7335	1.33638	1.40304
ABI1P1	0.0177033	0.0198764	0	1.12276	0
ABI2	28.2455	24.5095	16.4682	0.86773	0.583039
ABI3	0	0.142028	0.0319771	#DIV/0!	#DIV/0!
ABI3BP	6.59824	9.96866	8.209	1.5108	1.24412
ABL1	80.2484	88.3413	101.458	1.10085	1.2643
ABL2	32.8341	41.8282	40.864	1.27392	1.24456
ABLIM1	3.08806	2.48478	3.1745	0.804642	1.02799
ABLIM2	0.0499617	0.11219	0.0884068	2.24551	1.76949
ABLIM3	78.3667	75.6416	78.1225	0.965226	0.996883
ABR	23.7597	26.875	33.3637	1.13112	1.40421
ABRACL	65.519	66.7669	64.3863	1.01905	0.982712
ABT1	18.4171	19.0077	22.0218	1.03206	1.19572
ABTB1	6.91924	7.50205	12.1235	1.08423	1.75214
ABTB2	10.1941	16.7981	20.1847	1.64782	1.98003
ACAA1	59.9893	61.8991	67.9683	1.03184	1.13301
ACAA2	63.1116	44.4628	50.1853	0.704511	0.795183
ACACA	16.4832	10.2306	10.7352	0.620671	0.651284
ACACB	1.14128	0.928636	1.62077	0.813682	1.42014
ACAD10	10.3821	6.68459	8.20916	0.643855	0.7907
ACAD11	33.1792	17.2464	21.9244	0.519794	0.660787
ACAD8	8.95287	6.85227	7.17832	0.765371	0.80179
ACAD9	19.0929	18.5637	18.7416	0.972283	0.981603
ACADL	0.310992	0.279334	0.16771	0.898205	0.539273
ACADM	47.5764	37.317	35.1019	0.784359	0.737801
ACADS	6.68122	7.32018	9.04015	1.09564	1.35307
ACADSB	18.6175	11.4317	12.1754	0.614028	0.653976
ACADVL	207.754	153.199	190.284	0.737405	0.915908
ACAN	3.19819	1.78712	1.77338	0.558791	0.554495
ACAP1	0.303073	0.163837	0.158899	0.540586	0.524294
ACAP2	44.3311	39.0516	39.6073	0.880908	0.893442
ACAP3	9.16848	9.24402	13.2276	1.00824	1.44272
ACAT1	101.968	73.3574	70.7629	0.719417	0.693974
ACAT2	34.3332	23.8101	34.7156	0.693501	1.01114
ACBD3	105.227	111.97	95.0881	1.06409	0.903651
ACBD4	3.84491	3.53201	5.23414	0.918618	1.36132
ACBD5	12.1232	14.0945	15.2548	1.16261	1.25831
ACBD6	13.4669	9.6389	11.0198	0.715748	0.818289
ACBD7	0.279838	0.11221	0.242532	0.400984	0.86669
ACCS	2.39951	1.86136	3.41144	0.775722	1.42172
ACCSL	0.022873	0.0770423	0.0693832	3.36827	3.03341
ACD	13.6857	12.7866	14.885	0.934303	1.08763
ACE	4.80174	3.14834	2.86044	0.655666	0.595709
ACE2	0	0.0157628	0	#DIV/0!	#DIV/0!
ACE3P	0.0105301	0.00591135	0.00532368	0.561378	0.505569
ACER1	0	0.0431185	0.155328	#DIV/0!	#DIV/0!
ACER2	1.9665	1.32962	1.70278	0.676135	0.865891
ACER3	5.39463	7.0744	6.65475	1.31138	1.23359
ACHE	0.0933235	0.125735	0.207598	1.34731	2.2245
ACIN1	52.0823	59.5814	67.6284	1.14398	1.29849
ACKR2	0.273085	0.357709	0.299137	1.30988	1.0954
ACKR3	6.01992	2.38892	4.93255	0.396836	0.81937
ACKR4	91.4758	112.119	144.359	1.22566	1.57811
ACLY	206.135	230.858	235.735	1.11994	1.1436
ACO1	125.397	17.9356	17.9679	0.14303	0.143288
ACO2	123.433	106.947	109.529	0.86644	0.887354
ACOD1	0	1.90603	0.615365	#DIV/0!	#DIV/0!
ACOT1	4.59883	7.87935	8.68189	1.71334	1.88785
ACOT11	3.63522	3.96995	4.63983	1.09208	1.27635
ACOT12	0.434486	0.104533	0.188282	0.24059	0.433345
ACOT13	23.7564	15.9864	17.4656	0.672929	0.735195
ACOT2	12.2652	23.0873	24.2104	1.88234	1.97391
ACOT4	0.346507	0.933701	0.945988	2.69461	2.73007
ACOT6	0	0	0	#DIV/0!	#DIV/0!
ACOT7	88.3389	141.667	119.914	1.60368	1.35744
ACOT8	25.8112	21.6169	26.6291	0.837503	1.03169
ACOT9	32.3898	33.171	33.1594	1.02412	1.02376
ACOX1	17.9374	12.9296	13.7168	0.720821	0.764706
ACOX2	20.1696	13.8355	18.0196	0.685958	0.893403
ACOX3	3.84963	3.17304	3.65309	0.824245	0.948945
ACOXL	0	0	0.00456723	#DIV/0!	#DIV/0!
ACP1	86.9288	73.5814	66.8451	0.846456	0.768964
ACP2	48.7465	94.5373	91.5501	1.93937	1.87809
ACP5	6.37284	10.6612	11.7277	1.67291	1.84027
ACP6	2.70212	2.06361	2.37162	0.763702	0.877688
ACP7	0.0331991	0.298195	0.100706	8.98205	3.03341
ACPP	0.358468	0.752448	0.866754	2.09906	2.41794
ACPT	0	0	0.151695	#DIV/0!	#DIV/0!
ACR	0	0.165613	0	#DIV/0!	#DIV/0!
ACRBP	0.250014	0.200503	0.288913	0.801968	1.15559
ACRC	0.381083	0.448237	0.825701	1.17622	2.16672
ACRV1	0.0573284	0.128732	0.115934	2.24551	2.02228
ACSBG1	0.0814193	0.0507855	0.155505	0.623753	1.90993
ACSBG2	0.0222167	0	0	0	0
ACSF2	16.5745	11.0803	13.7143	0.668511	0.827435
ACSF3	2.26423	2.86681	3.47535	1.26613	1.53489
ACSL1	23.5482	18.0723	19.6907	0.767461	0.836188
ACSL3	83.3601	106.271	96.8363	1.27485	1.16166
ACSL4	103.402	124.928	134.517	1.20819	1.30091
ACSL5	0.891253	9.44622	7.17339	10.5988	8.04866
ACSL6	0.0973986	0.0437419	0.0196967	0.449102	0.202228
ACSM3	0.19864	0.198243	0.312436	0.998005	1.57288
ACSM5	0	0.119705	0.043122	#DIV/0!	#DIV/0!
ACSM5P1	0.00350747	0	0	0	0
ACSS1	0.502693	1.411	1.49099	2.80689	2.966
ACSS2	36.1529	27.3447	31.0992	0.756363	0.860213
ACSS3	14.7616	7.46819	8.48479	0.505921	0.574789
ACTA1	0.135353	0	0.136861	0	1.01114
ACTA2	248.162	127.732	185.968	0.514713	0.749379
ACTA2-AS1	0.197829	0.481247	0.400065	2.43264	2.02228
ACTB	7815.91	5412.75	6166.16	0.69253	0.788925
ACTBL2	0	0.081206	0.0487553	#DIV/0!	#DIV/0!
ACTBP1	0.0484262	0	0.0489656	0	1.01114
ACTBP10	0.38982	0.175069	0.275913	0.449102	0.707796
ACTBP11	2.25665	1.18238	0.912712	0.523953	0.404455
ACTBP12	0.152746	0.171496	0	1.12276	0
ACTBP14	0.0618557	0	0	0	0
ACTBP2	0.675485	0.337069	0.417394	0.499003	0.617918
ACTBP4	0.267913	0.0429715	0.077399	0.160394	0.288897
ACTBP7	0.828825	0.803673	0.723776	0.969653	0.873255
ACTBP8	1.29467	0.726799	1.4246	0.561378	1.10036
ACTBP9	0.225539	0	0.0760169	0	0.337046
ACTC1	0.255362	0.389105	1.80744	1.52374	7.07796
ACTG1	4167.16	2483.14	3085.58	0.595883	0.740452
ACTG1P1	0.208011	0.116773	0.140218	0.561378	0.674092
ACTG1P10	0.645163	0	0.118609	0	0.183843
ACTG1P11	0.423431	0.118853	0.0713579	0.280689	0.168523
ACTG1P12	0.0958192	0.0537908	0.0968864	0.561378	1.01114
ACTG1P14	0.858465	0.578308	0.578684	0.673653	0.674092
ACTG1P15	0	0.0724424	0	#DIV/0!	#DIV/0!
ACTG1P16	0.0500452	0	0	0	0
ACTG1P17	0.161343	0.0905746	0.0407851	0.561378	0.252784
ACTG1P19	0.11584	0	0.11713	0	1.01114
ACTG1P2	0	0	0	#DIV/0!	#DIV/0!
ACTG1P20	0.3302	0.14259	0.43661	0.431829	1.32226
ACTG1P21	0.266249	0.224199	0.403821	0.842067	1.51671
ACTG1P23	0	0	0	#DIV/0!	#DIV/0!
ACTG1P24	0	0.086831	0.156398	#DIV/0!	#DIV/0!
ACTG1P3	0.21196	0.0951917	0.300049	0.449102	1.41559
ACTG1P4	0.0338837	0.114129	0	3.36827	0
ACTG1P9	0.530722	0.0916725	0.247677	0.172732	0.466679
ACTG2	38.8173	20.6831	33.16	0.532833	0.85426
ACTL10	0.830386	0.895027	0.87322	1.07785	1.05158
ACTL6A	42.888	49.4353	45.7108	1.15266	1.06582
ACTL7B	0	0.0537144	0	#DIV/0!	#DIV/0!
ACTL8	0.0340206	0.0763938	0.0343996	2.24551	1.01114
ACTN1	358.089	349.137	434.21	0.975001	1.21258
ACTN1-AS1	0.449822	0	0.341124	0	0.758353
ACTN2	0.0395156	1.19789	1.51832	30.3144	38.4232
ACTN3	0.0404448	0.0227048	0.0817906	0.561378	2.02228
ACTN4	340.027	360.996	440.043	1.06167	1.29414
ACTN4P1	0.122549	0.183456	0.165218	1.49701	1.34818
ACTN4P2	0.0232359	0	0.0234947	0	1.01114
ACTP1	0.175877	0	0	0	0
ACTR10	75.6477	76.6738	70.4617	1.01357	0.931446
ACTR1A	196.385	192.747	200.185	0.981473	1.01935
ACTR1B	43.1498	29.1564	33.8434	0.675701	0.784323
ACTR2	345.52	332.76	295.212	0.963069	0.854399
ACTR3	218.605	239.167	174.81	1.09406	0.799663
ACTR3B	1.2546	1.1117	0.920337	0.886096	0.733571
ACTR3C	0.025096	0.0563534	0.0444072	2.24551	1.76949
ACTR3P2	0.0535886	0	0	0	0
ACTR5	3.34223	3.59997	3.62673	1.07712	1.08512
ACTR6	28.5384	25.4601	24.4888	0.892136	0.858101
ACTR8	21.0947	18.1653	17.1956	0.861131	0.815164
ACTRT3	5.98017	7.73272	7.57545	1.29306	1.26676
ACVR1	41.7977	43.9465	48.7219	1.05141	1.16566
ACVR1B	14.9146	18.386	17.012	1.23275	1.14063
ACVR1C	0.126158	0.174973	0.210104	1.38693	1.6654
ACVR2A	4.13348	2.61224	3.67898	0.63197	0.890043
ACVR2B	0.352936	0.249817	0.411173	0.707824	1.16501
ACVR2B-AS1	0.294386	0.300476	0.514148	1.02069	1.74651
ACVRL1	18.5937	27.2503	27.9582	1.46557	1.50364
ACY1	25.4912	13.8369	18.3064	0.542813	0.718147
ACY3	0	0.0494636	0	#DIV/0!	#DIV/0!
ACYP1	5.91126	4.01301	4.72608	0.678876	0.799504
ACYP2	2.71292	2.66239	2.82442	0.981372	1.0411
ADA	6.57179	10.8251	14.5578	1.6472	2.21519
ADAD2	0	0	0.0269108	#DIV/0!	#DIV/0!
ADAL	7.16229	6.13049	6.53988	0.855941	0.9131
ADAM10	108.051	117.96	88.4438	1.09171	0.81854
ADAM11	0.319246	0.448044	0.443852	1.40344	1.39031
ADAM12	6.99932	10.3402	11.432	1.47731	1.6333
ADAM15	46.9795	61.8247	60.8505	1.31599	1.29526
ADAM17	20.6274	30.383	31.5071	1.47294	1.52744
ADAM19	39.9575	24.4867	35.7158	0.612817	0.893844
ADAM1B	0.0386909	0	0.0782437	0	2.02228
ADAM2	0	0	0	#DIV/0!	#DIV/0!
ADAM20	0.040063	0.0337357	0.0151909	0.842067	0.379177
ADAM20P1	0.0664964	0.149318	0.134474	2.24551	2.02228
ADAM21	0.252856	0.0851687	0.332374	0.336827	1.31448
ADAM21P1	0.1315	0	0	0	0
ADAM22	0.276393	0.236436	0.259509	0.855433	0.938914
ADAM23	17.7011	14.5814	11.6243	0.823754	0.6567
ADAM28	0.0417768	0.00938102	0.0337937	0.224551	0.80891
ADAM32	0.619885	0.618649	0.951792	0.998005	1.53543
ADAM33	20.7793	11.0993	16.6275	0.534152	0.800192
ADAM8	0.672017	0.655233	0.679502	0.975025	1.01114
ADAM9	335.596	224.265	263.538	0.668257	0.785284
ADAMDEC1	1.32622	1.458	1.8718	1.09936	1.41138
ADAMTS1	415.1	363.547	384.05	0.875805	0.925198
ADAMTS10	1.49342	0.911911	1.54979	0.610621	1.03775
ADAMTS12	30.5916	13.0264	16.5866	0.425818	0.542194
ADAMTS13	1.02988	1.25267	1.73559	1.21632	1.68523
ADAMTS14	3.25811	1.99894	2.18726	0.613528	0.671329
ADAMTS15	3.02376	0.690901	1.07279	0.228491	0.354785
ADAMTS16	0.243522	0.349364	0.109437	1.43463	0.449395
ADAMTS17	0.00600391	0.0101114	0	1.68413	0
ADAMTS18	0.0227532	0.0255463	0.0345099	1.12276	1.51671
ADAMTS19	0.044674	0	0.00752859	0	0.168523
ADAMTS2	51.857	56.4007	86.4484	1.08762	1.66705
ADAMTS20	0	0.0304918	0.0915349	#DIV/0!	#DIV/0!
ADAMTS3	0.663704	0.607607	0.774342	0.915478	1.1667
ADAMTS4	0.922752	1.74398	2.11487	1.88997	2.29191
ADAMTS5	23.9245	10.5113	18.6507	0.439353	0.779566
ADAMTS6	1.94465	3.58969	3.79463	1.84593	1.95132
ADAMTS7	19.0771	11.5519	15.5995	0.605539	0.817708
ADAMTS7P1	0.702943	0.531215	0.560417	0.755701	0.797243
ADAMTS7P3	0.0859943	0.0351093	0.0869521	0.408275	1.01114
ADAMTS7P4	0.00434895	0	0.0131922	0	3.03341
ADAMTS8	38.8181	14.7414	18.4369	0.379756	0.474955
ADAMTS9	0.638492	0.707183	0.89861	1.10758	1.40739
ADAMTS9-AS1	0	0	0	#DIV/0!	#DIV/0!
ADAMTS9-AS2	0.0302338	0.169726	0.0917116	5.61378	3.03341
ADAMTSL1	1.44338	2.04405	0.996997	1.41615	0.690736
ADAMTSL2	0	0.0520269	0.0156182	#DIV/0!	#DIV/0!
ADAMTSL3	0.0173009	0.534177	0.253656	30.8758	14.6615
ADAMTSL4	41.9461	55.2658	55.7807	1.31754	1.32982
ADAMTSL4-AS1	0	0.146004	0.197233	#DIV/0!	#DIV/0!
ADAMTSL5	10.9589	9.20269	14.4006	0.839747	1.31406
ADAP1	4.99953	14.2636	19.4394	2.85299	3.88824
ADAP2	2.40137	4.40188	2.60155	1.83307	1.08336
ADAR	106.228	277.043	261.281	2.60799	2.45962
ADARB1	6.30943	5.70408	6.27996	0.904056	0.995328
ADAT1	15.5005	18.7742	19.9029	1.2112	1.28402
ADAT2	1.91729	1.98648	2.91137	1.03609	1.51848
ADAT3	1.20139	1.76749	1.54988	1.4712	1.29007
ADCK1	4.41973	3.34804	4.75611	0.757522	1.07611
ADCK2	10.6168	13.4939	14.9083	1.27099	1.40422
ADCK3	6.21299	6.12756	7.82887	0.98625	1.26008
ADCK4	9.87348	10.7826	12.6021	1.09208	1.27635
ADCK5	2.98076	3.10239	4.44394	1.0408	1.49087
ADCY1	0.333263	0.730808	0.700277	2.19288	2.10127
ADCY10	0.102139	0.0860081	0.103277	0.842067	1.01114
ADCY10P1	0.383319	0.264845	0.477031	0.690927	1.24448
ADCY2	0.00929244	0.0208663	0.0657715	2.24551	7.07796
ADCY3	21.7074	21.5056	25.7618	0.990707	1.18678
ADCY4	0.724311	0.853885	1.84925	1.17889	2.55312
ADCY5	0.303983	0.239831	0.282446	0.788963	0.929154
ADCY6	20.631	16.9704	19.8674	0.822565	0.962988
ADCY7	5.28667	9.76402	11.9331	1.84691	2.25721
ADCY8	0.0895586	0.344751	0.633893	3.84945	7.07796
ADCY9	41.8686	36.3145	57.9125	0.867345	1.3832
ADCYAP1R1	0.0144784	0.0487672	0.0585587	3.36827	4.04455
ADD1	221.109	220.521	218.212	0.99734	0.986897
ADD2	0	0.0600131	0.0300261	#DIV/0!	#DIV/0!
ADD3	74.192	62.4708	67.095	0.842015	0.904342
ADD3-AS1	0.0526257	0.413601	0.159635	7.85929	3.03341
ADGRA2	118.009	111.607	117.158	0.945751	0.992784
ADGRA3	7.20871	3.88984	3.5652	0.539603	0.494568
ADGRB1	0.0541486	0.0243183	0.164255	0.449102	3.03341
ADGRB2	4.33212	2.28577	3.07583	0.527634	0.710007
ADGRB3	0.14485	0.137611	0.214062	0.950024	1.47782
ADGRD1	5.64998	4.38043	5.78224	0.775301	1.02341
ADGRE1	0.0765465	1.0528	1.14164	13.7538	14.9143
ADGRE2	0.00869734	0	0.0967363	0	11.1225
ADGRE3	0	0.0602388	0	#DIV/0!	#DIV/0!
ADGRE4P	0	0.0276829	0	#DIV/0!	#DIV/0!
ADGRE5	54.996	109.07	102.81	1.98323	1.86942
ADGRF3	0.217843	0.308389	0.306462	1.41565	1.4068
ADGRF4	0.0639098	0.0239183	0.129243	0.374252	2.02228
ADGRF5	0	0	0	#DIV/0!	#DIV/0!
ADGRG1	0.688762	1.6884	1.69465	2.45135	2.46044
ADGRG2	0.118698	0.226556	0.132022	1.90868	1.11225
ADGRG4	0	0	0	#DIV/0!	#DIV/0!
ADGRG5	0	0	0.0139372	#DIV/0!	#DIV/0!
ADGRG6	12.2571	6.16209	7.14095	0.502738	0.582598
ADGRG7	0	0.0190312	0	#DIV/0!	#DIV/0!
ADGRL1	1.5905	2.07729	2.46976	1.30606	1.55282
ADGRL2	23.6624	24.71	27.82	1.04427	1.1757
ADGRL3	0	0	0.00775532	#DIV/0!	#DIV/0!
ADGRL4	3.90876	4.78564	4.44162	1.22434	1.13633
ADGRV1	0	0.00771654	0.00694941	#DIV/0!	#DIV/0!
ADH1A	0.449073	0.0504199	0	0.112276	0
ADH1B	25.5655	3.35953	3.19498	0.131409	0.124972
ADH1C	0.573895	0.120814	0.253875	0.210517	0.442373
ADH4	0.0544991	0.0611892	0	1.12276	0
ADH5	252.349	223.325	223.929	0.884982	0.887379
ADH5P3	0	0.108977	0	#DIV/0!	#DIV/0!
ADH5P4	0.051976	0.145891	0.157665	2.80689	3.03341
ADH6	0.268906	0.251596	0.0906336	0.93563	0.337046
ADH7	0	0	0	#DIV/0!	#DIV/0!
ADHFE1	4.58552	2.71389	6.03835	0.59184	1.31683
ADI1	71.0529	31.3759	28.4042	0.441585	0.399762
ADIPOR1	260.504	230.781	247.831	0.885899	0.951351
ADIPOR1P2	0	0	0	#DIV/0!	#DIV/0!
ADIPOR2	29.6072	46.7806	39.802	1.58004	1.34433
ADIRF	139.734	139.78	112.404	1.00033	0.804413
ADK	24.9907	26.9838	19.2475	1.07976	0.770186
ADM	436.363	414.061	478.791	0.948892	1.09723
ADM2	6.08931	13.7106	14.827	2.25158	2.43493
ADM5	0.159472	0.0716191	0.161248	0.449102	1.01114
ADNP	16.2627	21.6367	24.2182	1.33045	1.48918
ADNP-AS1	1.82939	1.98061	2.44434	1.08266	1.33615
ADNP2	11.448	13.6251	15.2903	1.19017	1.33562
ADO	19.662	23.9846	21.7283	1.21985	1.10509
ADORA1	2.52446	1.91318	3.61614	0.75786	1.43245
ADORA2A	0	0	0.0921355	#DIV/0!	#DIV/0!
ADORA2A-AS1	0.0167398	0	0.0338525	0	2.02228
ADORA2B	0.839074	0.778782	0.904981	0.928145	1.07855
ADORA2BP1	0.0507618	0.113986	0.102654	2.24551	2.02228
ADORA3	0	0.0327544	0.0294981	#DIV/0!	#DIV/0!
ADPGK	44.0931	61.4302	65.8243	1.39319	1.49285
ADPGK-AS1	0.0493486	0.470955	0.474034	9.54342	9.60581
ADPRH	6.04222	11.1522	9.42715	1.84572	1.56021
ADPRHL1	0.494846	0.416693	0.875625	0.842067	1.76949
ADPRHL2	45.3322	79.9234	86.8407	1.76306	1.91565
ADPRM	14.3446	25.053	22.6472	1.74651	1.57879
ADRA1A	0	0.0131668	0.0166009	#DIV/0!	#DIV/0!
ADRA1B	0.331174	0.43132	0.555873	1.3024	1.67849
ADRA1D	3.76473	10.4395	12.4164	2.77298	3.29807
ADRA2A	0.121653	0.0390247	0.0878627	0.320787	0.722241
ADRA2B	0	0.0224354	0	#DIV/0!	#DIV/0!
ADRA2C	0.516044	1.69955	2.46981	3.29342	4.78605
ADRB1	0	0	0	#DIV/0!	#DIV/0!
ADRB2	5.67388	8.11113	7.97187	1.42956	1.40501
ADRM1	103.444	110.586	113.034	1.06904	1.0927
ADSL	29.7859	25.0591	22.9103	0.841307	0.769165
ADSS	42.8118	58.0135	55.8463	1.35508	1.30446
ADSSL1	1.62165	0.980386	1.67125	0.604561	1.03058
ADTRP	0.353127	0.193832	0.372929	0.548903	1.05608
AEBP1	91.24	82.1354	84.3509	0.900213	0.924495
AEBP2	19.3954	16.3848	18.2862	0.844776	0.94281
AEN	23.6947	32.9046	33.9794	1.38869	1.43405
AES	278.785	333.221	392.554	1.19526	1.40809
AFAP1	18.8983	23.263	25.616	1.23096	1.35547
AFAP1-AS1	0.0396532	0.0890417	0.0902134	2.24551	2.27506
AFAP1L1	3.56782	3.93551	4.45143	1.10306	1.24766
AFAP1L2	0.0409862	0.0345131	0.0310821	0.842067	0.758353
AFF1	16.2734	19.3074	28.6124	1.18644	1.75823
AFF2	0.0291039	0.0163383	0.014714	0.561378	0.505569
AFF3	0.31876	0.127818	0.161155	0.400984	0.505569
AFF4	65.318	62.6527	69.0993	0.959195	1.05789
AFG3L1P	3.17561	3.31353	5.68902	1.04343	1.79147
AFG3L2	46.4794	44.0202	44.6861	0.94709	0.961417
AFG3L2P1	0.0130135	0.00730546	0.0230272	0.561378	1.76949
AFM	0	0.0755543	0	#DIV/0!	#DIV/0!
AFMID	9.37686	9.98884	9.79544	1.06527	1.04464
AFP	0.660725	0.296733	0.367446	0.449102	0.556126
AFTPH	31.8674	37.7782	34.3033	1.18548	1.07644
AGA	47.79	53.6565	49.6502	1.12276	1.03892
AGAP1	5.52315	3.81144	3.99372	0.690084	0.723087
AGAP1-IT1	0	0.1139	0	#DIV/0!	#DIV/0!
AGAP10P	0.10476	0.0864855	0.0654256	0.825556	0.624526
AGAP11	1.04618	2.15743	1.96454	2.0622	1.87783
AGAP12P	0.346086	0.529868	0	1.53103	0
AGAP13P	0.0350036	0.00786009	0.0460115	0.224551	1.31448
AGAP14P	0.0710688	0.0208155	0.0874822	0.292893	1.23095
AGAP2	0.0302836	0.0453348	0.0816558	1.49701	2.69637
AGAP2-AS1	14.8713	21.7355	29.0507	1.46158	1.95347
AGAP3	12.5756	15.1725	17.4469	1.2065	1.38735
AGAP4	1.53832	1.99363	2.77315	1.29598	1.80271
AGAP5	1.02735	2.11988	3.17253	2.06344	3.08807
AGAP6	3.76726	2.10434	4.8705	0.558585	1.29285
AGAP7P	0	0	0.0565942	#DIV/0!	#DIV/0!
AGAP9	3.66859	5.1645	6.36313	1.40776	1.73449
AGBL2	0.157723	1.60852	1.98021	10.1984	12.555
AGBL3	0.119731	0.0672146	0.169491	0.561378	1.41559
AGBL5	17.8888	10.5656	12.687	0.590628	0.709215
AGER	1.93018	1.39903	3.18692	0.724817	1.6511
AGFG1	26.7107	24.9974	26.3557	0.935856	0.986708
AGFG2	2.94753	2.80928	2.88764	0.953095	0.97968
AGGF1	37.9306	31.5837	29.2595	0.83267	0.771396
AGGF1P1	0.163151	0.0915892	0.164968	0.561378	1.01114
AGGF1P2	0.111988	1.00588	0.283089	8.98205	2.52784
AGGF1P3	0.0541704	0.0304101	0.0821606	0.561378	1.51671
AGK	16.8477	20.6111	20.7991	1.22338	1.23454
AGL	13.0725	7.0903	6.65872	0.542384	0.50937
AGMAT	1.85808	2.75759	2.11633	1.4841	1.13898
AGMO	0	0.0199577	0	#DIV/0!	#DIV/0!
AGO1	10.1411	5.85828	6.34151	0.577679	0.625329
AGO2	9.61169	7.73652	10.1403	0.804907	1.055
AGO3	2.08063	1.75338	2.04307	0.842715	0.981948
AGO4	5.29774	8.52659	12.7674	1.60948	2.40997
AGPAT1	85.4548	79.7474	87.0309	0.933212	1.01844
AGPAT2	44.6462	54.6704	63.6232	1.22453	1.42505
AGPAT3	36.5795	42.9353	50.8725	1.17375	1.39074
AGPAT4	2.98771	1.68191	3.00416	0.562942	1.0055
AGPAT4-IT1	0.108123	0.0809308	0.255098	0.748504	2.35932
AGPAT5	7.185	7.88895	7.26502	1.09797	1.01114
AGPS	20.3438	16.6805	16.9778	0.819931	0.834544
AGRN	30.0563	113.2	132.016	3.76627	4.39229
AGT	3.83206	3.68783	3.87474	0.962362	1.01114
AGTPBP1	2.48832	1.49098	1.51223	0.599191	0.60773
AGTR1	0.209602	0.294165	0.662302	1.40344	3.15981
AGTRAP	76.8303	139.191	208.681	1.81167	2.71613
AGXT	0	0.0473278	0	#DIV/0!	#DIV/0!
AHCTF1	23.9262	29.9137	27.2605	1.25025	1.13936
AHCTF1P1	0	0	0.0462502	#DIV/0!	#DIV/0!
AHCY	46.7906	30.1947	29.9978	0.645315	0.641107
AHCYL1	77.6796	43.3263	54.767	0.557756	0.705037
AHCYL2	10.0723	8.30047	8.09143	0.824087	0.803333
AHCYP2	0	0.0954319	0	#DIV/0!	#DIV/0!
AHCYP4	0	0.047536	0	#DIV/0!	#DIV/0!
AHCYP5	0.0441132	0	0	0	0
AHCYP6	0	0	0	#DIV/0!	#DIV/0!
AHDC1	4.12263	5.06036	5.55807	1.22746	1.34818
AHI1	10.05	8.29021	8.72463	0.824899	0.868125
AHNAK	230.56	97.0014	102.543	0.42072	0.444754
AHNAK2	9.30407	5.70954	5.55032	0.613661	0.596547
AHR	56.0388	52.9784	54.0571	0.945387	0.964638
AHRR	35.7687	30.6875	34.3022	0.857941	0.959
AHSA1	219.214	272.137	224.188	1.24142	1.02269
AHSA2	8.03322	4.96014	11.2612	0.617454	1.40183
AIDA	244.832	437.05	454.067	1.7851	1.85461
AIF1L	0.0905875	0.0406831	0.146554	0.449102	1.61782
AIFM1	34.3843	30.7493	27.8389	0.894284	0.809641
AIFM1P1	0	0	0.0863533	#DIV/0!	#DIV/0!
AIFM2	31.6493	32.6255	33.0915	1.03085	1.04557
AIFM3	0.186521	0.56842	0.269427	3.04748	1.44448
AIG1	13.7606	11.3346	9.90971	0.823701	0.72015
AIM1	0.803829	6.55218	4.94984	8.15121	6.15783
AIM2	0	0.236837	0.302163	#DIV/0!	#DIV/0!
AIMP1	31.2898	31.1718	28.3844	0.996231	0.907148
AIMP2	18.4275	23.9262	23.9828	1.29839	1.30146
AIP	36.6654	40.269	45.4866	1.09829	1.24059
AIPL1	0	0.0841734	0.151611	#DIV/0!	#DIV/0!
AIRE	0.0293001	0.0328968	0.0296264	1.12276	1.01114
AJAP1	0.00522988	0.0234875	0.0105763	4.49102	2.02228
AJUBA	22.5357	20.8353	25.5646	0.924546	1.1344
AK1	48.5143	30.0045	30.3141	0.618467	0.624849
AK2	57.7546	56.1031	61.9149	0.971406	1.07203
AK2P1	0.833904	0.31209	0	0.374252	0
AK2P2	0	0.179643	0.323568	#DIV/0!	#DIV/0!
AK3	83.1882	77.5116	67.0354	0.931761	0.805828
AK3P3	0.509538	1.25859	0.103043	2.47006	0.202228
AK3P5	0.34544	0	0.698576	0	2.02228
AK3P6	0	0	0.021318	#DIV/0!	#DIV/0!
AK4	9.81364	8.491	8.00672	0.865224	0.815877
AK4P1	3.50966	2.21221	2.77052	0.630319	0.789397
AK4P3	0	0	0	#DIV/0!	#DIV/0!
AK4P4	0.105087	0	0	0	0
AK5	81.1247	77.8561	65.4181	0.95971	0.80639
AK6	41.1506	47.6532	32.6703	1.15802	0.793921
AK6P1	0.00338718	0	0.0273993	0	8.0891
AK6P2	0.0126678	0	0.0192133	0	1.51671
AK7	0.0923511	0.1659	0.149407	1.79641	1.61782
AK8	0.251542	0.0588376	0.0635859	0.233907	0.252784
AK9	0.832864	0.601138	0.848156	0.721771	1.01836
AKAP1	11.6997	17.0491	18.6949	1.45722	1.59789
AKAP10	19.405	23.6618	24.1107	1.21937	1.2425
AKAP11	28.8818	21.1668	23.4385	0.732875	0.81153
AKAP12	100.717	41.3921	47.1029	0.410976	0.467677
AKAP13	15.7634	13.0182	15.078	0.825846	0.956516
AKAP14	0.073699	0.082746	0.0745198	1.12276	1.01114
AKAP17A_1	18.6475	22.8734	25.0641	1.22662	1.3441
AKAP2	315.569	353.316	332.88	1.11962	1.05486
AKAP3	0.760616	2.83273	2.92628	3.72426	3.84726
AKAP5	0.280367	0.221515	0.325489	0.790087	1.16094
AKAP6	1.94049	1.80466	1.7711	0.929999	0.912708
AKAP7	1.62169	3.8236	3.51522	2.35779	2.16763
AKAP8	15.3861	16.6619	17.9204	1.08292	1.16471
AKAP8L	31.5383	44.0768	45.2866	1.39757	1.43592
AKAP9	9.24222	10.8099	12.4752	1.16963	1.3498
AKIP1	17.2119	22.5991	24.631	1.31299	1.43105
AKIRIN1	97.6313	109.894	99.2434	1.1256	1.01651
AKIRIN2	61.3291	71.4021	70.3322	1.16424	1.1468
AKIRIN2P1	0	0	0	#DIV/0!	#DIV/0!
AKNA	4.90323	5.70466	5.8808	1.16345	1.19937
AKNAD1	0.0207392	0.023285	0.0209702	1.12276	1.01114
AKR1A1	56.6019	43.1147	47.6434	0.761719	0.841729
AKR1B1	124.121	112.938	111.516	0.909901	0.898445
AKR1B10	1.0608	0.368649	0.612924	0.34752	0.577793
AKR1B15	0.0276863	0.093255	0	3.36827	0
AKR1B1P2	0	0	0	#DIV/0!	#DIV/0!
AKR1B1P3	0	0	0.0505275	#DIV/0!	#DIV/0!
AKR1B1P7	0	0.0564402	0	#DIV/0!	#DIV/0!
AKR1C1	44.223	31.9301	25.713	0.722024	0.581438
AKR1C2	3.95478	1.32844	1.73719	0.335906	0.439265
AKR1C3	13.9144	3.17034	4.78154	0.227845	0.343639
AKR1C4	0.0565108	0	0.0571402	0	1.01114
AKR1C6P	0	0	0.0487553	#DIV/0!	#DIV/0!
AKR1C7P	0.0251347	0.00705502	0.0698902	0.280689	2.78063
AKR1D1	0	0.0279077	0	#DIV/0!	#DIV/0!
AKR1D1P1	0.0203655	0.0228655	0.0494216	1.12276	2.42673
AKR1E2	0.697611	0.942552	0.992316	1.35111	1.42245
AKR7A2	29.861	18.3082	21.1693	0.613115	0.708929
AKR7A2P1	0.0508768	0	0	0	0
AKR7A3	0.309279	0.104173	0.0312723	0.336827	0.101114
AKR7L	0.203771	0.130734	0.0294344	0.641575	0.144448
AKT1	83.5858	105.996	117.634	1.26811	1.40734
AKT1S1	85.8907	73.2177	82.729	0.852452	0.963189
AKT2	45.8345	56.82	62.1982	1.23968	1.35702
AKT3	28.1286	27.0536	33.4545	0.961786	1.18934
AKTIP	28.1561	16.0563	18.717	0.57026	0.664759
ALAD	58.5226	39.0704	46.8004	0.667612	0.799698
ALAS1	92.3853	95.0977	95.8202	1.02936	1.03718
ALB	0.0599563	0	0.030312	0	0.505569
ALCAM	148.849	348.324	361.058	2.34012	2.42567
ALDH16A1	6.92078	6.65008	7.49158	0.960886	1.08248
ALDH18A1	68.5756	47.4316	39.6999	0.691669	0.578922
ALDH1A1	549.436	71.735	85.1605	0.130561	0.154996
ALDH1A2	0.0354624	0.0398156	0.0179287	1.12276	0.505569
ALDH1A3	34.3899	18.5721	13.5354	0.540044	0.393586
ALDH1B1	29.409	25.7535	29.1103	0.8757	0.989843
ALDH1L1	0	0	0.0352816	#DIV/0!	#DIV/0!
ALDH1L2	38.4075	88.8429	83.6784	2.31316	2.1787
ALDH2	63.535	43.9828	44.7682	0.69226	0.704622
ALDH3A1	0.0161692	0	0	0	0
ALDH3A2	5.10568	5.00632	4.42258	0.98054	0.866208
ALDH3B1	47.5701	53.1816	52.5722	1.11796	1.10515
ALDH3B2	0	0.0281256	0	#DIV/0!	#DIV/0!
ALDH4A1	11.023	11.0034	12.1919	0.998218	1.10604
ALDH5A1	0.729634	0.877715	1.09347	1.20295	1.49865
ALDH6A1	13.9166	6.44023	9.40917	0.462773	0.67611
ALDH7A1	23.9207	14.169	16.6334	0.592334	0.695358
ALDH7A1P1	0	0	0.075095	#DIV/0!	#DIV/0!
ALDH8A1	0	0.118264	0.133134	#DIV/0!	#DIV/0!
ALDH9A1	88.3279	80.8099	75.2125	0.914886	0.851515
ALDOA	570.371	529.07	576.228	0.927589	1.01027
ALDOAP1	0.0691945	0	0	0	0
ALDOAP2	0	0	0	#DIV/0!	#DIV/0!
ALDOC	24.0048	15.7617	17.0572	0.656603	0.710573
ALG1	19.981	22.4338	22.9116	1.12276	1.14667
ALG10	2.64878	3.07065	2.63473	1.15927	0.994697
ALG10B	1.46004	1.57966	1.12736	1.08193	0.772142
ALG11	12.4286	13.5421	14.8206	1.08959	1.19246
ALG12	14.2203	15.0454	18.7571	1.05802	1.31903
ALG13	4.8717	4.75296	4.63767	0.975626	0.951962
ALG14	6.05019	2.74258	2.87886	0.453305	0.47583
ALG1L	0.108697	0.174343	0.235516	1.60394	2.16672
ALG1L10P	0.150396	0.131334	0.0337937	0.873254	0.224697
ALG1L11P	0.133952	0	0.0169304	0	0.126392
ALG1L12P	0.166608	0.100725	0.544267	0.604561	3.26675
ALG1L13P	0.800712	0.87282	2.10661	1.09005	2.63092
ALG1L14P	0.0147301	0.0165383	0.0446826	1.12276	3.03341
ALG1L15P	0.32779	0.552042	0.165721	1.68413	0.505569
ALG1L2	0	0	0.14058	#DIV/0!	#DIV/0!
ALG1L3P	0	0	0.025641	#DIV/0!	#DIV/0!
ALG1L5P	0	0	0.0339706	#DIV/0!	#DIV/0!
ALG1L6P	3.00388	1.86238	2.88935	0.61999	0.961871
ALG1L7P	0.343714	0.236269	0.361727	0.687401	1.05241
ALG1L8P	0.150136	0.112377	0.109639	0.748504	0.730266
ALG1L9P	0.174059	0.0977129	0.369595	0.561378	2.12339
ALG2	54.1096	57.4372	54.735	1.0615	1.01156
ALG3	64.3275	74.4452	93.9487	1.15728	1.46047
ALG5	61.6227	72.7167	65.639	1.18003	1.06517
ALG6	8.41262	10.41	9.05185	1.23743	1.07599
ALG8	33.9463	38.7998	31.6902	1.14298	0.933541
ALG9	10.2821	11.111	11.6539	1.08062	1.13342
ALK	0	0.156933	0.239177	#DIV/0!	#DIV/0!
ALKBH1	10.5477	12.2768	13.8726	1.16393	1.31522
ALKBH2	15.1311	12.7555	14.8421	0.842999	0.980904
ALKBH3	39.5836	33.1634	33.2959	0.837805	0.841153
ALKBH4	8.51142	8.27257	7.83551	0.971938	0.920588
ALKBH5	52.7274	59.4864	64.0253	1.12819	1.21427
ALKBH6	23.2724	17.3045	20.0546	0.743566	0.861735
ALKBH7	8.69425	5.14459	6.01912	0.591723	0.692311
ALKBH8	8.84638	11.3421	11.3975	1.28211	1.28839
ALMS1	4.29442	4.37102	3.73096	1.01784	0.868793
ALMS1-IT1	0.572148	0.47108	0.57852	0.823354	1.01114
ALMS1P1	0	0	0.0852989	#DIV/0!	#DIV/0!
ALOX12	1.04706	0.898022	1.22047	0.857661	1.16562
ALOX12-AS1	2.2764	1.3941	3.24339	0.612412	1.42479
ALOX12B	0	0.0302277	0.0272227	#DIV/0!	#DIV/0!
ALOX12P1	0.015836	0	0	0	0
ALOX12P2	0	0	0.0227416	#DIV/0!	#DIV/0!
ALOX15	0	0	0.0253767	#DIV/0!	#DIV/0!
ALOX15B	0	0	0.0250777	#DIV/0!	#DIV/0!
ALOX5AP	0.24248	0	0.0980722	0	0.404455
ALOXE3	0.198014	0.262744	0.345834	1.32689	1.74651
ALPK1	3.62269	5.78416	5.32806	1.59665	1.47075
ALPK2	8.59302	4.62784	7.66209	0.538558	0.891665
ALPK3	0.0398484	0.153394	0.149657	3.84945	3.75565
ALPL	6.74337	4.79325	5.37139	0.710809	0.796544
ALS2	17.7866	15.4529	15.3708	0.868795	0.86418
ALS2CL	1.5535	0.894797	1.6292	0.575986	1.04873
ALS2CR11	0.518161	0.745071	0.634233	1.43792	1.22401
ALS2CR12	0.425258	1.01858	0.859989	2.39521	2.02228
ALX3	2.41551	2.09799	2.85717	0.868547	1.18284
ALX4	0.0369708	0.0138364	0.112148	0.374252	3.03341
ALYREF	66.4426	73.5677	45.1707	1.10724	0.679846
AMACR	17.8048	23.0815	17.1497	1.29636	0.963206
AMBP	0	0.0527405	0.237487	#DIV/0!	#DIV/0!
AMBRA1	11.6174	19.8675	24.31	1.71014	2.09255
AMD1	58.2777	73.3519	67.4524	1.25866	1.15743
AMD1P1	0	0	0	#DIV/0!	#DIV/0!
AMD1P2_1	0	0.0436662	0	#DIV/0!	#DIV/0!
AMD1P3	0.602414	1.62942	1.329	2.70482	2.20612
AMDHD1	0.31536	0.531108	0.542083	1.68413	1.71893
AMDHD2	10.3948	17.6216	19.2971	1.69523	1.85642
AMER1	2.25786	3.4308	3.54956	1.51949	1.57209
AMER2	0	0	0.00631946	#DIV/0!	#DIV/0!
AMER3	0.0179557	0	0	0	0
AMFR	84.5647	82.8293	70.7363	0.979478	0.836475
AMH	0	0	0.0337518	#DIV/0!	#DIV/0!
AMIGO1	5.4072	2.16085	4.50103	0.399625	0.832414
AMIGO2	18.503	9.90968	19.9357	0.535572	1.07743
AMIGO3	1.60923	2.0358	3.00221	1.26508	1.86562
AMMECR1	7.80004	10.7933	8.3712	1.38375	1.07323
AMMECR1L	19.4306	22.0645	22.3595	1.13555	1.15074
AMN	0.0283148	0	0	0	0
AMN1	2.51007	1.78567	1.64097	0.711401	0.653753
AMOT	4.35684	3.0764	2.75336	0.706108	0.631961
AMOTL1	28.5142	21.373	23.6013	0.749555	0.827703
AMOTL2	97.9892	96.8609	111.558	0.988485	1.13847
AMPD1	0	0	0.0565942	#DIV/0!	#DIV/0!
AMPD2	29.5868	30.3343	37.6238	1.02526	1.27164
AMPD3	14.6649	22.3989	24.469	1.52739	1.66854
AMPH	4.01417	5.30546	5.47278	1.32168	1.36337
AMT	2.17194	1.37384	4.63972	0.632538	2.13621
AMY2A	0	0.0450446	0	#DIV/0!	#DIV/0!
AMY2B	1.17175	0.910796	2.09619	0.777292	1.78894
AMZ1	0.19812	0.0865047	0.150245	0.436627	0.758353
AMZ2	77.3039	57.5189	53.6993	0.744062	0.694651
AMZ2P1	2.7007	2.0874	2.92866	0.772911	1.08441
ANAPC1	15.6448	14.6218	15.4814	0.93461	0.989556
ANAPC10	6.245	6.43794	7.27609	1.03089	1.16511
ANAPC10P1	0.162511	0	0	0	0
ANAPC11	28.857	22.7405	25.0402	0.788041	0.867735
ANAPC13	134.831	153.189	144.801	1.13615	1.07394
ANAPC15	23.4229	14.8072	16.6226	0.632167	0.709674
ANAPC16	30.1227	24.2634	25.4391	0.805486	0.844515
ANAPC1P1	0.0380355	0	0	0	0
ANAPC2	16.3818	16.7946	19.0038	1.0252	1.16005
ANAPC4	26.072	22.3395	23.1167	0.85684	0.886646
ANAPC5	103.702	88.1057	92.3511	0.849602	0.890541
ANAPC7	24.4506	26.5207	23.8176	1.08467	0.974112
ANG	1.88244	2.62762	4.68135	1.39586	2.48685
ANGEL1	9.33513	7.77684	9.31176	0.833073	0.997497
ANGEL2	11.7869	14.8366	11.305	1.25874	0.959118
ANGPT1	33.8377	35.5539	49.5202	1.05072	1.46347
ANGPT2	0.0496487	0.125423	0.0627521	2.5262	1.26392
ANGPT4	0.256559	0.0160029	0.14412	0.0623753	0.561743
ANGPTL1	3.08276	79.1101	80.614	25.6621	26.1499
ANGPTL2	48.0152	42.265	62.7996	0.880243	1.30791
ANGPTL3	0	0.0768856	0.0230807	#DIV/0!	#DIV/0!
ANGPTL4	9.07773	22.3917	22.5646	2.46666	2.48571
ANGPTL5	0.0568926	0	0	0	0
ANGPTL6	0.044404	0.124637	0.179594	2.80689	4.04455
ANGPTL7	0	0	0.0268471	#DIV/0!	#DIV/0!
ANGPTL8	0.0772487	0	0	0	0
ANK1	0.287777	0.591043	0.723907	2.05382	2.51551
ANK2	6.92093	6.98747	6.35832	1.00961	0.91871
ANK3	0.00702005	0.0512317	0.0248438	7.29791	3.53898
ANKAR	0.752395	1.11025	1.13029	1.47562	1.50226
ANKDD1A	3.24892	3.11274	4.92765	0.958085	1.51671
ANKDD1B	0.0236853	0.265928	0.167643	11.2276	7.07796
ANKEF1	3.60494	4.20166	3.80131	1.16553	1.05447
ANKFN1	0.108814	0.0290884	0.0733505	0.267323	0.674092
ANKFY1	29.9597	61.5685	80.5157	2.05504	2.68746
ANKH	12.9899	11.7957	16.6702	0.90807	1.28332
ANKHD1	15.7733	14.1694	16.0536	0.898318	1.01777
ANKHD1-EIF4EBP3	18.6535	27.3478	28.1859	1.46609	1.51102
ANKIB1	41.4914	85.2934	88.0244	2.05569	2.12151
ANKK1	0.0303109	0.0340317	0	1.12276	0
ANKLE1	0.293055	0.376034	0.507976	1.28315	1.73338
ANKLE2	32.4613	35.1976	38.4717	1.0843	1.18516
ANKMY1	0.759709	0.802196	1.14311	1.05592	1.50467
ANKMY2	26.3619	35.2357	31.3519	1.33661	1.18929
ANKRA2	24.256	26.1482	26.4809	1.07801	1.09173
ANKRD1	5.42572	14.2141	15.6304	2.61976	2.88079
ANKRD10	13.0587	11.7293	17.2974	0.898205	1.32459
ANKRD11	42.9866	42.0046	43.1736	0.977154	1.00435
ANKRD12	16.8538	21.7538	21.2087	1.29074	1.25839
ANKRD13A	194.989	207.618	194.432	1.06477	0.997143
ANKRD13B	4.35667	4.37659	5.93899	1.00457	1.36319
ANKRD13C	23.8746	20.0821	24.1743	0.841151	1.01255
ANKRD13D	11.4945	13.4208	16.5795	1.16758	1.44239
ANKRD16	4.97929	3.32565	2.99503	0.667896	0.601497
ANKRD17	40.8345	55.2788	54.6128	1.35373	1.33742
ANKRD18A	0.0321647	0.0180565	0.0406537	0.561378	1.26392
ANKRD18B	0.27197	0.561461	0.576612	2.06442	2.12013
ANKRD18CP	0.0687356	0.0964666	0.0347506	1.40344	0.505569
ANKRD19P	0	0.131131	0.088571	#DIV/0!	#DIV/0!
ANKRD2	0.75887	0.350834	0.361093	0.462311	0.47583
ANKRD20A1	0.057557	0	0	0	0
ANKRD20A10P	0	0	0	#DIV/0!	#DIV/0!
ANKRD20A11P	0	0	0	#DIV/0!	#DIV/0!
ANKRD20A16P	0.365911	0.224088	0.302716	0.612412	0.827295
ANKRD20A17P	0	0	0.08349	#DIV/0!	#DIV/0!
ANKRD20A18P	0.0278408	0.0468877	0.0563018	1.68413	2.02228
ANKRD20A19P	0	0	0.0400968	#DIV/0!	#DIV/0!
ANKRD20A20P	0.0212344	0.00298013	0.00536773	0.140344	0.252784
ANKRD20A3	0.0290161	0	0	0	0
ANKRD20A5P	0.218055	0.122411	0.110242	0.561378	0.505569
ANKRD20A7P	0.0171612	0.014013	0.0173524	0.81655	1.01114
ANKRD20A8P	0.0183545	0.0206076	0	1.12276	0
ANKRD20A9P	0.0125516	0.0020132	0.00906529	0.160394	0.722241
ANKRD22	0.0675975	0	0	0	0
ANKRD23	0.286975	0.673697	1.58275	2.34758	5.5153
ANKRD24	1.1353	1.17552	1.23722	1.03543	1.08978
ANKRD26	2.38122	2.1379	2.51378	0.897817	1.05567
ANKRD26P1	0	0.0370553	0.0111238	#DIV/0!	#DIV/0!
ANKRD26P2	0	0	0.00504957	#DIV/0!	#DIV/0!
ANKRD26P4	0.0819475	0	0	0	0
ANKRD27	14.6991	18.7769	19.3368	1.27742	1.31551
ANKRD28	45.2898	36.0909	36.8628	0.796887	0.813931
ANKRD29	6.99967	9.28383	9.4171	1.32632	1.34536
ANKRD30A	0	0	0	#DIV/0!	#DIV/0!
ANKRD30B	1.56974	1.60735	2.45068	1.02395	1.5612
ANKRD30BP1	0.0137991	0.015493	0.0217043	1.12276	1.57288
ANKRD30BP3	0	0	0.051835	#DIV/0!	#DIV/0!
ANKRD31	0.228906	0.397191	0.399787	1.73517	1.74651
ANKRD33	0.0287621	0.322928	0.145412	11.2276	5.05569
ANKRD33B	8.71064	4.8739	4.33152	0.559534	0.497267
ANKRD34A	4.71563	3.97611	4.24046	0.843176	0.899233
ANKRD34B	0	0	0.0319696	#DIV/0!	#DIV/0!
ANKRD34C	0	0.0139435	0.0251147	#DIV/0!	#DIV/0!
ANKRD35	6.73008	5.12744	5.58985	0.76187	0.830577
ANKRD36	0.977901	0.926836	1.14289	0.947781	1.16872
ANKRD36B	0.700757	0.705187	0.997235	1.00632	1.42308
ANKRD36BP1	9.89115	6.68752	6.2782	0.676112	0.634729
ANKRD36C	0.542425	0.78703	0.98724	1.45095	1.82005
ANKRD36P1	0.00228466	0.00769534	0	3.36827	0
ANKRD37	0.397577	1.72176	2.75661	4.33063	6.93352
ANKRD39	14.6697	12.8571	15.4385	0.876437	1.05241
ANKRD40	44.3909	57.4646	47.8439	1.29451	1.07779
ANKRD42	12.3078	9.70537	10.4752	0.788554	0.851102
ANKRD44	1.28593	0.69588	1.20654	0.541148	0.938263
ANKRD45	0.0692301	0.921638	1.07002	13.3127	15.456
ANKRD46	9.0496	7.05496	7.32639	0.779588	0.809582
ANKRD49	15.7029	15.6632	16.1504	0.99747	1.0285
ANKRD50	13.196	10.4506	12.44	0.791949	0.942711
ANKRD52	46.0437	33.1438	52.833	0.719835	1.14745
ANKRD53	0.995874	1.16285	1.63128	1.16767	1.63804
ANKRD54	10.5616	11.6467	13.0778	1.10274	1.23824
ANKRD55	0	0	0.0157774	#DIV/0!	#DIV/0!
ANKRD57P1	0.979585	0.905746	1.28182	0.924622	1.30853
ANKRD6	1.27127	0.848935	1.21822	0.667783	0.958268
ANKRD60	0	0	0	#DIV/0!	#DIV/0!
ANKRD61	0.52071	0.425185	0.382916	0.81655	0.735373
ANKRD62	0	0.0111829	0	#DIV/0!	#DIV/0!
ANKRD62P1	0.0169803	0.0190647	0.0171694	1.12276	1.01114
ANKRD63	0	0	0	#DIV/0!	#DIV/0!
ANKRD65	0.667717	0.617386	1.50917	0.924622	2.26019
ANKRD7	1.19047	0.167076	0.601866	0.140344	0.505569
ANKRD9	3.65225	5.25568	7.41186	1.43902	2.0294
ANKS1A	4.771	5.23275	5.84375	1.09678	1.22485
ANKS1B	0.00377986	0	0.00382196	0	1.01114
ANKS3	6.35197	5.49079	6.36588	0.864422	1.00219
ANKS4B	0	0.0260254	0.0703143	#DIV/0!	#DIV/0!
ANKS6	7.44115	5.91164	7.04452	0.794452	0.946698
ANKUB1	0	0.0437546	0	#DIV/0!	#DIV/0!
ANKZF1	9.83063	10.3288	13.3824	1.05067	1.3613
ANLN	27.3393	15.4413	9.28021	0.564804	0.339446
ANO1	3.41766	1.6229	2.27904	0.474857	0.666844
ANO10	125.408	110.967	100.846	0.88485	0.804146
ANO2	0.0459854	0.0602354	0.0619967	1.30988	1.34818
ANO3	1.46587	1.22324	0.971442	0.834481	0.662705
ANO4	10.6292	4.17761	5.16584	0.393032	0.486006
ANO5	0.0191122	0.0536458	0.0579751	2.80689	3.03341
ANO6	67.1196	43.6694	55.6898	0.650621	0.829709
ANO7	0.0407014	0.0913955	0.150901	2.24551	3.70751
ANO7P1	0.477839	9.16922	11.6398	19.1889	24.3592
ANO8	1.2508	2.86322	3.1434	2.28911	2.51312
ANO9	0.0109726	0	0	0	0
ANOS1	0.190398	0.112511	0.0607954	0.590924	0.319307
ANOS2P	0.00520106	0.00494113	0.00889982	0.950024	1.71116
ANP32A	62.4733	71.8897	58.31	1.15073	0.933358
ANP32A-IT1	0.0821224	0	0	0	0
ANP32AP1	0	0.102479	0.0922915	#DIV/0!	#DIV/0!
ANP32B	248.406	289.517	236.262	1.1655	0.95111
ANP32BP1	0.239505	0	0.121086	0	0.505569
ANP32BP2	0	0.320465	0	#DIV/0!	#DIV/0!
ANP32BP3	0	0	0.0566648	#DIV/0!	#DIV/0!
ANP32C	0	0.107276	0	#DIV/0!	#DIV/0!
ANP32E	54.1877	56.1192	44.1353	1.03565	0.814489
ANPEP	278.57	528.454	460.615	1.89702	1.6535
ANTXR1	198.509	154.234	217.233	0.776962	1.09432
ANTXR2	62.6078	106.443	109.779	1.70015	1.75344
ANTXRL	0.025963	0.014575	0	0.561378	0
ANTXRLP1	0	0	0.0584645	#DIV/0!	#DIV/0!
ANXA1	1654.28	1522.62	1213.9	0.920412	0.733795
ANXA10	0.443455	1.14515	0.538073	2.58234	1.21337
ANXA11	130.179	111.847	108.301	0.859178	0.831937
ANXA13	0	0	0.0422526	#DIV/0!	#DIV/0!
ANXA2	1269.41	1290.53	1122.99	1.01664	0.88466
ANXA2P1	1.60502	1.80205	1.42004	1.12276	0.884746
ANXA2P2	0.462785	0.750525	0.883885	1.62176	1.90993
ANXA2P3	0.299382	0.168066	0.353169	0.561378	1.17966
ANXA2R	0.798115	0.955827	0.538003	1.19761	0.674092
ANXA3	0.990601	3.97827	2.11884	4.01601	2.13895
ANXA4	60.0728	76.4625	67.9092	1.27283	1.13045
ANXA5	3664.91	2787.34	2848.72	0.76055	0.777297
ANXA6	644.978	532.346	556.784	0.825372	0.863261
ANXA7	157.455	166.38	142.915	1.05668	0.907654
ANXA8	0.319188	0.192968	0.173785	0.604561	0.544459
ANXA8L1	0	0.0341598	0	#DIV/0!	#DIV/0!
ANXA9	1.73572	0.912202	0.784174	0.525545	0.451785
AOAH	0	0	0.0214343	#DIV/0!	#DIV/0!
AOC2	0.657179	0.766231	0.766729	1.16594	1.1667
AOC3	1.04493	0.545288	0.788702	0.521844	0.754793
AOX1	53.3344	34.7836	24.7605	0.652179	0.46425
AOX2P	0.00127101	0	0.00642582	0	5.05569
AOX3P	0.0125151	0.00175642	0.00158181	0.140344	0.126392
AOX3P-AOX2P	0	0	0	#DIV/0!	#DIV/0!
AP1AR	8.6778	10.9791	6.74454	1.26519	0.777218
AP1B1	78.6146	84.0291	87.4783	1.06887	1.11275
AP1G1	39.3152	47.3542	47.7673	1.20448	1.21498
AP1G2	3.34682	3.03608	4.9658	0.907154	1.48373
AP1M1	85.8282	112.524	129.775	1.31104	1.51203
AP1M2	0.153354	0	0	0	0
AP1S1	219.637	207.763	206.276	0.94594	0.93917
AP1S2	37.8201	32.535	30.1781	0.860257	0.797937
AP1S3	3.98398	3.38753	4.36545	0.850288	1.09575
AP2A1	102.185	104.321	120.036	1.0209	1.1747
AP2A2	49.9502	50.2129	50.143	1.00526	1.00386
AP2B1	143.299	131.596	100.922	0.918328	0.704274
AP2M1	880.84	802.126	822.708	0.910638	0.934004
AP2S1	148.833	136.193	143.222	0.915076	0.962299
AP3B1	64.349	56.5266	48.8661	0.878438	0.759391
AP3B2	0.453507	0.52615	0.611411	1.16018	1.34818
AP3D1	115.273	122.116	121.387	1.05936	1.05304
AP3M1	62.4904	45.8651	48.2335	0.733955	0.771854
AP3M2	19.7512	19.4038	22.0627	0.982411	1.11703
AP3S1	39.9749	39.9702	27.8576	0.999882	0.696876
AP3S2	17.9725	18.2921	10.3973	1.01778	0.578509
AP4B1	3.49178	3.0963	4.37888	0.886741	1.25405
AP4B1-AS1	0.439037	0.0704188	0.221964	0.160394	0.505569
AP4E1	14.4175	13.3495	15.0118	0.925918	1.04122
AP4M1	10.8081	9.34714	11.342	0.864825	1.0494
AP4S1	2.39235	2.11513	2.15771	0.884121	0.901921
AP5B1	8.15072	18.6236	21.3887	2.28491	2.62414
AP5M1	9.56182	10.1139	9.42012	1.05774	0.98518
AP5S1	12.1318	13.2352	14.491	1.09095	1.19446
AP5Z1	17.0972	21.5717	25.2589	1.26171	1.47738
APAF1	5.41994	6.30583	7.80967	1.16345	1.44091
APBA1	6.91407	4.66605	6.37865	0.674864	0.922561
APBA2	4.07557	5.24387	5.7152	1.28666	1.40231
APBA3	6.54734	8.87425	11.1829	1.3554	1.708
APBB1	29.1219	27.7195	27.8111	0.951843	0.95499
APBB1IP	15.9752	23.8323	28.7828	1.49183	1.80172
APBB2	13.2115	19.8094	24.8106	1.49941	1.87796
APBB3	6.86719	13.0723	14.8658	1.90358	2.16475
APC	17.1285	23.0612	26.7016	1.34636	1.5589
APC2	0.236871	0.222821	0.381919	0.940687	1.61235
APCDD1	0.848139	0.856154	1.03068	1.00945	1.21522
APCDD1L	4.57116	14.5192	16.0312	3.17627	3.50703
APCDD1L-AS1	0.0964135	0.721659	0.552428	7.48504	5.72978
APEH	50.0474	34.4616	39.9746	0.688579	0.798736
APEX1	195.446	188.028	179.422	0.962042	0.918013
APEX2	22.2821	27.4722	27.7971	1.23293	1.24751
APH1A	61.5682	69.9224	76.6938	1.13569	1.24567
APH1B	20.9175	16.7798	17.8117	0.802188	0.851521
API5	72.2855	60.9285	55.6479	0.842887	0.769834
API5P1	0.684694	0.420979	0.247257	0.614842	0.361121
API5P2	0.0165873	0.0186234	0	1.12276	0
APIP	52.723	46.307	33.2908	0.878308	0.631428
APITD1	11.3569	10.2009	10.5145	0.898205	0.925823
APITD1-CORT	0.72027	0.281282	0.158324	0.390524	0.219813
APLF	4.42772	4.51932	5.30874	1.02069	1.19898
APLN	0.104468	0.0469168	0.147884	0.449102	1.41559
APLNR	0.0173745	0	0	0	0
APLP1	6.96744	4.2285	6.52822	0.606895	0.936962
APLP2	794.14	963.712	892.952	1.21353	1.12443
APMAP	53.9763	38.6088	37.3721	0.715292	0.69238
APOA1	0	0	0.0522325	#DIV/0!	#DIV/0!
APOB	0.0286216	0.0160675	0	0.561378	0
APOBEC2	0.0824491	0.0925702	0.166735	1.12276	2.02228
APOBEC3B	3.63521	3.68806	3.14427	1.01454	0.864949
APOBEC3C	156.06	187.229	184.329	1.19973	1.18115
APOBEC3D	1.86768	8.42772	8.70499	4.51241	4.66086
APOBEC3F	3.03604	10.864	12.9825	3.57833	4.27613
APOBEC3G	12.6501	105.037	100.459	8.3033	7.94138
APOBEC3H	0.0568446	0.574404	0.344867	10.1048	6.06683
APOBR	0.106584	0.0199446	0.0718472	0.187126	0.674092
APOC1	0.828547	1.48841	1.00533	1.79641	1.21337
APOC3	0	0	0.127788	#DIV/0!	#DIV/0!
APOD	10.3128	16.6653	20.0717	1.61599	1.94629
APOE	10.9807	12.5359	13.4823	1.14163	1.22781
APOL1	34.511	563.237	536.365	16.3205	15.5418
APOL2	49.5261	245.138	228.367	4.94968	4.61104
APOL3	7.70175	70.5658	60.3236	9.1623	7.83245
APOL4	0.374556	0.376268	0.518259	1.00457	1.38366
APOL6	19.5305	90.835	89.5362	4.65093	4.58443
APOLD1	3.26615	2.38204	2.93558	0.729311	0.898789
APOM	3.03494	2.32707	3.59268	0.76676	1.18377
APOO	11.8762	7.48727	7.6142	0.630443	0.641132
APOOL	12.3096	12.5786	13.1484	1.02185	1.06814
APOPT1	24.6889	22.4662	18.7938	0.909971	0.761223
APP	730.97	769.446	738.501	1.05264	1.0103
APPBP2	19.3796	27.7379	27.995	1.43129	1.44456
APPL1	24.554	23.363	17.632	0.951496	0.718094
APPL2	29.4931	13.4183	16.9286	0.454966	0.573985
APRT	158.261	139.92	130.567	0.884111	0.825016
APTR	2.3745	1.90428	2.25653	0.801968	0.950317
APTX	8.10605	7.57189	7.50774	0.934103	0.926189
AQP1	0.849444	1.26368	1.18099	1.48765	1.39031
AQP10	0	0	0.0735939	#DIV/0!	#DIV/0!
AQP11	3.56672	4.67198	7.18125	1.30988	2.01341
AQP3	2.50972	1.95368	4.22945	0.778444	1.68523
AQP4	0	0	0	#DIV/0!	#DIV/0!
AQP4-AS1	0	0.189707	0.113898	#DIV/0!	#DIV/0!
AQP6	0	0	0.0769907	#DIV/0!	#DIV/0!
AQP7	0.0147851	0	0.0298995	0	2.02228
AQP7P2	0.00768784	0	0	0	0
AQP7P3	0	0	0.128512	#DIV/0!	#DIV/0!
AQP7P4	0	0	0	#DIV/0!	#DIV/0!
AQP7P5	0	0	0.025203	#DIV/0!	#DIV/0!
AQP8	0	0	0.0501555	#DIV/0!	#DIV/0!
AQP9	0.0220062	0.0247076	0.0222513	1.12276	1.01114
AQR	35.8683	33.3188	31.9372	0.928919	0.890399
AR	10.1371	5.48487	5.39836	0.54107	0.532537
ARAF	27.9266	29.9317	32.8832	1.0718	1.17749
ARAP1	29.624	38.9669	46.469	1.31538	1.56863
ARAP2	0.286033	0.536772	0.723048	1.87661	2.52784
ARAP3	3.59132	3.34246	3.72688	0.930705	1.03775
ARC	0.548393	0.461783	0.531396	0.842067	0.969007
ARCN1	269.127	289.621	283.42	1.07615	1.05311
AREG	6.70441	5.39366	6.40544	0.804494	0.955406
AREL1	36.0274	33.5499	39.7437	0.931231	1.10315
ARF1	448.553	549.726	565.988	1.22555	1.26181
ARF1P1	0	0.0305205	0	#DIV/0!	#DIV/0!
ARF3	88.7305	93.587	87.7582	1.05473	0.989042
ARF4	925.477	898.3	845.752	0.970635	0.913856
ARF4-AS1	1.7209	0.414032	0.248581	0.24059	0.144448
ARF4P1	0.0603052	0.067708	0	1.12276	0
ARF4P2	0.0993523	0	0	0	0
ARF4P3	0	0	0.0384591	#DIV/0!	#DIV/0!
ARF5	207.983	163.267	174.379	0.785	0.838432
ARF6	118.288	142.351	130.481	1.20343	1.10309
ARFGAP1	32.0156	30.0206	33.7189	0.937686	1.0532
ARFGAP2	41.4411	54.8888	54.6507	1.3245	1.31875
ARFGAP3	68.4309	63.9904	65.5627	0.93511	0.958086
ARFGEF1	34.1175	45.4158	46.3119	1.33116	1.35742
ARFGEF2	21.6098	22.0912	25.6559	1.02227	1.18723
ARFGEF3	0.0847138	0.130155	0.117215	1.5364	1.38366
ARFIP1	17.2761	14.5752	14.7596	0.843667	0.854336
ARFIP2	32.4547	30.6224	27.4845	0.943541	0.846858
ARFRP1	26.4742	32.0434	33.2033	1.21036	1.25417
ARG1	0	0	0	#DIV/0!	#DIV/0!
ARG2	12.2413	9.12444	8.4924	0.745385	0.693753
ARGFX	0.0265986	0.0447955	0.0941319	1.68413	3.53898
ARGFXP1	0	0.109405	0	#DIV/0!	#DIV/0!
ARGFXP2	0	0	0.0560585	#DIV/0!	#DIV/0!
ARGLU1	47.7511	43.1365	55.7632	0.903362	1.16779
ARHGAP1	112.128	90.839	122.712	0.810139	1.0944
ARHGAP10	31.9998	31.8705	30.5488	0.99596	0.954656
ARHGAP11A	14.956	14.9114	10.7584	0.99702	0.719338
ARHGAP11B	0.861054	3.94138	3.21468	4.57739	3.73343
ARHGAP12	21.9038	39.4075	39.3724	1.79911	1.79751
ARHGAP15	0.0147076	0.0660522	0.0743571	4.49102	5.05569
ARHGAP17	52.7894	62.1224	62.7105	1.1768	1.18794
ARHGAP18	55.4619	77.8697	57.0739	1.40402	1.02906
ARHGAP19	4.24864	4.97404	4.29596	1.17074	1.01114
ARHGAP19-SLIT1	0	0	0.497681	#DIV/0!	#DIV/0!
ARHGAP20	6.70398	11.566	13.29	1.72525	1.9824
ARHGAP21	54.3681	77.3159	83.1438	1.42208	1.52927
ARHGAP22	8.08228	18.8519	14.2838	2.33249	1.76729
ARHGAP23	56.6774	61.0887	67.5289	1.07783	1.19146
ARHGAP23P1	0.0256858	0.0264356	0	1.02919	0
ARHGAP24	17.3858	41.9598	46.4476	2.41345	2.67158
ARHGAP25	2.15065	3.2049	3.25531	1.4902	1.51364
ARHGAP26	0.578004	0.666497	0.795051	1.1531	1.37551
ARHGAP27	1.86598	6.37089	9.53313	3.41423	5.10891
ARHGAP28	2.33914	0.931908	0.937359	0.398397	0.400727
ARHGAP29	16.363	22.9323	18.9036	1.40147	1.15527
ARHGAP30	0.289168	0.35884	0.338555	1.24094	1.17079
ARHGAP31	8.07043	7.80109	10.1962	0.966626	1.26341
ARHGAP31-AS1	0.32385	0.121202	0.327457	0.374252	1.01114
ARHGAP32	1.79777	1.77466	2.11395	0.987142	1.17587
ARHGAP33	1.08117	0.910419	1.67886	0.842067	1.55282
ARHGAP35	31.4828	29.1043	27.9955	0.924451	0.889232
ARHGAP39	1.571	1.34165	1.5378	0.854011	0.978867
ARHGAP4	0.219742	0.403718	0.464578	1.83724	2.1142
ARHGAP42	2.09031	1.78597	2.28779	0.854405	1.09447
ARHGAP42P2	0.0435993	0.146854	0.0881698	3.36827	2.02228
ARHGAP42P3	0.0100769	0.00754262	0.0237747	0.748504	2.35932
ARHGAP42P4	0.0232519	0	0	0	0
ARHGAP44	0.594039	0.491445	0.837756	0.827294	1.41027
ARHGAP5	38.1411	44.2391	44.1031	1.15988	1.15632
ARHGAP5-AS1	2.36631	1.23983	2.8712	0.523953	1.21337
ARHGAP6	5.58628	3.90233	4.52305	0.698557	0.80967
ARHGAP8	0	0	0	#DIV/0!	#DIV/0!
ARHGAP9	0.310871	0.220442	0.0827194	0.709109	0.266089
ARHGDIA	466.323	527.662	574.999	1.13154	1.23305
ARHGDIB	4.73792	1.92737	2.81193	0.406796	0.593494
ARHGDIG	1.00112	0.481719	1.22918	0.481181	1.22781
ARHGEF1	29.1557	25.4107	32.1398	0.871552	1.10235
ARHGEF10	17.4166	16.7883	19.4848	0.963923	1.11875
ARHGEF10L	3.93622	5.10654	5.37942	1.29732	1.36664
ARHGEF11	17.6912	20.3921	24.7925	1.15267	1.40141
ARHGEF12	94.8266	77.0361	78.3036	0.812389	0.825755
ARHGEF16	0.0174918	0	0.0176866	0	1.01114
ARHGEF17	24.3959	24.189	34.6185	0.991521	1.41903
ARHGEF18	9.21985	10.9888	12.2938	1.19186	1.33341
ARHGEF19	1.89887	4.68153	6.88831	2.46543	3.62759
ARHGEF2	30.221	40.5577	40.5416	1.34204	1.3415
ARHGEF25	29.4504	17.9704	22.5188	0.610193	0.764634
ARHGEF26	2.78871	2.88166	2.35813	1.03333	0.845598
ARHGEF26-AS1	0	0	0	#DIV/0!	#DIV/0!
ARHGEF28	20.8409	18.8459	22.1021	0.904278	1.06052
ARHGEF3	8.46278	6.73968	6.84325	0.796391	0.808629
ARHGEF33	0.187809	0.17572	0.379802	0.93563	2.02228
ARHGEF34P	4.77487	4.38955	3.85596	0.919303	0.807553
ARHGEF35	20.4206	21.246	18.1428	1.04042	0.888453
ARHGEF37	2.8675	2.33628	2.9251	0.814743	1.02009
ARHGEF38	0.0625947	0.230915	0.217001	3.68905	3.46676
ARHGEF39	2.15352	2.20454	2.68986	1.02369	1.24905
ARHGEF4	0.561402	0.381508	0.463087	0.679563	0.824876
ARHGEF40	22.683	48.8258	56.8737	2.15252	2.50732
ARHGEF5	13.6593	12.3071	17.5592	0.901001	1.28551
ARHGEF6	10.2766	8.97532	9.56748	0.873376	0.930999
ARHGEF7	12.929	14.0182	15.9788	1.08424	1.23589
ARHGEF9	6.43472	5.52515	5.72397	0.858648	0.889545
ARID1A	22.1424	22.1824	29.5611	1.00181	1.33505
ARID1B	8.6759	10.1879	12.157	1.17428	1.40124
ARID2	10.2275	8.97884	10.7198	0.877913	1.04814
ARID3A	6.93221	5.3305	7.54936	0.768946	1.08903
ARID3B	1.82823	1.98188	2.37449	1.08404	1.29879
ARID3C	0.106608	0.153893	0.123194	1.44354	1.15559
ARID4A	10.9623	17.1548	15.1143	1.56489	1.37875
ARID4B	25.1813	32.7827	35.3813	1.30187	1.40506
ARID5A	4.44585	7.49527	9.78486	1.6859	2.2009
ARID5B	155.552	125.138	152.981	0.80448	0.983471
ARIH1	52.2734	46.4818	48.9751	0.889207	0.936904
ARIH2	37.0143	39.439	40.0004	1.06551	1.08067
ARIH2OS	1.68613	1.79846	2.4295	1.06662	1.44087
ARIH2P1	0.0306047	0	0	0	0
ARL1	159.559	116.047	107.536	0.727298	0.67396
ARL10	4.59908	3.29824	3.68859	0.717153	0.802028
ARL11	0.0176061	0	0	0	0
ARL13A	0	0.033854	0	#DIV/0!	#DIV/0!
ARL13B	7.2695	7.84388	8.17779	1.07901	1.12495
ARL14	0.0522583	0.0586732	0.158521	1.12276	3.03341
ARL14EP	27.8765	25.5473	22.2962	0.916445	0.79982
ARL15	12.7445	8.42193	11.377	0.660831	0.892703
ARL16	36.3313	28.698	26.4093	0.789896	0.726901
ARL17A	2.19789	1.26631	1.79836	0.576151	0.818223
ARL17B	1.36112	0.531552	0.822779	0.390524	0.604485
ARL2	123.999	137.291	157.003	1.1072	1.26616
ARL2-SNX15	2.48877	0	0	0	0
ARL2BP	146.695	96.4895	132.85	0.657756	0.905624
ARL2BPP10	1.18573	1.71166	1.42731	1.44354	1.20374
ARL2BPP9	0	0	0.0603822	#DIV/0!	#DIV/0!
ARL3	22.5175	10.4817	9.9238	0.465494	0.440716
ARL4A	6.63983	6.92556	6.65419	1.04303	1.00216
ARL4AP1	0.0571339	0	0	0	0
ARL4C	33.7224	49.6974	54.9743	1.47372	1.6302
ARL4D	17.6916	25.785	21.5839	1.45747	1.22001
ARL5A	37.8573	37.4689	32.3469	0.98974	0.854443
ARL5AP2	0	0	0.0222005	#DIV/0!	#DIV/0!
ARL5AP4	0.284882	0.330171	0.223011	1.15897	0.782816
ARL5B	12.0653	20.9862	16.6634	1.73939	1.3811
ARL5C	0	0	0.0723817	#DIV/0!	#DIV/0!
ARL6	4.39817	3.55366	3.74032	0.807988	0.850427
ARL6IP1	18.0081	104.903	108.091	5.82531	6.00235
ARL6IP1P1	0	0	0.0253295	#DIV/0!	#DIV/0!
ARL6IP4	124.353	93.2134	95.7779	0.749587	0.770209
ARL6IP5	313.697	198.528	200.781	0.632867	0.640047
ARL6IP6	10.6433	14.5251	15.502	1.36471	1.4565
ARL8A	64.6589	80.5594	88.867	1.24591	1.3744
ARL8B	177.53	189.011	195.229	1.06467	1.09969
ARL9	0.422193	1.94348	2.49734	4.6033	5.91516
ARMC1	50.1884	45.3009	47.5607	0.902617	0.947645
ARMC10	16.1835	11.9114	13.8554	0.736017	0.856139
ARMC10P1	12.5286	8.12493	10.6696	0.648513	0.85162
ARMC12	0.0933299	0.104787	0.188739	1.12276	2.02228
ARMC2	0.519092	0.641095	0.507378	1.23503	0.977433
ARMC4	0.73336	1.4038	1.44659	1.91421	1.97255
ARMC5	3.54943	5.04003	5.91123	1.41996	1.6654
ARMC6	13.7968	16.8572	18.9357	1.22182	1.37247
ARMC7	6.13239	7.42099	6.90038	1.21013	1.12524
ARMC8	10.8545	15.3547	15.1754	1.41459	1.39807
ARMC8P1	0.0424722	0	0	0	0
ARMC9	23.1055	16.2986	17.4338	0.705396	0.75453
ARMCX1	65.5046	69.3774	83.6994	1.05912	1.27776
ARMCX2	88.9074	78.7863	68.4068	0.886162	0.769416
ARMCX3	50.9206	41.1245	36.9736	0.80762	0.726103
ARMCX4	2.05131	1.05456	1.30811	0.514091	0.637694
ARMCX5	12.3237	12.076	11.1881	0.979896	0.90785
ARMCX5-GPRASP2	5.91545	5.01	7.32973	0.846934	1.23908
ARMCX6	59.0799	60.9023	65.4374	1.03085	1.10761
ARMS2	0	0	0.084296	#DIV/0!	#DIV/0!
ARMT1	57.7416	47.9037	36.7094	0.829622	0.635753
ARNT	38.966	36.9135	39.9006	0.947325	1.02399
ARNT2	33.6958	31.2482	39.2322	0.92736	1.1643
ARNTL	15.2105	24.9389	29.7082	1.63958	1.95314
ARNTL2	13.8181	19.7921	16.3421	1.43233	1.18266
ARNTL2-AS1	0.165709	0	0	0	0
ARPC1A	251.042	176.109	151.014	0.701511	0.60155
ARPC1B	248.255	238.581	258.12	0.961032	1.03974
ARPC2	438.441	370.251	375.544	0.844473	0.856545
ARPC3	659.048	580.754	509.94	0.881202	0.773752
ARPC3P1	0.982176	0.459476	0.496557	0.467815	0.505569
ARPC3P2	0.0898145	0.20168	0.635704	2.24551	7.07796
ARPC3P3	0	1.63426	1.14472	#DIV/0!	#DIV/0!
ARPC3P4	0.163497	0	0.165318	0	1.01114
ARPC3P5	0.087255	0	0	0	0
ARPC4	127.406	112.7	131.444	0.884569	1.03169
ARPC4-TTLL3	2.01052	3.26269	3.12624	1.62281	1.55494
ARPC5	349.237	375.394	330.597	1.0749	0.946627
ARPC5L	19.5332	19.6262	18.4668	1.00476	0.945408
ARPIN	13.5422	11.8807	12.9244	0.877308	0.954383
ARPP19	71.7137	52.398	60.2301	0.730656	0.839869
ARR3	0.149249	0	0.201215	0	1.34818
ARRB1	1.71184	0.326736	0.467345	0.190868	0.273007
ARRB2	6.33332	2.3921	3.5118	0.377701	0.554495
ARRDC1	8.48988	10.1587	13.2183	1.19657	1.55694
ARRDC1-AS1	7.76067	6.26577	8.59655	0.807375	1.10771
ARRDC2	5.62675	7.93535	12.5815	1.41029	2.23601
ARRDC3	110.557	105.946	124.102	0.958292	1.12251
ARRDC3-AS1	0.215383	0.120911	0.272227	0.561378	1.26392
ARRDC4	47.9162	28.0799	25.6401	0.586022	0.535103
ARRDC5	0	0	0	#DIV/0!	#DIV/0!
ARSA	21.1254	27.9876	33.0329	1.32484	1.56366
ARSB	20.1973	12.63	14.9498	0.625332	0.740188
ARSD	12.5264	9.48903	11.3942	0.757522	0.909618
ARSDP1	0.00261372	0	0.00528567	0	2.02228
ARSE	0.496866	0.239083	0.119619	0.481181	0.240747
ARSEP1	0	0	0.0133919	#DIV/0!	#DIV/0!
ARSF	0	0.0627894	0	#DIV/0!	#DIV/0!
ARSFP1	0	0.0131851	0	#DIV/0!	#DIV/0!
ARSG	5.95602	4.60841	4.8936	0.773739	0.821622
ARSI	4.89201	6.30447	7.07564	1.28873	1.44637
ARSJ	60.8546	54.09	60.0856	0.88884	0.987365
ARSK	20.3723	26.6668	30.4292	1.30897	1.49366
ART1	0	0	0	#DIV/0!	#DIV/0!
ART3	0.0310276	0.121927	0.376478	3.92964	12.1337
ART4	0.0982653	0	0	0	0
ART5	0.570855	0.555473	0.692656	0.973055	1.21337
ARTN	0	0.0389042	0.0700732	#DIV/0!	#DIV/0!
ARV1	31.4351	33.584	35.6547	1.06836	1.13423
ARVCF	1.02264	0.77069	1.21817	0.753631	1.1912
ARX	0	0	0	#DIV/0!	#DIV/0!
AS3MT	6.8535	0	2.81611	0	0.410901
ASAH1	125.185	110.353	106.62	0.88152	0.851703
ASAH2	1.59411	1.89333	3.11715	1.18771	1.95542
ASAH2B	10.3981	23.3491	20.7685	2.24551	1.99733
ASAP1	135.67	130.121	134.077	0.9591	0.988264
ASAP1-IT2	0	0	0.0335358	#DIV/0!	#DIV/0!
ASAP2	17.5267	22.7303	23.1634	1.29689	1.3216
ASAP3	19.3426	18.696	21.0972	0.966569	1.09071
ASB1	33.1617	21.7474	21.0483	0.6558	0.634718
ASB11	0	0.0252943	0	#DIV/0!	#DIV/0!
ASB12	0	0.0584917	0.210707	#DIV/0!	#DIV/0!
ASB13	12.4502	13.4399	13.5106	1.07949	1.08517
ASB14	0.188422	0.148086	0.304833	0.785929	1.61782
ASB16	1.60608	1.69716	1.59213	1.05671	0.991312
ASB16-AS1	8.43875	7.49937	10.2815	0.888683	1.21837
ASB18	0	0	0	#DIV/0!	#DIV/0!
ASB2	0.329572	0.513929	0.962702	1.55938	2.92106
ASB3	5.90424	8.8029	5.38992	1.49095	0.91289
ASB5	0.288454	0.154221	0.263889	0.534646	0.914839
ASB6	20.7533	25.8208	29.6936	1.24418	1.43079
ASB7	12.325	12.1137	12.5419	0.98286	1.0176
ASB8	27.0973	26.5719	26.0163	0.98061	0.960105
ASB9	0.0325258	0	0.131552	0	4.04455
ASB9P1	0	0.0930828	0	#DIV/0!	#DIV/0!
ASCC1	18.7522	17.9373	18.5149	0.956544	0.987346
ASCC2	38.6706	37.0981	40.8403	0.959336	1.05611
ASCC3	51.0372	37.0714	39.4453	0.726359	0.772873
ASCL5	0.0474372	0.0532604	0	1.12276	0
ASF1A	23.7065	30.5353	25.165	1.28805	1.06152
ASF1B	4.35842	3.14578	1.33783	0.721771	0.306953
ASGR1	0.39138	0.0976499	0.395739	0.249501	1.01114
ASGR2	0	0.0718915	0	#DIV/0!	#DIV/0!
ASH1L	18.7604	14.7939	17.011	0.788571	0.906753
ASH1L-AS1	0.411574	1.03972	0.936355	2.5262	2.27506
ASH2L	37.4363	48.5784	42.6691	1.29763	1.13978
ASIC1	3.09151	1.60813	2.17956	0.520176	0.705013
ASIC2	0.220752	0.354072	0.637745	1.60394	2.88897
ASIC3	0.145551	0.228785	0.382647	1.57186	2.62896
ASIC4	0.0220566	0	0.111511	0	5.05569
ASIC5	0.0489541	0	0.0247497	0	0.505569
ASIP	0	0.052339	0.0707036	#DIV/0!	#DIV/0!
ASL	37.9243	28.1604	33.5252	0.742543	0.884004
ASLP1	0.191534	0.115794	0.223462	0.604561	1.1667
ASMTL_1	25.7028	15.0914	15.5883	0.58715	0.606481
ASMTL-AS1_1	1.36195	1.3286	3.47667	0.975509	2.55271
ASNA1	140.984	139.679	165.063	0.990741	1.17079
ASNS	106.508	116.05	63.9587	1.08958	0.600505
ASNSD1	85.8961	74.5918	67.154	0.868395	0.781805
ASNSP1	0.0209771	0.0176641	0.0300485	0.842067	1.43245
ASNSP3	0.101985	0	0	0	0
ASPA	0.764224	1.1798	1.10391	1.54379	1.44448
ASPDH	0.160766	0	0.108371	0	0.674092
ASPH	180.804	276.544	206.234	1.52952	1.14065
ASPHD1	3.42513	3.57572	4.19239	1.04397	1.22401
ASPHD2	1.50459	2.5111	2.54928	1.66896	1.69434
ASPM	4.31214	2.50756	0.975876	0.581513	0.226309
ASPN	11.4935	5.2396	4.4221	0.455875	0.384748
ASPRV1	0.15471	0.104221	0.250294	0.673653	1.61782
ASPSCR1	7.171	8.74085	10.0706	1.21892	1.40436
ASRGL1	0.0700217	0.209646	0.306807	2.99402	4.3816
ASS1	58.7217	44.5977	43.8988	0.759476	0.747574
ASS1P1	0	0.0477763	0.0430266	#DIV/0!	#DIV/0!
ASS1P10	0.0855376	0.0480189	0.0864903	0.561378	1.01114
ASS1P11	0	0.0486053	0	#DIV/0!	#DIV/0!
ASS1P12	0.128961	0.193056	0.478125	1.49701	3.70751
ASS1P2	0.131052	0.0490466	0.0441706	0.374252	0.337046
ASS1P3	0.0852669	0	0.172433	0	2.02228
ASS1P6	0	0.0475959	0	#DIV/0!	#DIV/0!
ASS1P9	0	0	0.0434105	#DIV/0!	#DIV/0!
ASTE1	3.83355	4.76995	5.26901	1.24427	1.37445
ASTL	0.0794725	0.0713826	0.0642861	0.898205	0.80891
ASTN2	1.84492	1.17411	1.93424	0.636401	1.04841
ASUN	34.1838	34.3012	27.926	1.00344	0.816937
ASXL1	16.6147	14.6684	17.83	0.882854	1.07315
ASXL2	11.2303	12.647	12.5004	1.12615	1.11309
ASXL3	0.0060905	0.00341907	0.0092375	0.561378	1.51671
ATAD1	27.2197	34.4298	31.4021	1.26489	1.15365
ATAD2	14.2196	15.4562	12.6898	1.08696	0.892412
ATAD2B	1.72394	2.3918	2.16647	1.38741	1.2567
ATAD3A	29.6436	33.7824	28.8485	1.13962	0.973177
ATAD3B	7.18922	9.61777	10.2644	1.3378	1.42775
ATAD3C	0.0523666	0.0587949	0.0882497	1.12276	1.68523
ATAD5	0.363091	0.526564	0.512459	1.45023	1.41138
ATAT1	3.75467	3.08061	3.95578	0.820475	1.05356
ATCAY	0	0	0.0270497	#DIV/0!	#DIV/0!
ATE1	11.9156	9.24469	10.3408	0.775848	0.867834
ATE1-AS1	2.83327	3.34012	5.15668	1.17889	1.82005
ATF1	12.463	13.8088	10.9692	1.10798	0.88014
ATF2	26.4196	25.7659	37.7335	0.975258	1.42824
ATF3	11.8515	21.8785	27.0199	1.84605	2.27987
ATF4	313.615	426.503	410.954	1.35996	1.31038
ATF4P1	0	0.0524843	0.1418	#DIV/0!	#DIV/0!
ATF4P2	0.186984	0.0524843	0.1418	0.280689	0.758353
ATF4P3	0.094741	0.319113	0.287389	3.36827	3.03341
ATF4P4	0.190285	0.213644	0.240505	1.12276	1.26392
ATF5	75.1455	114.032	97.4316	1.51748	1.29657
ATF6	43.1935	42.3341	40.9385	0.980103	0.947793
ATF6B	94.9387	97.1681	127.578	1.02348	1.3438
ATF7	17.3371	17.5301	26.315	1.01113	1.51784
ATF7IP	14.9585	23.927	25.3989	1.59956	1.69796
ATF7IP2	0.729705	0.61446	0.726304	0.842067	0.995339
ATG10	2.4532	1.83623	2.33411	0.748504	0.951453
ATG101	79.783	85.4191	86.312	1.07064	1.08183
ATG12	52.0375	51.4806	50.393	0.989299	0.968397
ATG12P1	0	0.199288	0	#DIV/0!	#DIV/0!
ATG12P2	0.0198354	0	0.0802251	0	4.04455
ATG13	34.5667	34.0676	38.0634	0.985562	1.10116
ATG14	15.5168	15.1731	17.0207	0.977851	1.09692
ATG16L1	20.3681	32.1252	25.2461	1.57723	1.23949
ATG16L2	1.43261	0.899473	2.52546	0.627857	1.76284
ATG2A	11.1954	10.1592	13.3321	0.907447	1.19085
ATG2B	14.3299	11.6379	12.0434	0.812139	0.840437
ATG3	64.9834	67.1771	66.7088	1.03376	1.02655
ATG4A	15.8137	16.9038	17.757	1.06894	1.12289
ATG4B	25.2959	26.9557	32.2721	1.06562	1.27578
ATG4C	8.87464	7.22668	7.40982	0.814306	0.834943
ATG4D	9.81526	10.1724	10.5884	1.03639	1.07877
ATG5	15.6092	30.0342	28.4325	1.92414	1.82153
ATG7	7.98989	9.05999	9.10975	1.13393	1.14016
ATG9A	59.7471	56.0792	68.9131	0.93861	1.15341
ATG9B	0.0835891	0.0268143	0.0965944	0.320787	1.15559
ATHL1	2.94433	3.7085	8.62912	1.25954	2.93076
ATIC	115.324	113.802	107.847	0.986797	0.935163
ATL1	16.5589	22.4852	14.4675	1.3579	0.873702
ATL2	8.10967	8.40131	8.06184	1.03596	0.994102
ATL3	55.6702	62.5342	64.7246	1.1233	1.16265
ATM	12.2717	8.91471	9.77069	0.726442	0.796194
ATMIN	52.3483	59.5365	59.1352	1.13732	1.12965
ATN1	129.92	145.526	196.457	1.12012	1.51214
ATOH7	0.0443455	0.0497892	0	1.12276	0
ATOH8	7.14634	16.1506	17.1398	2.25998	2.3984
ATOX1	177.976	154.972	167.144	0.870744	0.939137
ATP10A	5.90917	24.1169	27.3828	4.08126	4.63394
ATP10D	38.7785	32.904	33.9269	0.848512	0.874891
ATP11A	8.06425	9.09285	11.1023	1.12755	1.37673
ATP11A-AS1	0	0	0.0169262	#DIV/0!	#DIV/0!
ATP11AUN	0	0	0.0303932	#DIV/0!	#DIV/0!
ATP11B	20.1512	16.9715	18.6698	0.84221	0.926489
ATP11C	15.0839	11.8313	12.0014	0.784364	0.79564
ATP13A1	37.9743	49.1486	55.1829	1.29426	1.45316
ATP13A2	22.4258	20.9667	24.0075	0.934934	1.07053
ATP13A3	154.417	171.507	132.592	1.11067	0.858659
ATP13A4	0.0134426	0	0.0339808	0	2.52784
ATP1A1	82.5791	76.8407	74.9396	0.930509	0.907488
ATP1A1-AS1	0.920301	1.20548	0.930551	1.30988	1.01114
ATP1A2	0.0616406	0.0138415	0.0249309	0.224551	0.404455
ATP1A3	0.580854	0.713297	0.880985	1.22801	1.51671
ATP1B1	30.1593	18.8731	21.455	0.62578	0.711389
ATP1B1P1	0.0617706	0	0	0	0
ATP1B2	0.273111	0.459955	0.236702	1.68413	0.86669
ATP1B3	222.004	212.931	196.688	0.959132	0.885967
ATP1B3P1	0.0437977	0.147522	0	3.36827	0
ATP1B4	0	0.0300894	0	#DIV/0!	#DIV/0!
ATP23	2.10117	2.31284	1.83296	1.10074	0.872354
ATP2A1	0.131418	0.0843142	0.455593	0.641575	3.46676
ATP2A1-AS1	2.53757	1.55404	2.4492	0.612412	0.965177
ATP2A2	164.947	112.658	137.418	0.682995	0.833105
ATP2A3	0.311952	0.40862	0.483654	1.30988	1.55041
ATP2B1	50.5834	70.2306	53.8353	1.38841	1.06429
ATP2B2	0	0.00757055	0	#DIV/0!	#DIV/0!
ATP2B3	0.00460147	0.00516632	0	1.12276	0
ATP2B4	306.077	358.818	181.365	1.17231	0.592548
ATP2C1	81.0753	80.2539	72.0945	0.989869	0.889228
ATP2C2	0.152693	0.0659371	0.249404	0.431829	1.63338
ATP4A	0	0	0	#DIV/0!	#DIV/0!
ATP5A1	322.43	279.4	236.347	0.866546	0.733017
ATP5A1P3	0.0364113	0.040881	0	1.12276	0
ATP5A1P8	0	0	0.0476635	#DIV/0!	#DIV/0!
ATP5B	768.674	703.731	661.524	0.915512	0.860604
ATP5BP1	0.0377583	0	0	0	0
ATP5C1	312.534	263.674	232.123	0.843664	0.742714
ATP5C1P1	0	0.0691947	0.0623158	#DIV/0!	#DIV/0!
ATP5D	76.3559	69.9348	67.9744	0.915906	0.890231
ATP5E	619.597	537.333	505.481	0.86723	0.815821
ATP5EP2	0	0	0.370169	#DIV/0!	#DIV/0!
ATP5F1	104.543	130.243	121.673	1.24583	1.16386
ATP5F1P3	0	0	0.0646216	#DIV/0!	#DIV/0!
ATP5F1P5	0.456905	0	0	0	0
ATP5F1P7	0	0	0.0676377	#DIV/0!	#DIV/0!
ATP5G1	133.472	75.6298	79.7964	0.566633	0.597849
ATP5G1P3	0	0	0.160261	#DIV/0!	#DIV/0!
ATP5G1P4	0	0	0.350486	#DIV/0!	#DIV/0!
ATP5G2	74.7447	51.1486	55.8691	0.68431	0.747465
ATP5G2P1	0.106247	0	0.214862	0	2.02228
ATP5G2P4	0	0	0.21657	#DIV/0!	#DIV/0!
ATP5G3	72.41	47.2849	55.866	0.653016	0.771523
ATP5H	469.577	357.965	351.287	0.762314	0.748093
ATP5HP2	0	0	0	#DIV/0!	#DIV/0!
ATP5HP3	0	0.125423	0	#DIV/0!	#DIV/0!
ATP5HP4	0.113022	0.253791	0.342841	2.24551	3.03341
ATP5I	226.997	175.917	188.472	0.774975	0.830284
ATP5J	142.956	109.447	103.592	0.765595	0.72464
ATP5J2	535.064	452.595	413.465	0.84587	0.772739
ATP5J2-PTCD1	7.65078	9.70979	6.64139	1.26912	0.868067
ATP5J2P2	16.0383	18.3672	25.9471	1.14521	1.61782
ATP5J2P4	0.164697	0	0	0	0
ATP5J2P5	0	0	0.162945	#DIV/0!	#DIV/0!
ATP5L	197.579	115.973	124.177	0.58697	0.628492
ATP5L2	0	0.0946556	0	#DIV/0!	#DIV/0!
ATP5LP2	0	0.171886	0	#DIV/0!	#DIV/0!
ATP5LP3	0.177265	0	0.0896199	0	0.505569
ATP5LP7	0.217293	0	0	0	0
ATP5O	264.262	166.836	172.39	0.631328	0.652347
ATP5S	3.08317	3.25427	3.66343	1.05549	1.1882
ATP5SL	46.0263	40.0517	40.9555	0.870193	0.889829
ATP6	6179.89	3662.99	4071.77	0.592728	0.658873
ATP6AP1	118.257	135.502	148.011	1.14583	1.25161
ATP6AP1L	1.8535	2.25349	2.76462	1.2158	1.49157
ATP6AP2	356.05	313.286	307.921	0.879893	0.864825
ATP6V0A1	31.7593	24.3544	28.9362	0.766844	0.911108
ATP6V0A2	8.989	10.3005	8.52691	1.14591	0.948593
ATP6V0A4	0.0507363	0.0759526	0.0513014	1.49701	1.01114
ATP6V0B	47.7194	69.8515	76.5427	1.4638	1.60402
ATP6V0C	393.221	464.776	532.551	1.18197	1.35433
ATP6V0CP3	0.979399	0.977445	0.440137	0.998005	0.449395
ATP6V0D1	123.589	122.782	141.109	0.993463	1.14176
ATP6V0D2	1.87587	2.77628	3.44867	1.48	1.83843
ATP6V0E1	1070.6	1240.95	1208.01	1.15912	1.12835
ATP6V0E1P2	0	0	0	#DIV/0!	#DIV/0!
ATP6V0E1P4	0	0	0.122723	#DIV/0!	#DIV/0!
ATP6V0E2	22.694	16.1678	19.8111	0.712427	0.872963
ATP6V0E2-AS1	1.27303	0.86251	1.02089	0.677525	0.801937
ATP6V1A	94.009	79.5488	69.9796	0.846183	0.744393
ATP6V1B1	0.446838	0.250845	0.7342	0.561378	1.6431
ATP6V1B1-AS1	1.14171	0.240349	0.86582	0.210517	0.758353
ATP6V1B2	61.7556	79.3899	81.4226	1.28555	1.31846
ATP6V1C1	65.5068	62.1718	50.546	0.94909	0.771615
ATP6V1C2	0.0774976	0.226228	0.266426	2.91916	3.43787
ATP6V1D	188.469	144.434	141.653	0.766353	0.7516
ATP6V1E1	316.443	328.984	338.182	1.03963	1.0687
ATP6V1E1P1	0.0674283	0	0.0681793	0	1.01114
ATP6V1E1P3	0.140775	0.316112	0	2.24551	0
ATP6V1E2	1.74632	0.90324	1.38881	0.517225	0.795277
ATP6V1F	277.194	220.039	275.696	0.79381	0.994596
ATP6V1G1	307.243	311.439	347.659	1.01366	1.13154
ATP6V1G1P2	0	0	0	#DIV/0!	#DIV/0!
ATP6V1G1P3	0	0	0.185085	#DIV/0!	#DIV/0!
ATP6V1G1P4	0.202894	0	0	0	0
ATP6V1G2	6.00911	1.84003	3.78159	0.306206	0.62931
ATP6V1G2-DDX39B	6.57536	6.23413	4.0778	0.948105	0.620165
ATP6V1G3	0	0	0.0879989	#DIV/0!	#DIV/0!
ATP6V1H	97.5995	84.8612	82.1145	0.869484	0.841341
ATP7A	9.20101	6.7658	7.49071	0.735333	0.814118
ATP7B	1.02923	1.16307	1.24342	1.13005	1.20811
ATP8	2554.83	1462.54	1565.24	0.572461	0.612659
ATP8A1	0.344495	0.530704	0.372635	1.54053	1.08168
ATP8A2	0.0499795	0.0561148	0.019437	1.12276	0.388899
ATP8A2P1	0	0	0.00412295	#DIV/0!	#DIV/0!
ATP8A2P2	0	0.180393	0.162459	#DIV/0!	#DIV/0!
ATP8A2P3	0.0101633	0.00380365	0.00513827	0.374252	0.505569
ATP8B1	215.885	196.811	198.332	0.91165	0.918694
ATP8B2	72.1963	80.8994	82.4816	1.12055	1.14246
ATP8B3	0.336504	0.607197	0.802022	1.80443	2.3834
ATP8B4	2.18905	1.28072	1.54336	0.585059	0.705037
ATP8B5P	0.228342	0.256372	0.277062	1.12276	1.21337
ATP9A	40.2863	28.1468	33.2832	0.698668	0.826166
ATP9B	3.33495	2.12084	2.26522	0.635943	0.679238
ATPAF1	68.5503	54.5434	58.7743	0.79567	0.857389
ATPAF2	9.8231	8.56296	9.84508	0.871717	1.00224
ATPIF1	86.8168	72.8011	71.9678	0.83856	0.828962
ATR	14.359	13.9071	12.6602	0.968531	0.88169
ATRAID	138.336	141.035	152.154	1.01951	1.09989
ATRIP	7.00329	7.88718	8.10536	1.12621	1.15736
ATRN	33.6368	25.6102	21.7326	0.761376	0.646096
ATRNL1	0.0166873	0.00312262	0.0224975	0.187126	1.34818
ATRX	28.2485	20.9544	22.3892	0.741788	0.79258
ATXN1	8.60694	8.11335	9.63776	0.942652	1.11977
ATXN10	152.179	131.818	115.216	0.866207	0.75711
ATXN1L	20.6371	23.2183	26.5069	1.12508	1.28443
ATXN2	51.7792	46.9738	59.3566	0.907194	1.14634
ATXN2L	44.8755	58.6873	72.4903	1.30778	1.61537
ATXN3	5.63244	7.76594	7.81162	1.37879	1.3869
ATXN7	8.33284	13.0337	14.444	1.56414	1.73338
ATXN7L1	3.32754	8.24013	7.8858	2.47634	2.36985
ATXN7L2	1.33573	1.41907	2.33814	1.06239	1.75046
ATXN7L3	25.6471	34.6119	32.3908	1.34954	1.26294
ATXN7L3B	34.5769	51.6591	39.8641	1.49404	1.15291
ATXN8OS	0	0	0	#DIV/0!	#DIV/0!
AUH	4.29227	4.51282	4.83832	1.05139	1.12722
AUNIP	1.41919	0.910517	0.743124	0.641575	0.523625
AUP1	101.075	113.635	150.597	1.12426	1.48996
AURKA	27.5939	15.7262	11.3035	0.569918	0.409636
AURKAIP1	70.9583	61.5224	59.2546	0.867021	0.835062
AURKAPS1	0.131479	0.246031	0.576086	1.87126	4.3816
AURKAPS2	0	0	0	#DIV/0!	#DIV/0!
AURKB	3.00311	2.51815	1.30687	0.838514	0.435173
AURKBPS1	0.0546317	0.061338	0	1.12276	0
AURKC	1.01041	1.96638	2.28172	1.94611	2.25821
AUTS2	1.067	1.63979	2.09655	1.53682	1.96491
AVEN	10.8894	11.3439	10.2263	1.04174	0.939114
AVIL	0.358765	0.427218	0.538645	1.1908	1.50139
AVL9	21.0142	19.8939	20.635	0.946691	0.981957
AVPI1	46.0958	61.5939	72.1075	1.33622	1.5643
AVPR2	0.0196732	0	0	0	0
AWAT2	0	0.0350788	0	#DIV/0!	#DIV/0!
AXDND1	0.184846	0.0691789	0.140178	0.374252	0.758353
AXIN1	6.66542	9.85411	9.45669	1.47839	1.41877
AXIN2	1.34671	0.381541	0.763578	0.283312	0.566993
AXL	330.921	374.244	369.913	1.13092	1.11783
AZI2	60.7306	70.799	67.2196	1.16579	1.10685
AZIN1	124.018	137.604	114.652	1.10954	0.924472
AZIN1-AS1	0.762001	0.342216	2.31146	0.449102	3.03341
AZIN2	2.12377	1.6928	2.26217	0.797071	1.06517
AZU1	0	0.247156	0.370976	#DIV/0!	#DIV/0!
B2M	1550.95	4897.37	4518.52	3.15767	2.9134
B3GALNT1	10.5177	22.7157	24.1578	2.15976	2.29687
B3GALNT2	12.6347	12.221	13.7339	0.967254	1.08699
B3GALT1	0.413765	0.526497	0.260321	1.27246	0.629152
B3GALT2	6.9867	1.02318	2.76438	0.146446	0.395663
B3GALT4	1.79789	2.37745	4.96896	1.32236	2.76378
B3GALT5	0.00613375	0.00688671	0.00620207	1.12276	1.01114
B3GALT6	23.0083	22.0689	23.289	0.959168	1.0122
B3GAT3	27.223	46.173	51.1787	1.6961	1.87998
B3GLCT	5.59579	8.704	7.42538	1.55545	1.32696
B3GNT2	17.2192	33.5069	26.823	1.9459	1.55774
B3GNT4	0.352507	0.0719599	0.291627	0.204137	0.827295
B3GNT5	0.280709	0.378202	0.368987	1.34731	1.31448
B3GNT6	0	0	0.0266059	#DIV/0!	#DIV/0!
B3GNT7	0.162751	0.101517	0.182849	0.623753	1.12349
B3GNT8	1.32907	3.9319	4.03163	2.95837	3.03341
B3GNT9	42.8819	47.335	64.3342	1.10385	1.50027
B3GNTL1	0.990445	0.908753	1.3353	0.917521	1.34818
B4GALNT1	3.33529	3.87845	4.53673	1.16285	1.36022
B4GALNT2	0.261089	0	0.0219997	0	0.0842615
B4GALNT3	0.0783722	0	0.0792451	0	1.01114
B4GALNT4	0.0812066	0.18235	0.0957963	2.24551	1.17966
B4GALT1	109.541	106.457	119.178	0.971848	1.08798
B4GALT1-AS1	2.55231	2.35992	1.8723	0.924622	0.733571
B4GALT2	57.5526	53.6963	62.0459	0.932994	1.07807
B4GALT3	23.1923	22.4228	28.8183	0.966817	1.24258
B4GALT4	43.5584	35.1476	35.5842	0.806907	0.816932
B4GALT5	23.5792	27.5294	28.5669	1.16753	1.21153
B4GALT6	0.604337	0.873598	0.962432	1.44555	1.59254
B4GALT7	17.3017	15.092	16.8157	0.872286	0.971908
B4GAT1	25.7078	28.3155	29.3174	1.10144	1.14041
B9D1	2.32757	1.42341	1.76262	0.611544	0.757278
B9D2	3.2712	2.12633	2.26312	0.650016	0.691831
bA395L14.12	0.13208	0.296588	0	2.24551	0
BAALC	32.4263	11.9052	13.5346	0.367146	0.417397
BAALC-AS1	0.185567	0.833386	0.562902	4.49102	3.03341
BAALC-AS2	0	0.304959	0.274642	#DIV/0!	#DIV/0!
BAAT	0.0954661	0.0857481	0	0.898205	0
BABAM1	143.85	105.72	110.715	0.734933	0.769653
BACE1	89.035	62.5014	78.984	0.701987	0.887112
BACE1-AS	0.979795	0.550035	1.15583	0.561378	1.17966
BACE2	11.0556	18.7361	18.3915	1.69471	1.66355
BACH1	23.4537	42.6147	45.1596	1.81697	1.92547
BACH1-IT2	0	0	0.0849266	#DIV/0!	#DIV/0!
BACH2	0.265243	0.158018	0.394086	0.595748	1.48575
BAD	55.969	47.3304	46.6873	0.845655	0.834164
BAG1	18.3142	30.3066	26.0978	1.65481	1.425
BAG2	107.901	73.4179	80.183	0.680421	0.743117
BAG3	139.214	153.009	160.143	1.09909	1.15033
BAG4	29.8325	22.55	16.7531	0.755887	0.561573
BAG5	28.2059	25.8385	24.6828	0.916067	0.875094
BAG6	83.3443	75.831	81.8942	0.909853	0.982601
BAHCC1	3.27923	5.25769	6.05376	1.60333	1.84609
BAHD1	12.4138	12.5082	13.6517	1.0076	1.09972
BAIAP2	7.49926	8.90579	8.53845	1.18756	1.13857
BAIAP2-AS1	10.6199	6.27825	7.42582	0.591178	0.699237
BAIAP2L1	10.3519	9.68556	11.8963	0.93563	1.14918
BAIAP2L2	3.05232	5.18335	5.864	1.69817	1.92116
BAIAP3	0.072496	0.122093	0.305431	1.68413	4.21307
BAK1	14.2089	28.1971	32.607	1.98446	2.29483
BAK1P1	1.58496	2.88283	3.75012	1.81886	2.36606
BAMBI	13.2456	21.5835	21.8872	1.62949	1.65242
BANCR	0	0	0.100905	#DIV/0!	#DIV/0!
BANF1	101.082	95.1829	87.963	0.941637	0.870211
BANF1P2	0.37319	0.314251	0.188674	0.842067	0.505569
BANF1P3	16.4701	17.9725	14.5017	1.09122	0.880485
BANF1P5	0.194685	0	0	0	0
BANK1	3.78432	5.43026	6.32767	1.43494	1.67208
BANP	1.82456	2.51223	2.76733	1.37689	1.51671
BAP1	42.7215	50.694	64.8411	1.18662	1.51776
BARD1	1.69386	2.22322	2.71383	1.31252	1.60215
BARX1	0	0	0.0459589	#DIV/0!	#DIV/0!
BASP1	550.28	518.39	461.442	0.942048	0.838558
BATF	0	0	0.0723817	#DIV/0!	#DIV/0!
BATF2	4.56928	128.803	121.461	28.1889	26.5821
BATF3	0.913087	3.7279	3.86089	4.08275	4.22839
BAX	91.7415	81.4431	101.557	0.887746	1.10699
BAZ1A	32.2261	49.982	54.3009	1.55098	1.685
BAZ1B	68.1561	84.7162	82.8896	1.24297	1.21617
BAZ2A	30.9425	54.5961	55.0614	1.76444	1.77948
BAZ2B	5.98763	7.21401	7.92493	1.20482	1.32355
BBC3	5.80885	7.07307	10.5338	1.21764	1.8134
BBIP1	22.837	25.1792	23.7281	1.10256	1.03902
BBOF1	6.20162	3.55483	3.20143	0.57321	0.516225
BBOX1	0	0	0.0265127	#DIV/0!	#DIV/0!
BBS1	20.3682	14.6996	18.0282	0.721693	0.885118
BBS10	32.6182	32.8229	28.2862	1.00627	0.867189
BBS12	3.88475	4.31928	3.5848	1.11186	0.922786
BBS2	33.4242	29.7819	34.0556	0.89103	1.01889
BBS4	31.1726	26.9994	27.0643	0.866126	0.86821
BBS5	10.1777	13.4394	14.1314	1.32047	1.38846
BBS7	32.2084	27.2024	26.658	0.844575	0.827674
BBS9	5.95383	4.29941	3.64656	0.722125	0.612473
BBX	38.9599	49.9305	46.63	1.28159	1.19687
BCAM	11.7798	8.4425	10.839	0.716692	0.920135
BCAN	0.0783448	0.0175924	0.0633739	0.224551	0.80891
BCAP29	43.749	54.4838	53.618	1.24537	1.22558
BCAP31	172.844	188.475	187.391	1.09043	1.08416
BCAP31P1	0.150108	0	0.0948623	0	0.631961
BCAP31P2	0	0.189601	0	#DIV/0!	#DIV/0!
BCAR1	20.7254	40.921	46.7079	1.97444	2.25365
BCAR1P2	0.0866935	0	0	0	0
BCAR3	18.4621	35.14	35.4251	1.90336	1.9188
BCAS1	0	0	0.0744791	#DIV/0!	#DIV/0!
BCAS2	97.5803	98.0752	87.1238	1.00507	0.892842
BCAS2P1	0.0580447	0.032585	0.0293456	0.561378	0.505569
BCAS3	9.19311	10.5273	11.5709	1.14513	1.25865
BCAS4	12.2279	9.0501	8.30865	0.740121	0.679485
BCAT1	59.3101	51.0556	47.7304	0.860825	0.80476
BCAT2	26.5233	7.0903	8.97233	0.267323	0.338281
BCCIP	48.7283	54.0597	45.0103	1.10941	0.923699
BCDIN3D	3.04772	3.00285	4.00407	0.985275	1.31379
BCDIN3D-AS1	0.763482	0.661271	0.860212	0.866126	1.1267
BCHE	2.36547	0.64852	0.667484	0.274161	0.282178
BCKDHA	21.6815	22.0836	29.6402	1.01854	1.36707
BCKDHB	1.78452	1.22372	1.43455	0.685741	0.803886
BCKDK	50.1713	43.3067	49.9953	0.863177	0.996492
BCL10	26.344	30.7431	27.6868	1.16699	1.05097
BCL11A	0.00457832	0.030842	0.0509225	6.73653	11.1225
BCL11B	0	0	0.025402	#DIV/0!	#DIV/0!
BCL2	0.370187	0.363676	0.481256	0.982411	1.30003
BCL2A1	1.85725	6.1755	3.17804	3.32508	1.71116
BCL2L1	116.929	215.221	203.164	1.84061	1.73749
BCL2L10	0	0.0573388	0	#DIV/0!	#DIV/0!
BCL2L11	0.567603	0.843722	1.14785	1.48647	2.02228
BCL2L12	4.13904	3.46257	4.9237	0.836563	1.18957
BCL2L12P1	0	0	0.101055	#DIV/0!	#DIV/0!
BCL2L13	39.1416	70.1175	64.7741	1.79138	1.65487
BCL2L14	0	0.0267811	0.0241187	#DIV/0!	#DIV/0!
BCL2L15	0.040636	0.0456243	0.0410886	1.12276	1.01114
BCL2L2	63.0334	68.9517	74.2184	1.09389	1.17745
BCL2L2-PABPN1	88.3914	66.54	81.0938	0.752789	0.91744
BCL3	5.49885	6.77971	6.09272	1.23293	1.108
BCL6	15.9072	23.5161	33.8995	1.47833	2.13107
BCL6B	0.0191095	0.0429105	0.135256	2.24551	7.07796
BCL7A	6.35682	7.87686	6.85973	1.23912	1.07911
BCL7B	59.3037	75.8862	75.1696	1.27962	1.26754
BCL7C	25.0122	18.3276	19.7207	0.732746	0.788442
BCL9	10.5024	7.27344	7.19173	0.692551	0.684771
BCL9L	29.7737	43.3109	57.4023	1.45467	1.92795
BCLAF1	80.472	66.0027	65.1651	0.820195	0.809786
BCLAF1P1	0.0567011	0.0636615	0.0429995	1.12276	0.758353
BCLAF1P2	0.711478	0.979193	0.626576	1.37628	0.880668
BCO1	0.0272055	0.122181	0.330102	4.49102	12.1337
BCO2	0.156914	0.075504	0.181327	0.481181	1.15559
BCOR	6.49825	10.3465	13.6385	1.5922	2.0988
BCORL1	4.82962	4.0755	4.72789	0.843855	0.978936
BCR	16.055	12.8397	15.6143	0.799734	0.972554
BCRP1	0.275115	0.130683	0.12839	0.475012	0.466679
BCRP2	0	0	0	#DIV/0!	#DIV/0!
BCRP3	0.709062	0.159221	0.573567	0.224551	0.80891
BCRP5	0	0	0	#DIV/0!	#DIV/0!
BCRP6	0.296511	0.214013	0.0856609	0.721771	0.288897
BCRP7	0.137752	0.0832796	0.139287	0.604561	1.01114
BCS1L	16.1923	11.6398	18.2408	0.718848	1.12651
BCYRN1P1	228.07	28.7931	58.0846	0.126247	0.254679
BDH1	0.467593	0.0864694	0.172433	0.184924	0.368768
BDH2	38.6118	43.658	44.495	1.13069	1.15237
BDH2P1	0	0	0.0704598	#DIV/0!	#DIV/0!
BDKRB1	74.972	200.846	219.254	2.67895	2.92448
BDKRB2	103.296	87.6131	107.043	0.848172	1.03627
BDNF	63.2706	43.6751	62.9708	0.690291	0.995261
BDNF-AS	1.43509	2.6028	1.51805	1.81368	1.05781
BDP1	16.6134	27.1822	24.9634	1.63616	1.5026
BDP1P	0.0129715	0.0145638	0	1.12276	0
BEAN1	0.0136069	0.038193	0.130705	2.80689	9.60581
BEAN1-AS1	0	0	0.141017	#DIV/0!	#DIV/0!
BECN1	142.712	113.131	87.5969	0.792724	0.613801
BEGAIN	0.170967	0.138633	0.124851	0.810879	0.730266
BEND3	1.22041	1.23629	1.35461	1.01301	1.10997
BEND3P1	0.253583	0.0905901	0.139859	0.35724	0.55153
BEND3P3	1.17139	0.88105	1.27644	0.752137	1.08967
BEND5	0	0	0.0103074	#DIV/0!	#DIV/0!
BEND6	8.31479	5.61373	4.84266	0.67515	0.582415
BEND7	1.94153	1.8445	2.1708	0.950024	1.11809
BEST1	3.81659	3.78907	5.08755	0.99279	1.33301
BEST3	0.00709137	0.143314	0.480413	20.2096	67.7462
BEST4	0.100991	0.075592	0.255289	0.748504	2.52784
BET1	19.4439	20.0664	17.7103	1.03201	0.910841
BET1L	62.4387	69.3103	79.0329	1.11005	1.26577
BEX1	2.03177	1.49154	1.81735	0.734109	0.894468
BEX2	0.859195	0.643111	0.752929	0.748504	0.876319
BEX3	314.318	303.972	294.779	0.967084	0.937839
BEX4	38.3043	27.727	35.7557	0.723862	0.933465
BEX5	0.13247	0	0	0	0
BFAR	49.3198	72.9705	73.013	1.47954	1.4804
BFSP1	1.48852	0.798204	0.965956	0.536242	0.648939
BFSP2-AS1	0	0	0	#DIV/0!	#DIV/0!
BGLAP	0	0	0.641693	#DIV/0!	#DIV/0!
BGN	491.274	408.481	487.372	0.831474	0.992058
BHLHA15	0.572472	0.107124	0.192949	0.187126	0.337046
BHLHB9	7.55273	6.50123	6.80952	0.860779	0.901598
BHLHE40	39.5509	36.9054	43.9412	0.933109	1.111
BHLHE40-AS1	0.0743771	0.0556716	0.150411	0.748504	2.02228
BHLHE41	3.36804	3.44136	4.28848	1.02177	1.27328
BHMT	0.565831	0.272267	0.299689	0.481181	0.529644
BHMT2	34.0743	24.5348	24.6649	0.720037	0.723857
BICC1	24.4068	11.943	15.5537	0.48933	0.63727
BICD1	6.09204	6.56047	7.38785	1.07689	1.2127
BICD2	28.4097	22.9307	28.8094	0.807146	1.01407
BICDL1	0.0688902	0.0464081	0.027863	0.673653	0.404455
BICDL2	0.102217	0.0573823	0	0.561378	0
BID	22.2481	21.0911	24.1027	0.947998	1.08336
BIN1	10.1759	9.7779	12.4197	0.960886	1.2205
BIN3	22.4607	29.0279	26.1636	1.29239	1.16486
BIN3-IT1	0	0	0	#DIV/0!	#DIV/0!
BIRC2	64.0442	132.037	121.45	2.06166	1.89635
BIRC3	0.707954	8.64678	10.815	12.2138	15.2764
BIRC5	8.58175	5.17398	2.8766	0.602904	0.335199
BIRC6	17.6254	13.1025	14.9344	0.743385	0.847322
BISPR	0.258459	2.68422	3.13605	10.3855	12.1337
BIVM	25.8867	19.7007	17.5494	0.761037	0.67793
BIVM-ERCC5	50.0459	47.5572	45.69	0.950273	0.912961
BLACAT1	0	0.057821	0	#DIV/0!	#DIV/0!
BLACE	0	0	0.0277778	#DIV/0!	#DIV/0!
BLCAP	43.7232	52.4208	59.4468	1.19892	1.35962
BLID	0	0.438688	0.237046	#DIV/0!	#DIV/0!
BLK	0	0	0.0400065	#DIV/0!	#DIV/0!
BLM	0.835875	0.700138	0.536625	0.837611	0.641992
BLMH	25.5955	26.2931	31.6528	1.02725	1.23665
BLNK	0.558949	1.49258	1.8941	2.67034	3.38868
BLOC1S1	73.4663	68.4736	75.0308	0.932041	1.0213
BLOC1S1-RDH5	13.4389	8.41717	6.90657	0.626331	0.513925
BLOC1S2	46.2521	57.1103	53.2583	1.23476	1.15148
BLOC1S2P1	0	0.12584	0	#DIV/0!	#DIV/0!
BLOC1S3	8.92087	16.6377	16.5777	1.86503	1.85831
BLOC1S4	13.4199	13.9421	12.6882	1.03891	0.945479
BLOC1S5	1.5952	4.50468	1.12419	2.8239	0.704732
BLOC1S5-TXNDC5	18.3675	10.0855	22.4531	0.549094	1.22244
BLOC1S6	47.3146	44.6471	30.9528	0.943623	0.654191
BLVRA	84.9981	91.4486	79.8616	1.07589	0.939569
BLVRB	65.3936	49.3891	57.051	0.755259	0.872426
BLZF1	39.4014	112.778	108.021	2.86229	2.74155
BLZF2P	0	0.0217953	0.0196286	#DIV/0!	#DIV/0!
BMF	3.72191	5.20766	11.5324	1.39919	3.09852
BMI1	18.5979	20.021	20.6121	1.07652	1.1083
BMP1	27.5584	26.6703	30.9574	0.967773	1.12334
BMP2	23.411	16.2503	30.3778	0.694133	1.29759
BMP2K	17.6834	16.5963	26.0832	0.938523	1.47501
BMP3	0.329922	0.549245	0.379609	1.66478	1.15061
BMP4	11.6724	6.91195	7.69058	0.592163	0.65887
BMP6	0.282026	0.292289	0.329039	1.03639	1.1667
BMP7	0.133686	0	0.0675873	0	0.505569
BMP8A	0.426084	0.289258	0.260502	0.678876	0.611386
BMP8B	0.0329125	0.147811	0.0554651	4.49102	1.68523
BMPER	12.8938	19.5727	12.8208	1.51799	0.994338
BMPR1A	25.7544	32.3918	32.4446	1.25771	1.25977
BMPR1APS1	2.59989	3.71515	3.03854	1.42896	1.16872
BMPR1APS2	0	0.205795	0	#DIV/0!	#DIV/0!
BMPR1B	1.48776	1.68224	1.85641	1.13072	1.24779
BMPR2	32.786	38.0996	48.6927	1.16207	1.48517
BMS1	27.5008	25.6583	24.8882	0.933003	0.904998
BMS1P10	0.130798	0	0.00944676	0	0.0722241
BMS1P11	0.0188264	0.0845498	0	4.49102	0
BMS1P12	0	0.105717	0	#DIV/0!	#DIV/0!
BMS1P13	0.33897	0.211434	0.342745	0.623753	1.01114
BMS1P14	2.27206	1.80868	1.99607	0.796052	0.87853
BMS1P15	0.831144	0.665019	0.743803	0.800125	0.894915
BMS1P16	0.057304	0.0750615	0	1.30988	0
BMS1P17	0	3.54678	5.16705	#DIV/0!	#DIV/0!
BMS1P18	5.57469	3.33814	5.35494	0.598803	0.960581
BMS1P20	15.3078	15.3817	14.8347	1.00483	0.969099
BMS1P21	0.823483	0.554742	1.91511	0.673653	2.32562
BMS1P3	0	0	0.0166307	#DIV/0!	#DIV/0!
BMS1P4	2.09644	1.81357	3.12755	0.865074	1.49184
BMS1P5	1.0975	1.6251	2.21944	1.48074	2.02228
BMS1P6	1.48927	2.82969	2.92484	1.90005	1.96394
BMS1P7	0.131456	0.0854486	0.265841	0.650016	2.02228
BMS1P8	0.12786	0.131593	0.111328	1.02919	0.870702
BMS1P9	0.941584	0.761161	0.552201	0.808384	0.58646
BMT2	13.1407	8.0196	8.18992	0.610289	0.62325
BNC1	5.83289	5.52474	6.23562	0.947171	1.06904
BNC2	4.55842	2.27094	3.33267	0.498185	0.731103
BNIP1	17.3045	16.5297	18.3676	0.955224	1.06143
BNIP2	53.9524	46.1554	35.8633	0.855484	0.664721
BNIP3	99.247	122.221	108.152	1.23148	1.08973
BNIP3L	218.254	174.128	180.172	0.79782	0.825512
BNIP3P1	0	0	0	#DIV/0!	#DIV/0!
BNIP3P10	0.240575	0	0	0	0
BNIP3P11	0.143661	0.358435	0.903844	2.49501	6.29152
BNIP3P12	0.0215851	0.0115404	0.0176683	0.534646	0.81854
BNIP3P16	0.0656859	0.184373	0.298879	2.80689	4.55012
BNIP3P27	0.13004	0	0	0	0
BNIP3P28	0.0564634	0	0	0	0
BNIP3P29	0	0.132452	0	#DIV/0!	#DIV/0!
BNIP3P32	0.159623	0.179218	0	1.12276	0
BNIP3P4	0	0	0.122502	#DIV/0!	#DIV/0!
BNIP3P5	0.80351	2.40572	2.84361	2.99402	3.53898
BNIPL	0.130443	0.146456	0	1.12276	0
BOC	10.0102	10.5237	14.38	1.0513	1.43654
BOD1	51.1337	51.6262	49.6974	1.00963	0.971913
BOD1L1	19.6347	23.5127	26.0453	1.19751	1.32649
BOK	25.8569	25.1412	28.6967	0.972324	1.10983
BOK-AS1	0	0	0	#DIV/0!	#DIV/0!
BOLA1	4.58445	5.559	5.31539	1.21258	1.15944
BOLA2	25.4297	21.9147	25.5884	0.861776	1.00624
BOLA2-SMG1P6	31.9147	23.3865	18.8463	0.732782	0.590521
BOLA2B	0.397409	2.3797	3.28166	5.98803	8.25763
BOLA3	70.5222	80.9539	80.6515	1.14792	1.14363
BOLA3-AS1	1.57551	1.1913	1.38173	0.756142	0.877007
BOLA3P3	0	0	0.252731	#DIV/0!	#DIV/0!
BOLL	0.0342455	0.057674	0.0692538	1.68413	2.02228
BOP1	38.4404	38.9523	34.9957	1.01332	0.910389
BORA	3.91658	4.04273	2.55497	1.03221	0.652347
BORCS5	3.69898	2.92069	3.39612	0.789594	0.918125
BORCS6	5.84217	6.67787	9.14554	1.14305	1.56544
BORCS7	14.2744	15.685	15.0488	1.09882	1.05425
BORCS7-ASMT	0.123281	5.56427	2.84212	45.1348	23.0539
BORCS8	19.6074	21.0556	24.1747	1.07386	1.23294
BORCS8-MEF2B	0.54081	0.505998	0.303796	0.93563	0.561743
BPGM	45.6147	36.5353	41.3541	0.800955	0.906597
BPHL	8.54466	5.49172	5.86165	0.642708	0.686002
BPI	0.03651	0.204959	0.516832	5.61378	14.1559
BPIFB5P	0.010613	0.00595792	0	0.561378	0
BPIFB6	0.0457926	0	0	0	0
BPIFB9P	0.0084998	0.0381728	0.0171889	4.49102	2.02228
BPIFC	0	0	0	#DIV/0!	#DIV/0!
BPNT1	22.8015	20.258	18.2262	0.888449	0.79934
BPTF	17.9971	17.4887	19.5172	0.971752	1.08447
BRAF	9.17283	10.6073	11.9226	1.15638	1.29977
BRAFP1	0.0200718	0.15775	0.0811813	7.85929	4.04455
BRAP	20.758	26.9777	24.1041	1.29963	1.16119
BRAT1	8.45299	12.6411	12.8562	1.49545	1.5209
BRCA1	3.88867	4.45848	3.28436	1.14653	0.844597
BRCA1P1	0.321617	0.160488	0.505865	0.499003	1.57288
BRCA2	0.851921	2.57723	2.51244	3.0252	2.94915
BRCAT54	0.434586	2.81918	2.68539	6.48703	6.17918
BRCC3	17.1698	15.0417	14.2744	0.876054	0.831367
BRCC3P1	0	0	0.0589197	#DIV/0!	#DIV/0!
BRD1	6.44252	7.16146	8.89978	1.11159	1.38141
BRD2	99.731	146.624	175.596	1.4702	1.76069
BRD3	7.67844	8.62102	10.7049	1.12276	1.39414
BRD4	15.239	14.9359	19.7634	0.980106	1.29689
BRD7	51.9136	61.2302	52.0307	1.17946	1.00226
BRD7P2	0.0303154	0.136147	0.245225	4.49102	8.0891
BRD7P4	0.0299915	0.0336731	0	1.12276	0
BRD7P6	0	0.00547091	0	#DIV/0!	#DIV/0!
BRD8	32.1829	26.1984	28.4668	0.814045	0.884532
BRD9	16.3201	16.8066	17.8559	1.02981	1.0941
BRDT	0.0166282	0	0	0	0
BRE	56.3155	37.2398	41.5659	0.661271	0.73809
BRE-AS1	0.12181	0	0.0410555	0	0.337046
BREA2	0.201679	0.150958	0	0.748504	0
BRF1	8.31808	9.12294	9.82952	1.09676	1.1817
BRF2	23.0037	28.0965	27.7212	1.22139	1.20507
BRI3	33.3216	54.7654	51.9905	1.64354	1.56026
BRI3BP	1.49969	1.6487	2.46413	1.09936	1.6431
BRI3P1	7.48454	15.7942	10.0298	2.11024	1.34006
BRICD5	0.130544	0.268711	0.615992	2.05839	4.71864
BRINP1	0.358303	0.307631	0.340982	0.858578	0.951659
BRINP2	0	0	0	#DIV/0!	#DIV/0!
BRIP1	1.44085	5.65896	6.17393	3.92753	4.28493
BRIX1	173.244	196.412	194.917	1.13373	1.1251
BRK1	315.325	241.617	244.818	0.766248	0.7764
BRMS1	76.6892	79.6297	74.0359	1.03834	0.965402
BRMS1L	10.894	8.8882	9.95165	0.815881	0.913499
BROX	40.0219	46.1856	43.2633	1.15401	1.08099
BRPF1	9.09316	11.2746	12.2842	1.2399	1.35092
BRPF3	22.6733	28.4827	37.477	1.25622	1.65291
BRSK1	4.30857	4.22394	5.22787	0.980357	1.21337
BRSK2	0.0658571	0.123236	0.0776891	1.87126	1.17966
BRWD1	6.14975	4.44394	5.65347	0.722622	0.919301
BRWD1-AS1	0	0	0	#DIV/0!	#DIV/0!
BRWD1-IT2	0.40056	0.299821	0.472525	0.748504	1.17966
BRWD1P1	0.0970618	0	0	0	0
BRWD3	3.30574	4.91749	5.75721	1.48756	1.74158
BSCL2	3.44842	4.94883	9.09721	1.4351	2.63808
BSDC1	43.4731	50.6331	59.9986	1.1647	1.38013
BSG	466.342	501.921	498.542	1.07629	1.06905
BSN	0.0759757	0.170604	0.196323	2.24551	2.58402
BSN-AS2	0.0258782	0.0290549	0.130832	1.12276	5.05569
BSND	0	0.110408	0	#DIV/0!	#DIV/0!
BSPRY	0.0285065	0	0.057648	0	2.02228
BST1	11.7397	10.6194	10.8492	0.904568	0.924147
BST2	10.3124	585.445	566.211	56.7711	54.9061
BTAF1	14.7409	15.2998	21.415	1.03792	1.45277
BTBD1	91.2432	103.918	98.5845	1.13891	1.08046
BTBD10	38.2467	42.2346	35.9661	1.10427	0.940371
BTBD10P2	0.496213	0	0	0	0
BTBD11	0.0730507	0.136697	0.139522	1.87126	1.90993
BTBD18	0.0283804	0	0	0	0
BTBD19	1.71818	1.69667	3.64208	0.987484	2.11973
BTBD2	55.8741	68.8629	77.9096	1.23247	1.39438
BTBD3	34.1897	27.4029	26.268	0.801496	0.768301
BTBD6	42.2942	37.9541	44.6137	0.897382	1.05484
BTBD6P1	0	0	0	#DIV/0!	#DIV/0!
BTBD7	15.1123	11.7938	13.1067	0.780414	0.867292
BTBD7P1	0.0431524	0.145349	0.087266	3.36827	2.02228
BTBD8	2.10065	2.46334	3.30407	1.17266	1.57288
BTBD9	7.23357	6.44711	7.72689	0.891277	1.0682
BTC	0.0944091	3.32128	2.54562	35.1797	26.9637
BTD	5.82058	3.88375	4.0016	0.667244	0.687491
BTF3	897.102	702.467	644.193	0.78304	0.718082
BTF3L4	45.6133	51.18	40.7816	1.12204	0.894072
BTF3L4P2	8.75881	8.06529	11.7872	0.920821	1.34576
BTF3P10	0.311856	0.175069	0.0788323	0.561378	0.252784
BTF3P12	0.0743498	0	0	0	0
BTF3P13	0.0772487	0.0867314	0	1.12276	0
BTF3P16	0.31258	0.175475	0.15803	0.561378	0.505569
BTF3P2	0	0	0.079199	#DIV/0!	#DIV/0!
BTF3P3	0.153792	0.259006	0.0777524	1.68413	0.505569
BTF3P4	0.0783266	0	0.079199	0	1.01114
BTF3P5	0	0	0.0826591	#DIV/0!	#DIV/0!
BTF3P7	0.0796228	0.0893969	0.0805096	1.12276	1.01114
BTF3P8	0.0811577	0	0.164123	0	2.02228
BTF3P9	0	0.217953	0.196286	#DIV/0!	#DIV/0!
BTG1	19.4886	32.3851	29.9514	1.66174	1.53687
BTG2	47.242	25.3494	42.2932	0.536585	0.895245
BTG3	43.9425	49.3366	43.8998	1.12276	0.999028
BTG4	0.0932008	0.340086	0.212037	3.64896	2.27506
BTK	0	0	0.0220068	#DIV/0!	#DIV/0!
BTLA	0	0.0176006	0.0317017	#DIV/0!	#DIV/0!
BTN1A1	0.136151	0.0382162	0.0344169	0.280689	0.252784
BTN2A1	42.5072	77.0661	86.1645	1.81301	2.02706
BTN2A2	14.9673	15.6601	16.5083	1.04629	1.10296
BTN2A3P	1.4107	2.19305	3.40144	1.55458	2.41117
BTN3A1	18.5975	77.943	80.9892	4.19104	4.35484
BTN3A2	22.6353	76.6737	79.1334	3.38735	3.49602
BTN3A3	30.4942	101.377	112.195	3.32448	3.67923
BTNL10	0.0192515	0	0.0194659	0	1.01114
BTNL9	0.0439291	0	0	0	0
BTRC	20.2927	16.569	22.5393	0.816502	1.11071
BUB1	7.0347	5.43004	2.72296	0.771895	0.387076
BUB1B	3.81628	3.1125	1.41974	0.815587	0.372022
BUB1B-PAK6	0	0.272961	0	#DIV/0!	#DIV/0!
BUB1P1	0.191095	0	0	0	0
BUB3	108.377	148.469	126.981	1.36993	1.17166
BUB3P1	0	0	0	#DIV/0!	#DIV/0!
BUD13	11.5951	13.6834	13.8664	1.18011	1.19588
BUD13P1	0	0.0680124	0.061251	#DIV/0!	#DIV/0!
BUD31	154.648	149.45	135.222	0.966389	0.874388
BVES	10.9246	17.1745	17.8806	1.57209	1.63673
BVES-AS1	0.235528	0.308513	0.277843	1.30988	1.17966
BYSL	22.5777	26.3374	25.9096	1.16652	1.14757
BZRAP1-AS1	0.516606	0.15131	0.363381	0.292893	0.7034
BZW1	412.476	345.678	286.955	0.838056	0.69569
BZW1P1	0.0232039	0.0260523	0.0469247	1.12276	2.02228
BZW1P2	0	0.729841	0.629898	#DIV/0!	#DIV/0!
BZW2	56.0313	50.5171	33.5468	0.901587	0.598715
C10orf10	27.6637	27.3148	33.6919	0.987388	1.21791
C10orf105	0.0108002	0.012126	0.021841	1.12276	2.02228
C10orf107	1.15311	1.22993	0.991061	1.06662	0.859467
C10orf11	0.328846	0.347061	0.35911	1.05539	1.09203
C10orf111	0.196502	0.0441247	0.0794762	0.224551	0.404455
C10orf12	6.34334	6.72265	7.10334	1.0598	1.11981
C10orf128	0.0148339	0.0499646	0.0599966	3.36827	4.04455
C10orf131	0.343678	0.321555	0.695012	0.93563	2.02228
C10orf142	0	0	0	#DIV/0!	#DIV/0!
C10orf2	6.95613	11.8147	12.0756	1.69845	1.73596
C10orf25	2.27463	3.80837	5.185	1.67428	2.27949
C10orf35	1.19106	0.928657	1.40504	0.779691	1.17966
C10orf54	35.9521	24.0482	30.4888	0.668894	0.848038
C10orf55	1.52788	2.10668	1.87014	1.37882	1.22401
C10orf67	0.00656987	0.0147527	0.0199291	2.24551	3.03341
C10orf76	15.8582	15.9726	16.3307	1.00721	1.0298
C10orf82	0	0.0322928	0	#DIV/0!	#DIV/0!
C10orf88	4.61301	6.09688	5.22449	1.32167	1.13255
C10orf90	0.0406115	0.0683951	0.00684396	1.68413	0.168523
C10orf95	0.0917098	0.154452	0.139097	1.68413	1.51671
[truncated: 27,649 more rows]
