# Supplementary material for: Myofibroblast transcriptome indicates SFRP2hi fibroblast progenitors in systemic sclerosis skin
Source: Nat Commun. 2021 Jul 19;12:4384. doi: 10.1038/s41467-021-24607-6 (PMC8289865; doi:10.1038/s41467-021-24607-6)
Supplement: Supplementary file 15 — Supplementary Dataset 12 [file 41467_2021_24607_MOESM15_ESM.xlsx]

## Sheet: Sheet1
Supplementary Data 12. Primers for Taq-man PCR
SMAD3:
Probe seq- >NM_001145102.1:1207-1231 Homo sapiens SMAD family member 3 (SMAD3), transcript variant 2, mRNA
GCGGAGTACAGGAGACAGACTGTGA
Amplicon sequence- >NM_001145102.1:1132-1305 Homo sapiens SMAD family member 3 (SMAD3), transcript variant 2, mRNA
AACCAGGGCTTTGAGGCTGTCTACCAGTTGACCCGAATGTGCACCATCCGCATGAGCTTCGTCAAAGGCT
GGGGAGCGGAGTACAGGAGACAGACTGTGACCAGTACCCCCTGCTGGATTGAGCTGCACCTGAATGGGCC
TTTGCAGTGGCTTGACAAGGTCCTCACCCAGATG
CHAC1:
Probe seq- >NM_001142776.1:401-425 Homo sapiens ChaC glutathione specific gamma-glutamylcyclotransferase 1 (CHAC1), transcript variant 2, mRNA
TGAAGATCATGAGGGCTGCACTTGG
Amplicon sequence- >NM_001142776.1:413-480 Homo sapiens ChaC glutathione specific gamma-glutamylcyclotransferase 1 (CHAC1), transcript variant 2, mRNA
GGGCTGCACTTGGGGCGTGGCATACCAAGTGCAAGGGGAGCAGAACCCTGGTTACCTGGGCCCTGCGC
